# Supplementary material for: KAKU4 regulates leaf senescence through modulation of H3K27me3 deposition in the Arabidopsis genome
Source: BMC Plant Biol. 2024 Mar 7;24:177. doi: 10.1186/s12870-024-04860-9 (PMC10919013; doi:10.1186/s12870-024-04860-9)
Supplement: Supplementary file 6 — Supplementary Material 6 [file 12870_2024_4860_MOESM6_ESM.xlsx]

## Sheet: Sheet2
Supplementary Table 2 | Differentially expressed genes between the kaku4 mutant and WT
locus ID	log2(FPKMkaku4/FPKMWT)	P-value	padj	UP-or-DOWN*	All Gene Symbols	Gene Model Description
AT1G01010	1.35228	0.000139049	0.000413836	UP	NAC DOMAIN CONTAINING PROTEIN 1 (ANAC001); (NTL10);NAC DOMAIN CONTAINING PROTEIN 1 (NAC001)	NAC domain containing protein 1;(source:Araport11)
AT1G01040	1.35688	1.14381e-08	8.39531e-08	UP	DICER-LIKE 1 (DCL1);DICER-LIKE 1 (ATDCL1);EMBRYO DEFECTIVE 60 (EMB60);EMBRYO DEFECTIVE 76 (EMB76);ABNORMAL SUSPENSOR 1 (ASU1);SHORT INTEGUMENTS 1 (SIN1);SUSPENSOR 1 (SUS1);CARPEL FACTORY (CAF)	Encodes a Dicer homolog. Dicer is a RNA helicase involved in microRNA processing. Mutations in this locus can result in embryo lethality. Embryo shape at seed maturity is globular-elongate. Other mutants convert the floral meristems to an indeterminate state, others yet show defects in ovule development. mRNA is expressed in all shoot tissues. DCL1 is able to produce miRNAs and siRNAs. The mRNA i…
AT1G01140	1.38911	6.87827e-12	1.04523e-10	UP	PROTEIN KINASE 6 (PKS6);CBL-INTERACTING PROTEIN KINASE 9 (CIPK9)	Encodes a CBL-interacting protein kinase with similarity to SOS2
AT1G01220	1.13795	1.46459e-06	6.77897e-06	UP		Encodes a bifunctional enzyme that has both L-fucokinase and GDP-L-fucose pyrophosphorylase activities. It catalyzes the two steps of the L-fucose salvage pathway for the generation of activated GDP-L-fucose. This pathway seems to be of minor importance for cell wall polysaccharide biosynthesis compared to the de novo GDP-L-fucose biosynthesis pathway in Arabidopsis.
AT1G01320	1.59579	8.34638e-15	2.34064e-13	UP		Encodes REDUCED CHLOROPLAST COVERAGE 1 (REC1). Located in the nucleus and cytosol. Contributes to establishing the size of the chloroplast compartment.
AT1G01340	1.57466	1.63128e-11	2.2672e-10	UP	CYCLIC NUCLEOTIDE GATED CHANNEL 10 (CNGC10)	member of Cyclic nucleotide gated channel family
AT1G01480	3.36819	6.77599e-21	5.03289e-19	UP	(AT-ACC2);1-AMINO-CYCLOPROPANE-1-CARBOXYLATE SYNTHASE 2 (ACS2)	a member of the 1-aminocyclopropane-1-carboxylate (ACC) synthase (S-adenosyl-L-methionine methylthioadenosine-lyase, EC 4.4.1.14) gene family, isolated from a flower-specific cDNA library.
AT1G01510	1.05241	3.69463e-09	3.02717e-08	UP	ANGUSTIFOLIA (AN);DETORQUEO (DOQ)	Encodes a homolog of human CtBP. Mutant has longer and thicker leaves than wild type. Involved in controlling polar cell expansion in the leaf width direction. It has been shown to localize to cytosolic stress granules and is involved in their formation.
AT1G01600	1.37337	6.85998e-07	3.42331e-06	UP	CYTOCHROME P450, FAMILY 86, SUBFAMILY A, POLYPEPTIDE 4 (CYP86A4)	Encodes a member of the CYP86A subfamily of cytochrome p450 genes. Expressed significantly at highest level in mature stems and flowers.
AT1G01770	1.52523	3.82411e-10	3.8542e-09	UP		propionyl-CoA carboxylase;(source:Araport11)
AT1G01790	1.1558	5.61261e-10	5.46596e-09	UP		Encodes a member of the cation/proton antiporters-2 antiporter superfamily, the K efflux antiporter KEA1 that is localized to the chloroplast envelope.
AT1G01830	1.18178	9.73356e-10	8.9963e-09	UP		ARM repeat superfamily protein;(source:Araport11)
AT1G01880	1.24172	0.0246953	0.0437331	UP		Encodes one of two GEN1 homologs in Arabidopsis. It is a member of the class IV Rad2/XPG family of nucleases that processes Holliday junctions in a manner analogous to the HJ resolvases of phages, archaea, and bacteria.
AT1G01930	1.21569	3.62062e-05	0.000123171	UP		zinc finger protein-like protein;(source:Araport11)
AT1G01960	1.21808	7.4846e-11	8.87417e-10	UP	EMBRYO SAC DEVELOPMENT ARREST 10 (EDA10);BIG3 (BIG3)	Encodes one of the functionally redundant ARF guanine-nucleotide exchange factors (ARF-GEFs). Functions as regulators of post-Golgi trafficking.
AT1G02060	1.41786	2.75636e-05	9.61467e-05	UP		Tetratricopeptide repeat (TPR)-like superfamily protein;(source:Araport11)
AT1G02080	1.4953	1.07867e-12	1.94826e-11	UP	(NOT1)	Acts as scaffold protein in the CCR4-NOT complex, by interacting with various NOT proteins and CAF1.
AT1G02220	2.27467	4.44301e-16	1.56229e-14	UP	NAC DOMAIN CONTAINING PROTEIN 3 (ANAC003);NAC DOMAIN CONTAINING PROTEIN 3 (NAC003)	NAC domain containing protein 3;(source:Araport11)
AT1G02310	2.59378	2.21362e-16	8.19121e-15	UP		Glycosyl hydrolase superfamily protein;(source:Araport11)
AT1G02390	2.03808	3.18837e-14	7.96899e-13	UP	GLYCEROL-3-PHOSPHATE SN-2-ACYLTRANSFERASE 2 (GPAT2);GLYCEROL-3-PHOSPHATE SN-2-ACYLTRANSFERASE 2 (ATGPAT2)	putative sn-glycerol-3-phosphate 2-O-acyltransferase
AT1G02500	1.30486	8.72079e-17	3.41828e-15	UP	(METK1); (AtSAM1); (MAT1);S-ADENOSYLMETHIONINE SYNTHETASE-1 (SAM-1);S-ADENOSYLMETHIONINE SYNTHETASE 1 (SAM1)	encodes a S-adenosylmethionine synthetase. SAM1 is regulated by protein S-nitrosylation. The covalent binding of nitric oxide (NO) to the Cys114 residue inhibits the enzyme activity.
AT1G02580	1.58027	0.00525267	0.0109021	UP		Encodes the imprinted gene MEA that belongs to Polycomb Repressive Complex 2 (PRC2) and has a SET domain for methyltransferase activity and is involved in the stable transcriptional silencing of target genes. It negatively regulates seed development in the absence of fertilization. Mutations in this locus result in embryo lethality. MEA is imprinted in the endosperm. The maternal allele is expres…
AT1G02660	1.69637	9.47845e-16	3.16979e-14	UP	PLASTID LIPASE2 (PLIP2)	PLIP2 is a glycerolipid A1 lipase with substrate preference for monogalactosyldiacylglycerol. Expression is induced by ABA.
AT1G02730	1.22642	1.15916e-06	5.49811e-06	UP	CELLULOSE SYNTHASE-LIKE D5 (CSLD5);CELLULOSE SYNTHASE-LIKE D5 (ATCSLD5);CELLULOSE SYNTHASE LIKE D5 (CSLD5);SALT OVERLY SENSITIVE 6 (SOS6)	Encodes a gene similar to cellulose synthase. Knock-out mutant has reduced growth, reduced xylan level and reduced xylan synthase activity in stems.It's expression is cell cycle dependent and it appears to function in cell plate formation.
AT1G02890	1.85778	4.70131e-17	1.9314e-15	UP		AAA-type ATPase family protein;(source:Araport11)
AT1G02990	1.55347	1.97099e-10	2.12772e-09	UP		hypothetical protein;(source:Araport11)
AT1G03060	1.8708	3.01158e-15	9.10582e-14	UP		Encodes a WD/BEACH domain protein involved in cell morphogenesis and ribonucleoprotein particle formation. It interacts with the P-body core component DCP2, associates to mRNA processing bodies (P-bodies), and regulates their assembly upon salt stress.
AT1G03080	1.58969	5.46439e-12	8.53161e-11	UP		kinase interacting (KIP1-like) family protein;(source:Araport11)
AT1G03090	1.90416	1.65758e-11	2.29908e-10	UP	(MCCA)	MCCA is the biotinylated subunit of the dimer MCCase, which is involved in leucine degradation. Both subunits are nuclear coded and the active enzyme is located in the mitochondrion.
AT1G03140	1.08241	7.20319e-09	5.51402e-08	UP	PRE-MRNA PROCESSING FACTOR 18A (PRP18A)	PRP18a is one of two paralogs (the other being PRP18b) which are highly similar to the step II splicing factors in yeast. Loss of function mutations show defects in alternative splicing, mostly intron retention events.
AT1G03290	1.18243	8.17448e-13	1.5097e-11	UP		ELKS/Rab6-interacting/CAST family protein;(source:Araport11)
AT1G03365	1.47432	5.37933e-08	3.40464e-07	UP		RING/U-box superfamily protein;(source:Araport11)
AT1G03370	1.32246	1.09272e-13	2.42958e-12	UP		C2 calcium/lipid-binding and GRAM domain containing protein;(source:Araport11)
AT1G03380	1.55511	1.3739e-11	1.94644e-10	UP	HOMOLOG OF YEAST AUTOPHAGY 18 (ATG18) G (ATG18G);HOMOLOG OF YEAST AUTOPHAGY 18 (ATG18) G (ATATG18G)	yeast autophagy 18 G-like protein;(source:Araport11)
AT1G03530	1.01684	4.15431e-05	0.000139452	UP	NUCLEAR ASSEMBLY FACTOR 1 (NAF1); (ATNAF1)	nuclear assembly factor 1;(source:Araport11)
AT1G03540	1.39406	0.00668026	0.0135778	UP		Pentatricopeptide repeat (PPR-like) superfamily protein;(source:Araport11)
AT1G03740	1.56067	7.12823e-12	1.07606e-10	UP		Protein kinase superfamily protein;(source:Araport11)
AT1G03750	1.46812	3.22083e-05	0.000110711	UP	CHROMATIN REMODELING 9 (CHR9);SWITCH 2 (SWI2);SUCROSE NON-FERMENTING 2 (SNF2)	switch 2;(source:Araport11)
AT1G03770	1.72107	7.74024e-05	0.000244378	UP		Encodes a nuclear localized protein with similarity to animal polycomb repressive core complex1 (PRC1) core component RING.Appears to function redundantly with ATRING1a, a close paralog. Both interact physically with CLF and LHP1 and appear to function together to repress class I KNOX gene expression.
AT1G03780	1.31793	0.00140407	0.00334498	UP	(ATTPX2);TARGETING PROTEIN FOR XKLP2 (TPX2)	Homolog of vertebrate TPX2. Protein has three domains involved in nuclear targeting, one in nuclear export and two in microtubule binding. Involved in mitotic spindle assembly during late prophase and early prometaphase.
AT1G03830	1.15973	0.00158264	0.00372193	UP	GUANYLATE-BINDING PROTEIN-LIKE 1 (GBPL1)	guanylate-binding family protein;(source:Araport11)
AT1G03910	1.31258	3.05307e-11	3.96628e-10	UP	CACTIN (CTN)	Encodes the Arabidopsis homolog of a conserved eukaryotic protein without known functional domains. The protein that localizes to nuclear speckles and colocalizes with known splicing proteins.
AT1G04120	2.16605	2.95683e-26	4.04101e-24	UP		encodes a high-affinity inositol hexakisphosphate transporter that plays a role in guard cell signaling and phytate storage. It is a member of MRP subfamily / ABC transporter subfamily C.
AT1G04200	1.03292	4.94959e-05	0.000163119	UP		dyggve-melchior-clausen syndrome protein;(source:Araport11)
AT1G04300	1.70946	3.37811e-16	1.21069e-14	UP	TUMOR NECROSIS FACTOR RECEPTOR-ASSOCIATED FACTOR 1B (TRAF1B); (MUSE13)	Encodes MUSE13, a TRAF domain protein. Regulates the turnover of nucleotide-binding domain and leucine-rich repeat-containing (NLR) immune receptors SNC1 and RPS2. Loss of both MUSE13 and MUSE14 leads to enhanced pathogen resistance, NLR accumulation, and autoimmunity.In addition, MUSE13/14 physically interact with ATG6 and appear to regulate ATG6 ubiquitination and thus formation of autophagosom…
AT1G04390	1.08748	5.59522e-05	0.000182182	UP		BTB/POZ domain-containing protein;(source:Araport11)
AT1G04400	1.04839	9.8199e-11	1.13669e-09	UP	(ATCRY2); (PHH1); (AT-PHH1); (FHA);CRYPTOCHROME 2 (CRY2)	Blue light receptor mediating blue-light regulated cotyledon expansion and flowering time. Positive regulator of the flowering-time gene CONSTANS. This gene possesses a light-induced CNT2 N-terminal homodimerisation domain.Involved in blue-light induced stomatal opening. Involved in triggering chromatin decondensation. An 80-residue motif (NC80) is sufficient to confer CRY2's physiological functi…
AT1G04540	1.78078	1.0155e-07	6.07998e-07	UP		Calcium-dependent lipid-binding (CaLB domain) family protein;(source:Araport11)
AT1G04580	2.24213	2.10735e-05	7.5539e-05	UP	ALDEHYDE OXIDASE 4 (AAO4);ALDEHYDE OXIDASE 4 (AO4);ALDEHYDE OXIDASE 2 (ATAO2);ARABDOPSIS THALIANA ALDEHYDE OXIDASE 4 (ATAO-4)	Encodes aldehyde oxidase AAO4 preferentially expressed in developing seeds.
AT1G04600	2.73241	3.80902e-18	1.88611e-16	UP	(ATXIA);MYOSIN XI A (XIA)	member of Myosin-like proteins
AT1G04780	1.41492	3.30986e-13	6.68959e-12	UP		Ankyrin repeat family protein;(source:Araport11)
AT1G04790	1.18577	3.15115e-06	1.36543e-05	UP		RING/U-box superfamily protein;(source:Araport11)
AT1G04810	1.50761	1.92981e-15	6.02146e-14	UP		26S proteasome regulatory complex, non-ATPase subcomplex, Rpn2/Psmd1 subunit;(source:Araport11)
AT1G04850	1.39821	6.37849e-18	3.06946e-16	UP		ubiquitin-associated (UBA)/TS-N domain-containing protein;(source:Araport11)
AT1G04860	1.25395	8.55182e-08	5.20369e-07	UP	UBIQUITIN-SPECIFIC PROTEASE 2 (UBP2); (ATUBP2)	Encodes a ubiquitin-specific protease.
AT1G04920	1.27906	0.00992807	0.0193815	UP	SUCROSE PHOSPHATE SYNTHASE 3F (ATSPS3F);SUCROSE PHOSPHATE SYNTHASE 3F (SPS3F)	Encodes a protein with putative sucrose-phosphate synthase activity.
AT1G05000	1.11762	3.6168e-06	1.54952e-05	UP		Encodes an atypical dual-speci&#64257;city phosphatase.
AT1G05100	3.42649	1.24538e-39	4.25506e-37	UP	MITOGEN-ACTIVATED PROTEIN KINASE KINASE KINASE 18 (MAPKKK18)	member of MEKK subfamily
AT1G05120	1.42985	5.40345e-12	8.45579e-11	UP		Helicase protein with RING/U-box domain-containing protein;(source:Araport11)
AT1G05160	1.09844	0.000508341	0.00133826	UP		Encodes an ent-kaurenoic acid hydroxylase, a member of the CYP88A cytochrome p450 family.
AT1G05340	1.23327	2.20197e-11	2.95422e-10	UP	CYSTEINE-RICH TRANSMEMBRANE MODULE 1 (ATHCYSTM1)	cysteine-rich TM module stress tolerance protein;(source:Araport11)
AT1G05380	1.01125	2.07201e-06	9.32721e-06	UP		Acyl-CoA N-acyltransferase with RING/FYVE/PHD-type zinc finger protein;(source:Araport11)
AT1G05500	1.00493	2.59163e-07	1.42016e-06	UP		Encodes a endomembrane-localized synaptotagmin. Synaptotagmin family proteins are calcium sensors that regulate exocytosis in mammalian cells.
AT1G05520	1.09053	2.49896e-07	1.3749e-06	UP	(ATSEC23B)	Sec23/Sec24 protein transport family protein;(source:Araport11)
AT1G05570	1.54545	7.81764e-15	2.20442e-13	UP		Encodes a callose synthase 1 catalytic subunit . Member of Glycosyltransferase Family- 48.
AT1G05630	1.55277	2.82867e-15	8.59077e-14	UP		Encodes an inositol polyphosphate 5-phosphatase with phosphatase activity toward only Ins(1,4,5)P3. Induced in response to ABA and wounding treatments. Expressed in young seedlings and flowers, while no transcripts were detectable in maturated roots, stems, and rosette leaves Modulates the development of cotyledon veins through its regulation of auxin homeostasis. Involved in blue light light?sti…
AT1G05680	3.61441	3.22303e-16	1.15713e-14	UP	URIDINE DIPHOSPHATE GLYCOSYLTRANSFERASE 74E2 (UGT74E2)	Encodes a UDP-glucosyltransferase, UGT74E2, that acts on IBA (indole-3-butyric acid) and affects auxin homeostasis. The transcript and protein levels of this enzyme are strongly induced by H2O2 and may allow integration of ROS (reactive oxygen species) and auxin signaling. This enzyme can also transfer glycosyl groups to several compounds related to the explosive TNT when this synthetic compound …
AT1G05790	1.30505	3.41725e-07	1.82574e-06	UP		lipase class 3 family protein;(source:Araport11)
AT1G05880	1.04691	0.0232605	0.041471	UP		Encodes ARI12 (ARIADNE 12). ARI12 belongs to a family of ?RING between RING fingers Prime (RBR) domain proteins with E3 ligase activity. Expression of ARI12 is induced by UV-B exposure.
AT1G05910	1.73935	5.47616e-13	1.05458e-11	UP	BROMODOMAIN AND ATPASE DOMAIN-CONTAINING PROTEIN 1 (BRAT1)	Encodes an acetylated histone-binding protein BRAT1. BRAT1 forms a complex with BRP1 to prevent transcriptional silencing.
AT1G05960	1.25088	4.77325e-10	4.72942e-09	UP		ARM repeat superfamily protein;(source:Araport11)
AT1G06220	1.19147	5.4163e-11	6.63682e-10	UP		Encodes a protein with similarity to splicing factor Snu114. Snu114 is thought to be involved in activation of the splicosome. Loss of GFA1 function results in reduced female fertility. Approximately 50% of ovules abort due to defects in the female gametophyte. In mutant gametophytes antipodal cells express egg cell markers suggesting a defect in specification of cell fate.GFA1 is also required t…
AT1G06230	1.40706	1.81639e-12	3.14565e-11	UP		This gene is predicted to encode a bromodomain-containing protein. Plant lines expressing RNAi constructs targeted against GTE4 show some resistance to agrobacterium-mediated root transformation.
AT1G06290	1.4366	1.07281e-14	2.94018e-13	UP	ACYL-COA OXIDASE 3 (ACX3); (ATACX3)	Encodes an acyl-CoA oxidase with specificity for medium chain fatty acids. The mRNA is cell-to-cell mobile.
AT1G06430	1.37995	1.41551e-12	2.49295e-11	UP		encodes a FtsH protease that is localized to the chloroplast
AT1G06550	1.27924	4.06816e-07	2.13675e-06	UP		ATP-dependent caseinolytic (Clp) protease/crotonase family protein;(source:Araport11)
AT1G06620	2.1045	4.01564e-29	6.86006e-27	UP		encodes a protein whose sequence is similar to a 2-oxoglutarate-dependent dioxygenase The mRNA is cell-to-cell mobile.
AT1G06640	1.31799	8.62108e-14	1.9813e-12	UP		encodes a protein whose sequence is similar to a 2-oxoglutarate-dependent dioxygenase The mRNA is cell-to-cell mobile.
AT1G06670	1.64522	1.06781e-09	9.78983e-09	UP		nuclear DEIH-box helicase (NIH) encoding a putative RNA and/or DNA helicase homologous to a group of nucleic acid helicases from the DEAD/H family with nuclear DEIH-box helicase (NIH) distinct N- and C-terminal regions that differ from animal DEIH proteinsThe mRNA is cell-to-cell mobile.
AT1G06720	1.27957	3.35018e-08	2.23273e-07	UP		P-loop containing nucleoside triphosphate hydrolases superfamily protein;(source:Araport11)
AT1G06740	1.09866	0.00652703	0.013294	UP	MUSTANG 3 (MUG3)	Encodes a member of a domesticated transposable element gene family MUSTANG. Members of this family are derived from transposable elements genes but gained function in plant fitness and flower development. Known members include: AT3G04605 (MUG1), AT2G30640 (MUG2), AT1G06740 (MUG3), AT5G16505 (MUG4), AT3G06940 (MUG5), AT5G48965 (MUG6), AT3G05850 (MUG7) and AT5G34853 (MUG8).
AT1G06950	1.4203	2.25652e-14	5.79682e-13	UP	TRANSLOCON AT THE INNER ENVELOPE MEMBRANE OF CHLOROPLASTS 110 (TIC110);ARABIDOPSIS THALIANA TRANSLOCON AT THE INNER ENVELOPE MEMBRANE OF CHLOROPLASTS 110 (ATTIC110)	Encodes a protein thought to be a part of the translocon at the chloroplast inner envelope. Involved in protein import into the chloroplast and chloroplast biogenesis. C-terminal half of Tic110 functions as scaffolds for protein-protein interactions.
AT1G07040	1.81987	2.77485e-12	4.60603e-11	UP		plant/protein;(source:Araport11)
AT1G07110	1.174	1.46365e-09	1.29947e-08	UP	(ATF2KP);"FRUCTOSE-2,6-BISPHOSPHATASE" (F2KP); (FKFBP)	Encodes the bifunctional enzyme fructose-6-phosphate 2-kinase/fructose-2,6-bisphosphatase.
AT1G07200	1.11724	1.12262e-06	5.3508e-06	UP	SMAX1-LIKE 6 (SMXL6)	Encodes a member of an eight-gene family (SMAX1 and SMAX1-like) that has weak similarity to AtHSP101, a ClpB chaperonin required for thermotolerance.
AT1G07230	1.13383	4.97495e-09	3.94837e-08	UP	NON-SPECIFIC PHOSPHOLIPASE C1 (NPC1)	non-specific phospholipase C1;(source:Araport11)
AT1G07260	1.16905	0.000307895	0.000851457	UP	UDP-GLUCOSYL TRANSFERASE 71C3 (UGT71C3)	Encodes a uridine diphosphate-glycosyltransferase that acts on methyl salicylate (MeSA) to form MeSA glucosides in vitro and in vivo and facilitates negative regulation of the SAR response by modulating homeostasis of MeSA and SA.
AT1G07360	1.0073	4.00522e-08	2.62407e-07	UP	MOS4-ASSOCIATED COMPLEX SUBUNIT 5A (MAC5A)	Encodes MAC5A, a component of the MOS4-associated complex (MAC) that contributes to snc1- mediated autoimmunity. MAC is a highly conserved nuclear protein complex associated with the spliceosome. Homologues include AT1G07360 (MAC5A), AT2G29580 (MAC5B) and AT5G07060 (MAC5C).
AT1G07390	1.10388	0.00534248	0.0110705	UP		receptor like protein 1;(source:Araport11)
AT1G07400	1.46225	0.00420813	0.00892476	UP	(HSP17.8)	HSP20-like chaperones superfamily protein;(source:Araport11)
AT1G07430	1.45754	1.58532e-05	5.88326e-05	UP	HONSU (KOREAN FOR ABNORMAL DROWSINESS) (HON); (ATAIP1);AKT1 INTERACTING PROTEIN PHOSPHATASE 1 (AIP1);HIGHLY ABA-INDUCED PP2C GENE 2 (HAI2)	Encodes a member of the group A protein phosphatase 2C (PP2C) family that is responsible for negatively regulating seed dormancy.
AT1G07510	1.29597	3.94407e-11	4.96856e-10	UP	FTSH PROTEASE 10 (ftsh10)	encodes an FtsH protease that is localized to the mitochondrion
AT1G07530	1.16894	5.83525e-10	5.66663e-09	UP	SCARECROW-LIKE 14 (SCL14);ARABIDOPSIS THALIANA GRAS (GAI, RGA, SCR) 2 (ATGRAS2);GRAS (GAI, RGA, SCR) 2 (GRAS2)	Encodes a member of the GRAS family of transcription factors. The protein interacts with the TGA2 transcription factor and affects the transcription of stress-responsive genes. The protein is found in the nucleus and is also exported to the cytoplasm.
AT1G07620	2.08623	4.49878e-14	1.09013e-12	UP		GTP-binding protein Obg/CgtA;(source:Araport11)
AT1G07630	1.26791	8.04466e-09	6.09219e-08	UP	POL-LIKE 5 (PLL5)	Encodes a protein phosphatase 2C like gene, similar to POL. Involved in leaf development. Knockout mutants have abnormally shaped leaves.
AT1G07670	1.5027	4.00968e-19	2.30895e-17	UP		TPLATE complex protein involved in clathrin-mediated endocytosis.
AT1G07740	1.0128	0.00852075	0.0169226	UP		Tetratricopeptide repeat (TPR)-like superfamily protein;(source:Araport11)
AT1G07810	1.63912	1.5672e-17	7.1079e-16	UP	(ACA3);ARABIDOPSIS THALIANA ER-TYPE CA2+-ATPASE 1 (ATECA1);ER-TYPE CA2+-ATPASE 1 (ECA1)	Encodes an ER-type Ca2+-pumping ATPase. The mRNA is cell-to-cell mobile.
AT1G07900	1.80934	5.90672e-08	3.71207e-07	UP	LOB DOMAIN-CONTAINING PROTEIN 1 (LBD1)	LOB domain-containing protein 1;(source:Araport11)
AT1G07910	1.42337	1.28574e-06	6.02598e-06	UP	ZYGOTE-ARREST 3 (ZYG3);ATRLG1 (AtRLG1);RNALIGASE (RNL);ARABIDOPSIS THALIANA RNA LIGASE (ATRNL)	Encodes a tRNA ligase that resembles the yeast Trl1 RNA ligase in structure and function but very different in sequence. Like Trl1, AtRNL consists of two domains, an N-terminal ligase component and a C-terminal 5'-kinase/2',3'-cyclic phosphodiesterase (CPD) component that can function in tRNA splicing in vivo when expressed as separate polypeptides. Requires a 2'-PO4 end for tRNA splicing in vivo.
AT1G07990	1.37755	5.5564e-13	1.06754e-11	UP		SIT4 phosphatase-associated family protein;(source:Araport11)
AT1G08050	1.48896	6.35971e-16	2.18748e-14	UP		Zinc finger (C3HC4-type RING finger) family protein;(source:Araport11)
AT1G08060	1.73327	2.53204e-12	4.25118e-11	UP		Encodes a transcriptional silencer that is required for proper expression of PRR/NLR immune receptor genes.
AT1G08130	1.00516	2.32066e-06	1.03308e-05	UP	DNA LIGASE 1 (LIG1);DNA LIGASE 1 (ATLIG1)	Encodes the Arabidopsis DNA ligase 1 that provides the major DNA ligase activity in cells and plays a key role in both DNA replication and excision repair pathways. In addition, it is an important component of the active DNA demethylation machinery and is indispensable for cell viability. AtLIG1 expresses one major and two minor mRNA transcripts differing only in the length of the 5' untranslated…
AT1G08260	1.53678	5.43605e-07	2.76798e-06	UP		Similar to POL2A, DNA polymerase epsilon catalytic subunit. Essential for Arabidopsis growth. Null homozygotes are embryo lethal, partial loss of function alleles show embryo patterning defects such as root pole displacement. Delayed progression through cell cycle results in embryos with smaller numbers of larger cells.
AT1G08310	1.34075	0.000349383	0.000954598	UP		alpha/beta-Hydrolases superfamily protein;(source:Araport11)
AT1G08410	1.35201	1.1992e-08	8.7517e-08	UP	YEAST LSG1 ORTHOLOGUE 2 (LSG1-2);DROUGHT INHIBITED GROWTH OF LATERAL ROOTS 6 (DIG6)	Encodes a large 60S subunit nuclear export GTPase 1 that is required for 40S maturation and is involved in ribosome biogenesis and affects multiple auxin-regulated development processes.
AT1G08450	1.60932	5.99644e-26	7.82264e-24	UP	EMS-MUTAGENIZED BRI1 SUPPRESSOR 2 (EBS2);PRIORITY IN SWEET LIFE 1 (PSL1);CALRETICULIN 3 (CRT3)	Encodes one of three Arabidopsis calreticulins. In CRT-deficient mouse fibroblasts, this protein restores ER Ca2+ levels. Non-receptor component required for EFR-mediated immunity. Mutants show de-repressed anthocyanin accumulation in the presence of elf18, and EFR accumulation and signalling.
AT1G08540	1.20183	1.75803e-10	1.91904e-09	UP	SIGMA FACTOR 2 (ATSIG2); (ABC1);SIGMA FACTOR 1 (ATSIG1);SIGMA FACTOR B (SIGB);RNAPOLYMERASE SIGMA SUBUNIT 2 (SIG2);RNA POLYMERASE SIGMA SUBUNIT 1 (SIG1); (SIGA)	Enodes a subunit of chloroplast RNA polymerase, confers the ability to recognize promoter sequences on the core enzyme. SIG1 is induced by red and blue light.
AT1G08600	1.54732	6.86075e-11	8.21047e-10	UP	(ATRX)	The Arabidopsis ATRX harbours a N-terminal ADD domain and a C-terminal helicase domain and is devoid of the large central region involved in DAXX interaction in mammals. Arabidopsis ATRX mutant alleles are viable, but with reduced fertility. Their combination with mutants for the H3.3 chaperone HIRA impairs plant survival. ATRX loss affects cellular histone H3.3 pools and modulates the H3.1/H3.3 …
AT1G08620	1.48581	1.81312e-09	1.57496e-08	UP	(PKDM7D);JUMONJI DOMAIN-CONTAINING PROTEIN 16 (JMJ16)	Transcription factor jumonji (jmj) family protein / zinc finger (C5HC2 type) family protein;(source:Araport11)
AT1G08630	1.39573	0.00113914	0.00277015	UP		Encodes a threonine aldolase, involved in threonine degradation to glycine. Primarily expressed in seeds and seedlings.
AT1G08680	1.1285	9.30239e-09	6.94967e-08	UP		A member of ARF GAP domain (AGD), A thaliana has 15 members, grouped into four classes. AGD14 belongs to the class 4, together with AGD15.
AT1G08720	1.22378	3.84356e-07	2.02813e-06	UP		enhanced disease resistance 1 (EDR1) confers resistance to powdery mildew disease caused by the fungus Erysiphe cichoracearumThe mRNA is cell-to-cell mobile.
AT1G08800	1.45936	2.07956e-08	1.44954e-07	UP		myosin-binding protein (Protein of unknown function, DUF593);(source:Araport11)
AT1G08860	1.47453	0.0124982	0.0238357	UP	BONZAI 3 (BON3)	Encodes a copine-like protein, which is a member of a newly identified class of calcium-dependent, phospholipid binding proteins that are present in a wide range of organisms. Overexpression of this gene suppresses bon1-1 phenotypes. Double mutant analyses with bon1-1 suggest that BON1 and BON3 have overlapping functions in maintaining cellular homeostasis and inhibiting cell death.
AT1G08910	1.0983	5.7368e-06	2.3362e-05	UP	PROTEIN INHIBITOR OF ACTIVATED STAT LIKE 1 (PIAL1);EMBRYO DEFECTIVE 3001 (EMB3001)	Encodes an SP-RING domain containing protein that functions in sumolaytion and is involved in positive regulation of sulfur metabolism and stress response.
AT1G09040	1.20194	0.00542597	0.0112311	UP		arginine-glutamic acid dipeptide repeat protein;(source:Araport11)
AT1G09050	2.1403	1.73198e-07	9.82174e-07	UP		arginine-glutamic acid dipeptide repeat protein;(source:Araport11)
AT1G09060	1.41246	1.66349e-10	1.83046e-09	UP		JMJ24 is a nuclear localized JmjC domain containing protein. It has been shown to bind to transcribed regions AtSN1 and solo LTR and the promoter of SDC. JMJ24 appears to regulate basal levels of transcription of silenced loci in part by controlling methylation in heterochromatic regions.
AT1G09080	1.52922	3.76937e-11	4.78168e-10	UP	BINDING PROTEIN 3 (BIP3)	Heat shock protein 70 (Hsp 70) family protein;(source:Araport11)
AT1G09210	1.47901	3.53362e-25	4.28635e-23	UP	CALRETICULIN 2 (CRT2);CALRETICULIN 1B (CRT1b); (AtCRT1b)	Encodes one of three Arabidopsis calreticulins.Post-transcriptionally regulates together with CRT1 VAMP721/722 levels under ER stress.
AT1G09230	1.03772	0.000160701	0.000471028	UP		Encodes a U12-type spliceosomal protein that is an indispensible component of the minor spliceosome and plays a crucial role in U12 intron splicing and plant development.
AT1G09300	1.00363	0.000415039	0.00111336	UP	(ATICP55)	Encodes a mitochondrial protease ICP55. Alters the stability of proteins by removal of a single amino acid from their sequence.
AT1G09380	2.3398	1.75266e-06	8.00034e-06	UP	USUALLY MULTIPLE ACIDS MOVE IN AND OUT TRANSPORTERS 25 (UMAMIT25)	nodulin MtN21-like transporter family protein
AT1G09420	2.47219	1.36304e-05	5.12608e-05	UP	GLUCOSE-6-PHOSPHATE DEHYDROGENASE 4 (G6PD4)	Encodes a protein similar to glucose-6-phosphate dehydrogenase but, based on amino acid differences in the active site and lack of activity, does not encode a functional G6PDH. The amino acid sequence for the consensus sequence of the G6PDH active site (DHYLGKE) differs in three places in this protein. gc exon splice site at 20574 is based on protein alignment, and is not confirmed experimentally.
AT1G09500	2.76315	1.0267e-32	2.1477e-30	UP		similar to Eucalyptus gunnii alcohol dehydrogenase of unknown physiological function (GI:1143445), Vigna unguiculata (gi:1854445), NOT a cinnamyl-alcohol dehydrogenase
AT1G09520	1.03179	5.57983e-07	2.83626e-06	UP		hypothetical protein;(source:Araport11)
AT1G09530	1.31252	5.29872e-08	3.36357e-07	UP		Transcription factor interacting with photoreceptors phyA and phyB. Forms a ternary complex in vitro with G-box element of the promoters of LHY, CCA1. Acts as a negative regulator of phyB signalling. It degrades rapidly after irradiation of dark grown seedlings in a process controlled by phytochromes. Does not play a significant role in controlling light input and function of the circadian clockw…
AT1G09570	1.27448	1.07414e-10	1.23222e-09	UP		Light-labile cytoplasmic red/far-red light photoreceptor involved in the regulation of photomorphogenesis. It exists in two inter-convertible forms: Pr and Pfr (active) and functions as a dimer.The N terminus carries a single tetrapyrrole chromophore, and the C terminus is involved in dimerization. It is the sole photoreceptor mediating the FR high irradiance response (HIR). Major regulator in re…
AT1G09620	1.16573	1.70153e-11	2.35366e-10	UP		ATP binding/leucine-tRNA ligases/aminoacyl-tRNA ligase;(source:Araport11)
AT1G09730	1.11416	2.18705e-06	9.80327e-06	UP	SUMO PROTEASE RELATED TO FERTILITY1 (SPF1);ARABIDOPSIS SUMO PROTEASE 1 (ASP1)	Encodes a SUMO protease that positively regulates the transition to flowering in long and short days.
AT1G09770	1.62097	3.32888e-18	1.66444e-16	UP	ARABIDOPSIS THALIANA MYB DOMAIN CELL DIVISION CYCLE 5 (ATMYBCDC5);ARABIDOPSIS THALIANA CELL DIVISION CYCLE 5 (ATCDC5);CELL DIVISION CYCLE 5 (CDC5)	Member of MYB3R- and R2R3- type MYB- encoding genes. Essential for plant innate immunity. Interacts with MOS4 and PRL1. The mRNA is cell-to-cell mobile.
AT1G09940	1.33888	6.40075e-08	3.98831e-07	UP	(HEMA2)	Encodes glutamyl-tRNA reductase. Involved in heme biosynthesis in non-photosynthetic tissues and induced by oxidative stress in photosynthetic tissues to supply heme for defensive hemoproteins
AT1G09970	1.27622	1.31182e-15	4.2085e-14	UP	(LRR XI-23);RECEPTOR-LIKE KINASE 7 (RLK7)	RLK7 belongs to a leucine-rich repeat class of receptor-likekinase (LRR-RLKs). It is involved in the control of germination speed and the tolerance to oxidant stress. The mRNA is cell-to-cell mobile.
AT1G09980	1.44567	1.02314e-08	7.58016e-08	UP		Putative serine esterase family protein;(source:Araport11)
AT1G10050	2.00903	1.37003e-13	3.00703e-12	UP		Encodes a putative glycosyl hydrolase family 10 protein (xylanase).
AT1G10130	1.02146	1.16367e-07	6.89059e-07	UP	ENDOPLASMIC RETICULUM-TYPE CALCIUM-TRANSPORTING ATPASE 3 (ECA3);ARABIDOPSIS THALIANA ER-TYPE CA2+-ATPASE 3 (ATECA3)	Encodes a golgi localized P2A-type Ca2+ ATPase involved in Mn nutrition and homeostasis.
AT1G10170	1.55805	1.55396e-20	1.10229e-18	UP		Encodes AtNFXL1, a homologue of the putative human transcription repressor NF-X1. Functions as a negative regulator of the trichothecene phytotoxin-induced defense response.
AT1G10180	1.17154	4.13663e-06	1.74632e-05	UP	EXOCYST COMPLEX COMPONENT 84C (EXO84C)	LOW protein: exocyst complex component-like protein;(source:Araport11)
AT1G10240	1.73009	1.41806e-06	6.59338e-06	UP		FAR1-related sequence 11;(source:Araport11)
AT1G10270	1.10626	8.47001e-07	4.15097e-06	UP	GLUTAMINE-RICH PROTEIN 23 (GRP23)	glutamine-rich protein 23;(source:Araport11)
AT1G10290	1.60616	1.10163e-23	1.20124e-21	UP	DYNAMIN-LIKE PROTEIN 6 (ADL6);DYNAMIN-RELATED PROTEIN 2A (DRP2A)	involved in trafficking from the trans-Golgi Network to the central vacuole. The mRNA is cell-to-cell mobile.
AT1G10320	1.32594	1.2769e-05	4.82961e-05	UP		Zinc finger C-x8-C-x5-C-x3-H type family protein;(source:Araport11)
AT1G10340	1.50006	9.08004e-10	8.46479e-09	UP		Ankyrin repeat family protein;(source:Araport11)
AT1G10390	1.45165	1.08579e-15	3.59011e-14	UP	(NUP98A)	DRA2 is a homolog of mammalian nucleoporin 98 and a likely component of the nuclear pore complex in Arabidopsis. It positively participates in the control of the hypocotyl elongation response to plant proximity and control of shade induced gene expression. Nucleoportin which redundantly inhibits flowering together with Nup98b through multiple pathways including clock, photoperiod, and age pathway…
AT1G10450	1.2447	1.35005e-05	5.08004e-05	UP		Encodes SIN3-like 6, a homolog of the transcriptional repressor SIN3 (AT1G24190).
AT1G10520	1.70857	0.00122715	0.00295925	UP		Encodes a homolog of the mammalian DNA polymerase lambda that is involved in the repair of UV-B induced DNA damage.
AT1G10585	1.45336	6.53361e-05	0.000209804	UP		basic helix-loop-helix (bHLH) DNA-binding superfamily protein;(source:Araport11)
AT1G10730	1.24935	1.94279e-05	7.02089e-05	UP	ADAPTOR PROTEIN-1 MU-ADAPTIN 1 (AP1M1)	Clathrin adaptor complexes medium subunit family protein;(source:Araport11)
AT1G10760	1.69831	3.21237e-15	9.67013e-14	UP		Encodes an &#945;-glucan, water dikinase required for starch degradation. Involved in cold-induced freezing tolerance. Mutations that eliminate the GWD protein or affect the dikinase domain of the enzyme dramatically reduce both the amount of phosphate in the amylopectin and the rate of starch degradation. Mature leaves of these mutants accumulate amounts of starch up to seven times greater than …
AT1G10930	1.39264	1.39025e-05	5.21981e-05	UP	(ATRECQ4A); (RECQ4A); (ATSGS1)	DNA helicase involved in the maintenance of genome stability by modulation of the DNA damage response and suppression of homologous recombination.
AT1G10990	1.19443	2.83175e-06	1.23882e-05	UP		transmembrane protein;(source:Araport11)
AT1G11190	1.86013	5.66741e-15	1.64099e-13	UP	ENDONUCLEASE 1 (ENDO1);BIFUNCTIONAL NUCLEASE I (BFN1)	Encodes a bifunctional nuclease that acts on both RNA and DNA involved in nucleic acid degradation to facilitate nucleotide and phosphate recovery during senescence. It has mismatch-specific endonuclease activity with wide recognition of single base mismatches as well as the ability to cleave indel types of mismatches (heteroduplexes with loops).
AT1G11290	1.62068	7.62193e-06	3.0322e-05	UP	CHLORORESPIRATORY REDUCTION22 (CRR22)	Pentatricopeptide Repeat Protein containing the DYW motif. Required for editing of multiple plastid transcripts. Endonuclease activity.
AT1G11300	1.05452	0.00021582	0.000615856	UP		The annotation for At1g11300 in TAIR10 is incorrect. This locus has been split into two At1g11300 (symbol: EGM1) and At1g11305 (symbol: EGM2) (Olivier Loudet, personal communication, 2013-04-03). See Comment field for revised annotation.
AT1G11350	1.18869	8.85244e-10	8.27519e-09	UP	(RKS2);CALMODULIN-BINDING RECEPTOR-LIKE PROTEIN KINASE (CBRLK1);S-DOMAIN-1 13 (SD1-13)	S-domain-1 13;(source:Araport11)
AT1G11420	1.31155	0.00205381	0.0046875	UP	DOMAIN OF UNKNOWN FUNCTION 724 2 (ATDUF2);DOMAIN OF UNKNOWN FUNCTION 724 2 (DUF2)	Member of the plant-specific DUF724 protein family. Arabidopsis has 10 DUF724 proteins.
AT1G11480	1.4189	8.21617e-15	2.31045e-13	UP		eukaryotic translation initiation factor-like protein;(source:Araport11)
AT1G11580	1.38455	2.17138e-18	1.11283e-16	UP		methylesterase PCR A;(source:Araport11)
AT1G11660	1.74328	2.44278e-14	6.24401e-13	UP	HEAT SHOCK PROTEIN 70-16 (HSP70-16)	heat shock protein 70 (Hsp 70) family protein;(source:Araport11)
AT1G11720	1.19232	3.2773e-08	2.19004e-07	UP	STARCH SYNTHASE 3 (SS3)	Encodes a starch synthase that in addition to its role in starch biosynthesis also has a negative regulatory function in the biosynthesis of transient starch. The protein apparently contains a starch-binding domain (SBD).
AT1G11910	1.05456	1.85875e-13	3.99417e-12	UP		Encodes an aspartic proteinase that forms a heterodimer and is stable over a broad pH range (ph 3-8).
AT1G11925	3.99165	1.44581e-18	7.63893e-17	UP		Encodes a Stigma-specific Stig1 family protein
AT1G12140	1.02409	3.2354e-08	2.16327e-07	UP		belongs to the flavin-monooxygenase (FMO) family, encodes a glucosinolate S-oxygenase that catalyzes the conversion of methylthioalkyl glucosinolates to methylsulfinylalkyl glucosinolates
AT1G12160	1.65883	2.0108e-11	2.73533e-10	UP	(FMOGS-OX7)	Encodes a flavin-containing monooxygenases involved in biosynthesis of aliphatic glucosinolates.
AT1G12200	1.0812	1.12704e-05	4.31051e-05	UP		Putative flavin monooxygenase.
AT1G12270	1.29544	4.7233e-10	4.68899e-09	UP	HOP1 (Hop1)	Encodes one of the 36 carboxylate clamp (CC)-tetratricopeptide repeat (TPR) proteins (Prasad 2010, Pubmed ID: 20856808) with potential to interact with Hsp90/Hsp70 as co-chaperones.
AT1G12290	1.00871	0.00067584	0.00172989	UP		Disease resistance protein (CC-NBS-LRR class) family;(source:Araport11)
AT1G12360	1.51607	5.13693e-12	8.0757e-11	UP	(SEC11);KEULE (KEU)	encodes a Sec1 protein and expressed throughout the plant. physically interacts with Syntaxin1 and is required for cytokinesis.
AT1G12430	1.26966	3.53274e-07	1.88107e-06	UP	ARABIDOPSIS THALIANA KINESIN UNGROUPED CLADE, GENE A (AtKINUa);ARMADILLO REPEAT KINESIN 3 (ARK3)	Encodes the kinesin-like protein PAK has an Armadillo motif tail and is involved in guard cell development in Arabidopsis (from Genbank record AF159052).However, no defect in stomatal complexes has been observed in loss of function mutations. It accumulates at the preprophase band (PPB) in a cell-cycle and microtubule-dependent manner and is most highly expressed in cells where the placement of t…
AT1G12470	1.38625	1.97727e-08	1.38388e-07	UP	VACUOLAR PROTEIN SORTING 18 (VPS18)	zinc ion binding protein;(source:Araport11)
AT1G12800	1.19197	2.96516e-10	3.07154e-09	UP	S1 DOMAIN-CONTAINING RBP (SDP)	SDP is a chloroplast localized RNA binding protein that is required for plastid rRNA processing. Plants harboring a mutation in SDP have numerous defects including reduced chlorophyll content, poor growth, yellow leaves and abnormal chloroplasts.
AT1G12805	1.98947	0.000488326	0.00129037	UP		nucleotide binding protein;(source:Araport11)
AT1G13030	1.08659	0.00031249	0.000862651	UP	COILIN (COILIN); (ATCOILIN)	Encodes a plant coilin, a protein that in other organisms is a major structural scaffolding protein necessary for Cajal body formation, composition and activity. It has been shown to bind both U1 and U1 snRNAs in vitro.
AT1G13040	1.2769	0.0129361	0.0245705	UP		Pentatricopeptide repeat (PPR-like) superfamily protein;(source:Araport11)
AT1G13160	1.43382	6.20528e-09	4.81849e-08	UP		ARM repeat superfamily protein;(source:Araport11)
AT1G13170	1.20164	1.9032e-06	8.62987e-06	UP	OSBP(OXYSTEROL BINDING PROTEIN)-RELATED PROTEIN 1D (ORP1D)	OSBP(oxysterol binding protein)-related protein 1D;(source:Araport11)
AT1G13210	1.37131	7.17732e-13	1.34493e-11	UP	AUTOINHIBITED CA2+/ATPASE II (ACA.l)	autoinhibited Ca2+/ATPase II;(source:Araport11)
AT1G13310	1.59858	0.00214392	0.00486985	UP		Endosomal targeting BRO1-like domain-containing protein;(source:Araport11)
AT1G13340	1.09412	1.58715e-06	7.29847e-06	UP	IST1-LIKE 6 (ISTL6)	Regulator of Vps4 activity in the MVB pathway protein;(source:Araport11)
AT1G13520	2.84555	1.73764e-19	1.05389e-17	UP		hypothetical protein (DUF1262);(source:Araport11)
AT1G13750	1.76321	6.20775e-17	2.49039e-15	UP	ARABIDOPSIS THALIANA PURPLE ACID PHOSPHATASE 1 (ATPAP1);PURPLE ACID PHOSPHATASE 1 (PAP1)	Encodes a purple acid phosphatase whose expression is responsive to both phosphate (Pi) and phosphite (Phi) in roots.
AT1G13940	1.97098	2.59533e-12	4.34047e-11	UP		T-box transcription factor, putative (DUF863);(source:Araport11)
AT1G13980	1.49057	2.02699e-10	2.18335e-09	UP	MIZU-KUSSEL2 (MIZ2);GNOM (GN)	Encodes a GDP/GTP exchange factor for small G-proteins of the ADP ribosylation factor (RAF) class, and as regulator of intracellular trafficking. Homologous to Sec7p and YEC2 from yeast. Involved in the specification of apical-basal pattern formation. Essential for cell division, expansion and adhesion. It appears that heteotypic binding between the DCB and C-terminal domains of two GNOM proteins…
AT1G14070	1.80606	4.44209e-05	0.000148094	UP	FUCOSYLTRANSFERASE 7 (FUT7)	member of Xyloglucan fucosyltransferase family
AT1G14080	1.73143	9.09937e-05	0.000282418	UP	FUCOSYLTRANSFERASE 6 (FUT6); (ATFUT6)	Encodes an alpha-(1,2)-fucosyltransferase.
AT1G14090	1.64892	0.000586748	0.00152393	UP		pseudogene of Pentatricopeptide repeat (PPR) superfamily protein;(source:Araport11)
AT1G14370	1.54198	2.66305e-11	3.51756e-10	UP	KINASE 1 (KIN1);PBS1-LIKE 2 (PBL2);PROTEIN KINASE 2A (APK2A)	Encodes protein kinase APK2a. Protein is N-myristoylated.
AT1G14460	1.18704	5.45201e-05	0.000178057	UP		AAA-type ATPase family protein;(source:Araport11)
AT1G14610	1.54721	3.15833e-13	6.42319e-12	UP	TWIN 2 (TWN2);VALYL TRNA SYNTHETASE (VALRS)	Required for proper proliferation of basal cells.
AT1G14640	1.32221	0.00987931	0.0192955	UP		SWAP (Suppressor-of-White-APricot)/surp domain-containing protein;(source:Araport11)
AT1G14650	1.18814	1.17481e-10	1.33576e-09	UP		SWAP (Suppressor-of-White-APricot)/surp domain-containing protein / ubiquitin family protein;(source:Araport11)
AT1G14740	1.21168	7.80245e-12	1.16667e-10	UP	(OBE3);TITANIA 1 (TTA1)	Encodes a PHD-finger protein that, with TTA1, is redundantly required for MP-dependent embryonic root meristem initiation.
AT1G14790	1.26527	1.21781e-07	7.17595e-07	UP	(ATRDR1); (ATRDRP1);RNA-DEPENDENT RNA POLYMERASE 1 (RDR1)	Encodes RNA-dependent RNA polymerase. While not required for virus-induced post-transcriptional gene silencing (PTGS), it can promote turnover of viral RNAs in infected plants. Nomenclature according to Xie, et al. (2004). Involved in the production of Cucumber Mosaic Virus siRNAs.
AT1G14830	1.08505	5.03594e-09	3.98905e-08	UP	DYNAMIN-LIKE 1C (DL1C);DYNAMIN RELATED PROTEIN 1C (DRP1C);ARABIDOPSIS DYNAMIN-LIKE PROTEIN 5 (ADL5);DYNAMIN-LIKE 1C (ADL1C)	Encodes a dynamin-like protein that is involved in mitochondrial morphogenesis and pollen development. Protein is localized as speckles in the cytoplasm, partially co-localizes with mitochondrial markers, cell plate of dividing cells, and the tip of root hairs, root cap cells, and expanding part of trichoblasts.
AT1G14850	1.51196	2.83106e-12	4.68795e-11	UP	NUCLEOPORIN 155 (NUP155)	Encodes a protein similar to nucleoporin, a a major component of the nuclear pore complex (NPC) involved in cellular nucleo-cytoplasmic transport
AT1G15040	3.48736	3.33338e-11	4.2816e-10	UP	GLUTAMINE AMIDOTRANSFERASE (GAT);GLUTAMINE AMIDOTRANSFERASE 1_2.1 (GAT1_2.1)	Encodes a nitrogen regulated putative glutamine amidotransferase that represses shoot branching.
AT1G15125	1.03378	2.08387e-11	2.82535e-10	UP		S-adenosyl-L-methionine-dependent methyltransferases superfamily protein;(source:Araport11)
AT1G15130	1.50913	1.71954e-18	8.96961e-17	UP		Endosomal targeting BRO1-like domain-containing protein;(source:Araport11)
AT1G15160	1.41353	0.00197244	0.00451586	UP		MATE efflux family protein;(source:Araport11)
AT1G15165	1.04438	0.00486576	0.0101929	UP		RING/FYVE/PHD zinc finger superfamily protein;(source:Araport11)
AT1G15240	1.01002	3.57388e-06	1.53241e-05	UP		phox (PX) domain-containing protein;(source:Araport11)
AT1G15290	1.41597	1.02539e-12	1.85693e-11	UP		Encodes REDUCED CHLOROPLAST COVERAGE 3 (REC3). Contributes to establishing the size of the chloroplast compartment.
AT1G15340	1.29857	6.47432e-13	1.22439e-11	UP	METHYL-CPG-BINDING DOMAIN 10 (MBD10)	Protein containing methyl-CpG-binding domain.Has sequence similarity to human MBD proteins.
AT1G15380	3.7258	5.50353e-59	4.17861e-56	UP	GLYOXYLASE I 4 (GLYI4)	Glyoxalase which affects ABA?JA crosstalk.
AT1G15385	2.68391	2.9059e-08	1.96409e-07	UP		cotton fiber protein;(source:Araport11)
AT1G15520	3.82221	8.06394e-57	5.51036e-54	UP		ABC transporter family involved in ABA transport and resistance to lead. Localizes to plasma membrane. Upregulated by lead. Expressed in leaves, flowers, stomata and roots.
AT1G15570	1.49549	8.72365e-07	4.26305e-06	UP	CYCLIN A2;3 (CYCA2;3)	A2-type cyclin. Negatively regulates endocycles and acts as a key regulator of ploidy levels in Arabidopsis endoreduplication. Interacts physically with CDKA;1. Expressed preferentially in trichomes and young developing tissues.
AT1G15670	1.25004	3.25778e-12	5.33849e-11	UP	KELCH REPEAT F-BOX 1 (KFB01);KISS ME DEADLY 2 (KMD2)	Encodes a member of a family of F-box proteins, called the KISS ME DEADLY (KMD) family, that targets type-B ARR proteins for degradation and is involved in the negative regulation of the cytokinin response. Also named as KFB1, a member of a group of Kelch repeat F-box proteins that negatively regulate phenylpropanoid biosynthesis by targeting the phenypropanoid biosynthesis enzyme phenylalanine a…
AT1G15750	1.56115	9.72788e-18	4.553e-16	UP	TOPLESS (TPL);WUS-INTERACTING PROTEIN 1 (WSIP1)	Encodes a protein with several WD40 repeats at the C-terminus and predicted protein-protein interaction domains at the N-terminus. Together with the TOPLESS-RELATED PROTEINS (TPRs), it is thought to be involved in transcriptional repression of root-promoting genes in the top help of the embryo during the transition stage of embryogenesis. The ability of IAA12 to repress transcription is diminishe…
AT1G15780	1.38198	8.78249e-10	8.22857e-09	UP	(ATMED15A);MEDIATOR 15_1 (MED15_1);NON-RECOGNITION-OF-BTH 4 (NRB4)	mediator of RNA polymerase II transcription subunit 15a-like protein;(source:Araport11)
AT1G15910	1.31783	7.88572e-07	3.88506e-06	UP	IDN2 PARALOG 1 (IDP1);FACTOR OF DNA METHYLATION 1 (FDM1);INVOLVED IN DE NOVO 2 (IDN2) - LIKE 1 (IDNL1)	Belongs to a subgroup of SGS3-like proteins that act redundantly in RNA-directed DNA methylation: AT1G15910 (FDM1), AT4G00380 (FDM2), AT3G12550 (FDM3), AT1G13790 (FDM4), AT1G80790 (FDM5).
AT1G15940	1.50241	1.17143e-07	6.93052e-07	UP	(ATPDS5E); (PDS5E)	One of 5 PO76/PDS5 cohesion cofactor orthologs of Arabidopsis.
AT1G16010	1.18337	1.26479e-08	9.17484e-08	UP	(AtMRS2-1); (AtMGT2);MAGNESIUM TRANSPORTER 2 (MGT2)	Transmembrane magnesium transporter. One of nine family members.
AT1G16030	1.58515	5.93048e-05	0.00019197	UP	HEAT SHOCK PROTEIN 70B (Hsp70b)	heat shock protein 70B;(source:Araport11)
AT1G16110	1.04588	0.000177486	0.000514707	UP	WALL ASSOCIATED KINASE-LIKE 6 (WAKL6)	Encodes a WAK-like receptor-like kinase with a cytoplasmic Ser/Thr protein kinase domain and an extracellular domain with EGF-like repeats. It has been shown to be localized to the cell wall.
AT1G16130	1.45835	0.000407905	0.00109652	UP	WALL ASSOCIATED KINASE-LIKE 2 (WAKL2)	Encodes a WAK-like receptor-like kinase with a cytoplasmic Ser/Thr protein kinase domain and an extracellular domain with EGF-like repeats.
AT1G16210	1.18512	1.31101e-08	9.47661e-08	UP		coiled-coil protein;(source:Araport11)
AT1G16260	1.42148	8.95195e-09	6.71724e-08	UP		Wall-associated kinase family protein;(source:Araport11)
AT1G16270	1.43367	2.46503e-10	2.60346e-09	UP		kinase superfamily with octicosapeptide/Phox/Bem1p domain-containing protein;(source:Araport11)
AT1G16330	1.28762	0.0192583	0.035096	UP	CYCLIN B3;1 (CYCB3;1)	core cell cycle genes
AT1G16350	1.13402	2.63712e-10	2.76668e-09	UP		Aldolase-type TIM barrel family protein;(source:Araport11)
AT1G16420	1.43307	5.61628e-05	0.000182839	UP	METACASPASE 2E (AtMCP2e);ARABIDOPSIS THALIANA METACASPASE 8 (ATMC8);METACASPASE 8 (MC8);METACASPASE 2E (MCP2e)	Encodes a metacaspase (cysteine-type endopeptidase) that is involved in promoting programmed cell death in response to hydrogen peroxide (H2O2), UV light, and methyl viologen (MV). Transcript levels rise in response to UV-C, H2O2, and MV. In vitro assays demonstrate that this enzyme has a preference for cleaving after an arginine residue, and it has a pH optimum of 8.0.
AT1G16520	1.04401	2.79324e-05	9.72676e-05	UP	NAI2-INTERACTING PROTEIN 2 (NAIP2)	NAI1 interacting protein, involved in ER body and vesicle formation.
AT1G16540	1.37312	1.86114e-05	6.77408e-05	UP		Encodes molybdenum cofactor sulfurase. Involved in Moco biosynthesis. Involved in the conversion of ABA-aldehyde to ABA, the last step of abscisic acid (ABA) biosynthesis. <i>sir</i> loss-of-function mutants are resistant to sirtinol, a modulator of auxin signaling.N terminal domain is similar to bacterial NifS suggesting a common mechanism for sulphur mobilization and transfer. Also involved in …
AT1G16630	1.4912	0.00100143	0.00246687	UP		transmembrane protein;(source:Araport11)
AT1G16710	1.35855	1.79421e-08	1.26876e-07	UP		Encodes an enzyme with histone acetyltransferase activity that can use both H3 and H4 histones as substrates. No single prior lysine acetylation is sufficient to block HAC12 acetylation of the H3 or H4 peptides, suggesting that HAC12 can acetylate any of several lysines present in the peptides.
AT1G16800	1.0982	0.00149744	0.00354433	UP		P-loop containing nucleoside triphosphate hydrolases superfamily protein;(source:Araport11)
AT1G16950	2.6447	2.90448e-06	1.26793e-05	UP		transmembrane protein;(source:Araport11)
AT1G17020	3.19667	1.07088e-23	1.17396e-21	UP	SENESCENCE-RELATED GENE 1 (ATSRG1);SENESCENCE-RELATED GENE 1 (SRG1)	Encodes a novel member of the Fe(II)/ascorbate oxidase gene family; senescence-related gene.
AT1G17030	1.21238	0.000877989	0.00219123	UP		hypothetical protein;(source:Araport11)
AT1G17110	1.53403	7.20837e-11	8.59137e-10	UP		Encodes a ubiquitin-specific protease, and its activity has been confirmed in an in vitro assay. ubp15 mutants have defects in cell proliferation, and the associated processes of leaf, root, stem, flower, and silique development. UBP15 can be found in the nucleus and cytoplasm in transient assays. Though UBP15 is expressed in many tissues, UBP15 transcript levels are higher in rosette leaves and …
AT1G17210	1.2844	4.31942e-14	1.05289e-12	UP	IAP-LIKE PROTEIN 1 (ILP1);ARABIDOPSIS IAP-LIKE PROTEIN (ATILP1)	IAP-like protein 1;(source:Araport11)
AT1G17340	1.167	3.40621e-06	1.46573e-05	UP	SUPPRESSOR OF ACTIN 5 (SAC5)	Phosphoinositide phosphatase family protein;(source:Araport11)
AT1G17380	1.57491	1.6807e-07	9.56532e-07	UP		jasmonate-zim-domain protein 5;(source:Araport11)
AT1G17420	1.7761	4.85436e-18	2.36376e-16	UP	ARABIDOPSIS THALIANA LIPOXYGENASE 3 (ATLOX3);LIPOXYGENASE 3 (LOX3)	LOX3 encode a Lipoxygenase. Lipoxygenases (LOXs) catalyze the oxygenation of fatty acids (FAs).
AT1G17440	1.35287	2.178e-11	2.92781e-10	UP	TBP-ASSOCIATED FACTOR 12B (TAF12b);CYTOKININ-HYPERSENSITIVE 1 (CKH1);ENHANCED ETHYLENE RESPONSE 4 (EER4)	Encodes one of two Arabidopsis proteins with similarity to the TBP-associated factor TAF12. The gene product is an EIN3-interacting TFIID transcription factor required for proper ethylene response, including ERF1 induction. Loss of function mutants show enhanced response to ethylene. Located in nucleus and expressed throughout the plant. Required for ERF1 expression. Cytokinin-hypersensitive 1 (C…
AT1G17450	1.49	1.85172e-07	1.0443e-06	UP		B-block binding subunit of TFIIIC;(source:Araport11)
AT1G17460	1.33473	0.00559104	0.0115424	UP		Arabidopsis thaliana myb family transcription factor (At1g17460)
AT1G17500	1.62625	1.0115e-14	2.78707e-13	UP		ATPase E1-E2 type family protein / haloacid dehalogenase-like hydrolase family protein;(source:Araport11)
AT1G17580	1.37288	6.21927e-10	5.99413e-09	UP	MYOSIN XI 1 (XI-1);MYOSIN 1 (MYA1);ARABIDOPSIS MYOSIN 1 (ATMYA1)	Encodes a member of the type XI myosin protein family involved in organelle trafficking and overall plant development.
AT1G17600	1.76921	4.7363e-10	4.69962e-09	UP	(SOC3)	SOC3 is a TIR-NB-leucine-rich repeat (TNL) protein.Mutants suppress loss of chs2 phenotype of auto-activation of immunity. When the TIR domain of SOC3 interacts with CHS2 the binding results in temperature activation of cell death, the suppressors inhibit this interaction.
AT1G17615	3.03552	2.00224e-10	2.15804e-09	UP	TIR-NBS2 (TN2)	TN2 is an atypical TIR-NBS protein that lacks the LRR domain common in typical NLR receptors. It interacts with EXO70B1, a subunit of the exocyst complex. Loss of function mutants in TN2 can suppress EXO70B1 mutants suggesting that EXO70B1 acts through TN2.
AT1G17680	1.42305	7.21717e-08	4.45773e-07	UP		tetratricopeptide repeat (TPR)-containing protein;(source:Araport11)
AT1G17710	1.20871	0.00111626	0.00271805	UP	ARABIDOPSIS THALIANA PHOSPHOETHANOLAMINE/PHOSPHOCHOLINE PHOSPHATASE 1 (ATPEPC1);PHOSPHOETHANOLAMINE/PHOSPHOCHOLINE PHOSPHATASE 1 (PEPC1); (ATPEPC1)	Encodes a phosphoethanolamine/phosphocholine phosphatase. It is likely to be involved in the liberation of inorganic phosphate from intracellular sources. Expression is upregulated in the shoot of cax1/cax3 mutant.
AT1G17745	1.95708	3.915e-29	6.74433e-27	UP	PHOSPHOGLYCERATE DEHYDROGENASE 2 (PGDH2);3-PHOSPHOGLYCERATE DEHYDROGENASE (PGDH)	encodes a 3-Phosphoglycerate dehydrogenase The mRNA is cell-to-cell mobile.
AT1G17820	1.42942	4.74177e-07	2.44667e-06	UP		testis-expressed sequence 2-like protein (DUF2404);(source:Araport11)
AT1G17850	1.03281	0.000357474	0.000974886	UP		Rhodanese/Cell cycle control phosphatase superfamily protein;(source:Araport11)
AT1G17930	1.18244	0.000776607	0.00196137	UP		Aminotransferase-like, plant mobile domain family protein;(source:Araport11)
AT1G17980	1.1158	7.2417e-08	4.47019e-07	UP	POLY(A) POLYMERASE 1 (PAPS1)	Encodes a poly(A) polymerase. Located in the nucleus. It limits founder-cell recruitment to organ primordia and suppresses the salicylic acid-independent immune response downstream of EDS1/PAD4.
AT1G18090	1.0116	0.0267089	0.0468097	UP		5-3 exonuclease family protein;(source:Araport11)
AT1G18160	1.04675	6.91497e-07	3.44682e-06	UP		Protein kinase superfamily protein;(source:Araport11)
AT1G18260	1.22947	3.4399e-13	6.9e-12	UP	EMS-MUTAGENIZED BRI1 SUPPRESSOR 5 (EBS5); (HRD3A)	Encodes an Arabidopsis homolog of the yeast Hrd3/mammlian Sel1L protein. Involved in ERAD (Endoplasmic reticulum-associated degradation).
AT1G18270	1.69738	9.43506e-14	2.13959e-12	UP		ketose-bisphosphate aldolase class-II family protein;(source:Araport11)
AT1G18390	1.33953	5.30869e-08	3.36825e-07	UP	LEAF RUST 10 DISEASE-RESISTANCE LOCUS RECEPTOR- LIKE PROTEIN KINASE-LIKE 1.1 (LRK10L1.1)	Serine/Threonine kinase family catalytic domain protein;(source:Araport11)
AT1G18500	1.25999	5.44934e-10	5.32212e-09	UP	ISOPROPYLMALATE SYNTHASE 1 (IPMS1);METHYLTHIOALKYLMALATE SYNTHASE-LIKE 4 (MAML-4)	Encodes an active Arabidopsis isopropylmalate synthase IPMS1. Involved in leucine biosynthesis. Do not participate in the chain elongation of glucosinolates. Expressed constitutively throughout the plant. Loss of IPMS1 can be compensated by a second isopropylmalate synthase gene IPMS2 (At1g74040). The mRNA is cell-to-cell mobile.
AT1G18580	1.24152	8.2114e-07	4.03388e-06	UP	GALACTURONOSYLTRANSFERASE 11 (GAUT11)	Encodes a protein with putative galacturonosyltransferase activity.GAUT11 is required for pectin synthesis in seed coat epidermal cells and normal mucilage release.
AT1G18700	1.01854	1.51207e-06	6.98453e-06	UP		DNAJ heat shock N-terminal domain-containing protein;(source:Araport11)
AT1G18860	2.00086	4.34203e-08	2.81771e-07	UP	WRKY DNA-BINDING PROTEIN 61 (WRKY61);WRKY DNA-BINDING PROTEIN 61 (ATWRKY61)	member of WRKY Transcription Factor; Group II-b
AT1G18880	1.28371	0.000303745	0.000841001	UP	NRT1/ PTR FAMILY 2.9 (NPF2.9);NITRATE TRANSPORTER 1.9 (NRT1.9); (ATNPF2.9)	Encodes a low-af&#64257;nity plasma membrane nitrate transporter expressed in the companion cells of root phloem.
AT1G18890	1.18664	6.74371e-11	8.08456e-10	UP	(AtCPK10);CALCIUM-DEPENDENT PROTEIN KINASE 1 (ATCDPK1); (CPK10);CALCIUM-DEPENDENT PROTEIN KINASE 1 (CDPK1)	encodes a calcium-dependent protein kinase whose gene expression is induced by dehydration and high salt. Kinase activity could not be detected in vitro.
AT1G18900	1.64448	1.14471e-08	8.39893e-08	UP		Pentatricopeptide repeat (PPR) superfamily protein;(source:Araport11)
AT1G18910	1.83626	2.19459e-07	1.22021e-06	UP	BRUTUS LIKE 2 (BTSL2)	zinc ion binding protein;(source:Araport11)
AT1G18950	1.42201	5.16414e-10	5.06531e-09	UP		DDT domain superfamily;(source:Araport11)
AT1G18970	1.75297	0.00328205	0.00714622	UP	GERMIN-LIKE PROTEIN 4 (GLP4)	Encodes a germin-like protein with possible oxalate oxidase activity (based on GenBank record).
AT1G19110	1.06788	3.83337e-08	2.52196e-07	UP		inter-alpha-trypsin inhibitor heavy chain-like protein;(source:Araport11)
AT1G19180	1.58489	2.5915e-18	1.31175e-16	UP		JAZ1 is a nuclear-localized protein involved in jasmonate signaling. JAZ1 transcript levels rise in response to a jasmonate stimulus. JAZ1 can interact with the COI1 F-box subunit of an SCF E3 ubiquitin ligase in a yeast-two-hybrid assay only in the presence of jasmonate-isoleucine (JA-ILE) or coronatine. Application of jasmonate methyl ester to Arabidopsis roots reduces the levels of a JAZ1:GUS …
AT1G19220	1.29877	3.14351e-07	1.6905e-06	UP	AUXIN RESPONSE FACTOR11 (ARF11);INDOLE-3-ACETIC ACID INDUCIBLE 22 (IAA22);AUXIN RESPONSE FACTOR 19 (ARF19)	Encodes an auxin response factor that contains the conserved VP1-B3 DNA-binding domain at its N-terminus and the Aux/IAA-like domains III and IV present in most ARFs at its C-terminus. The protein interacts with IAA1 (yeast two hybrid) and other auxin response elements such as ER7 and ER9 (yeast one hybrid). ARF19 protein can complement many aspects of the arf7 mutant phenotype and , together wit…
AT1G19250	3.22644	5.43425e-42	2.18436e-39	UP	FLAVIN-DEPENDENT MONOOXYGENASE 1 (FMO1)	FMO1 is required for full expression of TIR-NB-LRR conditioned resistance to avirulent pathogens and for basal resistance to invasive virulent pathogens. Functions in an EDS1-regulated but SA-independent mechanism that promotes resistance and cell death at pathogen infection sites. FMO1 functions as a pipecolate N-hydroxylase and catalyzes the biochemical conversion of pipecolic acid to N-hydroxy…
AT1G19290	1.35841	0.00019446	0.000559421	UP		Pentatricopeptide repeat (PPR) superfamily protein;(source:Araport11)
AT1G19300	1.07531	4.69717e-09	3.75261e-08	UP	(ATGATL1);GALACTURONOSYLTRANSFERASE-LIKE 1 (GATL1);PARVUS (PARVUS);GAOLAOZHUANGREN 1 (GLZ1)	The PARVUS/GLZ1 gene encodes a putative family 8 glycosyl transferase that contributes to xylan biosynthesis. Its gene expression shows good co-variance with the IRX3 gene involved in secondary cell wall synthesis. PARVUS/GLZ1 is predicted to have galacturonosyltransferase activity and may be involved in the formation of the complex oligosaccharide sequence present at the reducing end of xylan. P…
AT1G19485	1.1582	0.000252045	0.00070867	UP		Transducin/WD40 repeat-like superfamily protein;(source:Araport11)
AT1G19520	1.18699	5.06171e-08	3.23558e-07	UP	RIBOSOMAL PENTATRICOPEPTIDE REPEAT PROTEIN 2 (RPPR2);NUCLEAR FUSION DEFECTIVE 5 (NFD5)	Ribosomal pentatricopeptide repeat protein
AT1G19700	1.25137	2.6587e-08	1.81191e-07	UP		Encodes a member of the BEL family of homeodomain proteins. Its interaction with PLP (PAS/LOV PROTEIN) is diminished by blue light.
AT1G19720	1.17228	1.68145e-07	9.56696e-07	UP		Pentatricopeptide repeat (PPR-like) superfamily protein;(source:Araport11)
AT1G19835	1.0122	6.102e-07	3.07727e-06	UP		TCS1 encodes a coiled-coil domain protein that binds to microtubules and co-localizes with the cortical microtubules. Mutants have defects in trichome branching and hypocotyl elongation. TCS1 interacts with ZWI and appears to be involved in microtubule assembly.
AT1G19850	1.5142	8.56169e-07	4.1929e-06	UP		Encodes a transcription factor (IAA24) mediating embryo axis formation and vascular development. Similar to AUXIN RESPONSIVE FACTOR 1 (ARF1) shown to bind to auxin responsive elements (AREs), and to the maize transcriptional activator VIVIPAROUS 1( VP1). In situ hybridization shows expression in provascular tissue of embryos, the emerging shoot primordia, then is restricted to provascular tissue,…
AT1G19870	1.19433	1.0397e-07	6.21034e-07	UP		Encodes a microtubule-associated protein.
AT1G20110	1.24098	2.08457e-13	4.43295e-12	UP	FYVE-DOMAIN PROTEIN 1 (FYVE1);FYVE DOMAIN PROTEIN REQUIRED FOR ENDOSOMAL SORTING 1 (FREE1)	Encodes a protein that is localized to the peripheral membrane of late endosomal compartments. Involved in the regulation of mulitivesicular/prevacuolar compartment protein sorting. Loss of function mutations are embryo lethal. Regulates IRT1-dependent metal transport and metal homeostasis. The mRNA is cell-to-cell mobile.
AT1G20160	1.64572	3.03191e-08	2.03985e-07	UP		Encodes two isoforms. One (SBT5.2(a) ) is a secreted, cell wall localized subtilisin-like serine protease that is involved in regulation of stomatal development. The second isoform (SBT5.2(b) is localized to endosomes.
AT1G20180	3.39321	7.03172e-10	6.72343e-09	UP		transmembrane protein (DUF677);(source:Araport11)
AT1G20510	1.42362	3.58152e-20	2.36842e-18	UP		OPC-8:0 CoA ligase1;(source:Araport11)
AT1G20620	1.96047	5.33318e-33	1.17559e-30	UP		Catalase, catalyzes the breakdown of hydrogen peroxide (H2O2) into water and oxygen.The mRNA is cell-to-cell mobile.It is a target for SUMOlaytion (PMID: 21413927),
AT1G20630	3.14408	8.09613e-50	4.25566e-47	UP	CATALASE 1 (CAT1)	Catalyzes the reduction of hydrogen peroxide using heme group as cofactor. Protects cells from toxicity by H2O2.
AT1G20640	1.69517	6.41818e-11	7.72594e-10	UP		Plant regulator RWP-RK family protein;(source:Araport11)
AT1G20670	1.25959	8.6043e-09	6.47772e-08	UP		DNA-binding bromodomain-containing protein;(source:Araport11)
AT1G20720	1.52191	0.00161933	0.00379645	UP		RAD3-like DNA-binding helicase protein;(source:Araport11)
AT1G20760	1.18996	3.17423e-09	2.63768e-08	UP	ARABIDOPSIS THALIANA EH DOMAIN CONTAINING PROTEIN 1 (ATEH1)	EH domain containing protein.
AT1G20780	1.22898	5.30904e-10	5.195e-09	UP		Encodes a protein containing a U-box and an ARM domain. Homozygous mutant seedlings have a seedling lethal phenotype with widespread cell death lesions throughout the cotyledons and roots.
AT1G20830	1.16455	9.58651e-05	0.000295835	UP		Encodes MCD1 (MULTIPLE CHLOROPLAST DIVISION SITE 1). Determines the site of chloroplast division in concert with MinD (AT5G24020).
AT1G20840	1.07222	9.43271e-07	4.57249e-06	UP		The protein encoded by this gene is found in the tonoplast (vacuole membrane) of Arabidopsis cells. The gene is expressed at highest levels in juvenile (sink) and adult (source) leaves, followed by flower tissues.
AT1G20960	1.53832	1.08417e-17	5.05125e-16	UP	(BRR2);EMBRYO DEFECTIVE 1507 (emb1507)	Similar to DEAD/DExH box ATP-dependent RNA helicase . Required for proper splicing of FLC. Mutants have reduced FLC levels and are early flowering.
AT1G20970	1.50983	2.22021e-11	2.97284e-10	UP		calponin-like domain protein;(source:Araport11)
AT1G20980	1.61644	5.72222e-17	2.30916e-15	UP	SQUAMOSA PROMOTER BINDING PROTEIN-LIKE 14 (ATSPL14);SQUAMOSA PROMOTER BINDING PROTEIN-LIKE 14 (SPL14); (FBR6); (SPL1R2)	Encodes a nuclear plant-specific protein with features characteristic of a transcriptional regulator, including a nuclear localization signal sequence, a plant-specific DNA binding domain (the SBP box), and a protein interaction motif (ankyrin repeats). It unctions as a transcriptional regulator that plays a role not only in sensitivity to FB1, but also in the development of normal plant architec…
AT1G21140	1.0909	0.000774195	0.00195624	UP	(ATVTL1);VACUOLAR IRON TRANSPORTER-LIKE 1 (VTL1)	The gene encodes nodulin-like1 whose transcript abundance was repressed under conditions of Fe-deficient growth.
AT1G21170	1.12695	4.80552e-06	1.99946e-05	UP		Exocyst complex component SEC5;(source:Araport11)
AT1G21240	3.44438	4.10095e-47	1.78871e-44	UP		encodes a wall-associated kinaseThe mRNA is cell-to-cell mobile.
AT1G21245	1.61384	0.00572158	0.0117799	UP		Protein kinase superfamily protein;(source:Araport11)
AT1G21250	1.97826	2.2575e-31	4.36593e-29	UP	(PRO25); (ATWAK1);CELL WALL-ASSOCIATED KINASE 1 (WAK1)	Encodes a cell wall-associated kinase that interacts with AtGRP3 and may function as a signaling receptor of extracellular matrix component such as oligogalacturonides. The mRNA is cell-to-cell mobile.
AT1G21270	1.06714	8.16302e-11	9.6008e-10	UP	WALL-ASSOCIATED KINASE 2 (WAK2)	cytoplasmic serine/threonine protein kinase induced by salicylic acid. mutant plants exhibit a loss of cell expansion and dependence on sugars and salts for seedling growth, affecting the expression and activity of vacuolar invertase.
AT1G21310	3.31404	1.2045e-53	7.26244e-51	UP	ROOT-SHOOT-HYPOCOTYL DEFECTIVE (RSH);EXTENSIN 3 (EXT3);EXTENSIN 3 (ATEXT3)	Encodes extensin 3.
AT1G21380	1.25855	6.93666e-12	1.05179e-10	UP		Target of Myb protein 1;(source:Araport11)
AT1G21400	1.13499	3.12615e-11	4.05096e-10	UP		Thiamin diphosphate-binding fold (THDP-binding) superfamily protein;(source:Araport11)
AT1G21450	1.53873	1.48989e-09	1.31991e-08	UP	SCARECROW-LIKE 1 (SCL1)	Encodes a scarecrow-like protein (SCL1). Member of GRAS gene family. The mRNA is cell-to-cell mobile.
AT1G21525	1.47316	2.25293e-06	1.00753e-05	UP		Possibly not a pseudogene based on evidence for transcription (RNA-seq) and translation (Ribo-seq) described in PMID:27791167 .
AT1G21580	1.70035	3.48308e-15	1.03784e-13	UP		Encodes a zinc-finger protein that co-localizes with the exosome-associated RNA helicase HEN2 and functions as a co-factor of nuclear RNA quality control by the nucleoplasmic exosome.
AT1G21610	1.31229	2.92362e-09	2.44929e-08	UP		wound-responsive family protein;(source:Araport11)
AT1G21630	1.46477	8.47892e-10	7.9733e-09	UP	ARABIDOPSIS THALIANA EH DOMAIN CONTAINING PROTEIN 2 (ATEH2)	TPLATE Adaptor complex subunit.
AT1G21640	1.25576	7.84432e-10	7.42422e-09	UP	NAD KINASE 2 (ATNADK2);NAD KINASE 2 (NADK2)	Encodes a protein with NAD kinase activity. The protein was also shown to bind calmodulin.
AT1G21650	1.27015	7.98431e-05	0.000251233	UP	(SECA2)	Encodes a component of the thylakoid-localized Sec system involved in the translocation of cytoplasmic proteins into plastid. Loss-of-function mutations result in arrest at the globular stage and embryo lethality.
AT1G21670	1.19735	4.1449e-13	8.1781e-12	UP		DPP6 amino-terminal domain protein;(source:Araport11)
AT1G21700	1.66745	2.23417e-12	3.80403e-11	UP	(CHB4);SWITCH/SUCROSE NONFERMENTING 3C (ATSWI3C);SWITCH/SUCROSE NONFERMENTING 3C (SWI3C)	a member of the Arabidopsis SWI3 gene family. Protein physically interacts with ATSWI3B and ATSWI3A, the other two members of the SWI3 family. Homologous to yeast SWI3 & RSC8, components of the SWI/SNF and RSC chromatin remodeling complexes. Referred to as CHB3 in Zhou et al (2003).
AT1G21730	1.27595	2.98288e-06	1.29883e-05	UP	KINESIN 7.1 (KIN7.1)	P-loop containing nucleoside triphosphate hydrolases superfamily protein;(source:Araport11)
AT1G21750	1.82825	4.14134e-25	4.99396e-23	UP	ARABIDOPSIS THALIANA PROTEIN DISULFIDE ISOMERASE 5 (ATPDI5);PDI-LIKE 1-1 (PDIL1-1);PROTEIN DISULFIDE ISOMERASE 5 (PDI5);PDI-LIKE 1-1 (ATPDIL1-1)	Encodes a protein disulfide isomerase-like (PDIL) protein, a member of a multigene family within the thioredoxin (TRX) superfamily; isoform contains non-consensus GA donor splice site at intron 9. Transcript levels for this gene are up-regulated in response to three different chemical inducers of ER stress (dithiothreitol, beta-mercaptoethanol, and tunicamycin). Neither AtIRE1-2 nor AtbZIP60 appe…
AT1G21890	1.26552	0.00521559	0.0108361	UP		nodulin MtN21-like transporter family protein
AT1G22060	1.41651	2.13768e-09	1.82974e-08	UP		sporulation-specific protein;(source:Araport11)
AT1G22260	1.44508	0.0152395	0.0284372	UP		One of two nearly identical proteins (ZYP1b) identified by similarity to transverse filament (TF) proteins. These proteins are involved in chromosome synapsis during meiosis I and localize to the synaptonemal complex (SC). Single mutants have reduced fertility and double mutants (induced by RNAi) have severely reduced fertility.
AT1G22410	1.06251	3.48253e-15	1.03784e-13	UP		Class-II DAHP synthetase family protein;(source:Araport11)
AT1G22610	1.46431	2.08811e-13	4.43588e-12	UP	MULTIPLE C2 DOMAIN AND TRANSMEMBRANE REGION PROTEIN 6 (MCTP6)	C2 calcium/lipid-binding plant phosphoribosyltransferase family protein;(source:Araport11)
AT1G22620	1.56402	1.46468e-09	1.29983e-08	UP	SUPPRESSOR OF ACTIN 1 (ATSAC1);SUPPRESSOR OF ACTIN 1 (SAC1)	SAC domain phosphoinositide (3,5)P2 phosphatase. Colocalized with a Golgi Marker. Required for normal cell morphogenesis, cell wall synthesis, and actin organization.
AT1G22730	1.15955	1.24306e-06	5.8527e-06	UP	MA3 DOMAIN-CONTAINING TRANSLATION REGULATORY FACTOR 2 (MRF2)	MA3 domain-containing protein;(source:Araport11)
AT1G22770	2.34393	2.14386e-24	2.48301e-22	UP	(FB);GIGANTEA (GI)	Together with CONSTANTS (CO) and FLOWERING LOCUS T (FT), GIGANTEA promotes flowering under long days in a circadian clock-controlled flowering pathway. GI acts earlier than CO and FT in the pathway by increasing CO and FT mRNA abundance. Located in the nucleus. Regulates several developmental processes, including photoperiod-mediated flowering, phytochrome B signaling, circadian clock, carbohydra…
AT1G22860	1.27436	4.12655e-07	2.16354e-06	UP	VACUOLAR PROTEIN SORTING 3 (VPS3)	Vacuolar sorting protein 39;(source:Araport11)
AT1G22870	1.68076	1.10199e-09	1.00582e-08	UP	(SCYL2A)	One of two paralogs in Arabidopsis.Loss of both SCYL2B and SCYL2A results in severe growth defects.
AT1G22882	1.39925	1.94882e-08	1.36584e-07	UP	(STMP1); (ATSUN3);SUN-DOMAIN PROTEIN 3 (SUN3)	Encodes a member of the mid-SUN subfamily of SUN-domain proteins that is localized to both the nuclear envelope and the ER. It is involved in early seed development and nuclear morphology. Secreted peptide which functions in plant growth and pathogen defense.
AT1G22930	1.94902	7.38831e-27	1.07419e-24	UP		T-complex protein 11;(source:Araport11)
AT1G22990	1.22399	6.53761e-05	0.000209867	UP		Heavy metal transport/detoxification superfamily protein;(source:Araport11)
AT1G23090	1.18221	1.51852e-09	1.34122e-08	UP		Encodes AST91 mRNA for sulfate transporter.
AT1G23180	1.2439	4.44138e-07	2.31322e-06	UP		ARM repeat superfamily protein;(source:Araport11)
AT1G23190	1.41716	2.43275e-20	1.65137e-18	UP	PHOSPHOGLUCOMUTASE 3 (PGM3)	Encodes a cytosolic phosphoglucomutase (PGM). Two Arabidopsis PGM proteins (AT1G70730/PGM2 and AT1G23190/PGM3) have high sequence similarities and redundant functions. Mature plants possessing a single cPGM allele had a major reduction in cPGM activity. Whereas pgm2 and pgm3 single mutants are undistinguishable from the wild type, loss of both PGM2 and PGM3 severely impairs male and female gameto…
AT1G23230	1.60743	8.26413e-12	1.23121e-10	UP	MEDIATOR 23 (MED23)	Mediator tail subunit, involved in transcriptional regulation.
AT1G23400	1.05662	1.57568e-07	9.02781e-07	UP	(CAF2);ARABIDOPSIS THALIANA HOMOLOG OF MAIZE CAF2 (ATCAF2)	Promotes the splicing of chloroplast group II introns.
AT1G23560	2.61383	3.67461e-07	1.94851e-06	UP		OBP32pep, putative (DUF220);(source:Araport11)
AT1G23640	2.66886	6.86313e-06	2.75763e-05	UP		OBP32pep protein;(source:Araport11)
AT1G23850	1.56301	3.65036e-07	1.93766e-06	UP		transmembrane protein;(source:Araport11)
AT1G23900	1.63513	1.02473e-10	1.18149e-09	UP		Encodes large subunit of the heterotetrameric adaptor protein complex AP-1. AP-1 is required for clathrin coated vesicles budding from the trans-Golgi network or plasma membrane
AT1G23935	1.77253	0.00217533	0.00493381	UP		apoptosis inhibitory protein;(source:Araport11)
AT1G24140	1.21563	2.0911e-13	4.43763e-12	UP	(AT3-MMP)	Matrixin family protein;(source:Araport11)
AT1G24190	1.69769	8.05093e-13	1.48957e-11	UP		Enhances AtERF7-mediated transcriptional repression. RNAi lines show ABA hypersensitivity. Interacts with ERF7 and HDA19.
AT1G24300	1.39018	6.84021e-09	5.26763e-08	UP		GYF domain-containing protein;(source:Araport11)
AT1G24330	1.06902	0.024986	0.0441906	UP		ARM repeat superfamily protein;(source:Araport11)
AT1G24340	1.30574	8.88629e-08	5.38006e-07	UP	EMBRYO DEFECTIVE 2421 (emb2421);EMBRYO DEFECTIVE 260 (EMB260)	A locus involved in embryogenesis. Mutations in this locus result in embryo lethality. The mRNA is cell-to-cell mobile.
AT1G24460	1.66329	4.64088e-11	5.76245e-10	UP	TGN-LOCALIZED SYP41 INTERACTING PROTEIN (TNO1)	Encodes a novel protein that co-immunoprecipitates with SYP41. It is involved in vacuolar trafficking and salt tolerance, potentially via a role in vesicle fusion and in maintaining TGN structure or identity. Mutants display delayed formation of the Brefeldin A (BFA) compartment in cotyledons upon application of BFA.
AT1G24560	1.25639	3.06281e-09	2.55104e-08	UP	PLANT-UNIQUE RAB5 EFFECTOR 2 (PUF2)	Effector molecule of the plant-unique RAB5, ARA6. Acts in the vacuolar/endocytic trafficking pathway with canonical RAB5 and SYP. Promotes recruitment of VSP9a onto the endosome, which is required for efficient RAB5 activation. Colocalizes with RAB5 on endosomes, where it coordinates transport with canonical RAB5.
AT1G24706	1.65307	2.17584e-11	2.92682e-10	UP		Encodes a component of the putative Arabidopsis THO/TREX complex: THO1 or HPR1 (At5g09860), THO2 (At1g24706), THO3 or TEX1 (At5g56130), THO5 (At5g42920, At1g45233), THO6 (At2g19430), and THO7 (At5g16790, At3g02950). THO/TREX complexes in animals have been implicated in the transport of mRNA precursors. Mutants of THO3/TEX1, THO1, THO6 accumulate reduced amount of small interfering (si)RNA, sugges…
AT1G24764	1.06587	9.8402e-06	3.82003e-05	UP		Member of the MAP70 protein family.
AT1G25350	1.32754	2.6221e-12	4.37526e-11	UP	OVULE ABORTION 9 (OVA9)	glutamine-tRNA ligase, putative / glutaminyl-tRNA synthetase, putative / GlnRS;(source:Araport11)
AT1G25390	1.75079	2.18169e-10	2.33427e-09	UP		Protein kinase superfamily protein;(source:Araport11)
AT1G25400	1.03638	3.46783e-08	2.3029e-07	UP		transmembrane protein;(source:Araport11)
AT1G25430	1.25749	3.03e-05	0.000104747	UP		transposable_element_gene;(source:Araport11);non-LTR retrotransposon family (LINE), has a 8.0e-45 P-value blast match to GB:NP_038607 L1 repeat, Tf subfamily, member 9 (LINE-element) (Mus musculus);(source:TAIR10)
AT1G25540	1.66154	1.72665e-11	2.37878e-10	UP		Encodes a genetic locus that is involved in trichome papillae formation. The locus has been mapped to chromosome 1 between markers M235 and ciw12.
AT1G25580	1.13913	6.89179e-06	2.76751e-05	UP	SUPPRESSOR OF GAMMA RADIATION 1 (SOG1);ARABIDOPSIS NAC DOMAIN CONTAINING PROTEIN 8 (ANAC008)	Encodes suppressor of gamma response 1 (SOG1), a putative transcription factor governing multiple responses to DNA damage.
AT1G26130	1.31813	2.10327e-06	9.46173e-06	UP		ATPase E1-E2 type family protein / haloacid dehalogenase-like hydrolase family protein;(source:Araport11)
AT1G26150	1.056	6.41738e-06	2.59071e-05	UP		Encodes a member of the proline-rich extensin-like receptor kinase (PERK) family. This family consists of 15 predicted receptor kinases (PMID: 15653807).
AT1G26170	1.35089	1.51403e-07	8.72334e-07	UP		ARM repeat superfamily protein;(source:Araport11)
AT1G26240	1.37555	0.0180635	0.0331065	UP		Proline-rich extensin-like family protein;(source:Araport11)
AT1G26380	2.72219	4.16914e-22	3.68394e-20	UP	FAD-LINKED OXIDOREDUCTASE (FOX); (ATBBE3);FAD-LINKED OXIDOREDUCTASE 1 (FOX1)	Functions in the biosynthesis of 4-hydroxy indole-3-carbonyl nitrile (4-OH-ICN), a cyanogenic phytoalexin in Arabidopsis. FOX1 acts as a dehydrogenase on indole cyanohydrin to form indole carbonyl nitrile.
AT1G26390	3.72969	5.12983e-79	7.01076e-76	UP	(ATBBE4)	FAD-binding Berberine family protein;(source:Araport11)
AT1G26410	1.88422	8.44369e-06	3.32365e-05	UP	(ATBBE6)	FAD-binding Berberine family protein;(source:Araport11)
AT1G26420	1.6936	8.38385e-09	6.32569e-08	UP	(ATBBE7)	FAD-binding Berberine family protein;(source:Araport11)
AT1G26520	1.03645	0.00302369	0.00664726	UP		Cobalamin biosynthesis CobW-like protein;(source:Araport11)
AT1G26620	1.41568	7.1453e-08	4.41733e-07	UP		T-box transcription factor, putative (DUF863);(source:Araport11)
AT1G26830	1.79297	2.96153e-17	1.24921e-15	UP	CULLIN 3 (CUL3);CULLIN 3 (ATCUL3);CULLIN 3A (ATCUL3A);CULLIN 3A (CUL3A)	Cullin, putative, similar to Cullin homolog 3 (CUL-3) SP:Q13618, GI:3639052 from (Homo sapiens); contains Pfam profile PF00888: Cullin family. Interacts with other components of E3 ligase complex suggesting it functions in RUB-modification. Forms complexes with BTB domain proteins forming a novel class of E3-based ubiquitin protein-ligase complexes. Mutant is early flowering and has a reduced sen…
AT1G26850	1.11975	7.16066e-11	8.54444e-10	UP		S-adenosyl-L-methionine-dependent methyltransferases superfamily protein;(source:Araport11)
AT1G27170	1.09105	0.00187774	0.00432562	UP		transmembrane receptors / ATP binding protein;(source:Araport11)
AT1G27180	1.43055	4.95882e-06	2.05407e-05	UP		disease resistance protein (TIR-NBS-LRR class);(source:Araport11)
AT1G27320	1.20937	8.72374e-10	8.181e-09	UP	HISTIDINE KINASE 3 (AHK3);HISTIDINE KINASE 3 (HK3)	Encodes a histidine kinases, a cytokinin receptor that controls cytokinin-mediated leaf longevity through a specific phosphorylation of the response regulator, ARR2. The mRNA is cell-to-cell mobile.
AT1G27430	1.40752	1.61918e-10	1.78458e-09	UP		GYF domain-containing protein;(source:Araport11)
AT1G27770	1.55005	2.08509e-19	1.24983e-17	UP		Encodes a chloroplast envelope Ca2+-ATPase with an N-terminal autoinhibitor.
AT1G27850	1.28841	3.31324e-10	3.39267e-09	UP		RUN/FYVE domain protein;(source:Araport11)
AT1G27900	1.08684	1.75387e-05	6.42386e-05	UP		RNA helicase family protein;(source:Araport11)
AT1G27910	1.78497	4.58142e-11	5.69897e-10	UP	PLANT U-BOX 45 (PUB45);ARABIDOPSIS THALIANA PLANT U-BOX 45 (ATPUB45)	Encodes a protein containing a UND, a U-box, and an ARM domain. This protein has E3 ubiquitin ligase activity based on in vitro assays.
AT1G27940	1.3818	0.0138655	0.0261614	UP		P-glycoprotein 13;(source:Araport11)
AT1G27980	1.29983	4.1132e-07	2.15764e-06	UP	DIHYDROSPHINGOSINE PHOSPHATE LYASE (DPL1); (ATDPL1)	dihydrosphingosine phosphate lyase;(source:Araport11)
AT1G28010	1.25836	0.00205458	0.00468872	UP	MULTI-DRUG RESISTANCE 12 (MDR12);P-GLYCOPROTEIN 14 (PGP14);ARABIDOPSIS THALIANA ATP-BINDING CASSETTE B14 (ATABCB14);ATP-BINDING CASSETTE B14 (ABCB14)	Encodes an ATP-binding cassette (ABC) transporter. Expressed in the vascular tissue of primary stem.
AT1G28060	1.49598	2.59581e-12	4.34047e-11	UP		Pre-mRNA-splicing factor 3;(source:Araport11)
AT1G28130	1.7243	1.24835e-10	1.40998e-09	UP	(VAS2);GRETCHEN HAGEN 3.17 (GH3.17)	Encodes an IAA-amido synthase that conjugates Asp and other amino acids to auxin in vitro. Lines carrying insertions in this gene are hypersensitive to auxin.
AT1G28190	1.15716	5.8413e-09	4.56874e-08	UP		hypothetical protein;(source:Araport11)
AT1G28260	1.96542	4.14663e-15	1.2196e-13	UP		Telomerase activating protein Est1;(source:Araport11)
AT1G28350	1.28748	1.36019e-06	6.35022e-06	UP		Nucleotidylyl transferase superfamily protein;(source:Araport11)
AT1G28420	1.51205	5.4245e-10	5.30039e-09	UP	HOMEOBOX-1 (HB-1);RINGLET 1 (RLT1)	homeobox-1;(source:Araport11)
AT1G29150	1.03079	3.62455e-10	3.68202e-09	UP		specifically interacts with FUS6/COP11 via the C-terminal domain of FUS6/COP11 and associates with an ATPase subunit of the 19S proteasome regulatory complex, AtS6A.The mRNA is cell-to-cell mobile.
AT1G29170	1.59197	1.13418e-06	5.39837e-06	UP	(WAVE2)	Encodes a member of the SCAR family.These proteins are part of a complex (WAVE) complex.The SCAR subunit activates the ARP2/3 complex which in turn act as a nucleator for actin filaments.
AT1G29240	1.9354	2.51474e-11	3.33455e-10	UP		transcription initiation factor TFIID subunit, putative (DUF688);(source:Araport11)
AT1G29290	1.28171	1.5581e-06	7.17452e-06	UP		B-cell lymphoma 6 protein;(source:Araport11)
AT1G29350	1.5528	5.58762e-14	1.32577e-12	UP		RNA polymerase II degradation factor-like protein (DUF1296);(source:Araport11)
AT1G29370	1.55511	1.09253e-13	2.42958e-12	UP		RNA polymerase II degradation factor-like protein (DUF1296);(source:Araport11)
AT1G29400	1.17744	1.88515e-10	2.04365e-09	UP		A member of mei2-like gene family, predominantly plant-based family of genes encoding RNA binding proteins with characteristic presence of a highly conserved RNA binding motif first described in the mei2 gene of the fission yeast S. pombe. In silico analyses reveal nine mei2 -like genes in A. thaliana. They were grouped into four distinct clades, based on overall sequence similarity and subfamily…
AT1G29470	1.18475	1.98005e-11	2.70066e-10	UP		S-adenosyl-L-methionine-dependent methyltransferases superfamily protein;(source:Araport11)
AT1G29640	1.57744	5.10148e-11	6.27357e-10	UP		senescence regulator (Protein of unknown function, DUF584);(source:Araport11)
AT1G29715	1.85499	2.44061e-06	1.08108e-05	UP		pseudogene of Leucine-rich repeat transmembrane protein kinase;(source:Araport11)
AT1G29720	1.20886	2.63584e-10	2.76668e-09	UP	CELLULOSE SYNTHASE LIKE D2 (CLSD2)	Leucine-rich repeat transmembrane protein kinase;(source:Araport11)
AT1G29750	1.30514	4.92041e-07	2.53375e-06	UP		Receptor-like serine/threonine kinase (RKF1). The putative extracellular domain of the RKF1 protein contains 13 tandem repeats of leucine-rich sequences. Expressed in early flower primordial, stamen, and pollen grains.
AT1G29880	1.26221	1.46102e-13	3.19307e-12	UP	CELLULOSE SYNTHASE LIKE C12 (CLSC12)	glycyl-tRNA synthetase / glycine-tRNA ligase;(source:Araport11)
AT1G29900	1.34188	3.62267e-12	5.85683e-11	UP	VENOSA 3 (VEN3);CARBAMOYL PHOSPHATE SYNTHETASE B (CARB);CELLULOSE SYNTHASE LIKE B6 (CLSB6)	Encodes carbamoyl phosphate synthetase (CPS) large subunit (CARB), also named as VEN3. Heterologous expression of the Arabidopsis VEN3 and VEN6 genes in a CPS-deficient Escherichia coli strain fully restored bacterial growth in minimal medium, demonstrating the enzymatic activity of the VEN3 and VEN6 proteins.
AT1G29940	1.02575	1.55978e-05	5.79896e-05	UP	NUCLEAR RNA POLYMERASE A2 (NRPA2)	Encodes a subunit of RNA polymerase 1 (aka RNA polymerase A).
AT1G30010	1.05447	0.00682777	0.013857	UP	NUCLEAR MATURASE 1 (NMAT1)	Analysis of the RNA profiles of wild-type and mutant plants establishes a role for nMAT1 in the trans-splicing of nad1 intron 1 and in the cis-splicing of nad2 intron 1 and nad4 intron 2.
AT1G30100	2.20869	5.87917e-10	5.70118e-09	UP	NINE-CIS-EPOXYCAROTENOID DIOXYGENASE 5 (ATNCED5);NINE-CIS-EPOXYCAROTENOID DIOXYGENASE 5 (NCED5)	Encodes 9-cis-epoxycarotenoid dioxygenase, a key enzyme in the biosynthesis of abscisic acid. The expression of this gene increases during the first 6h of imbibition.
AT1G30135	1.90508	4.6309e-06	1.9315e-05	UP	JASMONATE-ZIM-DOMAIN PROTEIN 8 (JAZ8); (tify5a)	jasmonate-zim-domain protein 8;(source:Araport11)
AT1G30270	1.00843	5.42832e-07	2.76474e-06	UP		Arabidopsis thaliana CBL-interacting protein kinase 23. CIPK23 serves as a positive regulator of the potassium transporter AKT1 by directly phosphorylating AKT1. CIPK23 is activated by the binding of two calcineurin B-like proteins, CBL1 and CBL9.The mRNA is cell-to-cell mobile.
AT1G30330	1.07436	9.20654e-09	6.89062e-08	UP		Derives_from AT1G30330;(source:Araport11)
AT1G30370	1.25632	0.0267716	0.0469061	UP	DAD1-LIKE ACYLHYDROLASE (DLAH)	Encodes a mitochondria-localized class III phospholipase A1 that plays a role in seed viability.
AT1G30400	1.60927	5.75621e-16	2.00344e-14	UP	(EST1);ARABIDOPSIS THALIANA MULTIDRUG RESISTANCE-ASSOCIATED PROTEIN 1 (ATMRP1);ATP-BINDING CASSETTE C1 (ABCC1)	glutathione S-conjugate transporting ATPase (AtMRP1) mRNA. An ABCC-type arsenite-phytochelatin transporter. The expression of this gene is upregulated by herbicide safeners such as benoxacor and fenclorim.
AT1G30410	1.53164	2.38035e-12	4.02285e-11	UP		member of MRP subfamily
AT1G30420	1.61944	1.25151e-06	5.89114e-06	UP		member of MRP subfamily
AT1G30450	1.32644	3.81712e-10	3.84904e-09	UP		member of Cation-chloride co-transporter family
AT1G30470	1.04112	1.12865e-06	5.37703e-06	UP		SIT4 phosphatase-associated family protein;(source:Araport11)
AT1G30490	1.22317	1.94258e-08	1.36193e-07	UP	(ATHB9);PHAVOLUTA (PHV)	Dominant PHV mutations cause transformation of abaxial leaf fates into adaxial leaf fates. Has overlapping functions with PHABULOSA, REVOLUTA and CORONA/ATHB15 in patterning the apical portion of the embryo. Encodes a member of HD-Zip family which contains homeodomain-leucine zipper domains and domain similar to a mammalian sterol binding domain.
AT1G30610	1.02301	3.33548e-05	0.000114229	UP	SUPPRESSOR OF THF1 (SOT5);EMBRYO DEFECTIVE 88 (EMB88);EMBRYO DEFECTIVE 2279 (emb2279)	Pentatricopeptide repeat protein .Mutations in this locus result in embryo lethality due to defects in chloroplast development. Embryo shape at seed maturity is globular.
AT1G30640	1.19214	2.16437e-05	7.73393e-05	UP		Protein kinase family protein;(source:Araport11)
AT1G30700	3.54428	1.04676e-119	5.36462e-116	UP	(ATBBE8)	FAD-binding Berberine family protein;(source:Araport11)
AT1G30755	1.38493	4.65384e-08	2.99447e-07	UP		elongation factor G, putative (DUF668);(source:Araport11)
AT1G30810	1.26201	4.66107e-07	2.40839e-06	UP		JMJ18 encodes a novel JmjC domain- containing histone H3K4 demethylase.
AT1G30900	1.43909	1.34694e-15	4.31441e-14	UP	BINDING PROTEIN OF 80 KDA 3;3 (BP80-3;3);VACUOLAR SORTING RECEPTOR 6 (VSR6);VACUOLAR SORTING RECEPTOR 3;3 (VSR3;3)	VACUOLAR SORTING RECEPTOR 6;(source:Araport11)
AT1G30990	1.7442	0.00307114	0.00673558	UP		Polyketide cyclase/dehydrase and lipid transport superfamily protein;(source:Araport11)
AT1G31230	1.3626	1.32878e-11	1.89036e-10	UP	ASPARTATE KINASE-HOMOSERINE DEHYDROGENASE I (AK-HSDH I);ASPARTATE KINASE-HOMOSERINE DEHYDROGENASE (AK-HSDH)	Encodes a bifunctional aspartate kinase/homoserine dehydrogenase. These two activities catalyze the first and the third steps toward the synthesis of the essential amino acids threonine, isoleucine and methionine.
AT1G31280	1.30247	1.35803e-09	1.21624e-08	UP	(ATAGO2);ARGONAUTE 2 (AGO2)	Encodes Argonaute gene that binds viral siRNAs and is involved in antiviral defense response. Regulates innate immunity.Mutants have increased susceptibility to Potato virus X and tobacco rattle virus.
AT1G31360	1.36323	0.000146056	0.000431992	UP		Encodes a (d)NTP-dependent 3 Prime->5 Prime DNA helicase. This protein can also disrupt D loop structures and may mediate branch migration of Holliday junctions when tested in vitro. The unwinding activity of the enzyme depends on the presence of divalent cations (Mg2+, Mn2+, or Ca2+, but not Zn2+).(d)NTPs are also required with ATP and dATP supporting the greatest amount of DNA unwinding in vitr…
AT1G31480	2.53588	1.09557e-15	3.6108e-14	UP	SHOOT GRAVITROPISM 2 (SGR2)	encodes a novel protein that may be part of a gene family represented by bovine phosphatidic acid-preferring phospholipase A1 (PA-PLA1)containing a putative transmembrane domain. SGR2 is involved in the formation and function of the vacuole.
AT1G31540	1.26563	3.74699e-10	3.78764e-09	UP		Disease resistance protein (TIR-NBS-LRR class) family;(source:Araport11)
AT1G31690	1.00338	2.72012e-07	1.48383e-06	UP		Copper amine oxidase family protein;(source:Araport11)
AT1G31710	1.24785	1.44154e-09	1.28206e-08	UP		Copper amine oxidase family protein;(source:Araport11)
AT1G31730	1.80591	7.91623e-19	4.36244e-17	UP	ADAPTOR PROTEIN COMPLEX 4E (AP4E)	Encodes a component of the AP4 complex and is involved in vacuolar sorting of storage proteins.
AT1G31780	1.33552	6.55732e-13	1.2378e-11	UP	CONSERVED OLIGOMERIC GOLGI COMPLEX 7 (COG7)	oligomeric golgi complex subunit;(source:Araport11)
AT1G31810	1.30967	2.07186e-10	2.22722e-09	UP		Encodes the Type II Arabidopsis formin14. Interacts with microtubules and microfilaments to regulate cell division.
AT1G31850	1.17716	1.36892e-09	1.22491e-08	UP		S-adenosyl-L-methionine-dependent methyltransferases superfamily protein;(source:Araport11)
AT1G31870	1.45593	3.1582e-11	4.08732e-10	UP	BUD SITESELECTION PROTEIN 13 (BUD13)	pre-mRNA-splicing factor of RES complex protein;(source:Araport11)
AT1G31930	1.32741	1.34294e-09	1.20324e-08	UP		Encodes XLG3 (extra-large G protein 3) that shows significant similarity to the G protein alpha subunit in its C terminal region. Involved in the regulation of root morphological and growth responses.
AT1G32230	1.50831	7.19045e-17	2.86222e-15	UP		Encodes a protein belonging to the (ADP-ribosyl)transferase domain-containing subfamily of WWE protein-protein interaction domain protein family. Superoxide radicals are necessary and sufficient to propagate cell death or lesion formation in rcd1 mutants. Without stress treatment, RCD1 is localized in the nucleus. Under high salt or oxidative stress, RCD1 is found not only in the nucleus but also…
AT1G32330	1.02552	0.000257334	0.000722453	UP		Member of Heat Stress Transcription Factor (Hsf) family. Negatively regulated by HSP90.2.
AT1G32350	3.45025	7.68613e-69	8.75365e-66	UP		alternative oxidase 1D;(source:Araport11)
AT1G32450	1.80541	1.56175e-16	5.88526e-15	UP	(ATNPF7.3);NITRATE TRANSPORTER 1.5 (NRT1.5);NRT1/ PTR FAMILY 7.3 (NPF7.3)	Transmembrane nitrate transporter. Involved in xylem transport of nitrate from root to shoot. Induced in response to high and low concentrations of nitrate. Not involved in nitrate uptake. Expressed in root pericycle cells under the control of MYB59. Also functions as a proton-coupled H+/K+ antiporter for K+ loading into the xylem.
AT1G32490	1.53944	2.51405e-12	4.22789e-11	UP	ENHANCED SILENCING PHENOTYPE 3 (ESP3)	Encodes a homolog of the yeast PRP2 protein, one of four related DEAH RNA helicases identified as essential cofactors for RNA splicing.
AT1G32750	1.6407	1.26032e-13	2.78412e-12	UP	TBP-ASSOCIATED FACTOR 1 (TAF1); (GTD1); (HAF01);HISTONE ACETYLTRANSFERASE OF THE TAFII250 FAMILY 1 (HAF1);HISTONE ACETYLTRANSFERASE OF THE CBP FAMILY 13 (HAC13)	This gene is predicted to encode a histone acetyltransferase. Five lines with RNAi constructs directed against HAF1 grow normally and can produce root calli, but have defects in agrobacterium-mediated transformation.
AT1G32810	1.34244	5.78203e-10	5.62028e-09	UP		RING/FYVE/PHD zinc finger superfamily protein;(source:Araport11)
AT1G32950	2.13313	5.16971e-05	0.000169621	UP		Subtilase family protein;(source:Araport11)
AT1G32960	2.67691	7.02536e-24	7.91318e-22	UP	(SBT3.3); (ATSBT3.3)	Subtilase family protein;(source:Araport11)
AT1G33390	1.1789	9.1854e-05	0.000284873	UP		Over-expression of this gene results in stem fasciation. The predicted amino acid sequence reveals the presence of two domains (DEXH-box or DEAD-box helicase and DUF1065 domain) and fragments of two more domains (HrpA domain and HA2 domain).
AT1G33410	1.07033	4.59279e-06	1.91912e-05	UP	SUPPRESSOR OF AUXIN RESISTANCE1 (SAR1)	SUPPRESSOR OF AUXIN RESISTANCE1;(source:Araport11)
AT1G33560	1.91581	1.92315e-15	6.00986e-14	UP	ACTIVATED DISEASE RESISTANCE 1 (ADR1)	Encodes a NBS-LRR disease resistance protein that possesses N-terminal kinase subdomains. Activation tagged mutant of ADR1 showed elevated levels of SA and reactive oxygen species in addition to number of defense gene transcripts. Exhibits resistance to number of microbial pathogens.
AT1G33600	1.21472	4.6406e-11	5.76245e-10	UP		Leucine-rich repeat (LRR) family protein;(source:Araport11)
AT1G33680	1.23356	3.44976e-11	4.40624e-10	UP		KH domain-containing protein;(source:Araport11)
AT1G33700	1.25201	0.0012163	0.00293446	UP		Beta-glucosidase, GBA2 type family protein;(source:Araport11)
AT1G33730	1.6828	0.00117339	0.00284264	UP		cytochrome P450, family 76, subfamily C, polypeptide 5;(source:Araport11)
AT1G33950	1.52539	5.22745e-09	4.12481e-08	UP	IMMUNE ASSOCIATED NUCLEOTIDE BINDING 7 (IAN7)	Avirulence induced gene (AIG1) family protein;(source:Araport11)
AT1G33960	1.51753	1.91151e-17	8.39101e-16	UP	IMMUNE ASSOCIATED NUCLEOTIDE BINDING 8 (IAN8);AVRRPT2-INDUCED GENE 1 (AIG1)	Identified as a gene that is induced by avirulence gene avrRpt2 and RPS2 after infection with Pseudomonas syringae pv maculicola strain ES4326 carrying avrRpt2
AT1G33980	1.08969	1.43549e-08	1.03182e-07	UP	(UPF3); (ATUPF3)	Involved in mRNA surveillance, detects exported mRNAs with truncated open reading frames and initiates nonsense-mediated mRNA decay (NMD)
AT1G34180	1.57753	4.54213e-06	1.90028e-05	UP		NAC domain containing protein 16;(source:Araport11)
AT1G34220	1.80119	1.24283e-15	4.02497e-14	UP	IST1-LIKE 1 (ISTL1)	Regulator of Vps4 activity in the MVB pathway protein;(source:Araport11)
AT1G34260	1.69743	1.02878e-14	2.8233e-13	UP		Encodes a protein that is predicted to act as a phosphatidylinositol-3P 5-kinase, but, because it lacks a FYVE domain, it is unlikely to be efficiently targeted to membranes containing the porposed phosphatidylinositol-3P substrate. Therefore, its molecular function remains unknown.The mRNA is cell-to-cell mobile.
AT1G34360	1.02367	1.87391e-05	6.81361e-05	UP		translation initiation factor 3 (IF-3) family protein;(source:Araport11)
AT1G34420	2.03724	9.05987e-14	2.07054e-12	UP		leucine-rich repeat transmembrane protein kinase family protein;(source:Araport11)
AT1G34460	1.50687	0.0115418	0.0221853	UP		B1 type cyclin
AT1G34550	1.16702	9.25007e-09	6.91765e-08	UP		transmembrane protein (DUF616);(source:Araport11)
AT1G35115	1.43879	1.78886e-07	1.01135e-06	UP		transposable_element_gene;(source:Araport11);copia-like retrotransposon family, has a 1.1e-168 P-value blast match to gb|AAO73527.1| gag-pol polyprotein (Glycine max) (SIRE1) (Ty1_Copia-family);(source:TAIR10)
AT1G35220	1.40422	5.15799e-08	3.28585e-07	UP		FAM91 carboxy-terminus protein;(source:Araport11)
AT1G35660	1.61708	3.89959e-06	1.6582e-05	UP		erythroid differentiation factor-like protein;(source:Araport11)
AT1G35710	1.72696	6.67055e-21	4.97259e-19	UP		kinase family with leucine-rich repeat domain-containing protein;(source:Araport11)
AT1G35910	1.38928	0.00108039	0.00264297	UP	(ATTPPD);TREHALOSE-6-PHOSPHATE PHOSPHATASE D (TPPD)	Haloacid dehalogenase-like hydrolase (HAD) superfamily protein;(source:Araport11)
AT1G36160	1.7162	1.80408e-17	7.98782e-16	UP	SENSITIVE TO FREEZING 3 (SFR3);ACETYL-COA CARBOXYLASE 1 (ACC1); (AT-ACC1);EMBRYO DEFECTIVE 22 (EMB22);GURKE (GK);GLOSSYHEAD 1 (GSD1);PASTICCINO 3 (PAS3)	Encodes acetyl-CoA carboxylase. Mutant displays uncoordinated cell divisions which are enhanced by cytokinins. Mutant also has aberrant organization of the apical region in the embryo and abnormal root and shoot development and is deficient in freezing tolerance after cold acclimation. Essential for very long chain fatty acid elongation. The mRNA is cell-to-cell mobile.
AT1G36180	1.75648	6.84261e-07	3.41547e-06	UP		Acetyl-CoA carboxylase 2 (ACC2)The mRNA is cell-to-cell mobile.Knockout mutant is hypersensitive to a loss of chloroplast translation. Mutant seedlings are more sensitive to spectinomcyin than wild-type controls.
AT1G37130	1.18143	7.94439e-17	3.13192e-15	UP	NITRATE REDUCTASE 2 (NIA2);NITRATE REDUCTASE (NR); (NIA2-1); (B29);CHLORATE RESISTANT 3 (CHL3);ARABIDOPSIS NITRATE REDUCTASE 2 (ATNR2);NITRATE REDUCTASE 2 (NR2)	Identified as a mutant resistant to chlorate. Encodes nitrate reductase structural gene. Involved in nitrate assimilation. Has nitrate reductase activity. Up-regulated by the fungus P. indica. Binds transcription factor At2g35940. The mRNA is cell-to-cell mobile.
AT1G42540	1.04936	5.82559e-06	2.37048e-05	UP		member of Putative ligand-gated ion channel subunit family
AT1G43245	1.02768	4.75512e-05	0.000157302	UP		SET domain-containing protein;(source:Araport11)
AT1G43800	2.29306	1.06247e-30	1.96223e-28	UP	STEAROYL-ACYL CARRIER PROTEIN &#916;9-DESATURASE6 (SAD6);ACYL?ACYL CARRIER PROTEIN (ACP) DESATURASE 6 (AAD6);FLORAL TRANSITION AT THE MERISTEM1 (FTM1)	Plant stearoyl-acyl-carrier-protein desaturase family protein;(source:Araport11)
AT1G43850	1.1829	1.15754e-08	8.47788e-08	UP	SEUSS (SEU)	Encodes a transcriptional co-regulator of AGAMOUS, that functions with LEUNIG to repress AG in the outer floral whorls.
AT1G44130	2.85375	1.61778e-17	7.25535e-16	UP		Eukaryotic aspartyl protease family protein;(source:Araport11)
AT1G44542	1.95913	0.000948976	0.00235009	UP	CYCLASE3 (CYCLASE3)	Cyclase family protein;(source:Araport11)
AT1G44900	1.05614	0.00101653	0.00249926	UP	MINICHROMOSOME MAINTENANCE 2 (MCM2)	Encodes MCM2 (MINICHROMOSOME MAINTENANCE 2), a protein essential to embryo development. Overexpression results in altered root meristem function.
AT1G44910	1.62899	5.32079e-13	1.02708e-11	UP	PRE-MRNA-PROCESSING PROTEIN 40A (ATPRP40A);PRE-MRNA-PROCESSING PROTEIN 40A (PRP40A)	Binds the carboxyl-terminal domain (CTD) of the largest subunit of RNA polymerase II and functions as a scaffold for RNA processing machineries.
AT1G45160	1.51883	5.93187e-12	9.17069e-11	UP		Protein kinase superfamily protein;(source:Araport11)
AT1G45332	1.70975	1.28587e-10	1.44997e-09	UP		Translation elongation factor EFG/EF2 protein;(source:Araport11)
AT1G47128	1.16779	6.77847e-17	2.70875e-15	UP	RESPONSIVE TO DEHYDRATION 21A (RD21A);RESPONSIVE TO DEHYDRATION 21 (RD21)	cysteine proteinase precursor-like protein/ dehydration stress-responsive gene (RD21). Has been shown to have peptide ligase activity and protease activity in vitro. RD21 is involved in immunity to the necrotrophic fungal pathogen Botrytis cinerea.Activity detected in root, leaf, flower and cell culture.
AT1G47510	2.14559	9.70167e-10	8.97492e-09	UP		Encodes a phosphatidylinositol polyphosphate 5-phosphatase. It can dephosphorylate PI(4,5)P2, PI(3,5)P2, and PI(3,4,5)P3, but, it is not active against PI(5)P or the water soluble inositol(1,4,5)P3 or inositol(1,3,4,5)P4. The transcript levels for this gene rise in response to auxin, ABA, and JA.
AT1G47550	1.25577	1.98588e-09	1.71269e-08	UP	EXOCYST COMPLEX COMPONENT SEC3A (SEC3A)	Encodes a member of the exocyst complex gene family. The exocyst is a protein complex involved in tethering vesicles to the plasma membrane during regulated or polarized secretion. It binds phosphoinositide lipids.
AT1G47560	1.5417	0.000135885	0.000405478	UP	EXOCYST COMPLEX COMPONENT SEC3B (SEC3B)	Encodes a member of the exocyst complex gene family. The exocyst is a protein complex involved in tethering vesicles to the plasma membrane during regulated or polarized secretion.
AT1G47570	1.3573	2.54067e-05	8.93376e-05	UP		RING/U-box superfamily protein;(source:Araport11)
AT1G47880	1.18664	0.00119024	0.00287701	UP		pseudogene of receptor like protein 6;(source:Araport11)
AT1G47890	2.72235	1.00283e-11	1.46425e-10	UP	RECEPTOR LIKE PROTEIN 7 (AtRLP7);RECEPTOR LIKE PROTEIN 7 (RLP7)	receptor like protein 7;(source:Araport11)
AT1G47900	1.18173	1.1479e-06	5.45477e-06	UP		filament-like protein (DUF869);(source:Araport11)
AT1G48090	1.85744	3.63066e-18	1.80215e-16	UP		calcium-dependent lipid-binding family protein;(source:Araport11)
AT1G48120	1.52011	2.15569e-08	1.49802e-07	UP	MAIN-LIKE 3 (MAIL3)	Encodes a nuclear localized aminotransferase-like protein containing a plant mobile domain.
AT1G48210	1.02246	4.03054e-08	2.63728e-07	UP		Protein kinase superfamily protein;(source:Araport11)
AT1G48280	1.15778	0.000542655	0.00141929	UP	IPGA1-LIKE2 (IPGAL2)	hydroxyproline-rich glycoprotein family protein;(source:Araport11)
AT1G48310	1.36802	0.000154152	0.000453844	UP		chromatin remodeling factor18;(source:Araport11)
AT1G48490	1.71134	2.01116e-16	7.52351e-15	UP	INCOMPLETE ROOT HAIR ELONGATION 3 (IRE3)	Protein kinase which together with IREH1 plays an important role in controlling root skewing and maintaining the microtubule network.
AT1G48540	1.09285	2.54565e-07	1.39796e-06	UP		Outer arm dynein light chain 1 protein;(source:Araport11)
AT1G48560	1.65754	0.000519745	0.00136477	UP		hypothetical protein;(source:Araport11)
AT1G48650	1.28958	1.9116e-10	2.07015e-09	UP		DEA(D/H)-box RNA helicase family protein;(source:Araport11)
AT1G48760	1.23462	5.13109e-07	2.62838e-06	UP	ADAPTOR PROTEIN 3 DELTA (AP-3DELTA);PROTEIN-AFFECTED TRAFFICKING 4 (PAT4);DELTA-ADAPTIN (delta-ADR)	Encodes the putative delta subunit of the AP(adaptor protein)-3 complex and plays a role in vacuolar function.
AT1G48790	1.21728	2.5297e-09	2.13939e-08	UP	ASSOCIATED MOLECULE WITH THE SH3 DOMAIN OF STAM 1 (AMSH1)	associated molecule with the SH3 domain of STAM 1;(source:Araport11)
AT1G48850	1.00538	1.71929e-08	1.21873e-07	UP	EMBRYO DEFECTIVE 1144 (EMB1144)	chorismate synthase, putative / 5-enolpyruvylshikimate-3-phosphate phospholyase;(source:Araport11)
AT1G48900	1.07263	2.57358e-09	2.17381e-08	UP		Signal recognition particle, SRP54 subunit protein;(source:Araport11)
AT1G49040	1.40292	7.20771e-13	1.34939e-11	UP		Encodes soluble protein containing N-terminal DENN domain and eight C-terminal WD-40 repeats. Involved in cytokinesis of guard mother cells and leaf epidermal cells. The overall growth and development of mutant plants is severely affected, they are smaller than wt, with defects in seedling development, leaf expansion and flower morphology which renders the mutant conditionally sterile.
AT1G49050	1.65959	6.01612e-15	1.7395e-13	UP		Encodes a member of the aspartyl protease family. Interacts with BAGP1 and BAG6 and appears to be required for cleavage of BAG6 as BAG6 is not cleaved in APCB1 mutant backgrounds.
AT1G49340	1.45428	1.64625e-13	3.57122e-12	UP		Encodes a phosphatidylinositol 4-kinase that is expressed in inflorescences and shoots.
AT1G49630	1.22141	1.65001e-09	1.44491e-08	UP		Zinc metalloprotease pitrilysin subfamily A. Signal peptide degrading enzyme targeted to mitochondria and chloroplasts. Expressed in flower, leaf and root. Not expressed in silique and shoot.
AT1G49800	1.78068	0.00279442	0.00618968	UP		transmembrane protein;(source:Araport11)
AT1G49870	1.39488	0.00693046	0.0140437	UP		myosin-2 heavy chain-like protein;(source:Araport11)
AT1G50030	1.94834	8.82134e-16	2.96942e-14	UP	TARGET OF RAPAMYCIN (TOR)	Related to TOR proteins from yeast and mammals, regulators of cell growth in response to nutrient availability. TOR proteins belong to the family of phosphatidylinositol 3-kinase and are targets of the antiproliferative drug rapamycin. AtTOR binds the yeast FKBP12 protein in the presence of Rapamycin, is involved in embryogenesis and is expressed in embryos, endosperm and meristems.
AT1G50120	1.13853	3.04551e-05	0.000105248	UP	LOSS OF TGN (LOT)	Encodes a Golgi-localized protein which regulates pollen tube growth. Required for TGN formation and Golgi structure maintenance.
AT1G50200	1.2433	3.52665e-10	3.58969e-09	UP	(ACD);ALANYL-TRNA SYNTHETASE (ALATS)	Alanyl-tRNA synthetase;(source:Araport11)
AT1G50240	1.08431	0.0028027	0.00620536	UP		The FUSED (FU) gene belongs to Ser/Thr protein kinase family and has a key role in the hedgehog signaling pathway known to control cell proliferation and patterning in fruit flies and humans . Arabidopsis thaliana genome has a single Fu gene that is involved in male meiosis cytokinesis. Cytokinesis-defective mutants, named two-in-one (tio), result from mutations in Arabidopsis Fu. Phenotypic anal…
AT1G50360	1.26337	4.25959e-06	1.79342e-05	UP	MYOSIN VIII A (ATVIIIA); (VIIIA)	member of Myosin-like proteins
AT1G50410	1.38479	9.69138e-09	7.20876e-08	UP		Encodes a member of the SNF2 family of helicase-like proteins and is involved in RNA-directed DNA methylation. It is functionally redundant with FRG1.
AT1G50480	1.44626	5.55987e-22	4.8501e-20	UP	10-FORMYLTETRAHYDROFOLATE SYNTHETASE (THFS)	10-formyltetrahydrofolate synthetase (THFS) mRNA, complete The mRNA is cell-to-cell mobile.
AT1G50500	1.30924	4.05483e-09	3.29334e-08	UP		encodes a member of VPS53 family protein involved in the retrograde trafficking of vesicles to the late Golgi. Mutants in this gene are more sensitive to heat and osmotic stress.
AT1G50620	1.42488	2.03094e-06	9.15643e-06	UP		RING/FYVE/PHD zinc finger superfamily protein;(source:Araport11)
AT1G50660	1.68646	7.22916e-13	1.35094e-11	UP		actin cytoskeleton-regulatory complex pan-like protein;(source:Araport11)
AT1G50890	1.22964	0.000698955	0.0017815	UP		ARM repeat superfamily protein;(source:Araport11)
AT1G50910	1.72587	0.000661908	0.00169784	UP		hypothetical protein;(source:Araport11)
AT1G50920	1.18695	1.12867e-09	1.02739e-08	UP	(NOG1-1)	Putative GTPase involved in HA - and ABA-mediated signaling pathways, particularly during defense respnses to pathogens. Has paralog NOG1-2.
AT1G51270	1.36403	2.13947e-07	1.19085e-06	UP		vesicle-associated protein 1-4;(source:Araport11)
AT1G51440	1.00644	0.00624651	0.0127747	UP	DAD1-LIKE LIPASE 2 (DALL2)	Encodes a lipase that hydrolyzes phosphatidylcholine, glycolipids as well as triacylglycerols.
AT1G51680	1.16219	1.84572e-11	2.52923e-10	UP	ARABIDOPSIS THALIANA 4-COUMARATE:COA LIGASE 1 (AT4CL1);4-COUMARATE:COA LIGASE 1 (4CL.1);4-COUMARATE:COA LIGASE 1 (4CL1)	encodes an isoform of 4-coumarate:CoA ligase (4CL), which is involved in the last step of the general phenylpropanoid pathway. In addition to 4-coumarate, it also converts ferulate. The catalytic efficiency was in the following (descending) order: p-coumaric acid, ferulic acid, caffeic acid and 5-OH-ferulic acid. At4CL1 was unable to use sinapic acid as substrate.
AT1G51790	2.0411	3.68693e-13	7.3595e-12	UP		Leucine-rich repeat protein kinase family protein;(source:Araport11)
AT1G51800	1.80606	5.50101e-08	3.47308e-07	UP	IMPAIRED OOMYCETE SUSCEPTIBILITY 1 (IOS1)	The gene encodes a putative member of the LRR-RLK protein family. Expressin and mutant analysis revealed that it contributes to the interaction between Arabidopsis and Hyaloperonospora arabidopsidis. and The mRNA is cell-to-cell mobile.
AT1G51860	2.86481	1.53468e-24	1.78755e-22	UP		Leucine-rich repeat protein kinase family protein;(source:Araport11)
AT1G51890	2.54333	2.39566e-22	2.23232e-20	UP		Leucine-rich repeat protein kinase family protein;(source:Araport11)
AT1G52030	1.87221	3.44979e-38	1.08801e-35	UP		Similar to myrosinase binding proteins which may be involved in metabolizing glucosinolates and forming defense compounds to protect against herbivory. Also similar to lectins and other agglutinating factors. Expressed only in flowers.
AT1G52080	1.2682	0.0089821	0.0176966	UP		actin binding protein family;(source:Araport11)
AT1G52290	1.06204	5.14343e-09	4.06321e-08	UP		Encodes a member of the proline-rich extensin-like receptor kinase (PERK) family. This family consists of 15 predicted receptor kinases (PMID: 15653807).
AT1G52320	1.22658	1.26282e-11	1.80152e-10	UP		kinesin-like protein;(source:Araport11)
AT1G52360	1.17409	3.45554e-08	2.2968e-07	UP		Coatomer, beta subunit;(source:Araport11)
AT1G52380	1.04295	4.70796e-06	1.96285e-05	UP		NUP50 (Nucleoporin 50 kDa) protein;(source:Araport11)
AT1G52400	1.87111	1.92271e-34	4.86613e-32	UP	BETA-GLUCOSIDASE HOMOLOG 1 (BGL1);BETA GLUCOSIDASE 18 (BGLU18);A. THALIANA BETA-GLUCOSIDASE 1 (ATBG1)	encodes a member of glycosyl hydrolase family 1, located in inducible ER bodies which were formed after wounding, required in inducible ER body formation The mRNA is cell-to-cell mobile.
AT1G52420	1.64594	3.21458e-16	1.15612e-14	UP		UDP-Glycosyltransferase superfamily protein;(source:Araport11)
AT1G52620	1.45787	0.000296775	0.000823149	UP	PENTATRICOPEPTIDE REPEAT PROTEIN 19 (PPR19);MITOCHONDRIAL STABILITY FACTOR 2 (MTSF2)	Mitochondrial pentatricopeptide repeat protein required for stabilizing nad1 transcripts.
AT1G52760	1.09822	1.70902e-09	1.49082e-08	UP	LYSOPHOSPHOLIPASE 2 (LysoPL2); (ATMAGL3);CAFFEOYL SHIKIMATE ESTERASE (CSE)	Encodes caffeoyl shikimate esterase and is involved in lignin biosynthesis. CSE converts caffeoyl shikimate to caffiate. Loss of function mutations have reduced lignin content and collapsed vessel elements. It is also reported to function as a lysophospholipase 2 (LysoPL2) involved in tolerance to cadmium-induced oxidative stress. Binds Acyl-CoA-binding protein 2 (ACBP2).
AT1G52770	1.22088	2.35935e-05	8.36216e-05	UP		Phototropic-responsive NPH3 family protein;(source:Araport11)
AT1G52780	1.36416	6.4305e-13	1.21722e-11	UP		PII, uridylyltransferase (DUF2921);(source:Araport11)
AT1G52890	2.58239	1.0073e-53	6.25748e-51	UP	(ANAC19);NAC DOMAIN CONTAINING PROTEIN 19 (NAC019);NAC DOMAIN CONTAINING PROTEIN 19 (ANAC019)	encodes a NAC transcription factor whose expression is induced by drought, high salt, and abscisic acid. This gene binds to ERD1 promoter in vitro.
AT1G53050	1.05984	6.45317e-08	4.01853e-07	UP		Protein kinase superfamily protein;(source:Araport11)
AT1G53110	1.14614	0.000217822	0.000620843	UP		proton pump-interactor;(source:Araport11)
AT1G53165	1.08198	4.92889e-05	0.000162578	UP	(ATMAP4K ALPHA1)	Protein kinase superfamily protein;(source:Araport11)
AT1G53280	1.79386	1.47884e-21	1.20782e-19	UP		Encodes a homolog of animal DJ-1 superfamily protein. In the A. thaliana genome, three genes encoding close homologs of human DJ-1 were identified AT3G14990 (DJ1A), AT1G53280 (DJ1B) and AT4G34020 (DJ1C). Among the three homologs, DJ1C is essential for chloroplast development and viability. It exhibits glyoxalase activity towards glyoxal and methylglyoxal.
AT1G53310	1.97381	8.10564e-24	9.03075e-22	UP	PHOSPHOENOLPYRUVATE CARBOXYLASE 1 (PPC1); (ATPEPC1);PEP(PHOSPHOENOLPYRUVATE) CARBOXYLASE 1 (PEPC1);PHOSPHOENOLPYRUVATE CARBOXYLASE 1 (ATPPC1)	Encodes one of four Arabidopsis phosphoenolpyruvate carboxylase proteins.Plays an important role in carbon and nitrogen metabolism.
AT1G53390	1.2414	5.1684e-10	5.06706e-09	UP	ATP-BINDING CASSETTE G24 (ABCG24)	P-loop containing nucleoside triphosphate hydrolases superfamily protein;(source:Araport11)
AT1G53430	1.19634	1.81548e-09	1.57633e-08	UP	NEMATODE-INDUCED LRR-RLK 2 (NILR2)	Leucine-rich repeat transmembrane protein kinase;(source:Araport11)
AT1G53440	1.81968	7.46438e-11	8.85531e-10	UP		Leucine-rich repeat transmembrane protein kinase;(source:Araport11)
AT1G53510	1.19497	3.48423e-07	1.85669e-06	UP	ARABIDOPSIS THALIANA MAP KINASE 18 (ATMPK18);MITOGEN-ACTIVATED PROTEIN KINASE 18 (MPK18)	Member of MAP Kinase familly. Target of MPKKK20 phosphorylation. Mutant root growth is sensitive oryzalin and suggestive of a role in signaling during microtubule organization.
AT1G53570	1.07538	2.92886e-09	2.45268e-08	UP		Encodes a member of the MEKK subfamily that functions redundantly with MAPKKK3 to activate MPK3/6 downstream of multiple pattern recognition receptors and confer resistance to both bacterial and fungal pathogens.
AT1G53590	1.54562	6.19352e-08	3.87095e-07	UP	(NTMC2TYPE6.1); (NTMC2T6.1)	Calcium-dependent lipid-binding (CaLB domain) family protein;(source:Araport11)
AT1G53620	1.60981	4.28463e-05	0.000143427	UP		transmembrane protein;(source:Araport11)
AT1G53625	1.55631	4.02876e-08	2.63696e-07	UP		hypothetical protein;(source:Araport11)
AT1G53645	1.07332	2.46173e-07	1.35585e-06	UP		hydroxyproline-rich glycoprotein family protein;(source:Araport11)
AT1G53700	1.24993	0.000621804	0.00160622	UP	WAG 1 (WAG1);PROTEIN KINASE 3 ARABIDOPSIS THALIANA (PK3AT)	The WAG1 and its homolog, WAG2 each encodes a protein-serine/threonine kinase that are nearly 70% identical to PsPK3 protein. All three together with CsPK3 belong to PsPK3-type kinases. At the N-terminus, all four possess a serine/threonine-rich domain. They are closely related to Arabidopsis kinases PINOID. wag1/wag2 double mutants exhibit a pronounced wavy root phenotype when grown vertically o…
AT1G53750	1.30737	2.32084e-15	7.15446e-14	UP	REGULATORY PARTICLE TRIPLE-A 1A (RPT1A)	26S proteasome AAA-ATPase subunit RPT1a (RPT1a) mRNA,
AT1G53780	1.04569	8.98767e-07	4.37226e-06	UP		26S proteasome regulatory complex ATPase;(source:Araport11)
AT1G53800	1.24905	4.33487e-05	0.000144873	UP		muscle M-line assembly protein;(source:Araport11)
AT1G53980	1.62754	0.00638876	0.013037	UP		Ubiquitin-like superfamily protein;(source:Araport11)
AT1G54000	2.43608	1.50815e-24	1.76669e-22	UP	GDSL LIPASE-LIKE PROTEIN 22 (GLL22)	GDSL-motif esterase/acyltransferase/lipase. Enzyme group with broad substrate specificity that may catalyze acyltransfer or hydrolase reactions with lipid and non-lipid substrates.
AT1G54010	2.07881	1.09134e-33	2.63204e-31	UP	GDSL-LIKE LIPASE 23 (GLL23)	GDSL-motif esterase/acyltransferase/lipase. Enzyme group with broad substrate specificity that may catalyze acyltransfer or hydrolase reactions with lipid and non-lipid substrates.
AT1G54020	1.78269	6.97848e-13	1.31006e-11	UP		GDSL-motif esterase/acyltransferase/lipase. Enzyme group with broad substrate specificity that may catalyze acyltransfer or hydrolase reactions with lipid and non-lipid substrates.
AT1G54030	1.09899	1.97273e-12	3.40412e-11	UP		Encodes a vacuolar protein. Mutation causes organizational defects in the endoplasmic reticulum and aberrant protein trafficking in the plant secretory pathway.The mRNA is cell-to-cell mobile.
AT1G54100	1.28596	1.78259e-11	2.44599e-10	UP	ALDEHYDE DEHYDROGENASE 7B4 (ALDH7B4)	Aldehyde dehydrogenase
AT1G54130	1.23311	5.87925e-13	1.1222e-11	UP	RELA/SPOT HOMOLOG 3 (ATRSH3);RELA/SPOT HOMOLOG 3 (RSH3); (AT-RSH3)	This gene appears to be at least partially redundant with RSH2 (At3g14050). Guanosine tetraphosphate synthesized by RSH2/RSH3 (and CRSH At3g17470) to an unknown extent can repress chloroplast gene expression, and also reduce chloroplast size.
AT1G54170	1.04255	4.89497e-06	2.03131e-05	UP	CTC-INTERACTING DOMAIN 3 (CID3)	ataxin-2-related, similar to SCA2 (GI:1770390) (Homo sapiens); similar to ataxin-2 (GI:3005020) (Mus musculus). Member of a family of PAM2 motif containing proteins.
AT1G54270	1.11685	1.46621e-11	2.06012e-10	UP	EIF4A-2 (EIF4A-2)	member of eIF4A - eukaryotic initiation factor 4A
AT1G54360	1.41485	1.02463e-16	3.96321e-15	UP		Encodes one of two Arabidopsis proteins with significant similarity to the histone fold TBP-associated factor TAF6.
AT1G54490	1.63695	8.96757e-14	2.05173e-12	UP		Involved in the ethylene response. XRN4 does not appear to regulate ethylene signaling via an RNA-INDUCED SILENCING COMPLEX-based RNA silencing mechanism but acts by independent means. Endogenous suppressor of posttranscriptional gene silencing.The mRNA is cell-to-cell mobile.
AT1G54510	1.21339	0.000369218	0.00100318	UP		Encodes AtNEK1, a member of the NIMA-related serine/threonine kinases (Neks) that have been linked to cell-cycle regulation in fungi and mammals. Plant Neks might be involved in plant development processes.
AT1G54570	1.89731	3.77885e-19	2.20075e-17	UP	PHYTYL ESTER SYNTHASE 1 (PES1)	Encodes a protein with phytyl ester synthesis and diacylglycerol acyltransferase activities that is involved in the deposition of free phytol and free fatty acids in the form of phytyl esters in chloroplasts, a process involved in maintaining the integrity of the photosynthetic membrane during abiotic stress and senescence.
AT1G54610	1.28649	1.88363e-10	2.04309e-09	UP		Protein kinase superfamily protein;(source:Araport11)
AT1G54710	1.31337	3.47414e-11	4.43461e-10	UP		autophagy 18h-like protein;(source:Araport11)
AT1G54890	2.83758	2.04137e-07	1.14058e-06	UP		Late embryogenesis abundant (LEA) protein-like protein;(source:Araport11)
AT1G54920	1.00086	2.37093e-05	8.39907e-05	UP		hypothetical protein;(source:Araport11)
AT1G54960	1.6494	0.000456197	0.00121298	UP		member of MEKK subfamily
AT1G55020	2.2925	2.40267e-18	1.21918e-16	UP	ARABIDOPSIS LIPOXYGENASE 1 (ATLOX1);LIPOXYGENASE 1 (LOX1)	lipoxygenase, a defense gene conferring resistance Xanthomonas campestris The mRNA is cell-to-cell mobile.
AT1G55090	1.48394	2.9035e-11	3.79603e-10	UP		carbon-nitrogen hydrolase family protein;(source:Araport11)
AT1G55180	1.11454	0.000394685	0.00106531	UP		member of C2-PLD. subfamily Represents a phospholipase D (PLD) gene with four exons, hence it is a member of the alpha class. Its amino acid sequence is quite different from other PLDs, therefore it might possess unique structural and/or catalytic properties.
AT1G55250	1.547	3.17145e-10	3.26052e-09	UP		Gene encodes one of two orthologous E3 ubiquitin ligases in Arabidopsis that are involved in monoubiquitination of histone H2B.
AT1G55320	1.10146	0.00490368	0.010264	UP	ACYL-ACTIVATING ENZYME 18 (AAE18)	Encodes a protein with similarity to acyl activating enzymes. AAE18 is localized to the peroxisome where it may be involved in metabolism of auxin precursors to active auxins.
AT1G55325	1.15536	2.48018e-07	1.36493e-06	UP	MACCHI-BOU 2 (MAB2);MEDIATOR OF RNA POLYMERASE II TRANSCRIPTION SUBUNIT 13 (MED13);GRAND CENTRAL (GCT)	Encodes the Arabidopsis homolog of the transcriptional regulator MED13, is dynamically expressed during embryogenesis and regulates both developmental timing and the radial pattern formation.
AT1G55350	1.47671	8.93223e-12	1.32115e-10	UP		Similar to maize DEK1, a gene encoding a membrane protein of the calpain gene superfamily required for aleurone cell development in the endosperm of maize grains. A key component of the embryonic L1 cell-layer specification pathway. It localizes to membranes and undergoes intramolecular autolytic cleavage events that release the calpain domain into the cytoplasm.
AT1G55490	1.10155	2.76174e-08	1.87656e-07	UP	CHAPERONIN 60 BETA (CPN60B); (CPNB1);CHAPERONIN-60BETA1 (CPN60BETA1);LESION INITIATION 1 (LEN1)	encodes the beta subunit of the chloroplast chaperonin 60, a homologue of bacterial GroEL. Mutants in this gene develops lesions on its leaves, expresses systemic acquired resistance (SAR) and develops accelerated cell death to heat shock stress. The protein has molecular chaperone activity for suppressing protein aggregation in vitro.
AT1G55525	1.72942	0.0033388	0.00725672	UP		other_RNA;(source:Araport11)
AT1G55540	1.44553	2.69313e-10	2.82111e-09	UP	EMBRYO DEFECTIVE 1011 (emb1011);LONO 1 (LNO1)	Nuclear pore complex protein;(source:Araport11)
AT1G55550	1.2218	0.00198321	0.00453748	UP		P-loop containing nucleoside triphosphate hydrolases superfamily protein;(source:Araport11)
AT1G55610	1.87538	3.34267e-08	2.22917e-07	UP	BRI1 LIKE (BRL1)	mutant has Altered vascular cell differentiation; LRR Receptor Kinase
AT1G55690	1.31851	4.04914e-06	1.71538e-05	UP		Sec14p-like phosphatidylinositol transfer family protein;(source:Araport11)
AT1G55750	1.01133	0.000267532	0.000748417	UP		BSD domain (BTF2-like transcription factors, Synapse-associated proteins and DOS2-like proteins);(source:Araport11)
AT1G55790	1.113	0.000971877	0.00240187	UP		ferredoxin-fold anticodon-binding domain protein;(source:Araport11)
AT1G55820	1.0223	1.27361e-05	4.81895e-05	UP		lysine-specific demethylase, putative (DUF1296);(source:Araport11)
AT1G55860	1.97545	3.82765e-19	2.22286e-17	UP	UBIQUITIN-PROTEIN LIGASE 1 (UPL1)	encodes a ubiquitin-protein ligase containing a HECT domain. There are six other HECT-domain UPLs in Arabidopsis.
AT1G55970	1.04251	0.000203897	0.000584355	UP		HAC4 is most likely to be an expressed pseudogene that lacks HAT function. there is a single nucleotide deletion in both the HAC4 genomic and cDNA sequences relative to its homologs. The resulting frameshift within the open reading frame causes a stop codon to occur within the predicted acetyltransferase catalytic domain.
AT1G56120	1.3327	2.90594e-12	4.79644e-11	UP		Leucine-rich repeat transmembrane protein kinase;(source:Araport11)
AT1G56145	1.5914	7.47532e-07	3.70155e-06	UP		Leucine-rich repeat transmembrane protein kinase;(source:Araport11)
AT1G56290	1.57857	2.78518e-08	1.89123e-07	UP		CwfJ-like family protein;(source:Araport11)
AT1G56340	1.49555	6.44636e-22	5.5293e-20	UP	(AtCRT1a);CALRETICULIN 1A (CRT1a);CALRETICULIN 1 (CRT1)	Encodes one of three Arabidopsis calreticulins. In CRT-deficient mouse fibroblasts, this protein restores ER Ca2+ levels. Post-transcriptionally regulates together with CRT2 VAMP721/722 levels under ER stress.
AT1G56460	1.4852	9.47862e-13	1.72415e-11	UP		HIT zinc finger and PAPA-1-like domain-containing protein;(source:Araport11)
AT1G56510	1.05578	1.10706e-06	5.28521e-06	UP	ACTIVATED DISEASE RESISTANCE 2 (ADR2);WHITE RUST RESISTANCE 4 (WRR4)	TIR-NB-LRR protein that confers resistance to four races of Albugo candida. The mRNA is cell-to-cell mobile.
AT1G56540	1.19396	0.00111622	0.00271805	UP		Disease resistance protein (TIR-NBS-LRR class) family;(source:Araport11)
AT1G56550	1.18093	2.67548e-06	1.17572e-05	UP		Encodes a rhamnogalacturonan II specific xylosyltransferase.
AT1G56560	1.00152	4.91122e-06	2.03764e-05	UP	ALKALINE/NEUTRAL INVERTASE A (A/N-InvA)	A/N-InvA is a neutral invertase that breaks sucrose down into fructose and glucose. It is member of the larger family of alkaline/neutral invertases (GH100). GFP-tagged A/N-InvA localizes to the mitochondria. atinva mutants have reduced root growth, reduced invertase activity, and increased expression of antioxidant genes under basal conditions. The levels of A/N-InvA transcripts rise in response…
AT1G56570	1.06497	0.0200811	0.036411	UP		Encodes a mitochondria-localized pentatricopeptide repeat protein PGN. Functions in defense against necrotrophic fungi and abiotic stress tolerance.
AT1G57700	1.4942	2.43743e-05	8.61356e-05	UP		Protein kinase superfamily protein;(source:Araport11)
AT1G58025	1.19205	3.82435e-06	1.63026e-05	UP		DNA-binding bromodomain-containing protein;(source:Araport11)
AT1G58060	1.75202	1.75471e-10	1.91719e-09	UP		RNA helicase family protein;(source:Araport11)
AT1G58110	1.1874	1.04397e-07	6.23221e-07	UP		Basic-leucine zipper (bZIP) transcription factor family protein;(source:Araport11)
AT1G58200	1.31151	6.21587e-10	5.99366e-09	UP	MSCS-LIKE 3 (MSL3)	A member of MscS-like gene family, structurally very similar to MSL2, comprising of an N-terminal chloroplast transit peptide, five trans-membrane helices and a C-terminal cytoplasmic domain. Mutant plants showed abnormalities in the size and shape of plastids. MSL3-GFP was localized to discrete foci on the plastid envelope and co-localize with the plastid division protein AtMinE. MSL3 was capabl…
AT1G58220	1.84285	2.00795e-12	3.45908e-11	UP	DEVELOPMENT RELATED MYB-LIKE1 (DRMY1)	Plays an essential role in organ development by regulating cell expansion either directly by affecting cell wall architecture and/or cytoplasmic growth or indirectly through the ethylene and/or ABA signaling pathways.
AT1G58230	1.32689	1.48965e-07	8.59977e-07	UP		binding protein;(source:Araport11)
AT1G58250	1.713	5.67424e-13	1.08713e-11	UP	HYPERSENSITIVE TO PI STARVATION 4 (HPS4);SABRE (SAB)	SABRE, putative gene of unknown function, homologous to maize apt1 gene. Required for normal cell expansion in the root cortex. The sabre mutation results in abnormal cell expansion. Encodes a rare message; very low level of expression was detected in roots and shoots.
AT1G58290	1.04406	3.17341e-12	5.20855e-11	UP	GLUTAMYL-TRNA REDUCTASE (GLUTR); (HEMA1);ARABIDOPSIS THALIANA HEMA 1 (AtHEMA1)	Encodes a protein with glutamyl-tRNA reductase (GluTR) activity, catalyzing the NADPH-dependent reduction of Glu-tRNA(Glu) to glutamate 1-semialdehyde (GSA) with the release of free tRNA(Glu). It is involved in the early steps of chlorophyll biosynthesis.
AT1G58340	4.35866	1.88041e-128	1.28494e-124	UP	ARABIDOPSIS ABNORMAL SHOOT4 (ABS4); (ZF14);ZRIZI (ZRZ);BUSH-AND-CHLOROTIC-DWARF 1 (BCD1)	Encodes a plant MATE (multidrug and toxic compound extrusion) transporter that is localized to the Golgi complex and small organelles and is involved in determining the rate of organ initiation. It is also involved in iron homeostasis when plants are under osmotic stress.
AT1G58889	1.22903	0.026199	0.0460379	UP		transposable_element_gene;(source:Araport11);copia-like retrotransposon family, has a 0. P-value blast match to dbj|BAA78425.1| polyprotein (Arabidopsis thaliana) (AtRE1) (Ty1_Copia-element);(source:TAIR10)
AT1G59540	1.35066	0.00486377	0.0101898	UP	(ZCF125)	Encodes a kinesin-like protein.
AT1G59610	1.45657	6.26737e-16	2.15934e-14	UP	DYNAMIN-LIKE 3 (DL3);DYNAMIN-LIKE 3 (ADL3);DYNAMIN RELATED PROTEIN 2B (DRP2B)	A high molecular weight GTPase whose GTP-binding domain shows a low homology to those of other plant dynamin-like proteins.Contains a pleckstrin homologous domain. DRP2B and DRP1A participate together in clathrin-coated vesicle formation during endocytosis. The mRNA is cell-to-cell mobile.
AT1G59660	2.02438	5.6519e-13	1.08487e-11	UP	(NUP98B)	Encodes a protein with similarity to mammalian nucleoporin Nup98.Its expression is upregulated in mutants that are NUP deficient. Nucleoportin which redundantly inhibits flowering together with Nup98a through multiple pathways including clock, photoperiod, and age pathways. Gates flowering in a CONSTANS (CO)-independent mode and bypasses the CO checkpoint in photoperiodic signaling and integrated…
AT1G59720	1.16281	0.00533808	0.0110637	UP	CHLORORESPIRATORY REDUCTION28 (CRR28)	Pentatricopeptide Repeat Protein containing the DYW motif. Required for editing of multiple plastid transcripts. Endonuclease activity.
AT1G59870	1.90083	2.13887e-26	3.02392e-24	UP	ARABIDOPSIS THALIANA ATP-BINDING CASSETTE G36 (ATABCG36);ATP-BINDING CASSETTE G36 (ABCG36);ARABIDOPSIS PLEIOTROPIC DRUG RESISTANCE 8 (ATPDR8);PLEIOTROPIC DRUG RESISTANCE 8 (PDR8);PENETRATION 3 (PEN3)	ATP binding cassette transporter. Localized to the plasma membrane in uninfected cells. In infected leaves, the protein concentrated at infection sites. Contributes to nonhost resistance to inappropriate pathogens that enter by direct penetration in a salicylic acid?dependent manner. Required for mlo resistance. Has Cd transporter activity (Cd2+ extrusion pump) and contributes to heavy metal resi…
AT1G59890	1.02516	0.000359942	0.000980703	UP	SIN3-LIKE 5 (SNL5)	SIN3-like 5;(source:Araport11)
AT1G59910	1.21636	1.61265e-09	1.41703e-08	UP	FORMIN HOMOLOGUE 7 (FORMIN7)	Member of family of cytoskeletal-interacting proteins which have the ability to stimulate actin nucleation and barbed-end capping through the combined activity of conserved formin-homology 1 (FH1) and formin-homology 2 (FH2) domains.
AT1G60070	1.33006	2.2772e-11	3.04122e-10	UP		Adaptor protein complex AP-1, gamma subunit;(source:Araport11)
AT1G60200	1.23293	1.78571e-08	1.26318e-07	UP		RMB25 is an alternative splicing factor involved in mediation of abiotic stress response and ABA response. Its expression is modulated by a variety of stressors and it in turn appears to affect the ratio of splice variants of stress responsive genes such as HAB1.2/HAB1.1.
AT1G60420	1.5481	1.3799e-14	3.67853e-13	UP	(ATNRX1);NUCLEOREDOXIN 1 (NRX1)	Reduce transmission through pollen. The mRNA is cell-to-cell mobile.
AT1G60470	1.47983	0.0131154	0.0248904	UP	GALACTINOL SYNTHASE 4 (AtGolS4);GALACTINOL SYNTHASE 4 (GolS4)	Predicted to encode a galactinol synthase.
AT1G60490	1.50388	3.55316e-12	5.76265e-11	UP	PHOSPATIDYLINOSITOL 3-KINASE (PI3K); (ATVPS34);VACUOLAR PROTEIN SORTING 34 (VPS34)	Encodes a phosphatidylinositol 3-kinase that is expressed in most plant tissues. Defects in VPS34 affect a number of cellular processes. Loss of function mutations are not transmitted through the male gametophyte due to defects in microgametogenesis therefore it is difficult to assess the effects of loss of VPS34 function in the whole plant. Involved in salt-stress responses.
AT1G60620	1.01008	6.44445e-05	0.000207168	UP		RNA polymerase I subunit 43;(source:Araport11)
AT1G60730	1.75151	5.79038e-16	2.01191e-14	UP		NAD(P)-linked oxidoreductase superfamily protein;(source:Araport11)
AT1G60830	1.08411	0.0105064	0.0203806	UP		RNA-binding (RRM/RBD/RNP motifs) family protein;(source:Araport11)
AT1G60890	1.11977	7.99034e-08	4.89107e-07	UP		Phosphatidylinositol-4-phosphate 5-kinase family protein;(source:Araport11)
AT1G60930	1.44354	0.000894668	0.00222827	UP	RECQ HELICASE L4B (RECQ4B);RECQ HELICASE L4B (RECQL4B);RECQ HELICASE L4B (ATRECQ4B)	AtRECQ4B mutant showed no sensitivity to DNA damaging agents.Involved in homologous recombination.
AT1G61000	1.41685	0.000707005	0.00179903	UP	(NUF2)	kinetochore protein;(source:Araport11)
AT1G61010	1.27875	4.56832e-09	3.66682e-08	UP		cleavage and polyadenylation specificity factor 73-I;(source:Araport11)
AT1G61040	1.18061	5.35996e-07	2.73127e-06	UP		Encodes a yeast Paf1C subunit homolog required for the expression of the MADS box gene FLC and other members of the FLC/MAF MADS-box gene family. Member of PAF-C complex.
AT1G61080	1.79916	0.00152128	0.00359537	UP		Hydroxyproline-rich glycoprotein family protein;(source:Araport11)
AT1G61100	1.22245	4.52048e-09	3.62984e-08	UP		disease resistance protein (TIR class);(source:Araport11)
AT1G61120	1.83149	8.12159e-07	3.99454e-06	UP	TERPENE SYNTHASE 4 (TPS4);TERPENE SYNTHASE 04 (TPS04);GERANYLLINALOOL SYNTHASE (GES)	Encodes a geranyllinalool synthase that produces a precursor to TMTT, a volatile plant defense C16-homoterpene. GES transcript levels rise in response to alamethicin, a fungal peptide mixture that damages membranes. This transcriptional response is blocked in JA biosynthetic and JA signaling mutants, but GES transcript levels still rise in response to alamethicin in mutants with salicylic acid an…
AT1G61140	1.57176	6.48474e-12	9.94294e-11	UP	EMBRYO SAC DEVELOPMENT ARREST 16 (EDA16);SNF2-RING-HELICASE?LIKE 4 (FRG4)	SNF2 domain-containing protein / helicase domain-containing protein / zinc finger protein-like protein;(source:Araport11)
AT1G61180	1.01163	7.08423e-06	2.83812e-05	UP	(UNI)	LRR and NB-ARC domains-containing disease resistance protein;(source:Araport11)
AT1G61210	1.36848	1.44157e-07	8.36518e-07	UP	KATANIN P80 SUBUNIT 2 (KTN80.2);DWD HYPERSENSITIVE TO ABA 3 (DWA3)	DWA3 encodes a DWD(DDB1 binding WD40) protein. Invitro analyses suggest its involvement in the negative regulation of ABA responses.One of four katanin p80 subunits. Involved in targeting of katanin complex to crossover and branch points to properly sever microtubules.
AT1G61370	1.37334	0.000370292	0.0010057	UP		S-locus lectin protein kinase family protein;(source:Araport11)
AT1G61380	1.0111	1.92031e-06	8.70167e-06	UP		Encodes a membrane localized S-domain receptor kinase that is involved in lipopolysaccharide (LPS) sensing. SD1-29 detected LPS of Pseudomonas and Xanthomonas species for which it serves as a microbe associated molecular pattern triggering innate immunity. Loses of function mutants are hyper susceptible to P.syringae.
AT1G61420	2.05075	3.10234e-08	2.08177e-07	UP		S-locus lectin protein kinase family protein;(source:Araport11)
AT1G61560	1.14988	0.00114273	0.0027779	UP		A member of a large family of seven-transmembrane domain proteins specific to plants, homologs of the barley mildew resistance locus o (MLO) protein. The Arabidopsis genome contains 15 genes encoding MLO proteins, with localization in plasma membrane. Phylogenetic analysis revealed four clades of closely-related AtMLO genes. ATMLO6 belongs to the clade IV, with AtMLO2, AtMLO3 and AtMLO12. The gen…
AT1G61610	2.20875	2.07459e-08	1.44706e-07	UP		S-locus lectin protein kinase family protein;(source:Araport11)
AT1G61690	1.42107	1.25945e-09	1.1334e-08	UP		phosphoinositide binding protein;(source:Araport11)
AT1G61800	2.83921	7.77218e-41	2.84517e-38	UP		glucose6-Phosphate/phosphate transporter 2. Expression is upregulated in the shoot of cax1/cax3 mutant.The mRNA is cell-to-cell mobile.
AT1G61810	1.54096	0.00176987	0.00410618	UP		beta-glucosidase 45;(source:Araport11)
AT1G61820	2.9689	2.50912e-21	1.97834e-19	UP	BETA GLUCOSIDASE 46 (BGLU46)	beta glucosidase 46;(source:Araport11)
AT1G61850	1.55844	3.6661e-08	2.41889e-07	UP		Encodes a non-specific lipase that hydrolyzes phospholipids as well as galactolipids, at both sn-1 and sn-2 positions. Involved in basal jasmonic acid biosynthesis by releasing the precursor fatty acid from membrane lipids. Mutant plants were impacted in resistance to fungus B. cinerea.
AT1G62020	1.62501	3.73551e-21	2.83622e-19	UP		Coatomer, alpha subunit;(source:Araport11)
AT1G62240	2.43597	2.59576e-07	1.42205e-06	UP		hypothetical protein;(source:Araport11)
AT1G62260	1.62309	0.00226347	0.00510913	UP	MITOCHONDRIAL EDITING FACTOR 9 (MEF9)	Encodes MITOCHONDRIAL EDITING FACTOR 9 (MEF9), an E subclass PPR protein required for RNA editing.
AT1G62310	1.27699	2.06853e-05	7.43294e-05	UP		transcription factor jumonji (jmjC) domain-containing protein;(source:Araport11)
AT1G62333	2.43609	3.6466e-05	0.000123975	UP		hypothetical protein;(source:Araport11)
AT1G62370	1.02749	0.000452273	0.00120457	UP		RING/U-box superfamily protein;(source:Araport11)
AT1G62440	1.10266	0.0136599	0.0258161	UP	LEUCINE-RICH REPEAT/EXTENSIN 2 (LRX2)	encodes a paralog of LRX1 (LEUCINE-RICH REPEAT/EXTENSIN 1) which acts synergistically with LRX1 in root hair cell morphogenesis.
AT1G62540	1.76888	2.59052e-13	5.3534e-12	UP		belongs to the flavin-monooxygenase (FMO) family, encodes a glucosinolate S-oxygenase that catalyzes the conversion of methylthioalkyl glucosinolates to methylsulfinylalkyl glucosinolatesThe mRNA is cell-to-cell mobile.
AT1G62570	1.49038	3.37247e-07	1.80463e-06	UP	FLAVIN-MONOOXYGENASE GLUCOSINOLATE S-OXYGENASE 4 (FMO GS-OX4)	belongs to the flavin-monooxygenase (FMO) family, encodes a glucosinolate S-oxygenase that catalyzes the conversion of methylthioalkyl glucosinolates to methylsulfinylalkyl glucosinolates The mRNA is cell-to-cell mobile.
AT1G62660	1.02282	2.10788e-10	2.2612e-09	UP	VACUOLAR INVERTASE 1 (VI1)	Glycosyl hydrolases family 32 protein;(source:Araport11)
AT1G62710	1.52423	1.29047e-09	1.15927e-08	UP	BETA VACUOLAR PROCESSING ENZYME (BETA-VPE);ASPARAGINYL ENDOPEPTIDASE 2 (AEP2); (BETAVPE)	Encodes a vacuolar processing enzyme belonging to a novel group of cysteine proteases that is expressed specifically in seeds and is essential for the proper processing of storage proteins.
AT1G62740	1.37023	1.23706e-10	1.398e-09	UP	HOP2 (Hop2)	Encodes one of the 36 carboxylate clamp (CC)-tetratricopeptide repeat (TPR) proteins (Prasad 2010, Pubmed ID: 20856808) with potential to interact with Hsp90/Hsp70 as co-chaperones. The mRNA is cell-to-cell mobile.
AT1G62750	1.18987	1.69931e-11	2.35218e-10	UP	(ATSCO1/CPEF-G);SNOWY COTYLEDON 1 (ATSCO1);SNOWY COTYLEDON 1 (SCO1)	Nuclear encoded protein consists of the five domains conserved in EF-G proteins, with two GTP-binding sites in the first domain, and an additional transit peptide at the N-terminus. Localized in chloroplasts. Point mutation results in a delay in the onset of germination. At early developmental stage embryos still contain undifferentiated proplastids. The greening of cotyledons is severely impaire…
AT1G62760	3.22064	8.12643e-42	3.20369e-39	UP	(ATPMEI10)	Pectin methylesterase inhibitor that controls PME activity and pectin methylesterification during Botrytis infection.
AT1G62970	1.78606	8.01574e-11	9.44927e-10	UP	SUVH1/3-INTERACTING DNAJ DOMAIN-CONTAINING PROTEIN 3 (SDJ3)	SDJ3 functions partially redundantly with SDJ1 and SDJ2 and interacts with SUVH1 and SUVH3 to form a SUVH-SDJ complex. The complex binds promoters with DNA methylation and mediates transcriptional activation of promoter methylated genes.
AT1G63020	1.56959	0.000210248	0.000601129	UP		Encodes the unique largest subunit of nuclear DNA-dependent RNA polymerase IV; homologous to budding yeast RPB1 and the E. coli RNA polymerase beta prime subunit. Required for posttranscriptional gene silencing.
AT1G63100	1.36525	0.00526304	0.0109206	UP		GRAS family transcription factor;(source:Araport11)
AT1G63380	1.13732	0.00881436	0.0174014	UP		NAD(P)-binding Rossmann-fold superfamily protein;(source:Araport11)
AT1G63440	3.01915	2.51536e-09	2.12825e-08	UP	HEAVY METAL ATPASE 5 (HMA5)	The Arabidopsis P-type ATPase HMA5 is involved in Cu detoxification. hma5 mutant plants exhibit Cu hypersensitivity, which is especially dramatic in roots where HMA5 is mostly expressed.
AT1G63490	1.28533	1.10189e-06	5.26176e-06	UP	JUMONJI DOMAIN-CONTAINING PROTEIN 17 (JMJ17)	Histone demethylase belonging to the KDM5/JARID1 family which plays crucial roles in response to dehydration stress and abscisic acid (ABA). Directly binds the chromatin of OPEN STOMATA 1 (OST1) and demethylated H3K4me3 for the regulation of OST1 mRNA abundance, thereby modulating the dehydration stress response.
AT1G63530	1.44228	0.00403697	0.00859822	UP		hypothetical protein;(source:Araport11)
AT1G63640	1.44262	2.81221e-05	9.78286e-05	UP		P-loop nucleoside triphosphate hydrolases superfamily protein with CH (Calponin Homology) domain-containing protein;(source:Araport11)
AT1G63700	1.41352	1.65489e-12	2.8799e-11	UP		Member of MEKK subfamily, a component of the stomatal development regulatory pathway. Mutations in this locus result in embryo lethality.
AT1G63720	2.22656	1.21424e-15	3.95739e-14	UP		hydroxyproline-rich glycoprotein family protein;(source:Araport11)
AT1G63730	1.08767	0.0276613	0.0482642	UP		Disease resistance protein (TIR-NBS-LRR class) family;(source:Araport11)
AT1G63740	1.6881	6.32811e-07	3.1819e-06	UP		Disease resistance protein (TIR-NBS-LRR class) family;(source:Araport11)
AT1G63770	1.26039	2.04977e-11	2.78096e-10	UP		Peptidase M1 family protein;(source:Araport11)
AT1G63810	1.07848	7.78192e-06	3.09046e-05	UP		nucleolar protein;(source:Araport11)
AT1G63860	1.19398	9.86919e-07	4.76492e-06	UP		Disease resistance protein (TIR-NBS-LRR class) family;(source:Araport11)
AT1G63880	1.15261	1.04344e-11	1.51921e-10	UP		Encodes a TIR-NBS-LRR class of disease resistance protein effective against Leptosphaeria maculans.The mRNA is cell-to-cell mobile.
AT1G64050	1.40933	1.16288e-07	6.88918e-07	UP		hypothetical protein;(source:Araport11)
AT1G64180	1.42321	5.01293e-06	2.07439e-05	UP		intracellular protein transport protein USO1-like protein;(source:Araport11)
AT1G64280	1.00718	2.42589e-08	1.66212e-07	UP	ARABIDOPSIS NONEXPRESSER OF PR GENES 1 (ATNPR1);NONEXPRESSER OF PR GENES 1 (NPR1);SALICYLIC ACID INSENSITIVE 1 (SAI1);NON-INDUCIBLE IMMUNITY 1 (NIM1)	This gene is a key regulator of the salicylic acid (SA)-mediated systemic acquired resistance (SAR) pathway. It is similar to the transcription factor inhibitor I kappa B, and contains ankyrin repeats. It confers resistance to the pathogens Pseudomonas syringae and Peronospora parasitica in a dosage-dependent fashion. Although transgenic Arabidopsis plants overexpressing NPR1 acquire enhanced sen…
AT1G64430	1.21805	8.59975e-09	6.47667e-08	UP		Pentatricopeptide repeat (PPR) superfamily protein;(source:Araport11)
AT1G64530	1.03556	6.81192e-07	3.40347e-06	UP		Plant regulator RWP-RK family protein;(source:Araport11)
AT1G64550	1.14703	1.46432e-08	1.04997e-07	UP	(ATGCN20);GENERAL CONTROL NON-REPRESSIBLE 20 (GCN20);SUSCEPTIBLE TO CORONATINE-DEFICIENT PST DC3000 5 (SCORD5);GENERAL CONTROL NON-REPRESSIBLE 3 (ATGCN3);ATP-BINDING CASSETTE F3 (ABCF3);GENERAL CONTROL NON-REPRESSIBLE 3 (GCN3); (ATABCF3)	Encodes a member of GCN subfamily. Predicted to be involved in stress-associated protein translation control. The mutant is affected in MAMP ((microbe-associated molecular patterns)-induced stomatal closure, but not other MAMP-induced responses in the leaves.
AT1G64570	1.79879	2.06271e-12	3.5415e-11	UP	DUO POLLEN 3 (DUO3)	Homeodomain-like superfamily protein;(source:Araport11)
AT1G64610	1.43014	2.98098e-07	1.61028e-06	UP		Transducin/WD40 repeat-like superfamily protein;(source:Araport11)
AT1G64790	1.1477	1.25672e-07	7.39459e-07	UP	ILITHYIA (ILA);NON-RESPONDING TO OXYLIPINS 7 (NOXY7)	ILITHYIA (ILA) is a HEAT repeat protein involved in plant immunity. The gene is also involved in systemic acquired resistance induced by P. syringae expressing avrRps4. Loss-of-function mutants of ILA caused pleiotropic defects in the mutant plants. The mutant plants are smaller in size and the leaves are serrated and yellow to light green in color. Required for bacterium-triggered stomatal closu…
AT1G64960	1.482	1.8875e-05	6.85209e-05	UP		ARM repeat superfamily protein;(source:Araport11)
AT1G65010	1.02536	4.40845e-06	1.84963e-05	UP		Encodes a microtubule-associated protein. Putative role in flower development. Comparison of SALK_061426C to Columbia wild type in normal lighting and under low light of 33 micromoles per meter-squared per second resulted in a trend toward earlier bolting in the mutant under low light (P=0.055) (Ann Stapleton and Patrick Pridgen, 2009, personal communication).
AT1G65240	1.05637	0.026541	0.0465552	UP	(A39)	Eukaryotic aspartyl protease family protein;(source:Araport11)
AT1G65440	1.40667	7.24639e-13	1.35206e-11	UP	ARABIDOPSIS SUPPRESSOR OF TY INSERTION 6-LIKE (SPT6L);GLOBAL TRANSCRIPTION FACTOR GROUP B1 (GTB1)	Related to yeast Spt6 protein, which functions as part of a protein complex in transcription initiation and also plays a role in chromatin structure / assembly. It encodes a putative WG/GW-repeat protein involved in the regulation of apical-basal polarity of embryo
AT1G65470	1.00797	0.00153563	0.00362636	UP	FUGU 2 (FUGU2);FASCIATA 1 (FAS1)	Chromatin Assembly Factor-1 (CAF-1) p150 subunit. Mutants have reduced heterochromatin content. In Arabidopsis, the three CAF-1 subunits are encoded by FAS1, FAS2 and, most likely, MSI1, respectively. Mutations in FAS1 or FAS2 lead to increased frequency of homologous recombination and T-DNA integration in Arabidopsis.
AT1G65540	1.11927	2.94547e-08	1.98953e-07	UP		LETM1-like protein;(source:Araport11)
AT1G65580	1.48718	4.39478e-12	6.98937e-11	UP		Endonuclease/exonuclease/phosphatase family protein;(source:Araport11)
AT1G65610	2.16342	2.84463e-16	1.03212e-14	UP	(ATKOR2);ARABIDOPSIS THALIANA GLYCOSYL HYDROLASE 9A2 (ATGH9A2);KORRIGAN 2 (KOR2)	Six-hairpin glycosidases superfamily protein;(source:Araport11)
AT1G65660	1.49692	7.4733e-12	1.12031e-10	UP	SWELLMAP 1 (SMP1)	Encodes a CCHC zinc finger protein that may function as a step II splicing factor. In an epigenetic allele of SMP1 (in which SMP1 and SMP2 mRNA is reduced) organs are smaller and contain fewer cells.
AT1G65690	1.17032	1.55275e-11	2.16836e-10	UP	NDR1/HIN1-LIKE 6 (NHL6)	Encodes NHL6 (NDR1/HIN1-like 6). Plays an important role in the abiotic stresses-induced ABA signaling and biosynthesis, particularly during seed germination and early seedling development.
AT1G65730	2.32491	1.63951e-11	2.2771e-10	UP	YELLOW STRIPE LIKE 7 (YSL7)	Arabidopsis thaliana metal-nicotianamine transporter YSL4
AT1G65790	1.75683	1.39307e-16	5.28852e-15	UP		An alternatively spliced gene that encodes a functional transmembrane receptor serine/threonine kinase, alternate form may not have transmembrane domain.
AT1G65800	1.58172	9.27807e-18	4.35241e-16	UP		Encodes a putative receptor-like serine/threonine protein kinases that is similar to brassica self-incompatibility (S) locus. expressed in specifically in cotyledons, leaves, and sepals, in correlation with the maturation of these structures. Together with AtPUB9, it is required for auxin-mediated lateral root development under phosphate-starved conditions.The mRNA is cell-to-cell mobile.
AT1G65890	2.19785	5.10143e-07	2.61645e-06	UP	ACYL ACTIVATING ENZYME 12 (AAE12)	acyl activating enzyme 12;(source:Araport11)
AT1G65970	1.15422	0.00192469	0.00442086	UP	THIOREDOXIN-DEPENDENT PEROXIDASE 2 (TPX2)	thioredoxin-dependent peroxidase 2
AT1G66050	1.17602	0.00513877	0.0106916	UP	ORTHRUS 5 (ORTH5);VARIANT IN METHYLATION 2 (VIM2)	Encodes a protein that is similar to VIM1 but is not involved in cytosine methylation. This protein has an N-terminal PHD domain and two RING domains surrounding an SRA domain. ORTH5/VIM2 has E3 ubiquitin ligase activity in vitro.
AT1G66280	3.2043	1.56397e-08	1.11557e-07	UP	(BGLU22)	Glycosyl hydrolase superfamily protein;(source:Araport11)
AT1G66370	2.78945	7.54159e-13	1.40419e-11	UP	MYB DOMAIN PROTEIN 113 (MYB113);MYB DOMAIN PROTEIN 113 (AtMYB113)	Encodes a member of the MYB family of transcription factors. Involved in regulation of anthocyanin biosynthesis. Affects the expression of enzymes involved in later steps of anthocyanin biosynthesis.
AT1G66390	4.02181	1.8916e-15	5.92933e-14	UP	MYB DOMAIN PROTEIN 90 (MYB90); (ATMYB90);PRODUCTION OF ANTHOCYANIN PIGMENT 2 (PAP2)	production of anthocyanin pigment 2 protein (PAP2)
AT1G66530	1.16231	1.53918e-07	8.85577e-07	UP		Arginyl-tRNA synthetase, class Ic;(source:Araport11)
AT1G66570	4.19114	6.90603e-20	4.452e-18	UP	SUCROSE-PROTON SYMPORTER 7 (SUC7);SUCROSE-PROTON SYMPORTER 7 (ATSUC7)	sucrose-proton symporter 7;(source:Araport11)
AT1G66700	1.57893	6.19246e-13	1.17842e-11	UP	(PXMT1)	A member of the Arabidopsis SABATH methyltransferase gene family. Encodes PXMT1, a methyltransferase that methylates 1,7-paraxanthine.
AT1G66880	1.31985	1.08013e-11	1.56596e-10	UP		Protein kinase superfamily protein;(source:Araport11)
AT1G66910	1.45629	7.32371e-08	4.51809e-07	UP		Protein kinase superfamily protein;(source:Araport11)
AT1G66920	1.99271	5.77211e-12	8.97106e-11	UP		Protein kinase superfamily protein;(source:Araport11)
AT1G66960	2.53601	3.49437e-22	3.1557e-20	UP		Terpenoid cyclases family protein;(source:Araport11)
AT1G66970	1.18459	1.39096e-12	2.45393e-11	UP		Encodes a member of the glycerophosphodiester phosphodiesterase like (GDPD-like) family.
AT1G66980	1.21853	5.57486e-10	5.43437e-09	UP		Encodes SNC4 (suppressor of npr1-1, constitutive 4), an atypical receptor-like kinase with two predicted extracellular glycerophosphoryl diester phosphodiesterase domains.
AT1G67000	2.18561	1.93117e-13	4.13677e-12	UP		Protein kinase superfamily protein;(source:Araport11)
AT1G67070	2.22433	8.11962e-11	9.55524e-10	UP		Encodes a protein with phosphomannose isomerase activity that is involved in synthesis of ascorbic acid. Expression is induced after 24 hours of dark treatment, in senescing leaves and treatment with exogenous photosynthesis inhibitor. Induction of gene expression was suppressed in excised leaves supplied with sugar. The authors suggest that the gene Primes expression pattern is responding to the…
AT1G67120	1.70309	5.67542e-13	1.08713e-11	UP		Represents a homolog of the yeast MDN gene, which encodes a non-ribosomal protein involved in the maturation and assembly of the 60S ribosomal subunit. In Arabidopsis, it is essential for female gametogenesis progression.
AT1G67140	1.72302	8.32935e-11	9.77692e-10	UP	SWEETIE (SWEETIE)	HEAT repeat-containing protein;(source:Araport11)
AT1G67230	1.20591	2.51168e-09	2.12678e-08	UP	(ATLINC1);LITTLE NUCLEI1 (LINC1);CROWDED NUCLEI 1 (CRWN1);(JAPANESE FOR NUCLEUS) 2 (KAKU2)	Encodes a nuclear coiled-coil protein related to the carrot peripheral nuclear protein NMCP1 that is involved in the determination of plant nuclear structure. Member of a small gene family in Arabidopsis containing 4 proteins (LNC1-4 or CRWN 1-4) with redundant functions in protection from oxidative damage, control of nuclear morphology and degradation of ABI5.
AT1G67310	1.47761	1.13183e-12	2.03353e-11	UP		Calmodulin-binding transcription activator protein with CG-1 and Ankyrin domain;(source:Araport11)
AT1G67500	1.8021	9.07174e-09	6.79718e-08	UP		Encodes the catalytic subunit of DNA polymerase zeta.Mutants are sensitive to UV-B radiation. Gene is involved in damage-tolerance mechanisms through translesion synthesis(TLS).
AT1G67520	1.36399	0.000104082	0.000318578	UP		lectin protein kinase family protein;(source:Araport11)
AT1G67530	1.5146	5.84961e-09	4.57339e-08	UP		ARM repeat superfamily protein;(source:Araport11)
AT1G67550	1.23264	3.59487e-09	2.95252e-08	UP	UREASE (URE)	Encodes a nickel-containing urea hydrolase involved in nitrogen recycling. It requires three urease accessory proteins for its activation. The mRNA is cell-to-cell mobile.
AT1G67560	1.90587	1.29268e-20	9.23346e-19	UP	ARABIDOPSIS THALIANA LIPOXYGENASE 6 (ATLOX6);LIPOXYGENASE 6 (LOX6)	PLAT/LH2 domain-containing lipoxygenase family protein;(source:Araport11)
AT1G67650	1.53422	0.00261505	0.00582385	UP		SRP72 RNA-binding domain-containing protein;(source:Araport11)
AT1G67680	1.41624	9.23332e-13	1.68401e-11	UP		SRP72 RNA-binding domain-containing protein;(source:Araport11)
AT1G67800	1.07022	5.384e-09	4.23693e-08	UP		Copine (Calcium-dependent phospholipid-binding protein) family;(source:Araport11)
AT1G67890	1.05952	3.2309e-05	0.000111037	UP		Encodes a protein with similarity to RAF MAP kinases. Based on loss of function phenotype, RAF11 appears to be involved in mediating ABA responses such as dormancy and environmental stress. Expressed in most plant tissues but excluded from root tips and young leaves.
AT1G68020	1.02736	2.83698e-06	1.24057e-05	UP		Encodes an enzyme putatively involved in trehalose biosynthesis. The protein has a trehalose synthase (TPS)-like domain and a trehalose phosphatase (TPP)-like domain. It can complement a yeast mutant lacking both of these activities suggesting that this is a bifunctional enzyme.
AT1G68060	1.053	1.38429e-07	8.06421e-07	UP	MICROTUBULE-ASSOCIATED PROTEINS 70-1 (ATMAP70-1);MICROTUBULE-ASSOCIATED PROTEINS 70-1 (MAP70-1)	Encodes a microtubule associated protein (MAP70-1). Expressed in all tissues.
AT1G68380	2.85423	1.29012e-06	6.04098e-06	UP		Core-2/I-branching beta-1,6-N-acetylglucosaminyltransferase family protein;(source:Araport11)
AT1G68450	3.34955	1.0974e-22	1.04151e-20	UP	PIGMENT DEFECTIVE 337 (PDE337)	VQ motif-containing protein;(source:Araport11)
AT1G68470	1.65543	1.57388e-07	9.01998e-07	UP		Exostosin family protein;(source:Araport11)
AT1G68560	1.11039	1.44896e-09	1.2881e-08	UP	(GH31);ALPHA-XYLOSIDASE 1 (ATXYL1);ALPHA-XYLOSIDASE 1 (XYL1);THERMOINHIBITION RESISTANT GERMINATION 1 (TRG1); (TRG1);ALTERED XYLOGLUCAN 3 (AXY3)	Encodes a bifunctional alpha-l-arabinofuranosidase/beta-d-xylosidase that belongs to family 3 of glycoside hydrolases.
AT1G68620	3.78835	2.25851e-83	3.5615e-80	UP		alpha/beta-Hydrolases superfamily protein;(source:Araport11)
AT1G68630	1.84747	0.00180306	0.00417468	UP		PLAC8 family protein;(source:Araport11)
AT1G68690	2.11216	3.48126e-14	8.60866e-13	UP		Encodes a member of the proline-rich extensin-like receptor kinase (PERK) family. This family consists of 15 predicted receptor kinases (PMID: 15653807).
AT1G68710	2.50224	1.42037e-14	3.77659e-13	UP		ATPase E1-E2 type family protein / haloacid dehalogenase-like hydrolase family protein;(source:Araport11)
AT1G68720	1.16339	1.20502e-08	8.78481e-08	UP	RNA ARGININE ADENOSINE DEAMINAS (TADA1);TRNA ARGININE ADENOSINE DEAMINASE (TADA);ARABIDOPSIS THALIANA TRNA ADENOSINE DEAMINASE A (ATTADA)	Encodes the chloroplastic A-to-I tRNA editing enzyme.
AT1G68790	1.63521	3.06356e-13	6.24917e-12	UP	LITTLE NUCLEI3 (LINC3);CROWDED NUCLEI 3 (CRWN3)	Member of small gene family in Arabidopsis containing 4 members (LNC1-4 or CRWN 1-4) with redundant functions in protection from oxidative damage, control of nuclear morphology and degradation of ABI5.
AT1G68830	1.01292	4.01564e-08	2.63005e-07	UP	STT7 HOMOLOG STN7 (STN7)	STN7 protein kinase; required for state transitions, phosphorylation of the major antenna complex (LHCII) between PSII and PSI, and light adaptation. STN7 is involved in state transitions.
AT1G68890	1.15151	4.17425e-09	3.38096e-08	UP		Homologous to the four eubacterial men genes involved in menanoquinone biosynthesis. Studies of mutants defective in this gene demonstrated its involvement in phylloquinone biosynthesis in Arabidopsis.The mRNA is cell-to-cell mobile.
AT1G69070	1.15229	2.83297e-05	9.84671e-05	UP		nucleolar-like protein;(source:Araport11)
AT1G69220	1.30547	3.52351e-09	2.89623e-08	UP	(SIK1)	Encodes serine/threonine kinase 1 (SIK1), a Hippo homolog. Regulates cell proliferation and cell expansion.
AT1G69360	1.26448	2.37196e-07	1.30854e-06	UP		T-box transcription factor, putative (DUF863);(source:Araport11)
AT1G69440	1.44191	2.10454e-05	7.54515e-05	UP	ZIPPY (ZIP);ARGONAUTE7 (AGO7)	Encodes ARGONAUTE7, a member of the ARGONAUTE family, characterised by the presence of PAZ and PIWI domains. Involved in the regulation of developmental timing. Required for the accumulation of TAS3 ta-siRNAs but not for accumulation of miR171, miR173, miR390 or mi391. Localized in mature rosette leaves and floral buds.
AT1G69480	1.42484	0.00268142	0.00596066	UP		EXS (ERD1/XPR1/SYG1) family protein;(source:Araport11)
AT1G69490	1.4709	2.1572e-15	6.69025e-14	UP	ARABIDOPSIS NAC DOMAIN CONTAINING PROTEIN 29 (ANAC029);NAC-LIKE, ACTIVATED BY AP3/PI (NAP);NAC-LIKE, ACTIVATED BY AP3/PI (ATNAP)	Encodes a member of the NAC transcription factor gene family. It is expressed in floral primordia and upregulated by AP3 and PI. Its expression is associated with leaf senescence. The mRNA is cell-to-cell mobile.
AT1G69670	1.24647	0.000162536	0.000475659	UP		cullin, putative, contains similarity to Cullin homolog 3 (CUL-3) SP:Q13618, GI:3639052 from (Homo sapiens); contains Pfam profile PF00888: Cullin family. Interacts with members of AtBPM family and RBX1 suggesting it is part of an E3 ligase complex involved in RUB modification.
AT1G69790	1.27979	0.000445313	0.00118773	UP		Protein kinase superfamily protein;(source:Araport11)
AT1G69810	1.12845	0.0013253	0.00317221	UP		member of WRKY Transcription Factor; Group II-b
AT1G69850	1.01052	6.69979e-08	4.16199e-07	UP	(ATNPF4.6);NRT1/ PTR FAMILY 4.6 (NPF4.6); (NRT1.2);NITRATE TRANSPORTER 1:2 (ATNRT1:2);NITRATE TRANSPORTER 1:2 (NRT1:2); (NTL1);ABA-IMPORTING TRANSPORTER 1 (AIT1)	Encodes an inducible component of low-affinity nitrate uptake. mRNA found primarily in root hairs and the epidermis of roots. It also acts as an ABA importer at the site of ABA biosynthesis and is important for the regulation of stomatal aperture in inflorescence stems.
AT1G69870	1.31838	1.90338e-17	8.37322e-16	UP	NRT1/ PTR FAMILY 2.13 (NPF2.13);NITRATE TRANSPORTER 1.7 (NRT1.7); (ATNPF2.13)	Encodes a low affinity nitrate transporter NRT1.7. Expressed in phloem. Responsible for source-to-sink remobilization of nitrate. The mRNA is cell-to-cell mobile.
AT1G69880	1.67084	0.00510618	0.0106292	UP	THIOREDOXIN H-TYPE 8 (ATH8);THIOREDOXIN H-TYPE 8 (TH8)	thioredoxin H-type 8;(source:Araport11)
AT1G69920	2.55046	7.90818e-07	3.89332e-06	UP	ARABIDOPSIS THALIANA GLUTATHIONE S-TRANSFERASE TAU 12 (ATGSTU12);GLUTATHIONE S-TRANSFERASE TAU 12 (GSTU12)	Encodes glutathione transferase belonging to the tau class of GSTs. Naming convention according to Wagner et al. (2002).
AT1G69930	3.51375	1.808e-13	3.89328e-12	UP	GLUTATHIONE S-TRANSFERASE TAU 11 (GSTU11);GLUTATHIONE S-TRANSFERASE TAU 11 (ATGSTU11)	Encodes glutathione transferase belonging to the tau class of GSTs. Naming convention according to Wagner et al. (2002).
AT1G69950	1.22862	0.00117541	0.00284621	UP		transposable_element_gene;(source:Araport11);hAT-like transposase family (hobo/Ac/Tam3), has a 1.0e-71 P-value blast match to GB:CAA29005 ORFa of Maize Ac (hAT-element) (Zea mays);(source:TAIR10)
AT1G70060	1.57269	1.18515e-09	1.07408e-08	UP		Encodes a homolog of the transcriptional repressor SIN3 (AT1G24190).The mRNA is cell-to-cell mobile.
AT1G70070	1.4812	1.52472e-11	2.13212e-10	UP	EMBRYO DEFECTIVE 25 (EMB25);PIGMENT DEFECTIVE 317 (PDE317);INCREASED SIZE EXCLUSION LIMIT 2 (ISE2)	Allelic to ISE2(increased size exclusion limit of plasmodesmata 2). Mutants maintain dilated plasmodesmata at the embryonic torpedo stage.
AT1G70160	1.00887	5.94342e-12	9.18162e-11	UP		zinc finger MYND domain protein;(source:Araport11)
AT1G70170	1.48623	1.50448e-05	5.60863e-05	UP	(AT2-MMP);MATRIX METALLOPROTEINASE (MMP)	mutant has Late flowering; Early senescence; Matrix Metalloproteinase
AT1G70300	1.41919	1.07869e-06	5.16301e-06	UP	K+ UPTAKE PERMEASE 6 (KUP6)	potassium transporter
AT1G70320	1.83401	1.66138e-20	1.17039e-18	UP	UBIQUITIN-PROTEIN LIGASE 2 (UPL2)	encodes a ubiquitin-protein ligase-like protein containing a HECT domain. There are six other HECT-domain UPLs in Arabidopsis.
AT1G70530	1.14466	2.0933e-08	1.45763e-07	UP		Encodes a cysteine-rich receptor-like protein kinase.
AT1G70620	1.58193	3.71824e-10	3.76228e-09	UP		cyclin-like protein;(source:Araport11)
AT1G70680	1.04722	0.0268144	0.0469665	UP		Caleosin-related family protein;(source:Araport11)
AT1G70740	1.02216	2.22429e-05	7.93009e-05	UP		Protein kinase superfamily protein;(source:Araport11)
AT1G71010	1.62427	2.8997e-12	4.79e-11	UP	FORMS APLOID AND BINUCLEATE CELLS 1C (FAB1C)	Encodes a protein that is predicted to act as a phosphatidylinositol-3P 5-kinase, but, because it lacks a FYVE domain, it is unlikely to be efficiently targeted to membranes containing the proposed phosphatidylinositol-3P substrate. Therefore, its molecular function remains unknown. The mRNA is cell-to-cell mobile.
AT1G71040	1.49171	2.84282e-21	2.23287e-19	UP	LOW PHOSPHATE ROOT2 (LPR2)	Encodes LPR2. Function together with LPR1 (AT1G23010) and a P5-type ATPase (At5g23630/PDR2) in a common pathway that adjusts root meristem activity to Pi (inorganic phosphate) availability.
AT1G71080	1.64296	7.36164e-11	8.75369e-10	UP		RNA polymerase II transcription elongation factor;(source:Araport11)
AT1G71110	1.33558	2.07839e-05	7.46442e-05	UP		transmembrane protein;(source:Araport11)
AT1G71210	1.37809	1.96358e-06	8.8801e-06	UP		Pentatricopeptide repeat (PPR) superfamily protein;(source:Araport11)
AT1G71220	2.0134	1.31218e-21	1.08467e-19	UP		Encodes UDP-glucose:glycoprotein glucosyltransferase. Non-receptor component required for EFR-mediated immunity. Mutants show de-repressed anthocyanin accumulation in the presence of elf18, and EFR accumulation and signalling.
AT1G71390	1.64622	0.000168529	0.000491372	UP		receptor like protein 11;(source:Araport11)
AT1G71410	1.54404	1.06303e-15	3.52624e-14	UP	(SCYL2B)	One of two paralogs in Arabidopsis.SCYL2B is a membrane localized protein that interacts with components of clathrin-mediated vesicle trafficking pathways. Loss of both SCYL2B and .SCYL2A results in severe growth defects.
AT1G71520	3.43482	2.12503e-17	9.22948e-16	UP		encodes a member of the DREB subfamily A-5 of ERF/AP2 transcription factor family. The protein contains one AP2 domain. There are 16 members in this subfamily including RAP2.1, RAP2.9 and RAP2.10.
AT1G71800	1.20102	2.47272e-07	1.36119e-06	UP	CLEAVAGE STIMULATING FACTOR 64 (CSTF64)	RNA 3&#8242;-end?processing factor of antisense FLC transcript. Mediates silencing of the floral repressor gene FLC. Member of CstF complex.
AT1G71820	1.38651	5.84648e-13	1.11699e-11	UP	(SEC6)	Encodes a member of the exocyst complex gene family. The exocyst is a protein complex involved in tethering vesicles to the plasma membrane during regulated or polarized secretion.
AT1G72090	1.3068	3.13813e-11	4.06391e-10	UP		Methylthiotransferase;(source:Araport11)
AT1G72120	2.37668	1.31579e-25	1.64474e-23	UP	(ATNPF5.14);NRT1/ PTR FAMILY 5.14 (NPF5.14)	Major facilitator superfamily protein;(source:Araport11)
AT1G72180	1.15785	1.28867e-11	1.83584e-10	UP	C-TERMINALLY ENCODED PEPTIDE RECEPTOR 2 (CEPR2)	Encodes a leucine-rich repeat receptor kinase that functions as a receptor for CEP1 peptide. Mediates nitrate uptake signaling.
AT1G72220	1.14315	0.0240579	0.0427303	UP		RING/U-box superfamily protein;(source:Araport11)
AT1G72260	1.25252	2.32836e-05	8.26003e-05	UP	(THI2.1.1);THIONIN 2.1 (THI2.1)	Encodes a thionin which is a cysteine rich protein having antimicrobial properties. Thi2.1 is expressed in response to a variety of pathogens and induced by ethylene and jasmonic acid. Belongs to the plant thionin (PR-13) family with the following members: At1g66100, At5g36910, At1g72260, At2g15010, At1g12663, At1g12660.
AT1G72330	1.63316	6.82063e-09	5.25656e-08	UP	ALANINE AMINOTRANSFERASE 2 (ALAAT2)	Encodes for alanine aminotransferase ALAAT2.
AT1G72390	1.79294	9.00386e-16	3.02093e-14	UP		nuclear receptor coactivator;(source:Araport11)
AT1G72410	1.51181	3.6858e-10	3.73315e-09	UP		COP1-interacting protein-like protein;(source:Araport11)
AT1G72440	1.37282	1.16582e-08	8.52054e-08	UP	EMBRYO SAC DEVELOPMENT ARREST 25 (EDA25);SLOW WALKER2 (SWA2)	Encodes SLOW WALKER2 (SWA2), a NOC1/Mak21 homologue. Essential for coordinated cell cycle progression during female gametophyte development.
AT1G72520	1.62586	1.19776e-13	2.65737e-12	UP	LIPOXYGENASE 4 (LOX4);ARABIDOPSIS THALIANA LIPOXYGENASE 4 (ATLOX4)	PLAT/LH2 domain-containing lipoxygenase family protein;(source:Araport11)
AT1G72560	1.10649	9.77836e-07	4.72552e-06	UP		Encodes a karyopherin, specifically the Arabidopsis ortholog of LOS1/XPOT, a protein that mediates nuclear export of tRNAs in yeast and mammals. PSD is capable of rescuing the tRNA export defect of los1 in S. cerevisiae. psd mutants display disrupted initiation of the shoot apical meristem and delay leaf initiation after germination; they also display delayed transition from vegetative to reprodu…
AT1G72650	1.10901	1.97175e-05	7.1126e-05	UP	TRF-LIKE 6 (TRFL6)	Arabidopsis thaliana myb family transcription factor (At1g72650)
AT1G72700	1.55313	1.53164e-14	4.02031e-13	UP		ATPase E1-E2 type family protein / haloacid dehalogenase-like hydrolase family protein;(source:Araport11)
AT1G72840	1.51314	8.76486e-05	0.000272862	UP		Disease resistance protein (TIR-NBS-LRR class);(source:Araport11)
AT1G73010	4.04749	1.75961e-56	1.16361e-53	UP	PYROPHOSPHATE-SPECIFIC PHOSPHATASE1 (AtPPsPase1);PHOSPHATE STARVATION-INDUCED GENE 2 (ATPS2);PHOSPHATE STARVATION-INDUCED GENE 2 (PS2);PYROPHOSPHATE-SPECIFIC PHOSPHATASE1 (PPsPase1)	Encodes PPsPase1, a pyrophosphate-specific phosphatase catalyzing the specific cleavage of pyrophosphate (Km 38.8 uM) with an alkaline catalytic pH optimum. Expression is upregulated in the shoot of cax1/cax3 mutant.
AT1G73080	1.3523	1.67661e-08	1.19052e-07	UP	PEP1 RECEPTOR 1 (PEPR1);PEP1 RECEPTOR 1 (ATPEPR1)	Encodes a leucine-rich repeat receptor kinase. Functions as a receptor for AtPep1 to amplify innate immunity response to pathogen attacks. The mRNA is cell-to-cell mobile.
AT1G73100	1.13264	4.4178e-06	1.85293e-05	UP	SU(VAR)3-9 HOMOLOG 3 (SUVH3);SET DOMAIN PROTEIN 19 (SDG19)	Encodes a SU(VAR)3-9 homolog, a SET domain protein. Known SET domain proteins are involved in epigenetic control of gene expression and act as histone methyltransferases. There are 10 SUVH genes in Arabidopsis and members of this subfamily of the SET proteins have an additional conserved SRA domain.
AT1G73130	1.36588	0.000121376	0.000366073	UP	(ATI3C)	ATG8A/F interacting protein containing a WxxL LIR motif at the C terminus which is essential for interaction with ATG8. Stress (abiotic or biotic) results in the formation of ATG8- and ATI3-labeled punctate structures, likely reflecting increased formation of ATG8-labeled phagophores or autophagosomes. ATI3 proteins probably act as selective autophagy receptors that target specific cellular compo…
AT1G73200	1.25495	2.70024e-09	2.27424e-08	UP		testis-expressed sequence 2-like protein (DUF2404);(source:Araport11)
AT1G73220	4.93298	2.16847e-33	4.9393e-31	UP	ORGANIC CATION/CARNITINE TRANSPORTER1 (OCT1);ORGANIC CATION/CARNITINE TRANSPORTER1 (AtOCT1)	Encodes Organic Cation Transporter 1 (OCT1), likely to be involved in polyamine transport.
AT1G73260	3.51553	1.98843e-84	3.39689e-81	UP	ARABIDOPSIS THALIANA KUNITZ TRYPSIN INHIBITOR 4 (ATKTI4);KUNITZ TRYPSIN INHIBITOR 1 (KTI1);ARABIDOPSIS THALIANA KUNITZ TRYPSIN INHIBITOR 1 (ATKTI1)	Encodes a trypsin inhibitor involved in modulating programmed cell death in plant-pathogen interactions.
AT1G73430	1.24318	2.29078e-07	1.26819e-06	UP	CONSERVED OLIGOMERIC GOLGI COMPLEX 3 (COG3)	COG3 is a component of a putative conserved oligomeric Golgi (COG) complex that is thought to be involved in tethering of retrograde intra Golgi vesicles. In mutant pollen,golgi appear abnormal. It is required for proper deposition of cell wall materials in pollen tube growth. When homozygotes can be produced (by complementing the defect in pollen), the plants are embryo lethal suggesting an esse…
AT1G73710	1.50882	2.71796e-09	2.28822e-08	UP		Pentatricopeptide repeat (PPR) superfamily protein;(source:Araport11)
AT1G73730	1.01355	0.000437342	0.00116814	UP		Encodes a putative transcription factor involved in ethylene signalling. Isolated DNA binding domain has been shown to bind DNA in vitro.
AT1G73805	1.11739	2.24953e-14	5.78613e-13	UP	SAR DEFICIENT 1 (SARD1)	Encodes SAR Deficient 1 (SARD1), a key regulator for ICS1 (Isochorismate Synthase 1) induction and salicylic acid (SA) synthesis.
AT1G73960	1.82057	9.48258e-14	2.14799e-12	UP		TBP-associated factor 2;(source:Araport11)
AT1G73980	1.81176	4.14324e-16	1.46949e-14	UP		TTM1 is a triphosphate tunnel metalloenzyme that displays pyrophosphatase activity. It contains both a uridine kinase (UK) domain,CYTH domain, a coiled-coil domain and a transmembrane domain at the C-terminal Mutants show a delay in leaf senescence. Can functionally complement TTM1 and vise versa. (PMID:28733390)
AT1G73990	1.17082	5.49746e-10	5.3653e-09	UP		Encodes a putative protease SppA (SppA).
AT1G74010	2.49664	8.11383e-33	1.73264e-30	UP		Calcium-dependent phosphotriesterase superfamily protein;(source:Araport11)
AT1G74020	1.84848	5.41855e-24	6.13703e-22	UP	STRICTOSIDINE SYNTHASE 2 (SS2)	Encodes AtSS-2 strictosidine synthase.
AT1G74030	1.02732	0.000333886	0.00091592	UP	ENOLASE 1 (ENO1)	Encodes the plastid-localized phosphoenolpyruvate enolase. Mutant plants have abnormal trichomes.
AT1G74040	1.03615	1.58928e-07	9.09049e-07	UP		Encodes an active Arabidopsis isopropylmalate synthase IPMS2. Involved in leucine biosynthesis. Do not participate in the chain elongation of glucosinolates. Expressed constitutively throughout the plant. Loss of IPMS2 can be compensated by a second isopropylmalate synthase gene IPMS1 (At1g18500).
AT1G74080	1.62901	0.00501396	0.0104638	UP	MYB DOMAIN PROTEIN 122 (ATMYB122);MYB DOMAIN PROTEIN 122 (MYB122)	Encodes a putative transcription factor, member of the R2R3 factor gene family (MYB122).
AT1G74100	1.04599	1.60061e-10	1.77173e-09	UP	ARABIDOPSIS SULFOTRANSFERASE 5A (ATST5A);SULFOTRANSFERASE 16 (SOT16);SULFOTRANSFERASE 16 (ATSOT16);CORONATINE INDUCED-7 (CORI-7)	encodes a desulfoglucosinolate sulfotransferase, involved in the final step of glucosinolate core structure biosynthesis. Has a broad-substrate specificity with different desulfoglucosinolates, the best substrate is indole-3-methyl-dsGS, followed by benzyl-dsGS. Expression was induced by wounding, jasmonate and ethylene stimulates.
AT1G74160	1.4157	6.58488e-09	5.09204e-08	UP	LONGIFOLIA 4 (LNG4);LONGIFOLIA 3 (LNG3);TON1 RECRUITING MOTIF 4 (TRM4)	Member of a small gene family in Arabidopsis. Quadruple mutants in this family display defects in cell elongation.
AT1G74210	1.51554	3.73198e-13	7.43494e-12	UP	(AtGDPD5);GLYCEROPHOSPHODIESTER PHOSPHODIESTERASE 5 (GDPD5)	Encodes a member of the glycerophosphodiester phosphodiesterase (GDPD) family.
AT1G74250	1.45451	7.74332e-11	9.14389e-10	UP		DNAJ heat shock N-terminal domain-containing protein;(source:Araport11)
AT1G74260	1.13893	2.5762e-09	2.17513e-08	UP	PURINE BIOSYNTHESIS 4 (PUR4)	Encodes formylglycinamidine ribonucleotide synthase an enzyme involved in de novo purine biosynthesis. PUR4 is localizes to the chloroplast and mitochondria. Loss of PUR4 function affects male but not female gametophyte development.
AT1G74280	1.15663	1.18772e-05	4.52194e-05	UP		alpha/beta-Hydrolases superfamily protein;(source:Araport11)
AT1G74330	1.33557	8.32905e-07	4.08775e-06	UP		Protein kinase superfamily protein;(source:Araport11)
AT1G74350	1.21661	0.0202865	0.0367444	UP	NUCLEAR-ENCODED MATURASE-RELATED 4 (NMAT4)	Encodes nMAT4, a maturase factor required for nad1 pre-mRNA processing and maturation. Essential for holocomplex I biogenesis in Arabidopsis mitochondria.
AT1G74360	2.38547	1.03832e-20	7.52142e-19	UP	NEMATODE-INDUCED LRR-RLK 1 (NILR1);GERMINATION REPRESSION AND CELL EXPANSION RECEPTOR-LIKE KINASE (GRACE)	NILR1 encodes a serine/threonine kinase involved in defense response to nematodes.
AT1G74390	1.23131	5.38652e-05	0.000176002	UP		Polynucleotidyl transferase, ribonuclease H-like superfamily protein;(source:Araport11)
AT1G74590	1.36116	4.26135e-10	4.26968e-09	UP	GLUTATHIONE S-TRANSFERASE TAU 10 (GSTU10);GLUTATHIONE S-TRANSFERASE TAU 10 (ATGSTU10)	Encodes glutathione transferase belonging to the tau class of GSTs. Naming convention according to Wagner et al. (2002).
AT1G74600	1.17386	0.00645091	0.013152	UP	ORGANELLE TRANSCRIPT PROCESSING 87 (OTP87)	OTP87 appears to act as a trans-factor involved in the recognition of the two editing sites in mitochondrial genes nad7-C24 and atp1-C1178.
AT1G74690	1.00087	1.60374e-06	7.37147e-06	UP	IQ-DOMAIN 31 (IQD31)	Encodes a microtubule-associated protein.
AT1G74710	1.32297	2.32501e-16	8.55704e-15	UP	SALICYLIC ACID INDUCTION DEFICIENT 2 (SID2);ISOCHORISMATE SYNTHASE 1 (ICS1);ENHANCED DISEASE SUSCEPTIBILITY TO ERYSIPHE ORONTII 16 (EDS16)	Encodes a protein with isochorismate synthase activity. Mutants fail to accumulate salicylic acid. Its function may be redundant with that of ICS2 (AT1G18870).
AT1G74920	1.18878	3.49587e-13	7.00541e-12	UP	ALDEHYDE DEHYDROGENASE 10A8 (ALDH10A8)	ALDH10A8 encodes a protein that has not been functionally characterized, but it is similar to an Arabidopsis protein that has betaine aldehyde dehydrogenase and aminoaldehyde dehydrogenase activity. ALDH10A8 localizes to leucoplasts. aldh10a8 mutant plants are more susceptible to NaCl and dehydration stress.
AT1G74950	1.29016	4.00524e-12	6.4216e-11	UP		TIFY domain/Divergent CCT motif family protein;(source:Araport11)
AT1G75040	1.64942	3.24732e-23	3.36212e-21	UP	(PR-5);PATHOGENESIS-RELATED GENE 5 (PR5)	Thaumatin-like protein involved in response to pathogens. mRNA level of the PR-5 gene (At1g75040)is significantly changed after cutting the inflorescence stem indicating the existence of a network of signal transducing pathways as other stress-regulated genes (At5g01410, At3g17800, At1g29930)do not response to the treatment. The mRNA is cell-to-cell mobile.
AT1G75140	1.07752	6.54628e-07	3.28114e-06	UP		membrane protein;(source:Araport11)
AT1G75200	1.09526	1.05112e-06	5.04872e-06	UP		flavodoxin family protein / radical SAM domain-containing protein;(source:Araport11)
AT1G75310	1.5617	8.15289e-09	6.17187e-08	UP		auxin-like 1 protein;(source:Araport11)
AT1G75340	1.478	5.48739e-09	4.31167e-08	UP		Zinc finger C-x8-C-x5-C-x3-H type family protein;(source:Araport11)
AT1G75400	1.04116	1.28188e-06	6.01342e-06	UP		RING/U-box superfamily protein;(source:Araport11)
AT1G75660	1.13558	5.08433e-08	3.24599e-07	UP	5'-3' EXORIBONUCLEASE 3 (AtXRN3);5'-3' EXORIBONUCLEASE 3 (XRN3)	Encodes a protein with similarity to yeast 5'-3'exonucleases and can functionally complement the yeast mutations. In Arabidopsis XRN3 acts as a suppressor of posttranscriptional gene silencing. Mutants accumulate excised miRNA products suggesting that XRN3 is involved in degradation of these products.
AT1G75730	1.41488	3.83551e-05	0.000129621	UP		hypothetical protein;(source:Araport11)
AT1G75850	1.12024	4.13349e-07	2.16662e-06	UP		VPS35 homolog B;(source:Araport11)
AT1G75990	1.36151	4.73872e-11	5.87326e-10	UP		PAM domain (PCI/PINT associated module) protein;(source:Araport11)
AT1G76040	1.48546	3.52352e-12	5.72362e-11	UP		member of Calcium Dependent Protein Kinase
AT1G76120	1.00078	0.00251214	0.00561662	UP		Pseudouridine synthase family protein;(source:Araport11)
AT1G76140	1.02113	1.28431e-07	7.52883e-07	UP		Prolyl oligopeptidase family protein;(source:Araport11)
AT1G76320	1.2987	1.54518e-05	5.74678e-05	UP		FAR1-related sequence 4;(source:Araport11)
AT1G76350	1.0044	0.000845299	0.00211712	UP		Plant regulator RWP-RK family protein;(source:Araport11)
AT1G76390	1.71097	3.48403e-09	2.86953e-08	UP	(ATPUB43);PLANT U-BOX 43 (PUB43)	ARM repeat superfamily protein;(source:Araport11)
AT1G76430	1.45795	0.0126784	0.0241325	UP	PHOSPHATE TRANSPORTER 1;9 (PHT1;9)	Encodes Pht1;9, a member of the Pht1 family of phosphate transporters which include: Pht1;1/At5g43350, Pht1;2/At5g43370, Pht1;3/At5g43360, Pht1;4/At2g38940, Pht1;5/At2g32830, Pht1;6/At5g43340, Pht1;7/At3g54700, Pht1;8/At1g20860, Pht1;9/At1g76430 (Plant Journal 2002, 31:341).
AT1G76470	1.50899	7.63325e-05	0.000241261	UP		NAD(P)-binding Rossmann-fold superfamily protein;(source:Araport11)
AT1G76580	1.43564	8.68892e-08	5.27928e-07	UP		Squamosa promoter-binding protein-like (SBP domain) transcription factor family protein;(source:Araport11)
AT1G76630	1.07438	3.57001e-05	0.00012159	UP		SKI3 encodes a cytplasmically localized component of the SKI complex which is involved in exosome mediated RNA decay.
AT1G76650	2.49603	1.91802e-10	2.07599e-09	UP		calmodulin-like 38;(source:Araport11)
AT1G76700	1.00426	0.000179991	0.00052138	UP		DNAJ heat shock N-terminal domain-containing protein;(source:Araport11)
AT1G76710	1.23813	5.14585e-06	2.12553e-05	UP		SET domain group 26;(source:Araport11)
AT1G76740	2.2092	4.65835e-05	0.000154549	UP		hypothetical protein;(source:Araport11)
AT1G76790	1.87991	2.56534e-12	4.30004e-11	UP	INDOLE GLUCOSINOLATE O-METHYLTRANSFERASE 5 (IGMT5)	Encodes a protein with similarity to N-acetylserotonin O-methyltransferase (ASMT) but it does not have ASMT activity in vitro.
AT1G76810	1.50593	5.27582e-14	1.25907e-12	UP	(EIF5B1)	eukaryotic translation initiation factor 2 (eIF-2) family protein;(source:Araport11)
AT1G76850	1.81458	1.68273e-15	5.30709e-14	UP	EXOCYST COMPLEX COMPONENT SEC5 (SEC5A)	Encodes a member of the exocyst complex gene family. The exocyst is a protein complex involved in tethering vesicles to the plasma membrane during regulated or polarized secretion. The mRNA is cell-to-cell mobile.
AT1G76930	1.76727	1.14133e-20	8.18087e-19	UP	EXTENSIN 4 (EXT4);EXTENSIN 1 (EXT1);EXTENSIN 1 (ATEXT1);OBP3-RESPONSIVE GENE 5 (ORG5);EXTENSIN 4 (ATEXT4)	Encodes an Arabidopsis extensin gene that belongs to cell-wall hydroxyproline-rich glycoproteins. The cross-link of extensins enforces cell wall strength. Transgenic plants overexpressing this gene show an increase in stem thickness.
AT1G76950	1.55325	4.24586e-10	4.25624e-09	UP	(PRAF1)	Regulator of chromosome condensation (RCC1) family with FYVE zinc finger domain-containing protein;(source:Araport11)
AT1G77030	1.49899	2.14153e-11	2.89015e-10	UP		putative DEAD-box ATP-dependent RNA helicase 29;(source:Araport11)
AT1G77130	1.07053	6.40433e-06	2.58595e-05	UP	PLANT GLYCOGENIN-LIKE STARCH INITIATION PROTEIN 2 (PGSIP2);GLUCURONIC ACID SUBSTITUTION OF XYLAN 3 (GUX3)	Encodes a glucuronyltransferase responsible for the addition of GlcA residues onto xylan and for secondary wall deposition.
AT1G77180	1.31191	7.67025e-17	3.04139e-15	UP	SNW/SKI-INTERACTING PROTEIN (SKIP)	Encodes a putative transcriptional factor. Shows transcriptional activator activity in yeast. Involved in response to abscisic acid, salt and osmotic stress. SKIP lengthens period of the circadian clock by impairing the alternative splicing of PRR7 and PRR9. SKIP regulates the splicing of SEF pre-mRNA and suppresses flowering by activation of FLC.
AT1G77270	1.21465	0.000763063	0.00193049	UP		hypothetical protein;(source:Araport11)
AT1G77300	1.8521	2.25252e-15	6.97531e-14	UP	LAZARUS 2 (LAZ2);ASH1 HOMOLOG 2 (ASHH2);EARLY FLOWERING IN SHORT DAYS (EFS);SET DOMAIN GROUP 8 (SDG8);CAROTENOID CHLOROPLAST REGULATORY1 (CCR1)	Encodes a protein with histone lysine N-methyltransferase activity required specifically for the trimethylation of H3-K4 in FLC chromatin (and not in H3-K36 dimethylation). Acts as an inhibitor of flowering specifically involved in the autonomous promotion pathway. EFS also regulates the expression of genes involved in carotenoid biosynthesis.Modification of histone methylation at the CRTISO locu…
AT1G77310	1.30049	0.00296289	0.006529	UP		wound-responsive family protein;(source:Araport11)
AT1G77380	1.72571	3.86977e-06	1.64757e-05	UP	AMINO ACID PERMEASE 3 (AAP3); (ATAAP3)	Amino acid permease which transports basic amino acids.
AT1G77420	1.26616	4.58435e-08	2.95346e-07	UP	(MAGL5)	alpha/beta-Hydrolases superfamily protein;(source:Araport11)
AT1G77460	2.18863	5.03961e-14	1.20737e-12	UP		Encodes a plasma membrane, microtubule associated protein with sequence similarity to CSI1 that is involved in cellulose biosynthesis and cell elongation. A mutation in CSI3 alone do not appear to affect growth but enhances the cell elongation phenotype of CSI1 mutants. CSI3 co localizes with CSI1 and CESA3 and CESA6.
AT1G77500	1.67096	2.9207e-09	2.4486e-08	UP		DUF630 family protein, putative (DUF630 and DUF632);(source:Araport11)
AT1G77550	1.24108	9.83319e-06	3.81853e-05	UP		tubulin-tyrosine ligase;(source:Araport11)
AT1G77590	1.07906	3.14932e-09	2.61911e-08	UP		Encodes major plastidic long chain acyl-CoA synthetase with a slight substrate preference of oleic acid over any of the other fatty acids.
AT1G77600	1.86067	6.32193e-12	9.70056e-11	UP	(ATPDS5B); (PDS5B)	One of 5 PO76/PDS5 cohesion cofactor orthologs of Arabidopsis.
AT1G77620	1.38054	3.06402e-05	0.00010587	UP		P-loop containing nucleoside triphosphate hydrolases superfamily protein;(source:Araport11)
AT1G77760	1.77145	2.01969e-27	3.11232e-25	UP	NITRATE REDUCTASE 1 (NR1); (GNR1);NITRATE REDUCTASE 1 (NIA1)	Encodes the cytosolic minor isoform of nitrate reductase (NR). Involved in the first step of nitrate assimilation, it contributes about 15% of the nitrate reductase activity in shoots. Similar to molybdopterin oxidoreductases at the N-terminus, and to FAD/NAD-binding cytochrome reductases at the C-terminus. Cofactors: FAD, heme iron (cytochrome B-557), and molybdenum-pterin.
AT1G77800	1.58342	2.70077e-13	5.55324e-12	UP	PACLOBUTRAZOL RESISTANCE2 (PRE2)	PHD finger family protein;(source:Araport11)
AT1G77890	1.13841	8.84126e-05	0.000275073	UP	BECLIN 1-ASSOCIATED AUTOPHAGY-RELATED KEY REGULATOR 14A (ATG14A)	DNA-directed RNA polymerase II protein;(source:Araport11)
AT1G77960	1.46055	0.00163721	0.00383661	UP		repressor ROX1-like protein;(source:Araport11)
AT1G78060	1.3231	1.99769e-11	2.72111e-10	UP		Glycosyl hydrolase family protein;(source:Araport11)
AT1G78130	1.36214	6.23863e-06	2.52501e-05	UP	UNFERTILIZED EMBRYO SAC 2 (UNE2)	Major facilitator superfamily protein;(source:Araport11)
AT1G78230	1.25027	8.48993e-11	9.94238e-10	UP		Outer arm dynein light chain 1 protein;(source:Araport11)
AT1G78280	1.51846	3.63003e-10	3.68577e-09	UP		transferases, transferring glycosyl groups;(source:Araport11)
AT1G78490	1.22045	6.69336e-11	8.02911e-10	UP		member of CYP708A family. The mRNA is cell-to-cell mobile.
AT1G78540	1.10313	0.00189574	0.00436121	UP		Encodes a protein that contains an SH2 domain. It can pull down a 120-kD tyrosine-phosphorylated protein in vitro. It is predicted to act as a transcription factor.
AT1G78570	1.51506	4.25449e-16	1.50115e-14	UP	ARABIDOPSIS THALIANA RHAMNOSE BIOSYNTHESIS 1 (ATRHM1);RHAMNOSE BIOSYNTHESIS 1 (RHM1);REPRESSOR OF LRX1 1 (ROL1)	Encodes a UDP-L-Rhamnose synthase involved in the biosynthesis of rhamnose, a major monosaccharide component of pectin. Catalyzes the conversion of UDP-D-Glc to UDP-L-Rha. The dehydrogenase domain of RHM1 was shown to catalyze the conversion of UDP-D-Glc to the reaction intermediate UDP-4-keto-6-deoxy-D-Glc using recombinant protein assay but the activity of the full-length protein was not determ…
AT1G78580	1.49491	2.85918e-09	2.39923e-08	UP		Encodes an enzyme putatively involved in trehalose biosynthesis. The protein has a trehalose synthase (TPS)-like domain but no trehalose phosphatase (TPP)-like domain. ATTPS1 is able to complement yeast tps1 mutants in vivo. The gene product modulates cell growth but not cell differentiation by determining cell wall deposition and cell division.
AT1G78650	1.53708	3.37217e-05	0.000115427	UP	(POLD3)	Similar to DNA polymerase delta (POLD3), which in other organism was shown to be involved in the elongation of DNA replication.
AT1G78700	1.21167	8.36953e-06	3.29922e-05	UP	BES1/BZR1 HOMOLOG 4 (BEH4)	BES1/BZR1 homolog 4;(source:Araport11)
AT1G78770	1.28294	0.000510065	0.0013418	UP	ANAPHASE PROMOTING COMPLEX 6 (APC6)	anaphase promoting complex 6;(source:Araport11)
AT1G78830	1.15347	4.31223e-13	8.49189e-12	UP		Curculin-like (mannose-binding) lectin family protein;(source:Araport11)
AT1G78910	1.04262	0.00390688	0.00835675	UP		Pseudouridine synthase family protein;(source:Araport11)
AT1G78940	1.6413	0.004232	0.00897166	UP		kinase with adenine nucleotide alpha hydrolases-like domain-containing protein;(source:Araport11)
AT1G79000	1.64124	3.91095e-11	4.93686e-10	UP		Homologous to CREB-binding protein, a co-activator of transcription with histone acetyl-transferase activity. No single prior lysine acetylation is sufficient to block HAC1 acetylation of the H3 or H4 peptides, suggesting that HAC1, HAC5, and HAC12 can acetylate any of several lysines present in the peptides. HAM2 acetylates histone H4 lysine 5. A plant line expressing an RNAi construct targeted …
AT1G79090	1.04726	5.65429e-07	2.86842e-06	UP		Encodes a component of the mRNA decapping machinery that is found in complexes with and is phosphorylated by MPK4. The protein can be found in P-bodies after treatment with PAMPs. Pat1 mutants exhibit dwarfism and de-repressed immunity dependent on the immune receptor SUMM2. The pat1 constitutive defense phenotype is suppressed by summ2 such that pat1 summ2 mutants display a wild-type phenotype i…
AT1G79150	1.06703	0.000530363	0.0013898	UP	NUCLEOLAR COMPLEX ASSOCIATED 3 (NOC3); (ATNOC3)	binding protein;(source:Araport11)
AT1G79190	1.27183	8.43354e-06	3.32029e-05	UP		ARM repeat superfamily protein;(source:Araport11)
AT1G79270	1.32824	3.16308e-12	5.19576e-11	UP		evolutionarily conserved C-terminal region 8;(source:Araport11)
AT1G79280	1.60336	2.09845e-13	4.44862e-12	UP	NUCLEAR PORE ANCHOR (NUA)	Encodes a 237-kDA protein with similarity to vertebrate Tpr, a long coiled-coil proteins of nuclear pore inner basket filaments. It is localized to the inner surface of the nuclear envelope and is a component of the nuclear pore-associated steps of sumoylation and mRNA export in plants. Mutations affect flowering time regulation and other developmental processes. Probably acts in the same pathway…
AT1G79320	1.83301	0.001973	0.00451665	UP	METACASPASE 2C (AtMCP2c);METACASPASE 2C (MCP2c);METACASPASE 6 (MC6);METACASPASE 6 (AtMC6)	Encodes a putative metacaspase. Arabidopsis contains three type I MCP genes (MCP1a-c) and six type II MCP genes (MCP2a?f): AtMCP1a/At5g64240, AtMCP1b/At1g02170, AtMCP1c/At4g25110, AtMCP2a/At1g79310, AtMCP2b/At1g79330, AtMCP2c/At1g79320, AtMCP2d/At1g79340, AtMCP2e/At1g16420, AtMCP2f/At5g04200.
AT1G79350	1.10534	6.32028e-10	6.08576e-09	UP	EMBRYO DEFECTIVE 1135 (EMB1135);FORGETTER 1 (FGT1)	Encodes the Arabidopsis thaliana orthologue of metazoan Strawberry notch, a highly conserved co-activator of the developmental regulator Notch. It mediates stress-induced chromatin memory by modulating nucleosome occupancy by interacting with chromatin remodeling proteins of the ISWI and SWI/SNF classes.
AT1G79360	1.25426	0.0188952	0.0345048	UP	ORGANIC CATION/CARNITINE TRANSPORTER 2 (OCT2);ORGANIC CATION TRANSPORTER 2 (OCT2);ORGANIC CATION/CARNITINE TRANSPORTER 2 (ATOCT2)	organic cation/carnitine transporter 2;(source:Araport11)
AT1G79380	1.40705	5.56676e-15	1.61641e-13	UP	RING DOMAIN LIGASE 4 (RGLG4)	Encodes a ubiquitin ligase that is an essential upstream modulator of JA signaling in response to various stimuli.
AT1G79400	1.30058	0.0274569	0.0479565	UP	CATION/H+ EXCHANGER 2 (CHX2);CATION/H+ EXCHANGER 2 (ATCHX2)	member of Putative Na+/H+ antiporter family
AT1G79450	1.30856	1.3583e-05	5.10921e-05	UP	ALA-INTERACTING SUBUNIT 5 (ALIS5)	ALA-interacting subunit 5;(source:Araport11)
AT1G79560	1.35141	1.74259e-11	2.39753e-10	UP		Encodes an FtsH protease that is localized to the chloroplast and is part of a membrane localized translocation motor complex .Strong interaction with TIC inner envelope protein translocon which consists of Tic20/Tic56/Tic100/Tic214(Ycf1)(DOI:10.1105/tpc.18.00357). Mutations in this locus result in embryo lethality.
AT1G79570	1.4462	5.31287e-12	8.32674e-11	UP		kinase superfamily with octicosapeptide/Phox/Bem1p domain-containing protein;(source:Araport11)
AT1G79670	1.04372	1.23339e-05	4.67798e-05	UP	(WAKL22);RESISTANCE TO FUSARIUM OXYSPORUM 1 (RFO1)	Encodes a receptor-like kinase that does not contain an extracellular leucine-rich repeat domain. A novel type of dominant disease-resistance protein that confers resistance to a broad spectrum of Fusarium races.
AT1G79680	1.64076	1.01496e-06	4.88764e-06	UP	WALL ASSOCIATED KINASE (WAK)-LIKE 10 (WAKL10); (ATWAKL10)	Encodes a twin-domain, kinase-GC signaling molecule that may function in biotic stress responses that is critically dependent on the second messenger cGMP.
AT1G79810	1.39272	8.58578e-10	8.06269e-09	UP	PEROXIN 2 (PEX2);REVERSAL OF THE DET PHENOTYPE 3 (TED3)	Dominant suppressor of det1 phenotypes. Encodes a peroxisomal protein essential for Arabidopsis growth. Inserted directly from the cytosol into peroxisomes.
AT1G79830	1.77029	2.79189e-20	1.88269e-18	UP		This gene is predicted to encode a protein that functions as a Golgi apparatus structural component known as a golgin in mammals and yeast. A fluorescently-tagged version of GC5 co-localizes with Golgi markers, and this localization appears to be replicated using the C-terminal (139 aa) portion of the protein. The C-terminal portion of the protein can also specifically interact with two members o…
AT1G79840	1.46945	4.48571e-11	5.59009e-10	UP		Glabra 2, a homeodomain protein affects epidermal cell identity including trichomes, root hairs, and seed coat. It also down-regulates seed oil content. Expressed in atrichoblasts and required to suppress root hair development. Also expressed abundantly during early seed development. Directly regulated by WER.
AT1G79900	1.73926	1.44108e-11	2.03178e-10	UP	ARABIDOPSIS MITOCHONDRIAL BASIC AMINO ACID CARRIER 2 (ATMBAC2); (BAC2)	encodes a mitochondrial ornithine transporter that exports ornithine from the mitochondria to the cytosol
AT1G79920	1.15972	2.54949e-12	4.27696e-11	UP		Heat shock protein 70 (Hsp 70) family protein;(source:Araport11)
AT1G79930	1.23534	5.06541e-14	1.21168e-12	UP	HEAT SHOCK PROTEIN 91 (HSP91); (AtHsp70-14)	encodes high molecular weight heat shock protein 70 not a HSP90 homolog, mRNA is constitutively expressed but transiently induced after heat shock
AT1G79940	1.06496	7.14087e-10	6.80874e-09	UP	(ATERDJ2A)	J domain protein localized in ER membrane. Mutants have defective pollen germination.
AT1G79950	1.32676	7.08717e-07	3.52724e-06	UP		Encodes a homologue of human Regulator of Telomere Elongation Helicase1 (RTEL1). Plays a central role in the preservation of genome stability.
AT1G80010	1.33204	9.35374e-13	1.70295e-11	UP	FAR1-RELATED SEQUENCE 8 (FRS8)	FAR1-related sequence 8;(source:Araport11)
AT1G80020	1.65243	7.25306e-14	1.6858e-12	UP		transposable_element_gene;(source:Araport11);hAT-like transposase family (hobo/Ac/Tam3), has a 5.0e-62 P-value blast match to GB:AAD24567 transposase Tag2 (hAT-element) (Arabidopsis thaliana);(source:TAIR10)
AT1G80070	1.6861	1.06574e-16	4.1067e-15	UP	PRE-MRNA PROCESSING 8 (PRP8);EMBRYO DEFECTIVE 14 (EMB14);EMBRYO DEFECTIVE 177 (EMB177);EMBRYO DEFECTIVE 33 (EMB33);ABNORMAL SUSPENSOR 2 (SUS2)	Encodes a factor that influences pre-mRNA splicing and is required for embryonic development. Mutations result in an abnormal suspensor and embryo lethality. The mRNA is cell-to-cell mobile.
AT1G80410	1.49056	1.36868e-13	3.00703e-12	UP	NAA15 (NAA15);OMISHA (OMA);EMBRYO DEFECTIVE 2753 (EMB2753)	Encodes the catalytic subunit of a N-terminal acetyltransferase.
AT1G80460	1.26972	7.36355e-15	2.09076e-13	UP	(GLI1);NONHOST RESISTANCE TO P. S. PHASEOLICOLA 1 (NHO1)	Encodes a protein similar to glycerol kinase, which converts glycerol to glycerol 3-phosphate and performs a rate-limiting step in glycerol metabolism. This gene is required for both general and specific resistance against bacteria and fungi. Arabidopsis thaliana glycerol kinase (GLR1) mRNA.Involved in flagellin-induced non-host resistance to Pseudomonas. Coronatine partially suppresses flagellin…
AT1G80490	1.07287	5.97384e-08	3.74851e-07	UP		TOPLESS-related 1;(source:Araport11)
AT1G80680	1.14192	4.32809e-08	2.80956e-07	UP	(NUP96);SUPPRESSOR OF AUXIN RESISTANCE 3 (SAR3);MODIFIER OF SNC1,3 (MOS3);PRECOCIOUS (PRE)	Mutant has early-flowering phenotype, encodes a putative nucleoporin. Required for the activation of downstream defense pathways by the snc1 mutation. Involved in basal resistance against bacterial pathogens.
AT1G80810	1.10077	0.00168653	0.00393604	UP		One of 5 PO76/PDS5 cohesion cofactor orthologs of Arabidopsis.
AT1G80820	1.22076	5.55298e-05	0.000180922	UP		Encodes an cinnamoyl CoA reductase isoform. Involved in lignin biosynthesis.
AT1G80930	1.06396	9.11715e-09	6.8287e-08	UP		MIF4G domain-containing protein / MA3 domain-containing protein;(source:Araport11)
AT2G01130	1.31122	3.5989e-07	1.91282e-06	UP		DEA(D/H)-box RNA helicase family protein;(source:Araport11)
AT2G01190	1.1872	3.47094e-12	5.64269e-11	UP	PIGMENT DEFECTIVE 331 (PDE331)	Octicosapeptide/Phox/Bem1p family protein;(source:Araport11)
AT2G01320	1	9.49435e-09	7.07761e-08	UP		ABC-2 type transporter family protein;(source:Araport11)
AT2G01440	1.72978	1.13142e-15	3.71743e-14	UP	ARABIDOPSIS HOMOLOG OF BACTERIAL RECG (RECG); (RECG1)	DEAD/DEAH box RNA helicase family protein;(source:Araport11)
AT2G01450	1.13159	2.73093e-09	2.2982e-08	UP	MAP KINASE 17 (ATMPK17);MAP KINASE 17 (MPK17)	MPK17 Map kinase family member. Mutants have increased numbers of peroxisomes a phenotype that can be suppressed by mutations in PMD1. This and other treatments, suggests a function in control of peroxisome proliferation in salt stress.
AT2G01460	1.17727	1.22233e-05	4.64378e-05	UP		P-loop containing nucleoside triphosphate hydrolases superfamily protein;(source:Araport11)
AT2G01650	1.31451	9.50213e-16	3.17254e-14	UP		encodes a peripheral membrane protein that contains UBX domain and interacts with AtCDC48 in vitro and co-fractionates with membrane-associated but not soluble AtCDC48 in vivo.
AT2G01690	1.2037	4.57376e-09	3.66975e-08	UP	(VAC1)	Homologous to mammalian VAC14s, which is involved in the production of phosphatidylinositol 3,5-bisphosphate. Mutants are male gametophyte lethal.
AT2G01750	1.16132	0.000815024	0.00204956	UP	MICROTUBULE-ASSOCIATED PROTEINS 70-3 (MAP70-3)	Encodes a microtubule associated protein (MAP70-3). Expressed in all tissues.
AT2G01820	1.08244	7.66361e-11	9.05498e-10	UP		Leucine-rich repeat protein kinase family protein;(source:Araport11)
AT2G01920	1.58036	0.00783155	0.0156891	UP	(PICALM9C)	ENTH/VHS/GAT family protein;(source:Araport11)
AT2G01980	1.16418	2.05833e-06	9.27001e-06	UP	ARABIDOPSIS NA+/H+ ANTIPORTER 7 (ATNHX7);SALT OVERLY SENSITIVE 1 (SOS1);ARABIDOPSIS SALT OVERLY SENSITIVE 1 (ATSOS1)	Encodes a plasma membrane-localized Na+/H+ antiporter SOS1. Functions in the extrusion of toxic Na+ from cells and is essential for plant salt tolerance. Has 12 predicted transmembrane domains in the N-terminal region and a long cytoplasmic tail of approx. 700 aa at the C-terminal side. SOS1 interacts through its predicted cytoplasmic tail with RCD1, a regulator of oxidative-stress responses, sug…
AT2G02010	1.07846	0.00116143	0.00281633	UP		glutamate decarboxylase 4;(source:Araport11)
AT2G02040	1.15975	1.20027e-10	1.36168e-09	UP	(ATNPF8.3);NRT1/ PTR FAMILY 8.3 (NPF8.3);ARABIDOPSIS THALIANA PEPTIDE TRANSPORTER 2 (ATPTR2); (ATPTR2-B); (PTR2-B);NITRATE TRANSPORTER 1 (NTR1);PEPTIDE TRANSPORTER 2 (PTR2)	Encodes a di- and tri-peptide transporter that recognizes a variety of different amino acid combinations. Expression of the transcripts for this gene can be detected in the embryo through in situ hybridization. This protein does not have nitrate transporter activity based on oocyte transport assays.
AT2G02160	1.12092	3.03199e-10	3.12812e-09	UP	(ATC3H17); (C3H17)	CCCH-type zinc finger family protein;(source:Araport11)
AT2G02480	1.45346	4.84339e-07	2.4966e-06	UP		STICHEL mutant shows trichomes with fewer than normal branches.
AT2G02560	1.35503	6.06125e-10	5.85559e-09	UP	HEMIVENATA (HVE); (TIP120); (ETA2);CULLIN-ASSOCIATED AND NEDDYLATION DISSOCIATED 1 (ATCAND1);CULLIN-ASSOCIATED AND NEDDYLATION DISSOCIATED (CAND1)	Arabidopsis thaliana homolog of human CAND1 (cullin-associated and neddylation-dissociated). Putative similarity to TBP-interacting protein TIP120. Ubiquitously expressed in plant tissues throughout development. T-DNA insertion mutant plants were completely sterile and resistant to sirtinol and auxin, but not to gibberellins or brassinolide. Displayed developmental phenotypes similar to those of …
AT2G03060	1.49092	3.74794e-05	0.000127101	UP		Encodes a member of the MIKC (MADS box, Keratin binding domain, and C terminal domain containing )family of transcriptional regulators. AGL30 is expressed in pollen.It forms heterodimers with other MICK family members.
AT2G03070	1.00035	2.28418e-05	8.11678e-05	UP	MEDIATOR SUBUNIT 8 (MED8)	Encodes a subunit of the Mediator complex. Regulates plant defense and flowering.
AT2G03140	1.26984	2.96374e-07	1.60266e-06	UP		alpha/beta-Hydrolases superfamily protein;(source:Araport11)
AT2G03150	1.41661	2.29569e-10	2.44731e-09	UP		Encodes a nuclear-localized calcium-binding protein RSA1 (SHORT ROOT IN SALT MEDIUM 1), which is required for salt tolerance.
AT2G03270	1.69446	1.70546e-06	7.80226e-06	UP		DNA-binding protein;(source:Araport11)
AT2G03360	2.44891	1.55771e-05	5.79231e-05	UP		Glycosyltransferase family 61 protein;(source:Araport11)
AT2G03410	1.45963	0.00688646	0.0139664	UP		Mo25 family protein;(source:Araport11)
AT2G04025	1.4916	0.0120215	0.0230081	UP		Encodes a root meristem growth factor (RGF). Belongs to a family of functionally redundant homologous peptides that are secreted, tyrosine-sulfated, and expressed mainly in the stem cell area and the innermost layer of central columella cells. RGFs are required for maintenance of the root stem cell niche and transit amplifying cell proliferation. Members of this family include: At5g60810 (RGF1), …
AT2G04040	1.04893	0.000527483	0.00138296	UP	DETOXIFICATION 1 (DTX1); (ATDTX1); (TX1)	AtDTX1 (At2g04040) has been identified as a detoxifying efflux carrier for plant-derived antibiotics and other toxic compounds, including Cd2+. Expression in rosette leaves is activated by high concentration of boron.Mistakenly referred to as At2g04070 in PMID:11739388.
AT2G04050	1.67669	0.00112124	0.0027292	UP		MATE efflux family protein;(source:Araport11)
AT2G04070	1.37002	3.7713e-07	1.99514e-06	UP		Expression in rosette leaves is activated by high concentration of boron.
AT2G04100	1.64585	1.085e-13	2.41767e-12	UP		MATE efflux family protein;(source:Araport11)
AT2G04160	1.98501	4.54496e-19	2.5881e-17	UP	AUXIN-INDUCED IN ROOT CULTURES 3 (AIR3)	isolated from differential screening of a cDNA library from auxin-treated root culture. encodes a protein similar to subtilisin-like serine protease which is believed to be active outside the plant cell.
AT2G04190	3.26763	9.4635e-11	1.09916e-09	UP		TRAF-like family protein;(source:Araport11)
AT2G04270	1.22361	9.40761e-08	5.65892e-07	UP		Similar to E.coli endoribonuclease E. Functions as a ribonuclease, is located in the chloroplast, and is involved in chloroplast development. Loss of function mutants are white and arrest at the cotyledon stage. The phenotype is rescued by providing sucrose.
AT2G04460	1.84215	5.30272e-24	6.0392e-22	UP		transposable_element_gene;(source:Araport11);similar to unknown protein [Arabidopsis thaliana] (TAIR:AT2G10090.1);(source:TAIR10)
AT2G04660	1.23802	0.000123905	0.000372825	UP	ANAPHASE-PROMOTING COMPLEX/CYCLOSOME 2 (APC2)	a highly conserved ubiquitin-protein ligase involved in cell cycle regulation
AT2G04880	1.70803	3.76346e-14	9.25072e-13	UP	(WRKY1);ZINC-DEPENDENT ACTIVATOR PROTEIN-1 (ZAP1); (ATWRKY1)	Encodes WRKY1, a member of the WRKY transcription factors in plants involved in disease resistance, abiotic stress, senescence as well as in some developmental processes. WRKY1 is involved in the salicylic acid signaling pathway. The crystal structure of the WRKY1 C-terminal domain revealed a zinc-binding site and identified the DNA-binding residues of WRKY1. The mRNA is cell-to-cell mobile.
AT2G05120	1.19987	1.95494e-05	7.05567e-05	UP	(NUP133)	Nucleoporin, Nup133/Nup155-like protein;(source:Araport11)
AT2G05170	1.1626	1.90217e-07	1.06952e-06	UP	VACUOLAR PROTEIN SORTING 11 (ATVPS11);VACUOLAR PROTEIN SORTING 11 (VPS11)	Homologous to yeast VPS11. Forms a complex with VCL1 and AtVPS33. Involved in vacuolar biogenesis. The mRNA is cell-to-cell mobile.
AT2G05710	2.60253	8.44983e-51	4.68166e-48	UP	ACONITASE 3 (ACO3)	Encodes an aconitase that can catalyze the conversion of citrate to isocitrate through a cis-aconitate intermediate, indicating that it may participate in the TCA cycle and other primary metabolic pathways. The protein is believed to accumulate in the mitochondria and the cytosol. It affects CSD2 (At2g28190 - a superoxide dismutase) transcript levels and may play a role in the response to oxidati…
AT2G06040	1.03234	0.000156181	0.000458894	UP	RADIATION SENSITIVE 7A (RAD7A)	Contributes to UV tolerance through nucleotide excision repair.
AT2G06210	1.58917	9.59866e-13	1.74444e-11	UP	EARLY FLOWERING 8 (ELF8);VERNALIZATION INDEPENDENCE 6 (VIP6)	Encodes a yeast CTR9 homolog that is involved in the control of flowering time by elevating FLC expression to a level that creates the vernalization-responsive, winter-annual habit. Yeast CTR9 is a component of a five-member PAF1 complex that associates with RNA pol II and is thought to regulate gene expression by recruiting SET1 (a histone 3 Lys 4 [H3-K4] methyl transferase) to the initially tra…
AT2G06510	1.52276	9.43746e-07	4.57371e-06	UP	ARABIDOPSIS THALIANA RPA70-KDA SUBUNIT A (ATRPA70A);RPA70-KDA SUBUNIT A (RPA70A);REPLICATION PROTEIN A 1A (RPA1A);ARABIDOPSIS THALIANA REPLICATION PROTEIN A 1A (ATRPA1A)	Encodes a homolog of Replication Protein A that is involved in meiosis I in pollen mother cells. rpa1a mutants have a reduced number of class I crossovers. The protein is located in chromatin-associated foci in early leptotene and can be detected in these foci until late pachytene of meiosis I.
AT2G06990	1.28905	4.44994e-08	2.87906e-07	UP	HUA ENHANCER 2 (HEN2);SUPPRESSOR OF PAS2 3 (SOP3)	Encodes a putative DExH-box RNA helicase that acts redundantly with HEN1, HUA1, and HUA2 in the specification of floral organ identity in the third whorl.
AT2G07170	1.58256	0.00032774	0.000900866	UP		ARM repeat superfamily protein;(source:Araport11)
AT2G07360	1.57887	2.57927e-13	5.34091e-12	UP	TPLATE-ASSOCIATED SH3 DOMAIN CONTAINING PROTEIN (TASH3)	TPLATE-associated SH3 domain containing protein.
AT2G07690	1.06831	2.77162e-05	9.65967e-05	UP	MINICHROMOSOME MAINTENANCE 5 (MCM5)	Member of the minichromosome maintenance complex, involved in DNA replication initiation. Abundant in proliferating and endocycling tissues. Localized in the nucleus during G1, S and G2 phases of the cell cycle, and are released into the cytoplasmic compartment during mitosis. Binds chromatin.
AT2G07712	1.24515	0.0156679	0.0291595	UP		pseudogene of Intron maturase;(source:Araport11)
AT2G11810	1.07194	0.000109659	0.000334076	UP		MGD3 is the major enzyme for galactolipid metabolism during phosphate starvation. Does not contribute to galactolipid synthesis under P1-sufficient conditions.
AT2G13370	1.51117	1.46833e-09	1.3025e-08	UP		chromatin remodeling 5;(source:Araport11)
AT2G13540	1.45064	4.78716e-10	4.73862e-09	UP	CAP-BINDING PROTEIN 80 (CBP80); (ATCBP80);ABA HYPERSENSITIVE 1 (ABH1);ENSALADA (ENS)	Encodes a nuclear cap-binding protein that forms a heterodimeric complex with CBP20 and is involved in ABA signaling and flowering. Mutants are early flowering and exhibit hypersensitive response to ABA in germination inhibition.Loss of ABH1 function results in abnormal processing of mRNAs for several important floral regulators (FLC, CO, FLM). Analysis of loss of function mutations suggests a ro…
AT2G13610	1.00511	0.000175041	0.000508119	UP	ATP-BINDING CASSETTE G5 (ABCG5)	ABC-2 type transporter family protein;(source:Araport11)
AT2G13810	1.16578	2.96318e-10	3.07104e-09	UP	(ATALD1);EDS TWO SUPPRESSOR 5 (EDTS5);AGD2-LIKE DEFENSE RESPONSE PROTEIN 1 (ALD1)	ALD1 is a L-lysine alpha-aminotransferase. It is part of the pipecolic acid biosynthetic pathway, where it catalyzes the biochemical conversion of lysine to epsilon-amino-alpha-ketocaproic acid (KAC) which is subject to subsequent transamination, cyclization and isomerization to form 2,3-dehydropipecolic acid.
AT2G13970	1.10371	5.75475e-05	0.000186931	UP		transposable_element_gene;(source:Araport11);Mutator-like transposase family, has a 4.1e-39 P-value blast match to GB:AAA21566 mudrA of transposon=MuDR (MuDr-element) (Zea mays);(source:TAIR10)
AT2G14095	1.61828	3.36393e-06	1.44967e-05	UP		hypothetical protein;(source:Araport11)
AT2G14610	1.55703	2.78238e-19	1.6533e-17	UP	(ATCAPE9);PATHOGENESIS-RELATED GENE 1 (PR1);PATHOGENESIS-RELATED GENE 1 (PR 1);PATHOGENESIS-RELATED GENE 1 (ATPR1)	PR1 gene expression is induced in response to a variety of pathogens. It is a useful molecular marker for the SAR response. Though the Genbank record for the cDNA associated to this gene is called 'PR-1-like', the sequence actually corresponds to PR1. Expression of this gene is salicylic-acid responsive.
AT2G14620	2.5386	1.27212e-43	5.32214e-41	UP		xyloglucan endotransglucosylase/hydrolase 10;(source:Araport11)
AT2G14680	1.46409	7.13381e-09	5.46703e-08	UP		myosin heavy chain-like protein;(source:Araport11)
AT2G14720	1.72119	4.36596e-25	5.23404e-23	UP	(MTV4);BINDING PROTEIN OF 80 KDA 2;1 (BP80-2;1);VACUOLAR SORTING RECEPTOR 2;1 (VSR2;1);VACUOLAR SORTING RECEPTOR 4 (VSR4);VACUOLAR SORTING RECEPTOR 2 (VSR-2)	encodes a vacuolar sorting receptor
AT2G15040	1.88052	5.37199e-08	3.40105e-07	UP		pseudogene of receptor like protein 53;(source:Araport11)
AT2G15042	1.2793	2.98068e-06	1.29815e-05	UP		Leucine-rich repeat (LRR) family protein;(source:Araport11)
AT2G15220	1.22709	1.87043e-06	8.50009e-06	UP		Plant basic secretory protein (BSP) family protein;(source:Araport11)
AT2G15340	2.01825	0.000701616	0.0017865	UP		glycine-rich protein;(source:Araport11)
AT2G15490	1.64345	0.00164972	0.00386329	UP	UDP-GLYCOSYLTRANSFERASE 73B4 (UGT73B4)	UDP-glycosyltransferase 73B4;(source:Araport11)
AT2G15780	4.03027	3.26536e-17	1.36656e-15	UP		Cupredoxin superfamily protein;(source:Araport11)
AT2G15820	1.16692	2.91489e-05	0.000101057	UP	ORGANELLE TRANSCRIPT PROCESSING 51 (OTP51)	Encodes a protein that promotes splicing of type II introns. otp51 mutants fail to splice intron 2 of plastid ycf3 transcripts, a factor required for the assembly of Photosystem I. Therefore, homozygous otp51 mutants have profound photosynthetic defects and can only survive in sucrose-supplemented in vitro cultures under low light conditions. OTP51 may also be involved in splicing several other t…
AT2G15880	1.01052	0.00989777	0.0193261	UP	LEUCINE-RICH REPEAT/EXTENSIN 10 (LRX10)	Pollen expressed protein required for pollen tube growth.Along with other members of the LRX family, itnteracts with RALF4 to control pollen tube growth and integrity. Loss of function results in premature pollen tube rupture and reduced fertility.
AT2G15900	1.39784	6.50433e-07	3.26331e-06	UP		phox domain-containing protein;(source:Araport11)
AT2G16090	1.26815	9.05544e-06	3.54336e-05	UP		RING/U-box superfamily protein;(source:Araport11)
AT2G16270	1.06848	0.0177622	0.0326306	UP		transmembrane protein;(source:Araport11)
AT2G16365	1.06189	1.92113e-05	6.95571e-05	UP	F-BOX/DUF295 ANCESTRAL 10 (ATFDA10)	PCH1 binds and stabilizes the active (Pfr) form of phytochrome B and is involved in the formation of photobodies in the nucleus. PCH1 is expressed in evenings and is associated to the evening complex through binding to phyB, and represses hypocotyl elongation and growth. Using mass spec, the existence of the At2g16365.2 isoform has been verified, however here is no evidence that any of the other …
AT2G16380	1.04596	4.18876e-06	1.7665e-05	UP		Sec14p-like phosphatidylinositol transfer family protein;(source:Araport11)
AT2G16390	1.01618	0.0019475	0.004465	UP		Putative chromatin remodeling protein, member of a plant-specific subfamily of SWI2/SNF2-like proteins. Mutations nearly eliminate non-CpG methylation at a target promoter but do not affect rDNA or centromere methylation. Cooperates with PolIVb to facilitate RNA-directed de novo methylation and silencing of homologous DNA. Endogenous targets include intergenic regions near retrotransposon LTRs or…
AT2G16440	1.10927	4.29731e-05	0.000143781	UP	MINICHROMOSOME MAINTENANCE 4 (MCM4)	Regulates DNA replication via interaction with BICE1 and MCM7.
AT2G16485	1.36922	5.80288e-14	1.37525e-12	UP		Encodes NERD (Needed for RDR2-independent DNA methylation), a plant-specific GW repeat- and PHD finger-containing protein involved in siRNA-dependent DNA methylation.
AT2G16640	1.39835	4.60499e-11	5.72482e-10	UP	ARSENATE INDUCED CHLOROSIS 1 (AIC1)	multimeric translocon complex in the outer envelope membrane 132;(source:Araport11)
AT2G16870	1.13142	0.00127749	0.00306909	UP		Disease resistance protein (TIR-NBS-LRR class) family;(source:Araport11)
AT2G16920	1.38085	3.40471e-08	2.26612e-07	UP		ubiquitin-conjugating enzyme 23;(source:Araport11)
AT2G16950	1.12357	2.45383e-10	2.5943e-09	UP	TRANSPORTIN 1 (ATTRN1);TRANSPORTIN 1 (TRN1)	TRN1 is an importin beta protein that functions as a nuclear import receptor for AtGRP7 and in interacts with AGO1 to affect miRNA loading.
AT2G17110	1.01527	7.3477e-06	2.93507e-05	UP		DNA-directed RNA polymerase subunit beta, putative (DUF630 and DUF632);(source:Araport11)
AT2G17120	1.03032	4.4703e-11	5.57558e-10	UP	CEBIP-LIKE 1 (CL-1);LYSM-CONTAINING RECEPTOR PROTEIN 1 (LYP1);LYSM DOMAIN GPI-ANCHORED PROTEIN 2 PRECURSOR (LYM2)	Induction of chitin-responsive genes by chitin treatment is not blocked in the mutant. It contains a C-terminal GPI anchor signal and is an ortholog of OsCEBiP.
AT2G17290	1.16249	1.321e-09	1.18514e-08	UP		Encodes calcium dependent protein kinase 6 (CPK6), a member of the Arabidopsis CDPK gene family. CDPKs contain an intrinsic Ca2+-activation domain with four EF hand Ca2+-binding sites. CDPKs protein kinases have been proposed to function in multiple plant signal transduction pathways downstream of [Ca2+]cyt elevations, thus transducing various physiological responses. CPK6 is expressed in both gu…
AT2G17410	1.26301	1.20284e-09	1.08867e-08	UP	AT RICH INTERACTION DOMAIN 2 (ARID2)	AT Rich domain protein.
AT2G17500	3.52652	2.89504e-68	2.96741e-65	UP	PIN-LIKES 5 (PILS5)	Auxin efflux carrier family protein;(source:Araport11)
AT2G17510	1.52266	2.25686e-13	4.7452e-12	UP	EMBRYO DEFECTIVE 2763 (EMB2763); (ATRRP44A);RRP44 HOMOLOG A (RRP44A)	ribonuclease II family protein;(source:Araport11)
AT2G17520	1.60295	2.15595e-17	9.33063e-16	UP	(IRE1A);ARABIDOPSIS THALIANA INOSITOL REQUIRING 1-2 (ATIRE1-2);INOSITOL REQUIRING 1-2 (IRE1-2); (ATIRE1A)	Encodes a endoribonuclease/protein kinase IRE1-like protein that is predicted to form a type I transmembrane protein structure and contain kinase/endoribonuclease domains at their C-terminal halves. The transcript levels for several ER-stress responsive genes, including six protein disulfide isomerases (PDIs), BiP2, and AtbZIP60 are not affected in ire1-2 null mutants. The mRNA is cell-to-cell mo…
AT2G17790	1.37654	5.71872e-11	6.97821e-10	UP	ZIG SUPPRESSOR 3 (ZIP3);VPS35 HOMOLOG A (VPS35A)	Encodes a protein with similarity to yeast VPS35 which encodes a component of the retromer involved in retrograde endosomal transport. Mutants partially suppress the loss of VTI11 function in Arabidopsis and restores gravitropism in the double mutant. The mRNA is cell-to-cell mobile.
AT2G17820	1.31787	1.09559e-07	6.52134e-07	UP	HISTIDINE KINASE 1 (ATHK1); (AHK1);HISTIDINE KINASE 1 (HK1)	Encodes a member of the histidine kinase family.
AT2G17850	2.21267	0.000142187	0.000422073	UP		Rhodanese/Cell cycle control phosphatase superfamily protein;(source:Araport11)
AT2G17930	1.77867	2.05638e-17	8.95025e-16	UP	(TRA1A)	Component of the SPT module of the SAGA complex.
AT2G17980	1.45244	2.57734e-14	6.56342e-13	UP	(ATSLY1)	member of SLY1 Gene Family The mRNA is cell-to-cell mobile.
AT2G18090	1.04233	8.01373e-08	4.90246e-07	UP		PHD finger family protein / SWIB complex BAF60b domain-containing protein / GYF domain-containing protein;(source:Araport11)
AT2G18230	1.14505	8.44633e-08	5.14102e-07	UP	PYROPHOSPHORYLASE 2 (PPa2);PYROPHOSPHORYLASE 2 (AtPPa2)	Encodes a protein that might have inorganic pyrophosphatase activity.
AT2G18330	1.16037	2.14408e-05	7.67482e-05	UP		AAA-type ATPase family protein;(source:Araport11)
AT2G18700	1.60023	6.80926e-19	3.7727e-17	UP	(ATTPSB);TREHALOSE PHOSPHATASE/SYNTHASE 11 (TPS11);TREHALOSE-6-PHOSPHATE SYNTHASE 11 (TPS11);TREHALOSE PHOSPHATASE/SYNTHASE 11 (ATTPS11)	Encodes an enzyme putatively involved in trehalose biosynthesis. The protein has a trehalose synthase (TPS)-like domain that may or may not be active as well as a trehalose phosphatase (TPP)-like domain.
AT2G18760	1.4312	3.0576e-06	1.32798e-05	UP		chromatin remodeling 8;(source:Araport11)
AT2G18790	1.44366	6.91316e-15	1.97656e-13	UP		Red/far-red photoreceptor involved in the regulation of de-etiolation. Exists in two inter-convertible forms: Pr and Pfr (active). Involved in the light-promotion of seed germination and in the shade avoidance response. Promotes seedling etiolation in both the presence and absence of phytochrome A. Overexpression results in etiolation under far-red light. Accumulates in the nucleus after exposure…
AT2G18900	1.03789	2.45524e-05	8.66904e-05	UP		Transducin/WD40 repeat-like superfamily protein;(source:Araport11)
AT2G18960	1.71103	1.59007e-25	1.97554e-23	UP		Encodes a plasma membrane proton ATPase. Mutants have a reduced ability to close their stomata in response to drought and blue light, and are affected in stomatal but not seed responsiveness to ABA.It is the major isoform involved in the blue light mediated stomatal respsonse.The mRNA is cell-to-cell mobile.
AT2G19110	1.63053	3.30362e-10	3.38451e-09	UP		Encodes a protein with similarity to Zn ATPase. Can rescue Zn deficiency in yeast and Cd resistance, suggesting a role in Zn and Cd transport.The mRNA is cell-to-cell mobile.
AT2G19120	1.38063	0.00021065	0.000602193	UP		P-loop containing nucleoside triphosphate hydrolases superfamily protein;(source:Araport11)
AT2G19130	1.61334	9.38388e-15	2.61727e-13	UP		S-locus lectin protein kinase family protein;(source:Araport11)
AT2G19190	2.84921	4.58139e-18	2.23615e-16	UP	FLG22-INDUCED RECEPTOR-LIKE KINASE 1 (FRK1);SE- NESCENCE-INDUCED RECEPTOR-LIKE KINASE (SIRK)	Encodes a receptor-like protein kinase that is involved in early defense signaling. Expression of this gene is strongly induced during leaf senescence. It is a target of the transcription factor AtWRKY6.
AT2G19260	1.16327	0.000772246	0.00195156	UP		RING/FYVE/PHD zinc finger superfamily protein;(source:Araport11)
AT2G19390	1.71518	1.70482e-11	2.35505e-10	UP		serine/arginine repetitive matrix protein;(source:Araport11)
AT2G19470	1.21863	4.6607e-07	2.40839e-06	UP	CASEIN KINASE I-LIKE 5 (ckl5)	Member of CKL gene family (CKL-B group)
AT2G19500	4.18081	3.42341e-25	4.17738e-23	UP	CYTOKININ OXIDASE 2 (CKX2); (ATCKX2)	It encodes a protein whose sequence is similar to cytokinin oxidase/dehydrogenase, which catalyzes the degradation of cytokinins.
AT2G19710	2.14706	7.51947e-16	2.55214e-14	UP	IST1-LIKE 5 (ISTL5)	Regulator of Vps4 activity in the MVB pathway protein;(source:Araport11)
AT2G19950	1.23569	2.13384e-07	1.18804e-06	UP	GOLGIN CANDIDATE 1 (GC1)	This gene is predicted to encode a protein that functions as a Golgi apparatus structural component known as a golgin in mammals and yeast. A fluorescently-tagged version of GC1 co-localizes with Golgi markers, and this localization appears to be replicated using the C-terminal (558-715 aa) portion of the protein.
AT2G20000	1.14787	6.6083e-06	2.66097e-05	UP		Required for cell division and cell differentiation in meristems. Encodes a homolog of the CDC27 subunit of the anaphase-promoting complex (APC). Unlike other CDC27 homologs in Arabidopsis, its transcription is cell cycle regulated. Strong hbt mutants give rise to seedlings that lack an anatomically recognizable quiescent center and differentiated columella root cap cells, the cell types derived …
AT2G20020	1.10453	3.91361e-07	2.06191e-06	UP	(ATCAF1); (CAF1)	Promotes the splicing of chloroplast group II introns. Splices clpP-1 and ropC1 introns.
AT2G20050	1.27976	1.0019e-08	7.44168e-08	UP		protein phosphatase 2C and cyclic nucleotide-binding/kinase domain-containing protein;(source:Araport11)
AT2G20110	1.18145	0.00167723	0.00392055	UP		Tesmin/TSO1-like CXC domain-containing protein;(source:Araport11)
AT2G20190	1.1034	2.85638e-07	1.54992e-06	UP	CLIP-ASSOCIATED PROTEIN (ATCLASP);CLIP-ASSOCIATED PROTEIN (CLASP)	Encodes a microtubule-associated protein that is involved in both cell division and cell expansion. It likely promotes microtubule stability.
AT2G20250	1.23111	0.00413808	0.00879074	UP		hypothetical protein;(source:Araport11)
AT2G20300	1.05347	2.3346e-07	1.28956e-06	UP	ABNORMAL LEAF SHAPE 2 (ALE2)	Encodes ABNORMAL LEAF SHAPE 2 (ALE2), a receptor-like protein kinase (RLK) with a cluster of basic amino acid residues followed by a cysteine-containing sequence in the putative extracellular domain. Function together with ACR4 (Arabidopsis homolog of the Crinkly4) and ALE1 in positively regulating protoderm-specific gene expression and for the formation of leafy organs. ale2 mutants have various…
AT2G20310	1.03028	0.00105316	0.00258097	UP	RPM1 INTERACTING PROTEIN 13 (RIN13)	Encodes RPM1 Interacting Protein 13 (RIN13), a resistance protein interactor shown to positively enhance resistance function of RPM1.
AT2G20320	1.89092	5.33998e-12	8.36284e-11	UP		DENN (AEX-3) domain-containing protein;(source:Araport11)
AT2G20330	1.3852	5.89215e-12	9.12305e-11	UP		Transducin/WD40 repeat-like superfamily protein;(source:Araport11)
AT2G20560	1.47548	8.14148e-05	0.000255583	UP	DNAJ PROTEIN (DNAJ)	DNAJ heat shock family protein;(source:Araport11)
AT2G20580	1.31835	1.34757e-14	3.60173e-13	UP	26S PROTEASOME REGULATORY SUBUNIT S2 1A (ATRPN1A);26S PROTEASOME REGULATORY SUBUNIT S2 1A (RPN1A)	encoding the RPN subunits of the 26S proteasome The mRNA is cell-to-cell mobile.
AT2G20825	1.55671	0.00874425	0.0172928	UP	ULTRAPETALA 2 (ULT2)	Developmental regulator, ULTRAPETALA;(source:Araport11)
AT2G20960	1.64481	5.45938e-17	2.21618e-15	UP		phospholipase-like protein (PEARLI 4) family protein;(source:Araport11)
AT2G20990	1.03074	2.79718e-10	2.9167e-09	UP	(ATSYT1);SYNAPTOTAGMIN 1 (SYT1); (NTMC2T1.1); (SYT1); (NTMC2TYPE1.1);SYNAPTOTAGMIN A (SYTA);ARABIDOPSIS THALIANA SYNAPTOTAGMIN A (ATSYTA)	Encodes a protein specifically localized to the ER-PM boundary with similarity to synaptotagmins, a class of membrane trafficking proteins. SYT1 is expressed in all tissues. Loss of function mutations show hypersensitivity to NaCl and electrolyte leakage from the plasma membrane. SYT1 also affects calcium dependent freezing tolerance and mechanical stress response. Regulates endocytosis endosome …
AT2G21300	1.10026	2.85606e-07	1.54992e-06	UP		ATP binding microtubule motor family protein;(source:Araport11)
AT2G21380	1.59857	5.30383e-11	6.51459e-10	UP		Kinesin motor family protein;(source:Araport11)
AT2G21390	1.204	2.44933e-10	2.59356e-09	UP		Coatomer, alpha subunit;(source:Araport11)
AT2G21440	1.8087	7.08987e-12	1.07185e-10	UP		RNA-binding (RRM/RBD/RNP motifs) family protein;(source:Araport11)
AT2G21470	1.38551	2.86004e-11	3.74399e-10	UP	SUMO-ACTIVATING ENZYME 2 (SAE2)	Encodes one of the two subunits of the SUMO activation enzyme required during sumolation. Sumolation is a post-translational protein modification process similar to ubiquitination during which a polypeptide (SUMO) is covalently attached to a target protein.
AT2G21500	1.39472	4.96575e-10	4.89413e-09	UP		RING/U-box superfamily protein;(source:Araport11)
AT2G21520	1.70627	1.92207e-20	1.33116e-18	UP		Sec14p-like phosphatidylinositol transfer family protein;(source:Araport11)
AT2G21770	1.4731	0.00689718	0.0139854	UP	CELLULOSE SYNTHASE A9 (CESA9); (CESA09)	cellulose synthase, related to CESA6.
AT2G21850	1.3681	1.29725e-06	6.0716e-06	UP		Cysteine/Histidine-rich C1 domain family protein;(source:Araport11)
AT2G22010	1.55812	7.47604e-12	1.12031e-10	UP	RELATED TO KPC1 (RKP)	Encodes a protein predicted to act as a RING E3 ubiquitin ligase. It appears to regulate the stability of the KRP1/ICK1 cyclin dependent kinase inhibitor. Induced by beet severe curly virus (BSCTV) C4 protein.
AT2G22125	1.48606	1.03774e-09	9.53976e-09	UP	CELLULOSE SYNTHASE-INTERACTIVE PROTEIN 1 (CSI1);POM-POM 2 (POM2)	Encodes a protein involved in cell elongation in root and anther filaments. Mutants have greater cell volumes in root tissues and have additive phenotypes with other cell expansion mutants such as those carrying mutations in COB, QUI and POM1 loci. POM2/CSI1 promotes Cellulose Synthase and microtubule co-alignment. The mRNA is cell-to-cell mobile.
AT2G22300	1.62633	2.79618e-12	4.63768e-11	UP		Encodes a putative CAM binding transcription factor. Loss of function mutations show enhanced resistance to fungal and bacterial pathogens suggesting that CAMTA functions to suppress defense responses.It acts in the cold response pathway, it can bind to and activate the expression of DREB1 genes.
AT2G22400	1.14766	3.66218e-09	3.00178e-08	UP	(TRM4B); (ATTRM4B)	TRM4B is a cytosine-5--methyltransferase. Mutants have decreased methyl cytosine and defects in root development.
AT2G22470	1.47406	3.29011e-14	8.18536e-13	UP	ARABINOGALACTAN PROTEIN 2 (AGP2); (ATAGP2)	Encodes arabinogalactan-protein (AGP2).
AT2G22560	1.73963	5.39212e-06	2.21343e-05	UP	NETWORKED 2D (NET2D)	Kinase interacting (KIP1-like) family protein;(source:Araport11)
AT2G22610	1.71489	0.000173576	0.000504294	UP		Di-glucose binding protein with Kinesin motor domain-containing protein;(source:Araport11)
AT2G22660	1.79134	8.2286e-21	6.02451e-19	UP		Encodes a member of a family of DUF1399 domain containing proteins. GRDP1 is involved in germination and response to ABA. Loss of function mutants have reduced germination in the presence of osmotic stressors.
AT2G22740	1.09106	5.41209e-05	0.000176781	UP	SET DOMAIN PROTEIN 23 (SDG23);SU(VAR)3-9 HOMOLOG 6 (SUVH6)	Encodes a SU(VAR)3-9 homolog, a methyltransferase involved in histone methylation. The protein was shown to bind to methylated cytosines of CG, CNG and CNN motifs but has a preference for the latter two. This is a member of a subfamily of SET proteins that shares a conserved SRA domain.
AT2G22760	1.75141	0.00316739	0.0069216	UP		basic helix-loop-helix (bHLH) DNA-binding superfamily protein;(source:Araport11)
AT2G23140	1.55696	4.06107e-09	3.2958e-08	UP		PUB4 encodes a functional ubiquitin-protein ligase. The gene is expressed in most plant tissues and the protein localizes to the nucleus. PUB4 has been recovered as a second site suppressor from several different genetic screens and from these, it has been inferred to have roles in regulating root development, pollen tapetum development and ROS induced chloroplast degredation.
AT2G23170	3.00386	1.88314e-35	5.2168e-33	UP	(GH3.3)	encodes an IAA-amido synthase that conjugates Asp and other amino acids to auxin in vitro.
AT2G23200	1.19787	1.51239e-09	1.33696e-08	UP		Protein kinase superfamily protein;(source:Araport11)
AT2G23360	1.19281	0.000238798	0.000675141	UP		filament-like protein (DUF869);(source:Araport11)
AT2G23450	1.70914	2.32327e-16	8.55704e-15	UP		Protein kinase superfamily protein;(source:Araport11)
AT2G23740	1.54801	2.05422e-06	9.25732e-06	UP		Encodes a SET-domain protein SUVR5 that mediates H3K9me2 deposition and silencing at stimulus response genes in a DNA methylation-independent manner.
AT2G24050	1.05011	2.21461e-08	1.53118e-07	UP	EUKARYOTIC TRANSLATION INITIATION FACTOR ISOFORM 4G2 (eIFiso4G2)	Encodes a putative eukaryotic translation initiation factor.
AT2G24120	1.15362	1.62058e-05	5.99023e-05	UP	SCABRA 3 (SCA3);PIGMENT DEFECTIVE 319 (PDE319)	DNA/RNA polymerases superfamily protein;(source:Araport11)
AT2G24160	1.20467	2.93061e-07	1.58683e-06	UP		pseudogene of receptor like protein 37;(source:Araport11)
AT2G24180	1.13985	4.91908e-12	7.76298e-11	UP	CYTOCHROME P450 71B6 (CYP71B6)	Encodes a cytochrome P450 monooxygenase that converts indole-3-acetonitrile to indole-3-aldehyde / indole-3-carboxylic acid and cyanide. The mRNA is cell-to-cell mobile.
AT2G24200	1.38856	9.98147e-23	9.64962e-21	UP	(ATLAP1);LEUCYL AMINOPEPTIDASE 1 (LAP1)	Cytosol aminopeptidase family protein;(source:Araport11)
AT2G24360	1.14486	1.28664e-15	4.15371e-14	UP	(RAF22);SERINE/THREONINE/TYROSINE PROTEIN KINASE (STYK)	STYK serine threonine kinase that phosphorylates several oil body proteins including OLE1 and CLO4/CAL4.
AT2G24520	1.22006	2.58743e-06	1.14061e-05	UP		plasma membrane H+-ATPase;(source:Araport11)
AT2G24640	1.19125	9.70306e-05	0.000299072	UP	UBIQUITIN-SPECIFIC PROTEASE 19 (UBP19)	ubiquitin-specific protease 19;(source:Araport11)
AT2G24990	1.32908	3.87179e-07	2.04145e-06	UP		Serine/threonine-protein kinase Rio1;(source:Araport11)
AT2G25090	1.18795	0.00181939	0.00420727	UP	(ATCIPK16);CBL-INTERACTING PROTEIN KINASE 16 (CIPK16);SNF1-RELATED PROTEIN KINASE 3.18 (SnRK3.18)	Encodes a member of the SNF1-related kinase (SnRK) gene family (SnRK3.18), which has also been reported as a member of the CBL-interacting protein kinases (CIPK16) and is involved in salinity tolerance.
AT2G25140	1.30982	6.10477e-07	3.07791e-06	UP	CASEIN LYTIC PROTEINASE B4 (CLPB4);HEAT SHOCK PROTEIN 98.7 (HSP98.7);CASEIN LYTIC PROTEINASE B-M (CLPB-M)	Encodes ClpB4, which belongs to the Casein lytic proteinase/heat shock protein 100 (Clp/Hsp100) family. Targeted to the mitochondrion, also referred to as ClpB-m. Transcripts of ClpB4 accumulate dramatically at high temperatures, suggesting that it may be involved in response to heat stress.
AT2G25170	1.47366	5.3395e-14	1.27279e-12	UP	HYPERSENSITIVE TO RED AND BLUE 2 (HRB2);ENHANCED PHOTOMORPHOGENIC 1 (EPP1);SUPPRESSOR OF SLR 2 (SSL2); (CHR6); (CHD3);GYMNOS (GYM);CYTOKININ-HYPERSENSITIVE 2 (CKH2);PICKLE (PKL)	Encodes a SWI/SWF nuclear-localized chromatin remodeling factor of the CHD3 group. Involved in post-germination repression of embryonic development. Acts with GA to establish repression of embryonic genes upon germination. Protein preferentially accumulates in differentiating tissues. Loss of function alleles are associated with expression of embryonic traits in adult plants and derepression of e…
AT2G25320	1.45616	3.80725e-13	7.57496e-12	UP		TRAF-like family protein;(source:Araport11)
AT2G25350	1.35405	0.00010317	0.000316189	UP		Phox (PX) domain-containing protein;(source:Araport11)
AT2G25440	2.57514	2.42545e-11	3.2245e-10	UP	RECEPTOR LIKE PROTEIN 20 (AtRLP20);RECEPTOR LIKE PROTEIN 20 (RLP20)	receptor like protein 20;(source:Araport11)
AT2G25460	2.87504	9.3794e-23	9.11268e-21	UP		EEIG1/EHBP1 protein amino-terminal domain protein;(source:Araport11)
AT2G25470	1.30911	0.0252845	0.0446761	UP		receptor like protein 21;(source:Araport11)
AT2G25560	1.35096	1.34885e-06	6.30017e-06	UP		DNAJ heat shock N-terminal domain-containing protein;(source:Araport11)
AT2G25660	1.3779	6.87527e-08	4.26454e-07	UP	EMBRYO DEFECTIVE 2410 (emb2410);TRANSLOCON AT THE INNER-ENVELOPE MEMBRANES OF CHLOROPLASTS236 (TIC236)	Translocon at the inner-envelope membrane of chloroplasts which binds to the outer-membrane channel TOC75.
AT2G25730	1.39616	4.16921e-06	1.75971e-05	UP		zinc finger FYVE domain protein;(source:Araport11)
AT2G25740	1.34985	7.99737e-08	4.89391e-07	UP		ATP-dependent protease La (LON) domain protein;(source:Araport11)
AT2G25940	1.41989	0.00236046	0.00531519	UP	ASPARAGINYL ENDOPEPTIDASE 1 (AEP1);ALPHA-VACUOLAR PROCESSING ENZYME (ALPHA-VPE); (ALPHAVPE)	Encodes a vacuolar processing enzyme belonging to a novel group of cysteine proteinases that is expressed in vegetative organs and is upregulated in association with various types of cell death and under stressed conditions.
AT2G26000	1.07796	0.000441225	0.0011779	UP		Encodes a RING domain containing protein BRIZ2. BRIZ1 (At2g42160) and BRIZ2 (At2g26000) proteins form a heteromeric E3 ligase complex required for seed germination and post-germination growth.
AT2G26080	1.04604	7.66398e-09	5.84058e-08	UP	GLYCINE DECARBOXYLASE P-PROTEIN 2 (AtGLDP2);GLYCINE DECARBOXYLASE P-PROTEIN 2 (GLDP2)	glycine decarboxylase P-protein 2;(source:Araport11)
AT2G26140	1.40152	3.26642e-17	1.36656e-15	UP	FTSH PROTEASE 4 (ftsh4); (ATFTSH4)	Encodes an FtsH protease that is localized to the mitochondrion. Loss of function results in increased determinacy of the meristem that is exacerbated when plants are grown at higher temperatures.
AT2G26330	1.18097	3.98025e-08	2.60854e-07	UP	ERECTA (ER);QUANTITATIVE RESISTANCE TO PLECTOSPHAERELLA 1 (QRP1)	Homologous to receptor protein kinases. Involved in specification of organs originating from the shoot apical meristem. Contains a cytoplasmic protein kinase catalytic domain, a transmembrane region, and an extracellular leucine-rich repeat. ER has been identified as a quantitative trait locus for transpiration efficiency by influencing epidermal and mesophyll development, stomatal density and po…
AT2G26440	1.44521	3.21827e-14	8.02609e-13	UP	PECTIN METHYLESTERASE 12 (PME12)	Plant invertase/pectin methylesterase inhibitor superfamily;(source:Araport11)
AT2G26560	1.51476	2.42555e-20	1.65137e-18	UP	PATATIN-LIKE PROTEIN 2 (PLP2);PHOSPHOLIPASE A 2A (PLA2A);PHOSPHOLIPASE A 2A (PLA IIA); (PLAII ALPHA);PHOSPHOLIPASE A 2A (PLP2)	Encodes a lipid acyl hydrolase with wide substrate specificity that accumulates upon infection by fungal and bacterial pathogens. Protein is localized in the cytoplasm in healthy leaves, and in membranes in infected cells. Plays a role in cell death and differentially affects the accumulation of oxylipins. Contributes to resistance to virus.
AT2G26570	1.46843	3.8959e-09	3.17811e-08	UP		Encodes a coiled-coil protein WEB1 (weak chloroplast movement under blue light 1). WEB1, together with another coiled-coil protein WEB2/PMI2 (At1g66840), maintains the chloroplast photorelocation movement velocity.
AT2G26650	1.25058	2.50608e-07	1.37808e-06	UP		Encodes AKT1, a member of the Shaker family inward rectifying potassium channel predominantly expressed in predominantly in root hairs and root endodermis. This family includes five groups based on phylogenetic analysis (FEBS Letters (2007) 581: 2357): I (inward rectifying channel): AKT1 (AT2G26650), AKT5 (AT4G32500) and SPIK (also known as AKT6, AT2G25600); II (inward rectifying channel): KAT1 (…
AT2G26740	1.10952	7.95611e-16	2.69587e-14	UP	SOLUBLE EPOXIDE HYDROLASE (SEH);SOLUBLE EPOXIDE HYDROLASE (ATSEH)	Encodes a soluble epoxide hydrolase whose expression is induced by auxin and water stress.
AT2G26780	1.20391	6.8207e-09	5.25656e-08	UP		ARM repeat superfamily protein;(source:Araport11)
AT2G26870	1.22808	3.24225e-05	0.000111352	UP	NON-SPECIFIC PHOSPHOLIPASE C2 (NPC2)	non-specific phospholipase C2;(source:Araport11)
AT2G26890	1.68977	4.21989e-17	1.7384e-15	UP	(SGR8);GRAVITROPISM DEFECTIVE 2 (GRV2);KATAMARI2 (KAM2)	GRV2 has sequence similarity to the C. elegans protein RME-8 which is involved in endocytosis. grv2 mutants result in a reduction in gravitropic response in hypocotyls and shoots but do not affect root gravitropism. The mutants are defective in amyloplast sedimentation.
AT2G26920	1.80704	3.28545e-13	6.6553e-12	UP		Ubiquitin-associated/translation elongation factor EF1B protein;(source:Araport11)
AT2G27040	1.22036	3.17492e-10	3.26245e-09	UP	ARGONAUTE 4 (AGO4)	AGO4 is a member of a class of PAZ/PIWI domain containing proteins involved in siRNA mediated gene silencing.Loss of function mutations have reduced site specific CpNpG and CpHpH methylation and increased susceptibility to bacterial pathogens including Tobacco rattle virus.
AT2G27090	1.59018	1.51189e-08	1.0818e-07	UP		bZIP transcription factor (DUF630 and DUF632);(source:Araport11)
AT2G27110	1.38549	1.49078e-07	8.60388e-07	UP	FAR1-RELATED SEQUENCE 3 (FRS3)	FAR1-related sequence 3;(source:Araport11)
AT2G27150	1.51171	1.39399e-10	1.55901e-09	UP		Encodes the aldehyde oxidase delta isoform catalyzing the final step in abscisic acid biosynthesis.
AT2G27170	1.00626	4.54552e-06	1.90131e-05	UP		Encodes a member of the Arabidopsis cohesin complex that is essential for viability and sister chromatid alignment.
AT2G27200	1.79585	1.36345e-09	1.22055e-08	UP	YEAST LSG1 ORTHOLOGUE 1 (LSG1-1)	Encodes a cytosolic protein that shares 77.3% identity with AtLSG1-2 at the protein sequence level. The mRNA is cell-to-cell mobile.
AT2G27350	1.096	1.2168e-08	8.86121e-08	UP		Derives_from AT2G27350;(source:Araport11)
AT2G27660	2.0561	1.02724e-22	9.84043e-21	UP		Cysteine/Histidine-rich C1 domain family protein;(source:Araport11)
AT2G27900	1.1011	2.57787e-07	1.41338e-06	UP		coiled-coil protein;(source:Araport11)
AT2G27950	1.24572	3.03184e-11	3.9437e-10	UP		Ring/U-Box superfamily protein;(source:Araport11)
AT2G28085	1.10778	0.0244651	0.0433815	UP	SMALL AUXIN UPREGULATED RNA 42 (SAUR42)	SAUR-like auxin-responsive protein family;(source:Araport11)
AT2G28240	1.42113	2.19959e-07	1.22233e-06	UP		ATP-dependent helicase family protein;(source:Araport11)
AT2G28250	1.13418	0.00842206	0.0167445	UP		Protein kinase superfamily protein;(source:Araport11)
AT2G28290	1.85074	1.64711e-21	1.33991e-19	UP		Encodes a SWI2/SNF2-like protein in the SNF2 subclass. Homozygous plants with null mutations exhibit premature termination of the meristem and carpelloid structures from the inflorescence meristem. Co-activator of floral homeotic gene expression. Acts with LFY to regulate shoot apical meristem identity. Required for meristem maintenance. Regulates flowering under a non-inductive photoperiod. It p…
AT2G28360	1.22908	7.96057e-06	3.14955e-05	UP		SIT4 phosphatase-associated family protein;(source:Araport11)
AT2G28450	1.62084	5.0107e-12	7.88935e-11	UP	TRNA METHYLTRANSFERASE 2B (TRM2B)	zinc finger (CCCH-type) family protein;(source:Araport11)
AT2G28540	1.09225	3.63031e-06	1.55498e-05	UP		RNA binding (RRM/RBD/RNP motifs) family protein;(source:Araport11)
AT2G28620	1.23226	0.000546193	0.00142782	UP		Mutants have radially swollen roots but do not exhibit defects in abundance or orientation of cortical microtubules, nor are microfibrils reduced. Cellulose synthesis is also unchanged with respect to wild type. There is a disruption in the normal pattern of cell wall placement.
AT2G28780	1.29413	0.00106355	0.00260393	UP		P-hydroxybenzoic acid efflux pump subunit;(source:Araport11)
AT2G28830	1.09759	0.00175162	0.00406983	UP	(AtPUB12);PLANT U-BOX 12 (PUB12)	Encodes a U-box E3 ubiquitin ligase involved in ubiquitination of pattern recognition receptor FLS2.pub12/pub13 double mutants enhanced chitin-induced ROS production and callose deposition suggesting they function redundantly to negatively regulate immune response to fungal elicitor.
AT2G29065	1.02608	0.0217901	0.0391702	UP		GRAS family transcription factor;(source:Araport11)
AT2G29090	1.40025	1.71272e-06	7.83374e-06	UP		Encodes a protein with ABA 8 Prime-hydroxylase activity, involved in ABA catabolism. Member of the CYP707A gene family. This gene predominantly accumulates in dry seeds and is up-regulated immediately following imbibition. CYP707A2 appears to play a major role in the rapid decrease in ABA levels during early seed imbibition.
AT2G29110	2.14131	6.12573e-16	2.12124e-14	UP		member of Putative ligand-gated ion channel subunit family
AT2G29120	2.00883	2.76411e-20	1.87011e-18	UP	GLUTAMATE RECEPTOR 2.7 (GLR2.7);GLUTAMATE RECEPTOR 2.7 (GLR2.7);GLUTAMATE RECEPTOR 2.7 (ATGLR2.7)	member of Putative ligand-gated ion channel subunit family
AT2G29140	1.18196	1.83918e-09	1.59422e-08	UP		Encodes a member of the Arabidopsis Pumilio (APUM) proteins containing PUF domain (eight repeats of approximately 36 amino acids each). PUF proteins regulate both mRNA stability and translation through sequence-specific binding to the 3 Prime UTR of target mRNA transcripts.The mRNA is cell-to-cell mobile.
AT2G29210	1.0087	1.74419e-07	9.88553e-07	UP		splicing factor PWI domain-containing protein;(source:Araport11)
AT2G29470	5.05529	2.87554e-113	9.82476e-110	UP	GLUTATHIONE S-TRANSFERASE TAU 3 (GSTU3);GLUTATHIONE S-TRANSFERASE TAU 3 (ATGSTU3);GLUTATHIONE S-TRANSFERASE 21 (GST21)	Encodes glutathione transferase belonging to the tau class of GSTs. Naming convention according to Wagner et al. (2002).
AT2G29480	1.95116	0.00103448	0.00253974	UP	GLUTATHIONE S-TRANSFERASE TAU 2 (ATGSTU2);GLUTATHIONE S-TRANSFERASE 20 (GST20);GLUTATHIONE S-TRANSFERASE TAU 2 (GSTU2)	Encodes glutathione transferase belonging to the tau class of GSTs. Naming convention according to Wagner et al. (2002).
AT2G29510	1.24895	6.26857e-07	3.15351e-06	UP		hypothetical protein (DUF3527);(source:Araport11)
AT2G29580	1.1499	2.31335e-06	1.03072e-05	UP	MOS4-ASSOCIATED COMPLEX SUBUNIT 5B (MAC5B)	Encodes MAC5B, homologous to MAC5A. MAC5A is a component of the MOS4-associated complex (MAC) that contributes to snc1- mediated autoimmunity. Homologues include AT1G07360 (MAC5A), AT2G29580 (MAC5B) and AT5G07060 (MAC5C).
AT2G29630	1.11072	1.82647e-10	1.98634e-09	UP		Encodes a protein involved in thiamin biosynthesis. The protein is an iron-sulfur cluster protein predicted to catalyze the conversion of 5-aminoimidazole ribonucleotide (AIR) to hydroxymethylpyrimidine (HMP) or hydroxymethylpyrimidine phosphate (HMP-P). A severe reduction of THIC levels in plants decreases vitamin B1 (thiamin diphosphate (TPP)) levels and also leads to changes in the levels of n…
AT2G29750	1.05624	0.0228767	0.040869	UP	UDP-GLUCOSYL TRANSFERASE 71C1 (UGT71C1)	UDP-glucosyl transferase 71C1;(source:Araport11)
AT2G29940	2.33736	3.08585e-11	4.0038e-10	UP	ATP-BINDING CASSETTE G31 (ABCG31);PLEIOTROPIC DRUG RESISTANCE 3 (PDR3);PLEIOTROPIC DRUG RESISTANCE 3 (ATPDR3)	pleiotropic drug resistance 3;(source:Araport11)
AT2G29970	1.02993	1.56981e-07	9.00423e-07	UP	SMAX1-LIKE 7 (SMXL7)	Encodes a member of an eight-gene family (SMAX1 and SMAX1-like) that has weak similarity to AtHSP101, a ClpB chaperonin required for thermotolerance. The mRNA is cell-to-cell mobile.
AT2G29990	1.42295	7.08462e-11	8.45863e-10	UP	ALTERNATIVE NAD(P)H DEHYDROGENASE 2 (NDA2)	alternative NAD(P)H dehydrogenase 2;(source:Araport11)
AT2G30140	2.12719	3.24507e-36	9.23942e-34	UP	UDP-GLUCOSYL TRANSFERASE 87A2 (UGT87A2)	Encodes a putative glycosyltransferase. Regulates flowering time via FLOWERING LOCUS C.
AT2G30210	1.31504	0.000180508	0.000522657	UP	LACCASE 3 (LAC3)	putative laccase, a member of laccase family of genes (17 members in Arabidopsis).
AT2G30500	1.22692	0.000120239	0.00036302	UP		Kinase interacting (KIP1-like) family protein;(source:Araport11)
AT2G30640	1.34841	0.00430412	0.00910855	UP	MUSTANG 2 (MUG2)	Encodes a member of a domesticated transposable element gene family MUSTANG. Members of this family are derived from transposable elements genes but gained function in plant fitness and flower development. Known members include: AT3G04605 (MUG1), AT2G30640 (MUG2), AT1G06740 (MUG3), AT5G16505 (MUG4), AT3G06940 (MUG5), AT5G48965 (MUG6), AT3G05850 (MUG7) and AT5G34853 (MUG8).
AT2G30660	1.74491	0.00138533	0.00330455	UP		ATP-dependent caseinolytic (Clp) protease/crotonase family protein;(source:Araport11)
AT2G30720	1.30875	5.2501e-06	2.16336e-05	UP		Thioesterase/thiol ester dehydrase-isomerase superfamily protein;(source:Araport11)
AT2G30750	1.26477	1.6903e-08	1.19942e-07	UP	CYTOCHROME P450, FAMILY 71, SUBFAMILY A, POLYPEPTIDE 12 (CYP71A12)	putative cytochrome P450
AT2G30800	1.38158	1.55544e-09	1.37087e-08	UP		Has RNA or DNA helicase activity and expressed specifically in tapetum and vascular tissue. First identified member of a new group of the mle helicase group of the DEAH family.
AT2G30950	1.09759	9.24722e-14	2.10631e-12	UP		Metalloprotease that functions in thylakoid membrane biogenesis. Involved in the repair of PSII following damaged incurred during photoinhibition. Forms a complex with VAR1. Mutants show a variegated phenotype, which decreases during development. Transcript and protein levels increase with light intensity. In plsp1-1 mutant plastids, the nonmature form of the protein localizes in the membrane.
AT2G30990	1.52841	5.23546e-10	5.13035e-09	UP		arginine N-methyltransferase, putative (DUF688);(source:Araport11)
AT2G31010	1.15573	3.5725e-06	1.53214e-05	UP		Protein kinase superfamily protein;(source:Araport11)
AT2G31020	1.63481	1.41542e-07	8.22451e-07	UP	OSBP(OXYSTEROL BINDING PROTEIN)-RELATED PROTEIN 1A (ORP1A)	OSBP(oxysterol binding protein)-related protein 1A;(source:Araport11)
AT2G31060	1.31661	2.52348e-12	4.24027e-11	UP	EMBRYO DEFECTIVE 2785 (EMB2785)	elongation factor family protein;(source:Araport11)
AT2G31240	1.16161	3.77306e-05	0.000127784	UP		Tetratricopeptide repeat (TPR)-like superfamily protein;(source:Araport11)
AT2G31260	1.34548	4.79239e-08	3.07392e-07	UP	AUTOPHAGY 9 (ATG9);AUTOPHAGY 9 (APG9); (ATAPG9)	Involved in autophagy, the process of vacuolar bulk degradation of cytoplasmic components. Mutant shows accelerated bolting and senescence.
AT2G31320	1.1373	0.00039711	0.00107101	UP	POLY(ADP-RIBOSE) POLYMERASE 1 (PARP1);POLY(ADP-RIBOSE) POLYMERASE 2 (PARP2); (ATPARP2)	Encodes a poly(ADP-ribose) polymerase.
AT2G31450	1.03797	3.46205e-05	0.000118227	UP	(ATNTH1)	DNA glycosylase superfamily protein;(source:Araport11)
AT2G31650	1.13046	0.000969707	0.00239679	UP	HOMOLOGUE OF TRITHORAX (ATX1);SET DOMAIN PROTEIN 27 (SDG27)	Encodes a homolog of trithorax, a histone-lysine N-methyltransferase. Involved in trimethylating histone H3-lysine 4. Involved in the formation, placement, and identity of flower organs. Role in regulation of homeotic genes. Functions as a receptor of phosphatidylinositol 5-phosphate. Localizes to cytoplasm, plasma membrane and nuclei, shifting to nuclei in the presence of PI5P.
AT2G31880	2.41352	6.90757e-33	1.49058e-30	UP	SUPPRESSOR OF BIR1 1 (SOBIR1);EVERSHED (EVR)	Encodes a putative leucine rich repeat transmembrane protein that is expressed in response to Pseudomonas syringae. Expression of SRRLK may be required for silencing via lsiRNAs. Regulates cell death and innate immunity.
AT2G31945	2.02673	3.27657e-15	9.84894e-14	UP		transmembrane protein;(source:Araport11)
AT2G31960	1.08345	8.2466e-08	5.0344e-07	UP		encodes a protein similar to callose synthase
AT2G31970	1.12467	1.12449e-05	4.30398e-05	UP	(ATRAD50); (RAD50)	Encodes the Arabidopsis RAD50 homologue. It is involved in double strand break repair. Component of the meiotic recombination complex that processes meiotic double-strand-breaks to produce single-stranded DNA ends, which act in the homology search and recombination. Accumulates in the nucleus during meiotic prophase, a process regulated by PHS1.
AT2G32000	1.13369	3.96246e-06	1.68214e-05	UP		DNA topoisomerase, type IA, core;(source:Araport11)
AT2G32160	1.18505	1.5498e-12	2.70621e-11	UP		S-adenosyl-L-methionine-dependent methyltransferases superfamily protein;(source:Araport11)
AT2G32190	1.9599	2.3924e-16	8.77357e-15	UP	CYSTEINE-RICH TRANSMEMBRANE MODULE 4 (ATHCYSTM4)	cysteine-rich/transmembrane domain A-like protein;(source:Araport11)
AT2G32230	1.06228	8.91799e-08	5.39448e-07	UP		Encodes a protein-only RNase P that is involved in the 5? cleavage of the precursor tRNAs and is able to cleave tRNA-like structures involved in the maturation of plant mitochondrial mRNAs. Mutants show a drastic reduction in the levels of mature plastid tRNA-Phe(GAA) and tRNA-Arg(ACG), limiting plastid gene expression.
AT2G32240	1.98212	3.41408e-17	1.42253e-15	UP	PAMP-INDUCED COILED COIL (PICC)	PAMP induced protein involved in defense response. Interaction with UBAC2 proteins in the ER, is necessary for PAMP mediated accumulation of the callose synthase PMR4.
AT2G32250	1.28929	2.61466e-06	1.15121e-05	UP		FAR1-related sequence 2;(source:Araport11)
AT2G32510	1.74688	5.76928e-10	5.61054e-09	UP	MITOGEN-ACTIVATED PROTEIN KINASE KINASE KINASE 17 (MAPKKK17)	member of MEKK subfamily
AT2G32590	1.00591	0.0151586	0.0282964	UP	EMBRYO DEFECTIVE 2795 (EMB2795)	condensin complex subunit;(source:Araport11)
AT2G32680	2.24851	3.7046e-33	8.34552e-31	UP	RECEPTOR LIKE PROTEIN 23 (RLP23);RECEPTOR LIKE PROTEIN 23 (AtRLP23)	receptor like protein 23;(source:Araport11)
AT2G32730	1.32875	3.45847e-12	5.62688e-11	UP		26S proteasome regulatory complex, non-ATPase subcomplex, Rpn2/Psmd1 subunit;(source:Araport11)
AT2G32810	1.23213	1.60483e-10	1.77388e-09	UP	BETA GALACTOSIDASE 9 (BGAL9)	putative beta-galactosidase
AT2G32850	1.50255	5.97282e-09	4.65208e-08	UP		Protein kinase superfamily protein;(source:Araport11)
AT2G32860	1.09335	1.14202e-09	1.0382e-08	UP	BETA GLUCOSIDASE 33 (BGLU33)	beta glucosidase 33;(source:Araport11)
AT2G32910	1.47309	1.74795e-11	2.40167e-10	UP		DCD (Development and Cell Death) domain protein;(source:Araport11)
AT2G33020	1.3354	0.00862368	0.0170939	UP	RECEPTOR LIKE PROTEIN 24 (AtRLP24);RECEPTOR LIKE PROTEIN 24 (RLP24)	receptor like protein 24;(source:Araport11)
AT2G33050	1.60196	0.00705933	0.0142817	UP	#N/A	#N/A
AT2G33060	1.31595	0.000136346	0.000406796	UP	RECEPTOR LIKE PROTEIN 27 (AtRLP27);RECEPTOR LIKE PROTEIN 27 (RLP27)	receptor like protein 27;(source:Araport11)
AT2G33080	2.26516	1.39902e-07	8.14077e-07	UP	RECEPTOR LIKE PROTEIN 28 (AtRLP28);RECEPTOR LIKE PROTEIN 28 (RLP28)	receptor like protein 28;(source:Araport11)
AT2G33170	1.40879	2.51529e-10	2.65244e-09	UP		Leucine-rich repeat receptor-like protein kinase family protein;(source:Araport11)
AT2G33380	1.36656	2.93564e-13	6.00007e-12	UP	PEROXYGENASE 3 (PXG3); (ATRD20);ARABIDOPSIS THALIANA CALEOSIN 3 (AtCLO3);CALEOSIN 3 (CLO3);CALEOSIN 3 (CLO-3);RESPONSIVE TO DESICCATION 20 (RD20)	Encodes a calcium binding protein whose mRNA is induced upon treatment with NaCl, ABA and in response to desiccation. mRNA expression under drought conditions is apparent particularly in leaves and flowers. Isoform of caleosin with a role as a peroxygenase involved in oxylipin metabolism during biotic and abiotic stress. Involved in the production of 2-hydroxy-octadecatrienoic acid. The peroxygen…
AT2G33435	1.71954	2.18659e-07	1.21642e-06	UP		RNA-binding (RRM/RBD/RNP motifs) family protein;(source:Araport11)
AT2G33440	1.0344	0.00112995	0.00274976	UP	#N/A	#N/A
AT2G33490	1.63175	7.43879e-12	1.11636e-10	UP		hydroxyproline-rich glycoprotein family protein;(source:Araport11)
AT2G33540	1.29262	1.937e-09	1.67335e-08	UP		C-terminal domain phosphatase-like 3;(source:Araport11)
AT2G33580	1.55121	2.68205e-13	5.52583e-12	UP	LYSM-CONTAINING RECEPTOR-LIKE KINASE 5 (LYK5); (ATLYK5)	Encodes a putative LysM-containing receptor-like kinase. LYK5 is a major chitin receptor and forms a chitin-induced complex with related kinase CERK1. Based on protein sequence alignment analysis, it was determined as a pseudo kinase due to a lack of the ATP-binding P-loop in the kinase domain.
AT2G33630	1.25626	4.10149e-11	5.14254e-10	UP		NAD(P)-binding Rossmann-fold superfamily protein;(source:Araport11)
AT2G33640	1.51253	0.00672645	0.0136649	UP		DHHC-type zinc finger family protein;(source:Araport11)
AT2G33710	1.5293	0.010086	0.0196562	UP		encodes a member of the ERF (ethylene response factor) subfamily B-4 of ERF/AP2 transcription factor family. The protein contains one AP2 domain. There are 7 members in this subfamily.
AT2G33730	1.61543	3.84611e-22	3.44287e-20	UP	SMALL1 (SMA1)	Homolog of the DEADbox pre-mRNA splicing factor Prp28 which regulates abundance of miRNA. It plays essential roles in miRNA biogenesis and interacts with the DCL1 complex and positively influences pri-miRNA processing. SMA1 binds the promoter region of genes encoding pri-miRNAs (MIRs) and is required for MIR transcription. It enhances the abundance of the DCL1 protein levels through promoting the…
AT2G33770	1.8978	6.98258e-23	6.91512e-21	UP	PHOSPHATE 2 (PHO2);UBIQUITIN-CONJUGATING ENZYME 24 (UBC24);UBIQUITIN-CONJUGATING ENZYME 24 (ATUBC24)	Encodes a ubiquitin-conjugating E2 enzyme. UBC24 mRNA accumulation is suppressed by miR399f, miR399b and miR399c. Involved in phosphate starvation response and mediates degradation of PHO1 and PHT1s at endomembrane. Its expression is responsive to phosphate (Pi) and not phosphite (Phi) in roots and shoots. The mRNA is cell-to-cell mobile.
AT2G33850	1.02069	1.73537e-09	1.51191e-08	UP	E6-LIKE 1 (E6L1)	Stigmatic factor that plays a role during the early post-pollination stages.
AT2G34080	1.29362	0.00290198	0.0064058	UP		Cysteine proteinases superfamily protein;(source:Araport11)
AT2G34150	1.21522	0.000160773	0.000471173	UP		Encodes a member of the SCAR family.These proteins are part of a complex (WAVE) complex.The SCAR subunit activates the ARP2/3 complex which in turn act as a nucleator for actin filaments.
AT2G34170	1.08444	0.0015826	0.00372193	UP		hypothetical protein (DUF688);(source:Araport11)
AT2G34300	1.24652	5.93408e-09	4.62894e-08	UP		S-adenosyl-L-methionine-dependent methyltransferases superfamily protein;(source:Araport11)
AT2G34357	1.79412	5.44245e-15	1.58706e-13	UP		ARM repeat superfamily protein;(source:Araport11)
AT2G34500	3.60065	9.69179e-49	4.96704e-46	UP	CYTOCHROME P450, FAMILY 710, SUBFAMILY A, POLYPEPTIDE 1 (CYP710A1)	Encodes a protein with C22-sterol desaturase activity. The enzyme was shown to catalyze in the presence of NADPH the conversion of &beta;-sitosterol to stigmasterol, but not that of 24-<i>epi</i>-campesterol to brassicasterol (unlike CYP710A2).
AT2G34610	1.4743	0.0129053	0.0245166	UP		cotton fiber protein;(source:Araport11)
AT2G34660	1.4968	5.94752e-11	7.20166e-10	UP		encodes a multidrug resistance-associated protein that is MgATP-energized glutathione S-conjugate pump. An ABCC-type arsenite-phytochelatin transporter. The expression of this gene is upregulated by herbicide safeners such as benoxacor and fenclorim.The mRNA is cell-to-cell mobile.
AT2G34680	1.11411	1.66654e-07	9.49001e-07	UP		isolated from differential screening of a cDNA library from auxin-treated root culture. sequence does not show homology to any known proteins and is predicted to be extracellular.
AT2G34810	1.52436	1.11749e-22	1.0557e-20	UP	(ATBBE16)	FAD-binding Berberine family protein;(source:Araport11)
AT2G34940	1.32174	2.00003e-05	7.20195e-05	UP	BINDING PROTEIN OF 80 KDA 3;2 (BP80-3;2);VACUOLAR SORTING RECEPTOR 5 (VSR5);VACUOLAR SORTING RECEPTOR 3;2 (VSR3;2)	VACUOLAR SORTING RECEPTOR 5;(source:Araport11)
AT2G35050	1.67854	2.14656e-13	4.54592e-12	UP		kinase superfamily with octicosapeptide/Phox/Bem1p domain-containing protein;(source:Araport11)
AT2G35110	1.79896	3.34785e-15	1.00337e-13	UP	(LPL3); (NAPP);NCK-ASSOCIATED PROTEIN 1 (NAP1);GNARLED (GRL)	Component of the WAVE protein complex which act as activators of ARP2/3 complex involved in actin nucleation. Required for trichome morphogenesis. Mutant displays distorted trichomes, a phenotype that can be phenocopied by treatment of WT plants with actin-interacting drugs. Its ER localization is independent of upstream SPK1 activation signaling and the physical association with the WAVE/SCAR Re…
AT2G35155	1.05203	1.55559e-08	1.11036e-07	UP		Trypsin family protein;(source:Araport11)
AT2G35340	1.13251	0.00714209	0.0144334	UP		helicase domain-containing protein;(source:Araport11)
AT2G35630	1.47774	6.58272e-11	7.91007e-10	UP		Member of the MAP215 family of microtubule-associated proteins required to establish interphase arrays of cortical microtubules.Mutants have defects in cytokinesis during pollen development. Vegetative phenotypes observed in temperature sensitive mutants include left-handed organ twisting, isotropic cell expansion and impairment of root hair polarity.The mRNA is cell-to-cell mobile.
AT2G35730	3.52334	1.35406e-16	5.16914e-15	UP		Heavy metal transport/detoxification superfamily protein;(source:Araport11)
AT2G35930	1.27069	2.08496e-05	7.48541e-05	UP	(ATPUB23);PLANT U-BOX 23 (PUB23)	Encodes a cytoplasmically localized U-box domain containing E3 ubiquitin ligase that is involved in the response to water stress and acts as a negative regulator of PAMP-triggered immunity.
AT2G35940	1.56059	5.47143e-16	1.90756e-14	UP	BEL1-LIKE HOMEODOMAIN 1 (BLH1)	Encodes a member of the BEL-like homeodomain protein family. Ecotopic expression in the embryo sac leads to defects in nuclear migration and cellularization and embryo sacs with multiple egg cells. Loss of function alleles have no female gametophyte defects. The ecotopic expression phenotype requires KNAT3 because it can be suppressed by loss of KNAT3 function alleles. Localized to the nucleus bu…
AT2G35980	2.06448	2.98073e-23	3.10178e-21	UP	ARABIDOPSIS NDR1/HIN1-LIKE 10 (ATNHL10);YELLOW-LEAF-SPECIFIC GENE 9 (YLS9);NDR1/HIN1-LIKE (NHL10)	Encodes a protein whose sequence is similar to tobacco hairpin-induced gene (HIN1) and Arabidopsis non-race specific disease resistance gene (NDR1). Expression of this gene is induced by cucumber mosaic virus, spermine and during senescence. The gene product is localized to the chloroplast. The mRNA is cell-to-cell mobile.
AT2G36020	2.22949	0.000187145	0.0005405	UP	HVA22-LIKE PROTEIN J (HVA22J)	HVA22-like protein J;(source:Araport11)
AT2G36200	1.24774	0.00020942	0.000599178	UP		P-loop containing nucleoside triphosphate hydrolases superfamily protein;(source:Araport11)
AT2G36350	1.67668	1.25009e-09	1.12546e-08	UP	AGC VIIIA KINASE 1-9 (AGC1-9)	Member of AGC VIIIa Kinase gene family.
AT2G36380	1.7486	2.2347e-11	2.98834e-10	UP	(ATABCG34);PLEIOTROPIC DRUG RESISTANCE 6 (PDR6);PLEIOTROPIC DRUG RESISTANCE 6 (ATPDR6);ATP-BINDING CASSETTE G34 (ABCG34)	pleiotropic drug resistance 6;(source:Araport11)
AT2G36390	1.02062	2.11136e-06	9.49185e-06	UP	STARCH BRANCHING ENZYME 2.1 (SBE2.1);BRANCHING ENZYME 3 (BE3)	Encodes a starch branching enzyme (EC.2.4.1.18) similar to SBE2 from maize and rice. Expressed throughout plant tissues. The mRNA is cell-to-cell mobile.
AT2G36480	1.41852	9.25619e-11	1.07814e-09	UP		pre-mRNA cleavage complex 2 Pcf11-like protein;(source:Araport11)
AT2G36490	1.36446	6.51427e-12	9.9733e-11	UP	(ATROS1);DEMETER-LIKE 1 (DML1);REPRESSOR OF SILENCING1 (ROS1)	A repressor of transcriptional gene silencing. Functions by demethylating the target promoter DNA. Interacts physically with RPA2/ROR1. In the ros1 mutants, an increase in methylation is observed in a number of gene promoters. Among the loci affected by ros1, a few (RD29A and At1g76930) are affected in cytosine methylation in all sequence contexts (CpG, CpNpG or CpNpN), although many others are a…
AT2G36580	1.75227	1.08187e-22	1.03155e-20	UP		Pyruvate kinase family protein;(source:Araport11)
AT2G36690	1.39023	0.0195347	0.0355244	UP	GAIN-OF-FUNCTION IN ABA-MODULATED SEED GERMINATION 2 (GAS2);GERMINATION INSENSITIVE TO ABA MUTANT 2 (GIM2)	Protein belonging to the Fe-dependent 2-oxoglutarate dioxygenase superfamily, catalyzes the stereospecific hydration of GA12 to produce DHGA12, negatively regulates ABA sensitivity during germination, phototrophic establishment and seedling development.
AT2G36770	1.04763	0.0170327	0.0314568	UP		UDP-Glycosyltransferase superfamily protein;(source:Araport11)
AT2G36780	2.14787	4.22653e-11	5.28961e-10	UP		UDP-Glycosyltransferase superfamily protein;(source:Araport11)
AT2G36810	1.49913	1.70996e-09	1.49082e-08	UP		Specifically involved in gravity perception and/or gravity signal transduction for the shoot gravitropic response. Effects gravitropism only in inflorescence stems but normal in both hypocotyls and roots.
AT2G36850	1.04311	9.3376e-07	4.52853e-06	UP	ENLARGED TETRAD 2 (ET2);CHORUS (CHOR); (atgsl8);MASSUE (MAS);GLUCAN SYNTHASE-LIKE 8 (GSL8);GLUCAN SYNTHASE-LIKE 8 (ATGSL08); (gsl08)	Encodes GSL8, a member of the Glucan Synthase-Like (GSL) family believed to be involved in the synthesis of the cell wall component callose. GSL8 is required for male gametophyte development and plant growth. Has a role in entry of microspores into mitosis. Also refer to GSL10 (At3g07160).
AT2G36910	1.68168	8.34698e-16	2.82365e-14	UP	ATP-BINDING CASSETTE B1 (ABCB1);ARABIDOPSIS THALIANA P GLYCOPROTEIN1 (ATPGP1);P-GLYCOPROTEIN 1 (PGP1)	Belongs to the family of ATP-binding cassette (ABC) transporters. Also known as AtMDR1.Possibly regulates auxin-dependent responses by influencing basipetal auxin transport in the root. Exerts nonredundant, partially overlapping functions with the ABC transporter encoded by AT3G28860. PGP1 mediates cellular efflux of IAA and interacts with PIN genes that may confer an accelerated vectoral compone…
AT2G36960	1.23106	0.000135088	0.000403337	UP	TSL-KINASE INTERACTING PROTEIN 1 (TKI1)	Arabidopsis thaliana myb/SANT domain protein
AT2G37040	1.33698	1.16736e-11	1.67818e-10	UP	PHE AMMONIA LYASE 1 (pal1); (ATPAL1)	Encodes PAL1, a phenylalanine ammonia-lyase. Arabidopsis has four PALs: AT2G37040 (PAL1), AT3G53260 (PAL2), AT5G04230 (PAL3) and AT3G10340 (PAL4).
AT2G37050	1.17872	5.1094e-08	3.25794e-07	UP		Leucine-rich repeat protein kinase family protein;(source:Araport11)
AT2G37080	1.57683	5.28322e-09	4.16562e-08	UP		Encodes RIP2 (ROP interactive partner 2), a putative Rho protein effector, interacting specifically with the active form of ROPs (Rho proteins of plants).
AT2G37230	1.29332	4.02621e-07	2.11797e-06	UP	RIBOSOMAL PENTATRICOPEPTIDE REPEAT PROTEIN 5 (RPPR5)	Ribosomal pentatricopeptide repeat protein
AT2G37750	1.31566	8.06148e-11	9.49227e-10	UP		hypothetical protein;(source:Araport11)
AT2G37770	2.46795	9.82541e-12	1.43632e-10	UP	ALDO-KETO REDUCTASE FAMILY 4 MEMBER C9 (AKR4C9);CHLOROPLASTIC ALDO-KETO REDUCTASE (ChlAKR)	Encodes an NADPH-dependent aldo-keto reductase that can act on a wide variety of substrates in vitro including saturated and unsaturated aldehydes, steroids, and sugars. GFP-tagged AKR4C9 localizes to the chloroplast where it may play a role in detoxifying reactive carbonyl compounds that threaten to impair the photosynthetic process. Transcript levels for this gene are up-regulated in response t…
AT2G37900	1.07492	0.00554138	0.0114491	UP		Major facilitator superfamily protein;(source:Araport11)
AT2G38010	1.34355	5.07636e-11	6.24642e-10	UP		Neutral/alkaline non-lysosomal ceramidase;(source:Araport11)
AT2G38020	1.38415	4.41222e-11	5.51192e-10	UP	(EMB258);VACUOLELESS 1 (VCL1);MANGLED (MAN)	necessary for proper vacuole formation and morphogenesis in Arabidopsis
AT2G38040	1.55902	9.80095e-17	3.7981e-15	UP	ACETYL CO-ENZYME A CARBOXYLASE CARBOXYLTRANSFERASE ALPHA SUBUNIT (CAC3)	encodes the carboxyltransferase alpha subunit of acetyl-CoA carboxylase, involved in de novo fatty acid biosynthesis
AT2G38240	4.18941	1.066e-68	1.15015e-65	UP	JASMONIC ACID OXIDASE 4 (JAO4);JASMONATE-INDUCED OXYGENASE4 (JOX4)	One of 4 paralogs encoding a 2-oxoglutarate/Fe(II)-dependent oxygenases that hydroxylates JA to 12-OH-JA.
AT2G38280	1.69066	1.02036e-14	2.80568e-13	UP	EMBRYONIC FACTOR1 (FAC1);ADENOSINE 5'-MONOPHOSPHATE DEAMINASE (ATAMPD)	Encodes a protein with in vitro AMP deaminase activity that is involved in embryogenesis. Homozygous mutant embryos fail to develop past the zygote stage.
AT2G38340	1.05266	0.00938079	0.0184113	UP	DEHYDRATION RESPONSE ELEMENT-BINDING PROTEIN 19 (DREB19)	encodes a member of the DREB subfamily A-2 of ERF/AP2 transcription factor family. The protein contains one AP2 domain. There are eight members in this subfamily including DREB2A AND DREB2B that are involved in response to drought.
AT2G38370	1.69438	0.000162476	0.00047555	UP		weak chloroplast movement under blue light protein (DUF827);(source:Araport11)
AT2G38390	2.42445	8.27899e-23	8.12054e-21	UP		Peroxidase superfamily protein;(source:Araport11)
AT2G38440	1.48959	1.25856e-10	1.42073e-09	UP	SCAR HOMOLOG 2 (ATSCAR2); (WAVE4);IRREGULAR TRICHOME BRANCH1 (ITB1);SCAR HOMOLOG 2 (SCAR2); (DIS3)	Encodes a subunit of the WAVE complex. The WAVE complex is required for activation of ARP2/3 complex which functions in actin microfilament nucleation and branching. Mutations cause defects in both the actin and microtubule cytoskeletons that result in aberrant epidermal cell expansion. itb1 mutants showed irregularities in trichome branch positioning and expansion. The SHD domain of this protein…
AT2G38470	1.60373	4.11351e-20	2.69415e-18	UP	WRKY DNA-BINDING PROTEIN 33 (WRKY33);WRKY DNA-BINDING PROTEIN 33 (ATWRKY33)	Member of the plant WRKY transcription factor family. Regulates the antagonistic relationship between defense pathways mediating responses to P. syringae and necrotrophic fungal pathogens. Located in nucleus. Involved in response to various abiotic stresses - especially salt stress.
AT2G38580	1.02252	0.00195495	0.00447932	UP		Mitochondrial ATP synthase D chain-related protein;(source:Araport11)
AT2G38770	1.42227	1.55371e-09	1.36993e-08	UP	MOS4-ASSOCIATED COMPLEX 7 (MAC7);EMBRYO DEFECTIVE 2765 (EMB2765)	P-loop containing nucleoside triphosphate hydrolases superfamily protein;(source:Araport11)
AT2G38800	1.16555	8.17247e-09	6.18212e-08	UP		Plant calmodulin-binding protein-like protein;(source:Araport11)
AT2G38860	1.0996	1.13502e-12	2.03568e-11	UP	(DJ-1E); (YLS5); (DJ1E)	Encodes protease I (pfpI)-like protein YLS5.
AT2G38940	2.47238	1.16792e-41	4.43375e-39	UP	PHOSPHATE TRANSPORTER 1;4 (PHT1;4);ARABIDOPSIS THALIANA PHOSPHATE TRANSPORTER 2 (ATPT2)	Encodes Pht1;4, a member of the Pht1 family of phosphate transporters which include: Pht1;1/At5g43350, Pht1;2/At5g43370, Pht1;3/At5g43360, Pht1;4/At2g38940, Pht1;5/At2g32830, Pht1;6/At5g43340, Pht1;7/At3g54700, Pht1;8/At1g20860, Pht1;9/At1g76430 (Plant Journal 2002, 31:341). Expression is upregulated in the shoot of cax1/cax3 mutant and is responsive to phosphate (Pi) and not phosphite (Phi) in r…
AT2G38950	1.29047	2.10531e-08	1.46549e-07	UP		Transcription factor jumonji (jmj) family protein / zinc finger (C5HC2 type) family protein;(source:Araport11)
AT2G39030	3.69124	2.96811e-83	4.34616e-80	UP	N-ACETYLTRANSFERASE ACTIVITY 1 (NATA1)	Encodes a protein that acts as an ornithine N-delta-acetyltransferase, leading to the formation of N-delta-actetylornithine. This compound is likely used in plant defense and levels of it are increased in Arabidopsis plants in response to MeJA and ABA. The mRNA is cell-to-cell mobile.
AT2G39050	1.46788	6.62984e-15	1.9062e-13	UP	EUONYMUS LECTIN S3 (EULS3); (ARATHEULS3)	Encodes a nucleocytoplasmic lectin that is capable of binding carbohydrates. It is involved in ABA mediated stomatal movement and increased expression is correlated with increased resistance to Pseudomonas syringae.
AT2G39190	1.39122	1.08733e-12	1.95971e-11	UP	(ATATH8)	member of ATH subfamily
AT2G39210	1.62448	3.43879e-26	4.63784e-24	UP		Major facilitator superfamily protein;(source:Araport11)
AT2G39260	1.38783	2.30686e-08	1.588e-07	UP		regulator of nonsense transcripts UPF2;(source:Araport11)
AT2G39280	1.22295	7.81612e-07	3.85447e-06	UP		Ypt/Rab-GAP domain of gyp1p superfamily protein;(source:Araport11)
AT2G39330	2.2699	2.29248e-47	1.04435e-44	UP		jacalin-related lectin 23;(source:Araport11)
AT2G39340	1.58164	1.36167e-10	1.52788e-09	UP	YEAST SAC3 HOMOLOG A (SAC3A); (AtSAC3A)	Putative mRNA export factor that is highly co-expressed with PRP4KA.
AT2G39350	1.36996	0.000261496	0.000733133	UP	ATP-BINDING CASSETTE G1 (ABCG1);WHITE BROWN COMPLEX 1 (WBC1)	Belongs to a clade of five Arabidopsis thaliana ABCG half-transporters that are required for synthesis of an effective suberin barrier in roots and seed coats (ABCG2, ABCG6, and ABCG20) and for synthesis of an intact pollen wall (ABCG1 and ABCG16).
AT2G39480	1.1285	3.32477e-06	1.4352e-05	UP		P-glycoprotein 6;(source:Araport11)
AT2G39518	2.12067	3.02547e-10	3.12297e-09	UP	CASP-LIKE PROTEIN 4D2 (CASPL4D2)	Uncharacterized protein family (UPF0497);(source:Araport11)
AT2G39530	2.04347	5.02908e-08	3.21773e-07	UP	CASP-LIKE PROTEIN 4D1 (CASPL4D1)	Uncharacterized protein family (UPF0497);(source:Araport11)
AT2G39740	1.16793	1.69947e-06	7.77831e-06	UP		Encodes HESO1 (HEN1 suppressor 1), a terminal nucleotidyl transferase that uridylates miRNAs and siRNAs at 3&#8242; end. HESO1-mediated 3&#8242; uridylation destabilizes small RNAs in hen1.
AT2G39810	1.29873	1.83302e-09	1.59022e-08	UP		A novel protein with a RING finger motif near the amino terminus. Negative regulator of cold responses. Functions as an E3 ligase required for the ubiquitination of ICE1. HOS1 physically interacts with ICE1 and mediates the ubiquitination of ICE1 both in vitro and in vivo. Overexpression represses the expression of CBFs and their downstream genes and confers increased sensitivity to freezing stre…
AT2G39850	1.71259	2.26082e-17	9.75723e-16	UP		Subtilisin-like serine endopeptidase family protein;(source:Araport11)
AT2G40000	1.24421	1.95935e-17	8.56432e-16	UP	ARABIDOPSIS ORTHOLOG OF SUGAR BEET HS1 PRO-1 2 (ATHSPRO2);ORTHOLOG OF SUGAR BEET HS1 PRO-1 2 (HSPRO2)	ortholog of sugar beet HS1 PRO-1 2;(source:Araport11)
AT2G40030	1.35674	3.17757e-05	0.000109351	UP		Encodes the unique largest subunit of nuclear DNA-dependent RNA polymerase V; homologous to budding yeast RPB1 and the E. coli RNA polymerase beta prime subunit. Required for normal RNA-directed DNA methylation at non-CG methylation sites and transgene silencing. The nrpe1 mutant is more resistant to biotrophic pathogens and is primed to activate salicylic acid-dependent defence genes.
AT2G40050	1.31517	0.027184	0.0475487	UP		Cysteine/Histidine-rich C1 domain family protein;(source:Araport11)
AT2G40070	1.28895	4.06255e-06	1.71964e-05	UP		Encodes a microtubule-associated protein.
AT2G40113	1.40622	0.000840186	0.00210534	UP		Pollen Ole e 1 allergen and extensin family protein;(source:Araport11)
AT2G40130	1.28055	1.79777e-06	8.19347e-06	UP	SMAX1-LIKE 8 (SMXL8)	Encodes a member of an eight-gene family (SMAX1 and SMAX1-like) that has weak similarity to AtHSP101, a ClpB chaperonin required for thermotolerance.
AT2G40140	1.06085	9.02672e-13	1.6478e-11	UP	TANDEM ZINC FINGER 10 (TZF10); (ATSZF2);(SALT-INDUCIBLE ZINC FINGER 2 (SZF2); (ZFAR1); (CZF1)	zinc finger (CCCH-type) family protein;(source:Araport11)
AT2G40470	1.47003	0.00978104	0.0191182	UP		LOB-domain containing protein. Involved in regulation of xylem differentiation- acts as a regulator of VND7 which is a master regulator of xylem cell differentiation.
AT2G40540	1.07958	6.66723e-09	5.15184e-08	UP		putative potassium transporter AtKT2p (AtKT2) mRNA,
AT2G40650	1.08931	6.9056e-07	3.44356e-06	UP		PRP38 family protein;(source:Araport11)
AT2G40730	1.0362	3.0658e-07	1.65348e-06	UP	CYTOPLASMIC TRNA EXPORT PROTEIN (CTEXP)	kinase family with ARM repeat domain-containing protein;(source:Araport11)
AT2G40770	1.35957	1.93556e-05	7.00051e-05	UP		RING-finger, DEAD-like helicase, PHD and SNF2 domain-containing protein;(source:Araport11)
AT2G40840	1.20934	1.3522e-10	1.51891e-09	UP	DISPROPORTIONATING ENZYME 2 (DPE2)	Encodes a cytosolic protein with transglucosidase and amylomaltase activity. It is an essential component of the pathway from starch to sucrose and cellular metabolism in leaves at night. The protein binds to heteroglycans and utilizes glucose, mannose and xylose as acceptors. Fucose and galactose can also act as acceptors but less efficiently than the previous three. It was also was also recentl…
AT2G40930	1.41081	2.12258e-11	2.86834e-10	UP		Encodes ubiquitin-specific protease with nuclear localization signals that is likely to be involved in ubiquitin-mediated protein degradation.
AT2G40950	1.61325	8.56875e-13	1.57825e-11	UP	(BZIP17)	bZIP17 appears to regulate transcription as part of a salt and osmotic stress response. zip17 mutants show enhanced inhibition of primary root elongation in response to NaCl. Several salt-responsive genes, such as ATHB-7 show a reduced transcriptional response to a salt treatment in zip17 mutant seedlings. myc:bZIP17 undergoes proteolytic processing in salt-treated wild type seedlings, but not in…
AT2G41220	1.94701	4.20545e-22	3.70007e-20	UP	GLUTAMATE SYNTHASE 2 (GLU2)	Encodes a gene whose sequence is similar to ferredoxin dependent glutamate synthase (Fd-GOGAT). Expression is most abundant in root. The mRNA is cell-to-cell mobile.
AT2G41380	2.59672	9.32449e-14	2.12155e-12	UP		S-adenosyl-L-methionine-dependent methyltransferases superfamily protein;(source:Araport11)
AT2G41510	1.22193	0.00509992	0.0106184	UP		It encodes a protein whose sequence is similar to cytokinin oxidase/dehydrogenase, which catalyzes the degradation of cytokinins.
AT2G41520	1.38594	4.56848e-07	2.36798e-06	UP		Encodes one of the 36 carboxylate clamp (CC)-tetratricopeptide repeat (TPR) proteins (Prasad 2010, Pubmed ID: 20856808) with potential to interact with Hsp90/Hsp70 as co-chaperones.
AT2G41550	1.49047	0.00638137	0.0130284	UP		Rho termination factor;(source:Araport11)
AT2G41620	1.07779	2.0116e-07	1.12641e-06	UP		Nucleoporin interacting component (Nup93/Nic96-like) family protein;(source:Araport11)
AT2G41700	1.86297	1.01332e-15	3.37772e-14	UP	ARABIDOPSIS THALIANA ATP-BINDING CASSETTE A1 (AtABCA1);ATP-BINDING CASSETTE A1 (ABCA1)	ATP-binding cassette A1;(source:Araport11)
AT2G41740	1.21869	1.61011e-10	1.77745e-09	UP		Encodes a protein with high homology to animal villin.
AT2G41790	1.30283	3.32699e-10	3.40336e-09	UP		Insulinase (Peptidase family M16) family protein;(source:Araport11)
AT2G41830	1.0539	0.000129227	0.000387528	UP		Uncharacterized protein;(source:Araport11)
AT2G41850	6.75408	1.05983e-159	2.17265e-155	UP	ARABIDOPSIS DEHISCENCE ZONE POLYGALACTURONASE 2 (ADPG2);POLYGALACTURONASE ABSCISSION ZONE A. THALIANA (PGAZAT)	ADPG2.
AT2G41900	1.12055	6.99206e-11	8.35785e-10	UP	OXIDATIVE STRESS 2 (OXS2);TANDEM ZINC FINGER PROTEIN 7 (TZF7)	CCCH-type zinc finger protein with ARM repeat domain-containing protein;(source:Araport11)
AT2G41960	1.67805	6.81702e-16	2.33304e-14	UP		hypothetical protein;(source:Araport11)
AT2G42010	1.41446	4.79335e-10	4.74246e-09	UP		phospholipase D (PLDbeta)
AT2G42270	1.62896	4.70917e-08	3.02438e-07	UP	(BRR2B)	Similar to yast Brr2p DEAD/DExH box ATP-dependent RNA helicase.
AT2G42360	2.43256	1.9001e-16	7.12102e-15	UP		RING/U-box superfamily protein;(source:Araport11)
AT2G42600	1.32884	9.58786e-14	2.16944e-12	UP		Encodes one of four Arabidopsis phosphoenolpyruvate carboxylase proteins.PPC1 and PPC2 are crucial for balancing carbon and nitrogen metabolism.
AT2G42700	1.70883	2.08729e-09	1.7911e-08	UP		Member of MAG2 complex on the ER that is responsible for efficient transport of seed storage proteins, functions in protein transport between the ER and Golgi apparatus Sec1 domain, involved in the development of vegetative organs. Required for proper maturation of seed storage proteins.
AT2G42890	1.56223	4.18231e-14	1.02068e-12	UP	MEI2-LIKE 2 (ML2);MEI2-LIKE 2 (AML2)	A member of mei2-like gene family, predominantly plant-based family of genes encoding RNA binding proteins with characteristic presence of a highly conserved RNA binding motif first described in the mei2 gene of the fission yeast S. pombe. In silico analyses reveal nine mei2 -like genes in A. thaliana. They were grouped into four distinct clades, based on overall sequence similarity and subfamily…
AT2G43000	2.20908	6.04183e-10	5.84234e-09	UP	NAC DOMAIN CONTAINING PROTEIN 42 (anac042);JUNGBRUNNEN 1 (JUB1); (ATJUB1);NAC DOMAIN CONTAINING PROTEIN 42 (NAC042)	Encodes a NAC transcription factor induced by hydrogen peroxide (H2O2). Involved in senescence. Over expression of the gene strongly delays senescence and enhances tolerance to various abiotic stresses.
AT2G43040	1.01563	0.0116576	0.0223834	UP		encodes a calmodulin-binding protein that is expressed specifically in pollen and is required for pollen development.
AT2G43150	2.44482	1.67273e-37	5.11805e-35	UP		Proline-rich extensin-like family protein;(source:Araport11)
AT2G43160	1.19065	1.11092e-09	1.01307e-08	UP		ENTH/VHS family protein;(source:Araport11)
AT2G43210	1.03651	0.000317557	0.000875343	UP		Ubiquitin-like superfamily protein;(source:Araport11)
AT2G43400	1.2403	5.91771e-08	3.71717e-07	UP		Encodes a unique electron-transfer flavoprotein:ubiquinone oxidoreductase that is localized to the mitochondrion. Mutants are more sensitive to sugar starvation when plants are kept in the dark for long periods.
AT2G43490	1.15647	5.41185e-06	2.22063e-05	UP		Ypt/Rab-GAP domain of gyp1p superfamily protein;(source:Araport11)
AT2G43500	1.20473	0.000292572	0.000813031	UP		Plant regulator RWP-RK family protein;(source:Araport11)
AT2G43510	1.5178	5.18467e-16	1.81066e-14	UP	TRYPSIN INHIBITOR PROTEIN 1 (TI1);TRYPSIN INHIBITOR PROTEIN 1 (ATTI1)	Member of the defensin-like (DEFL) family. Encodes putative trypsin inhibitor protein which may function in defense against herbivory.
AT2G43570	1.80587	2.42527e-34	6.06316e-32	UP	CHITINASE, PUTATIVE (CHI)	chitinase;(source:Araport11)
AT2G43580	2.5734	9.14938e-12	1.34743e-10	UP		Chitinase family protein;(source:Araport11)
AT2G43620	1.11795	4.31239e-05	0.000144253	UP		Chitinase family protein;(source:Araport11)
AT2G43650	1.00281	5.4839e-05	0.000178984	UP	THALLO (THAL);EMBRYO DEFECTIVE 2777 (EMB2777)	SAS10/C1D family protein. Loss of function mutants are embryo lethal.Ubiquitously expressed, with preference for tissues undergoing rapid cellular growth and differentiation.
AT2G43680	1.42538	4.51647e-14	1.09312e-12	UP		IQ-domain 14;(source:Araport11)
AT2G43800	1.4833	1.30754e-14	3.50387e-13	UP	FORMIN 2 (FH2)	Localizes to plasmodesmata (PD) through its transmembrane domain and is required for normal intercellular trafficking. Functions in a partially redundant manner with its closest homolog AtFH1. Regulates PD's permeability by anchoring actin filaments to PD. Caps the barbed end of actin filaments and stabilizes them in vitro.
AT2G43870	2.29218	2.44144e-06	1.08122e-05	UP		Pectin lyase-like superfamily protein;(source:Araport11)
AT2G43900	1.41731	2.62077e-10	2.75235e-09	UP		Encodes a 5-inositol-phosphate phosphatase, that, in vitro, shows activity against IP(1,4,5).
AT2G44010	1.11887	0.000965208	0.00238653	UP		hypothetical protein;(source:Araport11)
AT2G44200	1.39191	5.27822e-08	3.35203e-07	UP		pre-mRNA splicing factor domain-containing protein;(source:Araport11)
AT2G44240	4.24295	3.99128e-109	1.02277e-105	UP		NEP-interacting protein (DUF239);(source:Araport11)
AT2G44440	1.00573	0.00167788	0.00392118	UP	EMSY-LIKE 4 (EML4); (AtEML4)	Emsy N Terminus (ENT) domain-containing protein;(source:Araport11)
AT2G44500	1.21131	1.32639e-10	1.49155e-09	UP		O-fucosyltransferase family protein;(source:Araport11)
AT2G44950	1.04563	0.000143831	0.000426522	UP		The gene encodes one of two orthologous E3 ubiquitin ligases in Arabidopsis that are involved in monoubiquitination of histone H2B.
AT2G44980	1.18428	0.000437849	0.00116935	UP		SNF2 domain-containing protein / helicase domain-containing protein;(source:Araport11)
AT2G45000	1.00881	5.40874e-08	3.42008e-07	UP	(ATNUP62);NUCLEOPORIN 62 (NUP62);EMBRYO DEFECTIVE 2766 (EMB2766)	Encodes a nucleoporin, a component of the nuclear pore complex, that appears to be a major negative regulator of auxin signalling. Loss of function mutants are embryo lethal.
AT2G45030	1.36995	2.04426e-11	2.77532e-10	UP		Translation elongation factor EFG/EF2 protein;(source:Araport11)
AT2G45130	3.31459	2.7367e-22	2.52713e-20	UP	SPX DOMAIN GENE 3 (SPX3);ARABIDOPSIS THALIANA SPX DOMAIN GENE 3 (ATSPX3)	Expression is upregulated in the shoot of cax1/cax3 mutant.
AT2G45220	3.18347	5.11824e-93	9.53854e-90	UP	PECTIN METHYLESTERASE 17 (PME17); (ATPME17)	Plant invertase/pectin methylesterase inhibitor superfamily;(source:Araport11)
AT2G45290	1.35722	1.20463e-08	8.78481e-08	UP		Transketolase;(source:Araport11)
AT2G45460	1.29582	8.57671e-05	0.000267533	UP		SMAD/FHA domain-containing protein;(source:Araport11)
AT2G45510	1.81187	5.91894e-11	7.18403e-10	UP	CYTOCHROME P450, FAMILY 704, SUBFAMILY A, POLYPEPTIDE 2 (CYP704A2)	member of CYP704A
AT2G45540	1.81789	4.21555e-20	2.75219e-18	UP		WD-40 repeat family protein / beige-like protein;(source:Araport11)
AT2G45570	4.24471	3.26047e-65	3.03817e-62	UP	CYTOCHROME P450, FAMILY 76, SUBFAMILY C, POLYPEPTIDE 2 (CYP76C2)	member of CYP76C
AT2G45760	1.80438	2.30438e-12	3.91057e-11	UP	BON ASSOCIATION PROTEIN 2 (BAP2);BON ASSOCIATION PROTEIN 1-LIKE (BAL)	encodes a protein that is similar to BONZAI1-binding protein BAP1.
AT2G45910	1.46999	1.03421e-10	1.19108e-09	UP		U-box domain-containing protein kinase family protein;(source:Araport11)
AT2G46020	1.92932	3.03703e-17	1.27842e-15	UP		Encodes a SWI/SNF chromatin remodeling ATPase that upregulates transcription of all three CUC genes and is involved in the formation and/or maintenance of boundary cells during embryogenesis. Also mediates repression of expression of seed storage proteins in vegetative tissues. Interacts strongly with AtSWI3C, also with AtSWI3B, but not with AtSWI3A or AtSWI3D.
AT2G46040	1.05912	0.00112388	0.00273531	UP		Encodes a transcriptional activator that is involved in pollen development. ARID1 is expressed in nuclear bodies of microspore, vegetative and generative cells, and binds to and activates DUO during microgametogenesis.
AT2G46180	1.42714	5.04832e-06	2.08819e-05	UP	GOLGIN CANDIDATE 4 (GC4)	This gene is predicted to encode a protein that functions as a Golgi apparatus structural component known as a golgin in mammals and yeast. A fluorescently-tagged version of GC4 co-localizes with Golgi markers, and this localization appears to be replicated using the C-terminal (169 aa) portion of the protein.
AT2G46240	1.77262	2.80309e-07	1.52463e-06	UP	BCL-2-ASSOCIATED ATHANOGENE 6 (BAG6);ARABIDOPSIS THALIANA BCL-2-ASSOCIATED ATHANOGENE 6 (ATBAG6)	A member of Arabidopsis BAG (Bcl-2-associated athanogene) proteins, plant homologs of mammalian regulators of apoptosis. Expression of BAG6 in leaves was strongly induced by heat stress. Knockout mutants exhibited enhanced susceptibility to fungal pathogen Botrytis cinerea. Plant BAG proteins are multi-functional and remarkably similar to their animal counterparts, as they regulate apoptotic-like…
AT2G46260	1.11098	4.30098e-10	4.30308e-09	UP	LIGHT-RESPONSE BTB 1 (LRB1)	Involvement in protein ubiquitylation is predicted based on physical interaction with CULLIN 3 proteins.
AT2G46430	1.15157	3.41437e-09	2.81652e-08	UP	(CNGC3.C);CYCLIC NUCLEOTIDE GATED CHANNEL 3 (ATCNGC3);CYCLIC NUCLEOTIDE GATED CHANNEL 3 (CNGC3)	Encodes a cyclic nucleotide gated channel, downstream component of the signaling pathways leading to hypersensitive response (HR) resistance.
AT2G46560	1.0885	1.21123e-08	8.8238e-08	UP		transducin family protein / WD-40 repeat family protein;(source:Araport11)
AT2G46680	1.05979	5.58685e-06	2.28558e-05	UP	HOMEOBOX 7 (HB-7);HOMEOBOX 7 (ATHB-7);ARABIDOPSIS THALIANA HOMEOBOX 7 (ATHB7)	encodes a putative transcription factor that contains a homeodomain closely linked to a leucine zipper motif. Transcript is detected in all tissues examined. Is transcriptionally regulated in an ABA-dependent manner and may act in a signal transduction pathway which mediates a drought response.
AT2G46950	1.34773	0.018912	0.0345295	UP		cytochrome P450, family 709, subfamily B, polypeptide 2;(source:Araport11)
AT2G46980	1.20426	0.00235259	0.00529862	UP		Encodes ASY3, a coiled-coil domain protein that is required for normal meiosis.
AT2G47000	1.69336	1.32431e-08	9.56265e-08	UP		Encodes an auxin efflux transmembrane transporter that is a member of the multidrug resistance P-glycoprotein (MDR/PGP) subfamily of ABC transporters. Functions in the basipetal redirection of auxin from the root tip. Exhibits apolar plasma membrane localization in the root cap and polar localization in tissues above and is involved in root hair elongation.
AT2G47070	1.02048	2.78404e-10	2.90447e-09	UP		member of SPL gene family, encodes DNA binding proteins and putative transcription factors. All have the SBP-box, which encodes the SBP-domain, required for and sufficient for interaction with DNA.
AT2G47090	1.27312	0.000122692	0.000369554	UP		zinc ion binding/nucleic acid binding protein;(source:Araport11)
AT2G47160	1.09547	8.32374e-09	6.28265e-08	UP	REQUIRES HIGH BORON 1 (BOR1); (AtBOR1)	Boron transporter. Protein accumulates in shoots and roots under conditions of boron deficiency and is degraded within several hours of restoring boron supply. Localized to the plasma membrane under B limitation, and to the cytoplasm after B application before degradation. Protein is transferred via the endosomes to the vacuole for degradation. Localized to the inner plasma membrane domain in the…
AT2G47180	1.58124	7.46847e-22	6.32949e-20	UP	GALACTINOL SYNTHASE 1 (AtGolS1);GALACTINOL SYNTHASE 1 (GolS1)	GolS1 is a galactinol synthase that catalyzes the formation of galactinol from UDP-galactose and myo-inositol. GolS1 transcript levels rise in response to methyl viologen, an oxidative damage-inducing agent. Plants over-expressing GolS1 have increased tolerance to salt, chilling, and high-light stress.
AT2G47190	1.20705	1.17808e-09	1.06908e-08	UP	MYB DOMAIN PROTEIN 2 (ATMYB2);MYB DOMAIN PROTEIN 2 (MYB2)	Encodes a MYB transcription factor that possesses an R2R3 MYB DNA binding domain and is known to regulate the expression of salt- and dehydration-responsive genes. Has been shown to bind calmodulin.
AT2G47210	1.17356	4.07179e-12	6.51105e-11	UP	SWR1 COMPLEX 4 (SWC4); (ATSWC4)	myb-like transcription factor family protein;(source:Araport11)
AT2G47220	1.00436	0.00222113	0.00502684	UP	DOMAIN OF UNKNOWN FUNCTION 724 5 (DUF5);DOMAIN OF UNKNOWN FUNCTION 724 5 (ATDUF5)	Member of the plant-specific DUF724 protein family. Arabidopsis has 10 DUF724 proteins. Loss of function mutant has a WT phenotype
AT2G47250	1.19934	3.96123e-09	3.22756e-08	UP		RNA helicase family protein;(source:Araport11)
AT2G47300	1.23371	0.00869872	0.017221	UP		Encodes a protein involved in rRNA but not tRNA maturation.
AT2G47310	1.37958	1.71353e-05	6.2907e-05	UP		flowering time control protein-related / FCA gamma-like protein;(source:Araport11)
AT2G47330	1.41214	1.61454e-09	1.41809e-08	UP		P-loop containing nucleoside triphosphate hydrolases superfamily protein;(source:Araport11)
AT2G47390	1.44294	3.31216e-13	6.68959e-12	UP		Prolyl oligopeptidase family protein;(source:Araport11)
AT2G47410	1.58311	1.08788e-12	1.95971e-11	UP		WD40 domain-containing protein;(source:Araport11)
AT2G47470	1.09095	1.39348e-10	1.55901e-09	UP	ARABIDOPSIS THALIANA PROTEIN DISULFIDE ISOMERASE 11 (ATPDI11);PROTEIN DISULFIDE ISOMERASE 11 (PDI11);MATERNAL EFFECT EMBRYO ARREST 30 (MEE30);UNFERTILIZED EMBRYO SAC 5 (UNE5);PDI-LIKE 2-1 (ATPDIL2-1)	Encodes a protein disulfide isomerase-like (PDIL) protein, a member of a multigene family within the thioredoxin (TRX) superfamily. Transcript levels for this gene are up-regulated in response to three different chemical inducers of ER stress (dithiothreitol, beta-mercaptoethanol, and tunicamycin). AtIRE1-2 does not appear to be required for this response, but the atbzip60 mutant has a diminished…
AT2G47550	3.49809	2.40513e-15	7.35898e-14	UP		Plant invertase/pectin methylesterase inhibitor superfamily;(source:Araport11)
AT2G47650	1.1255	6.57418e-11	7.90444e-10	UP	UDP-XYLOSE SYNTHASE 4 (UXS4)	encodes a protein similar to UDP-glucuronic acid decarboxylase. UDP-glucuronic acid decarboxylase produces UDP-xylose, which is a substrate for many cell wall carbohydrates including hemicellulose and pectin. UDP-xylose is also known to feedback regulate several cell wall biosynthetic enzymes.
AT2G47680	1.70489	5.33793e-07	2.72073e-06	UP		zinc finger (CCCH type) helicase family protein;(source:Araport11)
AT2G47800	2.64646	5.05142e-39	1.64371e-36	UP	ATP-BINDING CASSETTE C4 (ABCC4);MULTIDRUG RESISTANCE-ASSOCIATED PROTEIN 4 (ATMRP4); (EST3);MULTIDRUG RESISTANCE-ASSOCIATED PROTEIN 4 (MRP4)	Encodes a plasma membrane localized ATPase transporter involved in multidrug transport. The expression of this gene is upregulated by herbicide safeners such as benoxacor, fluxofenim and fenclorim. The mRNA is cell-to-cell mobile.
AT2G47820	2.31799	5.27505e-09	4.16078e-08	UP		arginine-glutamic acid dipeptide repeat protein;(source:Araport11)
AT2G47950	1.4193	0.00407047	0.00866147	UP		myelin transcription factor-like protein;(source:Araport11)
AT2G47980	1.48417	1.10269e-11	1.5951e-10	UP	SISTER-CHROMATID COHESION PROTEIN 3 (ATSCC3);SISTER-CHROMATID COHESION PROTEIN 3 (SCC3)	Essential to the monopolar orientation of the kinetochores during meiosis.
AT2G48000	1.10945	1.00239e-05	3.88448e-05	UP		Pentatricopeptide repeat (PPR) superfamily protein;(source:Araport11)
AT2G48060	1.05701	1.88389e-06	8.54988e-06	UP		piezo-type mechanosensitive ion channel component;(source:Araport11)
AT2G48110	1.19555	2.23728e-08	1.54373e-07	UP	(MED5B); (MED33B);REDUCED EPIDERMAL FLUORESCENCE 4 (REF4)	Encodes a novel protein of unknown function with homologs in non-seed plants. Sequence analysis predicts membrane spanning domains and a putative protein-protein interaction domain. Semi-dominant mutations display defects in phenylpropanoid accumulation suggesting a role in phenylpropanoid metabolism. It has been shown to physically associate with the conserved transcriptional coregulatory comple…
AT2G48160	1.46847	4.08169e-12	6.52179e-11	UP		HUA and HUA-LIKE (HULK) genes act redundantly to regulate a subset of essential genes, with some (or all) family members also having specific functions.
AT3G01160	1.08308	5.54058e-05	0.000180604	UP		pre-rRNA-processing ESF1-like protein;(source:Araport11)
AT3G01310	1.33989	8.43049e-10	7.93503e-09	UP		Encodes a functional VIP1/PPIP5K-type ATP-grasp kinase that is involved in both InsP6 to InsP7 conversion and InsP7 to InsP8 conversion, producing the InsP8 cofactor of the ASK1-COI1-JAZ-jasmonate co-receptor complex. It is the major isoform in plants, is required for jasmonate-dependent defenses, and plays an important role in plant defenses against necrotrophic fungi and insect herbivores.
AT3G01320	1.78357	6.73473e-14	1.57785e-12	UP	SIN3-LIKE 1 (SNL1)	Encodes SIN3-like 1, a homolog of the transcriptional repressor SIN3 (AT1G24190).
AT3G01370	1.55692	4.45218e-12	7.0697e-11	UP	ARABIDOPSIS THALIANA CRM FAMILY MEMBER 2 (ATCFM2);CRM FAMILY MEMBER 2 (CFM2)	Encodes a protein containing a CRM domain that is involved in group I and group II intron splicing.
AT3G01420	6.07818	5.74824e-146	5.89195e-142	UP	PLANT ALPHA DIOXYGENASE 1 (PADOX-1);ALPHA-DIOXYGENASE 1 (ALPHA-DOX1); (DOX1); (DIOX1)	Encodes an alpha-dioxygenase involved in protection against oxidative stress and cell death. Induced in response to Salicylic acid and oxidative stress. Independent of NPR1 in induction by salicylic acid. The mRNA is cell-to-cell mobile.
AT3G01460	1.77584	3.77315e-14	9.26343e-13	UP	METHYL-CPG-BINDING DOMAIN 9 (MBD9); (ATMBD9)	Encodes a protein with a methyl-CpG-binding domain. Has sequence similarity to human MBD proteins. Involved in the modification of the FLC chromatin acetylation state to affect FLC expression. Mutants show an early flowering, and enhanced shoot branching phenotypes.
AT3G01610	1.14914	1.55567e-07	8.93312e-07	UP		AAA-type ATPase - Over 90% homologous to CDC48a
AT3G01670	1.24136	1.20389e-08	8.78285e-08	UP		Encodes a protein localized to phloem filaments that is required for phloem filament formation.The mRNA is cell-to-cell mobile.
AT3G01720	1.79784	2.20921e-21	1.75538e-19	UP	(ATSERGT1)	peptidyl serine alpha-galactosyltransferase;(source:Araport11)
AT3G01770	1.54237	3.23177e-14	8.04998e-13	UP	GLOBAL TRANSCRIPTION FACTOR GROUP E 11 (GTE11)	Bromodomain protein that functions as a negative regulator of sugar and ABA signaling.
AT3G01780	1.69125	3.21041e-22	2.92504e-20	UP		Encodes TPLATE, a cytokinesis protein targeted to the cell plate. Functions in vesicle-trafficking events required for site-specific cell wall modifications during pollen germination and for anchoring of the cell plate to the mother wall at the correct cortical position.
AT3G01810	1.21677	3.69753e-07	1.9588e-06	UP		EEIG1/EHBP1 protein amino-terminal domain protein;(source:Araport11)
AT3G02020	1.17966	1.02344e-10	1.18067e-09	UP	ASPARTATE KINASE 3 (AK3)	encodes a monofunctional aspartate kinase
AT3G02040	2.21099	2.00669e-37	6.04957e-35	UP	(AtGDPD1);GLYCEROPHOSPHODIESTER PHOSPHODIESTERASE 1 (GDPD1);SENESCENCE-RELATED GENE 3 (SRG3)	Encodes a member of the glycerophosphodiester phosphodiesterase (GDPD) family. Has glycerophosphodiester phosphodiesterase activity. Functions in maintaining cellular phosphate homeostasis under phosphate starvation. The mRNA is cell-to-cell mobile.
AT3G02060	1.21213	1.02902e-08	7.61549e-08	UP		DEAD/DEAH box helicase;(source:Araport11)
AT3G02090	1.05586	1.80461e-10	1.96571e-09	UP	(MPPBETA)	Insulinase (Peptidase family M16) protein;(source:Araport11)
AT3G02170	1.48712	7.34079e-12	1.10408e-10	UP		Encodes LONGIFOLIA2 (LNG2). Regulates leaf morphology by promoting cell expansion in the leaf-length direction. The LNG2 homologue LNG1 (At5g15580) has similar function.
AT3G02230	1.01742	1.22272e-09	1.10373e-08	UP	ARABIDOPSIS THALIANA REVERSIBLY GLYCOSYLATED POLYPEPTIDE 1 (ATRGP1);REVERSIBLY GLYCOSYLATED POLYPEPTIDE 1 (RGP1)	RGP1 is a UDP-arabinose mutase that catalyzes the interconversion between the pyranose and furanose forms of UDP-L-arabinose. It appears to be required for proper cell wall formation. rgp1/rgp2 (at5g15650) double mutants have a male gametophyte lethal phenotype. RGP1 fusion proteins can be found in the cytosol and peripherally associated with the Golgi apparatus. The mRNA is cell-to-cell mobile.
AT3G02240	1.61978	0.00302586	0.00665131	UP	GOLVEN 4 (GLV4);ROOT MERISTEM GROWTH FACTOR 7 (RGF7)	Encodes a root meristem growth factor (RGF). Belongs to a family of functionally redundant homologous peptides that are secreted, tyrosine-sulfated, and expressed mainly in the stem cell area and the innermost layer of central columella cells. RGFs are required for maintenance of the root stem cell niche and transit amplifying cell proliferation. Members of this family include: At5g60810 (RGF1), …
AT3G02260	1.82874	1.38136e-21	1.13272e-19	UP		Calossin-like protein required for polar auxin transport
AT3G02360	1.24256	1.71435e-16	6.44848e-15	UP	6-PHOSPHOGLUCONATE DEHYDROGENASE 2 (PGD2)	6-phosphogluconate dehydrogenase family protein;(source:Araport11)
AT3G02400	1.28447	4.04678e-05	0.000136155	UP	FORKHEADASSOCIATED DOMAIN 2 (FHA3)	Contains a single exon and encodes a ~66-kD protein with a Forkhead- Associated domain. Binds the promoter of PEX11b and expression is correlated with negative regulation of PEX11b.
AT3G02875	1.43282	6.0821e-14	1.43644e-12	UP		Hydrolyzes amino acid conjugates of the plant growth regulator indole-3-acetic acid (IAA), including IAA-Leu and IAA-Phe. Uses Mg and Co ions as cofactors.
AT3G03050	1.19507	4.58504e-09	3.67736e-08	UP	ROOT HAIR DEFECTIVE 7 (RHD7);CELLULOSE SYNTHASE-LIKE D3 (CSLD3);KOJAK (KJK);CELLULOSE SYNTHASE LIKE D3 (ATCSLD3)	encodes a cellulose synthase like protein. mutations initiate root hairs that rupture at their tip soon after initiation. is required for the synthesis of a noncellulosic wall polysaccharide.
AT3G03140	1.24822	5.94617e-07	3.0046e-06	UP	PWWP-DOMAIN INTERACTOR OF POLYCOMBS1 (PWO1);PRO-TRP-PRO-TRP PROTEIN 1 (PWWP1)	Encodes a chromatin-associated protein that interacts with plant nuclear lamin-like components to regulate nuclear size.
AT3G03350	1.07353	0.00824008	0.0164193	UP		NAD(P)-binding Rossmann-fold superfamily protein;(source:Araport11)
AT3G03380	1.24583	6.74964e-13	1.27059e-11	UP		Encodes a putative DegP protease.The mRNA is cell-to-cell mobile.
AT3G03440	1.53278	2.21284e-12	3.77085e-11	UP		ARM repeat superfamily protein;(source:Araport11)
AT3G03520	1.28743	1.45849e-07	8.44427e-07	UP		Lysophosphatidic acid phosphatase highly expressed during phosphate starvation and abiotic stresses. Role in lipid synthesis.
AT3G03530	2.7006	6.87739e-14	1.6076e-12	UP	NON-SPECIFIC PHOSPHOLIPASE C4 (NPC4); (ATNPC4)	PHOSPHOESTERASE FAMILY PROTEIN, NPC4 is significantly induced upon phosphate starvation and plays an important role in the supply of inorganic phosphate and diacylglycerol from membrane-phospholipids during phosphate deprivation.
AT3G03570	1.05672	8.58351e-07	4.20258e-06	UP		signal transducer, putative (DUF3550/UPF0682);(source:Araport11)
AT3G03650	1.37423	0.0170712	0.0315242	UP	EMBRYO SAC DEVELOPMENT ARREST 5 (EDA5)	Exostosin family protein;(source:Araport11)
AT3G03670	1.6738	0.00384846	0.00824888	UP		Peroxidase superfamily protein;(source:Araport11)
AT3G03680	1.0192	0.000364372	0.000991588	UP	MULTIPLE C2 DOMAIN AND TRANSMEMBRANE REGION PROTEIN 14 (MCTP14)	Encodes a m-type thioredoxin (Trx-m1) localized in chloroplast stroma.
AT3G03790	1.73994	4.88925e-18	2.37511e-16	UP		ankyrin repeat family protein / regulator of chromosome condensation (RCC1) family protein;(source:Araport11)
AT3G03810	1.47762	9.60401e-10	8.90064e-09	UP		O-fucosyltransferase family protein;(source:Araport11)
AT3G04060	1.08219	0.000351453	0.000959742	UP	NAC DOMAIN CONTAINING PROTEIN 46 (anac046);NAC DOMAIN CONTAINING PROTEIN 46 (NAC046)	NAC046 is a member of the NAC domain containing family of transcription factors. It was identified in a screen for regulators of chlorophyll protein gene expression. Mutants in NAC046 have delayed senescence and increased CHL content suggesting a role in regulation of senescence and chlorophyll degradation.
AT3G04070	1.65983	7.8271e-10	7.41134e-09	UP	SPEEDY HYPONASTIC GROWTH (SHYG);SPEEDY HYPONASTIC GROWTH (SHG);NAC DOMAIN CONTAINING PROTEIN 47 (NAC047);NAC DOMAIN CONTAINING PROTEIN 47 (anac047)	NAC domain containing protein 47;(source:Araport11)
AT3G04160	1.03466	0.0106582	0.0206515	UP		U11/U12 small nuclear ribonucleoprotein;(source:Araport11)
AT3G04240	1.53331	4.77181e-13	9.29868e-12	UP		Has O-linked N-acetyl glucosamine transferase activity. Similar to Arabidopsis SPY gene.
AT3G04260	1.24262	4.90884e-10	4.84736e-09	UP	PLASTID TRANSCRIPTIONALLY ACTIVE 3 (PTAC3);PIGMENT DEFECTIVE 324 (PDE324)	plastid transcriptionally active 3;(source:Araport11)
AT3G04320	3.10635	5.11638e-08	3.26137e-07	UP		Kunitz family trypsin and protease inhibitor protein;(source:Araport11)
AT3G04340	1.30346	2.22874e-11	2.98232e-10	UP	EMBRYO DEFECTIVE 2458 (emb2458);(FILAMENTATION TEMPERATURE-SENSITIVE H)-LIKE 5 (FTSHI5)	Functions in maintaining the cellular redox balance and regulates photorespiratory metabolism.Strong interaction with TIC inner envelope protein translocon which consists of Tic20/Tic56/Tic100/Tic214(Ycf1)(DOI:10.1105/tpc.18.00357).
AT3G04510	1.43393	1.47673e-06	6.82901e-06	UP	LIGHT SENSITIVE HYPOCOTYLS 2 (LSH2);ORGAN BOUNDARY 2 (OBO2)	LIGHT-DEPENDENT SHORT HYPOCOTYLS-like protein (DUF640);(source:Araport11)
AT3G04530	1.11597	0.0140511	0.0264628	UP	(ATPPCK2);PHOSPHOENOLPYRUVATE CARBOXYLASE KINASE 2 (PPCK2);PHOSPHOENOLPYRUVATE CARBOXYLASE KINASE 2 (PEPCK2)	Encodes a second Arabidopsis phosphoenolpyruvate carboxylase kinase gene product with a different expression pattern from PPCK1. Expression of the gene is upregulated by exposure of the plant to light and is responsive to both phosphate (Pi) and phosphite (Phi) in shoots.
AT3G04560	1.29012	2.09147e-05	7.50614e-05	UP		nucleolar/coiled-body phosphoprotein;(source:Araport11)
AT3G04580	1.24665	5.76668e-07	2.92038e-06	UP	ETHYLENE INSENSITIVE 4 (EIN4)	Ethylene receptor, subfamily 2. Has serine kinase activity.
AT3G04605	1.11574	1.15366e-08	8.45849e-08	UP	MUSTANG 1 (MUG1)	Encodes a member of a domesticated transposable element gene family MUSTANG. Members of this family are derived from transposable elements genes but gained function in plant fitness and flower development. Known members include: AT3G04605 (MUG1), AT2G30640 (MUG2), AT1G06740 (MUG3), AT5G16505 (MUG4), AT3G06940 (MUG5), AT5G48965 (MUG6), AT3G05850 (MUG7) and AT5G34853 (MUG8).
AT3G04610	1.08858	1.45997e-07	8.44985e-07	UP		RNA-binding KH domain-containing protein;(source:Araport11)
AT3G04690	1.45466	0.000305227	0.000844762	UP	ANXUR1 (ANX1)	Receptor-like kinase required for maintenance of pollen tube growth. Display polar localization at the plasma membrane of the pollen tube tip.
AT3G04710	1.12825	8.47189e-05	0.000264666	UP	TETRATRICOPEPTIDE REPEAT 10 (TPR10)	Encodes one of the 36 carboxylate clamp (CC)-tetratricopeptide repeat (TPR) proteins (Prasad 2010, Pubmed ID: 20856808) with potential to interact with Hsp90/Hsp70 as co-chaperones.
AT3G04717	1.75681	1.37589e-11	1.94791e-10	UP		Based on qRT-PCR data, this annotated pseudogene is expressed and upregulated in response to infection with the yellow strain of Cucumber mosaic virus in C24 and Col-0.
AT3G04720	1.20406	1.207e-13	2.67209e-12	UP	(ATPR4);PATHOGENESIS-RELATED 4 (PR4);HEVEIN-LIKE (HEL); (PR-4)	Encodes a protein similar to the antifungal chitin-binding protein hevein from rubber tree latex. mRNA levels increase in response to ethylene and turnip crinkle virus infection. The mRNA is cell-to-cell mobile.
AT3G04740	1.70657	2.69403e-13	5.54494e-12	UP	ARABIDOPSIS MEDIATOR COMPONENTS 14 (ATMED14);STRUWWELPETER (SWP);MEDIATOR COMPONENTS 14 (MED14)	encodes a protein with similarities to subunits of the Mediator complex, required for RNA polymerase II recruitment at target promoters in response to specific activators. Lines carrying loss of function mutations in the gene have reduced cell numbers in aerial organs. On the other hand, lines overexpressing the gene have increased number of small cells in clusters, suggesting cell division is mo…
AT3G04750	1.30803	5.00065e-05	0.000164576	UP		Tetratricopeptide repeat (TPR)-like superfamily protein;(source:Araport11)
AT3G04810	1.11176	1.52386e-05	5.67263e-05	UP		Encodes AtNek2, a member of the NIMA-related serine/threonine kinases (Neks) that have been linked to cell-cycle regulation in fungi and mammals. Plant Neks might be involved in plant development processes.
AT3G04820	1.5413	4.14257e-08	2.70369e-07	UP		Pseudouridine synthase family protein;(source:Araport11)
AT3G04870	1.0011	1.96092e-07	1.10031e-06	UP		Involved in the biosynthesis of carotenes and xanthophylls, reduces zeta-carotene to lycopene.
AT3G04980	1.50289	0.000105314	0.000322085	UP		DNAJ heat shock N-terminal domain-containing protein;(source:Araport11)
AT3G05040	1.21139	8.0587e-07	3.96551e-06	UP		Encodes member of importin/exportin family. Involved in timing of shoot maturation. Involved in miRNA transport. Mutants flower early and have small, curled leaves and reduced abundance of certain miRNA species.
AT3G05130	1.04544	0.00867143	0.0171753	UP		paramyosin-like protein;(source:Araport11)
AT3G05270	1.39264	8.65443e-09	6.51306e-08	UP		Encodes a protein that localizes at motile vesicle-like small compartments in differentiating xylem cells that is associated with microtubule plus-ends. VETH-positive compartments are unlikely to be elements in conventional endomembrane trafficking pathways. It can associate with COG2, and together these two proteins co-localize with the EXO70A1 exocyst subunit, tethering EXO70A1 to compartments …
AT3G05350	1.01604	2.91793e-07	1.58122e-06	UP		Metallopeptidase M24 family protein;(source:Araport11)
AT3G05360	2.03679	1.12556e-07	6.68035e-07	UP	RECEPTOR LIKE PROTEIN 30 (AtRLP30);RECEPTOR LIKE PROTEIN 30 (RLP30)	receptor like protein 30;(source:Araport11)
AT3G05380	1.15429	4.79558e-06	1.99613e-05	UP	ARABIDOPSIS THALIANA ALWAYS EARLY 2 (ATALY2);ALWAYS EARLY 2 (ALY2)	ALWAYS EARLY 2;(source:Araport11)
AT3G05400	1.40285	1.25987e-06	5.92368e-06	UP		Major facilitator superfamily protein;(source:Araport11)
AT3G05420	1.27011	5.14407e-13	9.96694e-12	UP	ACYL-COA BINDING PROTEIN 4 (ACBP4); (ATACBP4)	Acyl-CoA binding protein with high affinity for oleoyl-CoA. Expressed in all plant organs. Involved in fatty acid transport.
AT3G05530	1.0556	1.13919e-10	1.3003e-09	UP	(ATS6A.2);REGULATORY PARTICLE TRIPLE-A ATPASE 5A (RPT5A)	Encodes RPT5a (Regulatory Particle 5a), one of the six AAA-ATPases of the proteasome regulatory particle. Essential for gametophyte development. In Arabidopsis, the RPT5 subunit is encoded by two highly homologous genes, RPT5a and RPT5b. RPT5a and RPT5b show accession-dependent functional redundancy. In Wassilewskija (Ws) accession: mutant alleles of RPT5a displayed 50% pollen lethality, indicati…
AT3G05630	4.21795	1.22853e-45	5.24683e-43	UP	PHOSPHOLIPASE D ZETA 2 (PDLZ2);PHOSPHOLIPASE D ZETA 2 (PLDZETA2);PHOSPHOLIPASE D P2 (PLDP2)	Encodes a member of the PXPH-PLD subfamily of phospholipase D proteins. Regulates vesicle trafficking. Required for auxin transport and distribution and hence auxin responses. This subfamily is novel structurally different from the majority of plant PLDs by having phox homology (PX) and pleckstrin homology (PH) domains. Involved regulating root development in response to nutrient limitation. Play…
AT3G05650	1.03534	0.000113333	0.000344197	UP	RECEPTOR LIKE PROTEIN 32 (RLP32);RECEPTOR LIKE PROTEIN 32 (AtRLP32)	receptor like protein 32;(source:Araport11)
AT3G05670	1.42526	1.45292e-09	1.29107e-08	UP		RING/U-box protein;(source:Araport11)
AT3G05680	1.79518	1.49658e-14	3.95359e-13	UP	VIRILIZER (VIR);EMBRYO DEFECTIVE 2016 (EMB2016)	Encodes a splicing/methylation factor that is a homologue to the mammalian VIRILIZER, is member of a core set of mRNA m6A writer proteins and is required for N6-adenosine methylation of mRNA. Analysis of transcriptional profiles of the vir-1 mutant suggests that VIR is likely involved in regulation of gene expression, but the function of VIR is rather general than specific and knock-down of VIR d…
AT3G06010	1.40901	2.23112e-07	1.23817e-06	UP	(ATCHR12);CHROMATIN REMODELING 12 (CHR12)	Encodes AtCHR12, a SNF2/Brahma-type chromatin-remodeling protein. AtCHR12 mediates temporary growth arrest in Arabidopsis upon perceiving environmental stress.
AT3G06210	1.30469	0.000240543	0.000679689	UP		ARM repeat superfamily protein;(source:Araport11)
AT3G06250	1.1204	2.65185e-06	1.16659e-05	UP		FAR1-related sequence 7;(source:Araport11)
AT3G06290	1.76427	1.15282e-10	1.31295e-09	UP		Encodes a component of the conserved TREX-2 complex that couples mRNA transcription with nucleo-cytoplasmic export, that is required for prevention of epigenetic gene silencing and has additional roles in regulating siRNAs and DNA methylation.
AT3G06340	1.62842	1.06862e-11	1.55257e-10	UP		DNAJ heat shock N-terminal domain-containing protein;(source:Araport11)
AT3G06350	1.04316	5.3768e-09	4.23289e-08	UP	EMBRYO DEFECTIVE 3004 (EMB3004);MATERNAL EFFECT EMBRYO ARREST 32 (MEE32)	Encodes a bi-functional dehydroquinate-shikimate dehydrogenase enzyme that catalyzes two steps in the chorismate biosynthesis pathway.
AT3G06400	1.76969	1.62095e-17	7.25535e-16	UP	CHROMATIN-REMODELING PROTEIN 11 (CHR11)	Encodes a SWI2/SNF2 chromatin remodeling protein belonging to the ISWI family. Involved in nuclear proliferation during megagametogenesis and cell expansion in the sporophyte. Constitutively expressed. RNAi induced loss of function in megagametogenesis results in female sterility.35S:RNAi plants have reduced stature. Double mutation in CHR17 and CHR11 results in the loss of the evenly spaced nucl…
AT3G06450	1.03869	4.94576e-07	2.54444e-06	UP		HCO3- transporter family;(source:Araport11)
AT3G06480	1.21377	2.1033e-09	1.80408e-08	UP	RNA HELICASE 40 (RH40)	DEAD box RNA helicase family protein;(source:Araport11)
AT3G06490	2.01129	7.95892e-06	3.14955e-05	UP	BOTRYTIS-SUSCEPTIBLE1 (BOS1);MYB DOMAIN PROTEIN 108 (AtMYB108);MYB DOMAIN PROTEIN 108 (MYB108)	putative transcription factor MYB108 (MYB108) mRNA,
AT3G06530	1.11884	1.73925e-06	7.94266e-06	UP		ARM repeat superfamily protein;(source:Araport11)
AT3G06580	1.20135	3.03792e-11	3.94911e-10	UP	(GALK);GALACTOSE KINASE 1 (GAL1)	Encodes a protein with galactose kinase activity. The gene was shown to complement the yeast Agal1 mutant defective in the galactokinase gene GAL1.
AT3G06670	1.18353	9.94483e-09	7.39192e-08	UP	PLATINUM SENSITIVE 2 LIKE (PSY2L);SUPPRESSOR OF MEK 1 (SMEK1)	SMEK1 forms a catalytically active complex with PP4 proteins. The complex has been shown to target and dephosphorylate HYL1 which in turn promotes miRNA biogenesis. Mutants have pleiotrophic phenotypes and decreased production of miRNA. SMEK1 accumulation is responsive to ABA.
AT3G06810	1.92481	2.87565e-18	1.44842e-16	UP	IBA-RESPONSE 3 (IBR3)	Encodes a protein with similarity to acyl-CoA dehydrogenases. Mutations in IBR3 render plants resistant to indole-3-butryic acid, a putative storage form of the biologically active auxin IAA (indole-3-acetic acid). IBR3 is hypothesized to carry out the second step in a &#946;-oxidation-like process of IBA metabolism in Arabidopsis. Though its subcellular location has not been determined, IBR3 has…
AT3G06850	1.01159	5.41665e-08	3.42403e-07	UP	DARK INDUCIBLE 3 (DIN3); (BCE2); (LTA1)	dihydrolipoamide branched chain acyltransferase
AT3G06860	1.05671	1.06944e-09	9.79605e-09	UP	MULTIFUNCTIONAL PROTEIN 2 (MFP2);MULTIFUNCTIONAL PROTEIN 2 (ATMFP2)	Encodes a multifunctional protein. Involved in peroxisomal fatty acid beta oxidation. Loss-of-function mutant lacks hydroxyacyl-CoA dehydrogenase activity and have reduced levels of long-chain enoyl-CoA hydratase activity. The mutant has fewer but larger peroxisomes. The mRNA is cell-to-cell mobile.
AT3G06940	1.19111	1.26906e-06	5.96009e-06	UP	MUSTANG 5 (MUG5)	Encodes a member of a domesticated transposable element gene family MUSTANG. Members of this family are derived from transposable elements genes but gained function in plant fitness and flower development. Known members include: AT3G04605 (MUG1), AT2G30640 (MUG2), AT1G06740 (MUG3), AT5G16505 (MUG4), AT3G06940 (MUG5), AT5G48965 (MUG6), AT3G05850 (MUG7) and AT5G34853 (MUG8).
AT3G07140	1.03452	4.31508e-07	2.25259e-06	UP		GPI transamidase component Gpi16 subunit family protein;(source:Araport11)
AT3G07160	1.43248	2.30165e-14	5.89797e-13	UP		Encodes GSL10, a member of the Glucan Synthase-Like (GSL) family believed to be involved in the synthesis of the cell wall component callose. GSL10 is required for male gametophyte development and plant growth. Has a role in entry of microspores into mitosis. GSL10 mutation leads to perturbation of microspore division symmetry, irregular callose deposition and failure of generative cell engulfmen…
AT3G07180	1.12764	9.40637e-08	5.65892e-07	UP		GPI transamidase component PIG-S-like protein;(source:Araport11)
AT3G07210	1.17029	0.00022055	0.000627398	UP		hypothetical protein;(source:Araport11)
AT3G07330	1.02849	1.86681e-06	8.48739e-06	UP		encodes a gene similar to cellulose synthase
AT3G07400	1.75426	7.63829e-15	2.16577e-13	UP		lipase class 3 family protein;(source:Araport11)
AT3G07520	1.67326	3.66363e-15	1.08888e-13	UP	(ATGLR1.4);GLUTAMATE RECEPTOR 1.4 (GLR1.4)	member of Putative ligand-gated ion channel subunit family. Contains a functional cation - permeable pore domain. Involved in cellular cation homeostasis.
AT3G07610	1.48978	1.36036e-11	1.92859e-10	UP	INCREASE IN BONSAI METHYLATION 1 (IBM1)	IBM1 likely encodes a protein with histone H3mK9 demethylation activity. It may preferentially demethylate H3mK9 at low-copy loci to protect them from silencing by nearby heterochromatin by preventing the spread of cytosine methylation. BONSAI (At1g73177) is hypermethylated in ibm1 mutants. ibm1 mutants have morphological defects that become apparent at the F3 generation, including small narrow l…
AT3G07660	1.02754	2.63382e-06	1.15937e-05	UP		flocculation protein (DUF1296);(source:Araport11)
AT3G07700	1.68954	6.96258e-20	4.47439e-18	UP		ABC1K7 is a member of an atypical protein kinase family that is induced by salt stress. Loss of function mutations affect the metabolic profile of chloroplast lipids. It appears to function along with ABC1K8 in mediating lipid membrane changes in response to stress.
AT3G07740	1.10367	0.000561365	0.00146382	UP	(HXA2); (HXA02); (HAC10); (ATADA2A);HOMOLOG OF YEAST ADA2 2A (ADA2A)	encodes a transcriptional adaptor ADA2a that interacts with histone acetyltransferase GCN5 homolog and CBF1
AT3G07770	1.10932	3.6647e-07	1.94426e-06	UP		HEAT SHOCK PROTEIN 89.1;(source:Araport11)
AT3G07970	1.63593	0.00165674	0.00387795	UP	QUARTET 2 (QRT2)	Required for pollen separation during normal development. In qrt mutants, the outer walls of the four meiotic products of the pollen mother cell are fused, and pollen grains are released in tetrads.May be required for cell type-specific pectin degradation.
AT3G07980	1.17632	4.95007e-05	0.000163119	UP		MAP3K epsilon protein kinase 2 is functionally redundant with MAP3Ke1. Required for pollen development but not essential.
AT3G08020	1.28156	7.26966e-08	4.48609e-07	UP		PHD finger family protein;(source:Araport11)
AT3G08530	1.59879	7.69627e-15	2.17919e-13	UP	(ATCHC2);CLATHRIN HEAVY CHAIN 2 (CHC2)	CHC2 heavy chain subunit of clathrin. Involved in vesicle mediated trafficking. Mutants show reduced rates of endocytosis and defects clathrin mediated exocytosis Mutants have increased drought tolerance due to defects in stomatal movement.
AT3G08590	1.63219	3.89129e-23	3.96873e-21	UP	2,3-BIPHOSPHOGLYCERATE-INDEPENDENT PHOSPHOGLYCERATE MUTASE 2 (iPGAM2)	Encodes a 2,3-biphosphoglycerate-independent phosphoglycerate mutase that is involved in pollen development and stomatal movement.
AT3G08670	1.145	2.3833e-06	1.0589e-05	UP		serine/arginine repetitive matrix-like protein;(source:Araport11)
AT3G08720	1.97361	1.49861e-18	7.89758e-17	UP		Encodes a ribosomal-protein S6 kinase. Gene expression is induced by cold and salt (NaCl). Activation of AtS6k is regulated by 1-naphthylacetic acid and kinetin, at least in part, via a lipid kinase-dependent pathway. Phosphorylates specifically mammalian and plant S6 at 25 degrees C but not at 37 degrees C. Involved in translational up-regulation of ribosomal proteins.
AT3G08850	1.47597	1.56785e-14	4.10484e-13	UP	(ATRAPTOR1B); (RAPTOR1); (RAPTOR1B)	Encodes one of two Arabidopsis RAPTOR/KOG1 homologs. RAPTOR proteins are binding partners of the target of rapamycin kinase that is present in all eukaryotes and play a central role in the stimulation of cell growth and metabolism in response to nutrients. Mutants show embryo lethal phenotype which occurs at pre-globular stage. May interact with TOR kinase in a rapamycin like signaling pathway. I…
AT3G08860	2.34208	5.69436e-34	1.40644e-31	UP		Encodes a protein that is predicted to have beta-alanine aminotransferase activity.
AT3G08870	1.05949	0.000298657	0.000827808	UP		Concanavalin A-like lectin protein kinase family protein;(source:Araport11)
AT3G08943	1.10539	1.1848e-07	6.99955e-07	UP		ARM repeat superfamily protein;(source:Araport11)
AT3G08947	1.09087	5.22947e-05	0.000171389	UP		ARM repeat superfamily protein;(source:Araport11)
AT3G08960	1.14744	1.82839e-06	8.32563e-06	UP		ARM repeat superfamily protein;(source:Araport11)
AT3G08970	1.17389	6.42242e-06	2.59224e-05	UP		J domain protein localized in ER lumen. Can compensate for the growth defect in jem1 scj1 mutant yeast. Also shows similarity to HSP40 proteins and is induced by heat stress. At high temperatures, mutant alleles are not transmitted through the pollen due to defects in pollen tube growth.
AT3G09030	1.30439	7.61534e-11	9.00314e-10	UP	ENDOPLASMIC RETICULUM-ARRESTED PEN3 (EAP3)	EAP3 is a cytolsolic BTB/POZ-domain protein involved in trafficking of PEN3.
AT3G09220	3.36852	1.74178e-17	7.72869e-16	UP		putative laccase, a member of laccase family of genes (17 members in Arabidopsis).
AT3G09260	1.1867	1.91719e-08	1.34689e-07	UP	LONG ER BODY (LEB); (PYK10); (PSR3.1); (BGLU23)	Encodes beta-glucosidase.The major constituent of ER bodies. One of the most abundant proteins in Arabidopsis seedlings. Exist in an soluble (inactive) and non-soluble (active) form, most probably formed in a polymerization process. Involved in the mutualistic interaction between Arabidopsis and the endophytic fungus Piriformospora indica.
AT3G09300	1.45202	3.16855e-15	9.55224e-14	UP	OSBP(OXYSTEROL BINDING PROTEIN)-RELATED PROTEIN 3B (ORP3B)	OSBP(oxysterol binding protein)-related protein 3B;(source:Araport11)
AT3G09360	1.24062	1.91389e-05	6.93194e-05	UP	(BRF2)	Cyclin/Brf1-like TBP-binding protein;(source:Araport11)
AT3G09440	1.13787	2.34891e-12	3.97628e-11	UP		Heat shock protein 70 (Hsp 70) family protein;(source:Araport11)
AT3G09560	1.47105	2.38908e-09	2.03052e-08	UP		The PAH1 gene encodes a phosphatidate phosphohydrolase. Mutant analysis revealed its involvement in galactolipid synthesis pathway, and the membrane lipid remodeling. The pah1pah2 double-mutant showed enhanced Al-susceptibility under low-P conditions, but there was no significant differences in Al tolerance between pah1pah2 and wild type when they were grown in a solution containing 35 &#956;M Pi.
AT3G09650	1.25451	1.87678e-09	1.62406e-08	UP	(CRM3);HIGH CHLOROPHYLL FLUORESCENCE 152 (HCF152)	RNA binding protein involved in the processing of chloroplast psbB-psbT-psbH-petB-petD transcript unit.
AT3G09670	1.30077	7.92919e-05	0.000249659	UP	PWWP DOMAIN PROTEIN 2 (PDP2)	PWWP domain protein involved in regulation of FLC and flowering time.
AT3G09690	1.45014	1.08087e-08	7.96758e-08	UP		alpha/beta-Hydrolases superfamily protein;(source:Araport11)
AT3G09790	1.2225	0.0214911	0.0386904	UP		encodes a ubiquitin-like protein that contains tandem repeats of the ubiquitin coding region, but at least one repeat per gene encodes a protein with amino acid substitutions.
AT3G09840	1.65233	1.04714e-20	7.55861e-19	UP	(ATCDC48A);CELL DIVISION CYCLE 48 (CDC48); (ATCDC48); (CDC48A)	Encodes a cell division cycle protein, a member of AAA-type ATPases gene family. Expressed throughout the plant in regions of cell division. Within the cell, sub-cellular localization varies depending on the stage of the cell cycle.Mutants in which the expression of CDC48A is altered show defects in cytokinesis, cell expansion and cell differentiation. The mRNA is cell-to-cell mobile.
AT3G09920	1.51319	2.23774e-11	2.99046e-10	UP		phosphatidyl inositol monophosphate 5 kinase;(source:Araport11)
AT3G09922	1.23397	0.00559536	0.011549	UP	A. THALIANA INDUCED BY PHOSPHATE STARVATION1 (ATIPS1);INDUCED BY PHOSPHATE STARVATION1 (IPS1)	Encodes a gene product whose expression is responsive to both phosphate (Pi) and phosphite (Phi) in both roots and shoots.
AT3G09940	1.47165	9.4455e-19	5.14981e-17	UP	(ATMDAR3);MONODEHYDROASCORBATE REDUCTASE 2 (MDAR2);MONODEHYDROASCORBATE REDUCTASE 3 (MDAR3);ARABIDOPSIS THALIANA MONODEHYDROASCORBATE REDUCTASE 3 (MDAR3);MONODEHYDROASCORBATE REDUCTASE (MDHAR)	Encodes a member of the monodehydroascorbate reductase gene family. Critical for a mutualistic symbiosis between the host Arabidopsis and the root colonizing fungus Piriformospora indica.
AT3G09960	1.20233	0.000239522	0.00067699	UP		Calcineurin-like metallo-phosphoesterase superfamily protein;(source:Araport11)
AT3G10010	1.6352	4.04733e-09	3.28856e-08	UP		Encodes a protein with DNA glycosylase activity that is involved in maintaining methylation marks.
AT3G10180	1.10865	0.0221482	0.0397338	UP		P-loop containing nucleoside triphosphate hydrolases superfamily protein;(source:Araport11)
AT3G10320	1.8796	1.70561e-10	1.87179e-09	UP	(MUM5);MUCILAGE-MODIFIED 5 (MUM5);MUCILAGE-RELATED 21 (MUCI21)	MUCI21 is a GT61 protein required for the production of highly branched xylan in seed coat mucilage. MUCI21 likely decorates xylan with xylose side chains that seem to be necessary for pectin attachment to the seed surface.
AT3G10360	1.46556	1.08611e-12	1.95971e-11	UP	PUMILIO 4 (PUM4);PUMILIO 4 (APUM4)	Encodes a member of the Arabidopsis Pumilio (APUM) proteins containing PUF domain (eight repeats of approximately 36 amino acids each). PUF proteins regulate both mRNA stability and translation through sequence-specific binding to the 3' UTR of target mRNA transcripts.
AT3G10380	1.38437	5.95235e-10	5.76396e-09	UP		Subunit of the Putative Arabidopsis Exocyst Complex
AT3G10420	1.6889	1.0278e-26	1.4838e-24	UP	SEEDLING PLASTID DEVELOPMENT 1 (SPD1)	P-loop containing nucleoside triphosphate hydrolases superfamily protein;(source:Araport11)
AT3G10440	1.00839	0.00412997	0.00877445	UP		Encodes a protein that protects meiotic centromere cohesion.
AT3G10490	1.22613	8.93641e-10	8.34988e-09	UP	SUPPRESSOR OF GENE SILENCING 1 (SGS1);ARABIDOPSIS NAC DOMAIN CONTAINING PROTEIN 51 (anac051)	Encodes a NAC transcription factor that physically associates with the histone H3K4 demethylase JMJ14 and through that association is involved in transcriptional repression and flowering time control.
AT3G10500	1.17418	2.20227e-08	1.52419e-07	UP		Encodes a transcriptional activator that is associated with the plasma membrane in a dormant form and is proteolytically cleaved to create a form that can enter the nucleus. It is thought to promote ROS production by binding directly to the promoters of genes encoding ROS biosynthetic enzymes during drought-induced leaf senescence.The mRNA is cell-to-cell mobile.
AT3G10530	1.57009	1.95442e-07	1.09739e-06	UP		Transducin/WD40 repeat-like superfamily protein;(source:Araport11)
AT3G10650	1.45323	3.80965e-13	7.57496e-12	UP		Encodes a nucleoporin involved in mRNA export from the nucleus. It is also involved in the regulation of nuclear morphology.
AT3G10690	1.08993	2.80828e-07	1.52705e-06	UP	DNA GYRASE A (GYRA)	Encodes a protein that when expressed together with GYRB2 generates an active supercoiling DNA gyrase enzyme that shares similar properties to its bacterial counterpart, including sensitivity to gyrase-specific antibiotics.
AT3G10800	1.48359	2.38671e-15	7.32448e-14	UP	(BZIP28)	Encodes bZIP28, a putative membrane-tethered transcriptional factor. Up-regulated in response to heat; a bZIP28 null mutant has a heat-sensitive phenotype. bZIP28 has a similar domain structure to the mammalian ATF6 protein involved in the unfolded protein response (UPR), and shares a bZIP domain, transmembrane domain, and a canonical S1P cleavage site. The bZIP28 seems to be glycosylated in vivo…
AT3G11010	1.62549	8.37734e-15	2.34611e-13	UP		receptor like protein 34;(source:Araport11)
AT3G11040	1.26044	6.43946e-05	0.000207055	UP		Encodes a cytosolic beta-endo-N-acetyglucosaminidase (ENGase). ENGases N-glycans cleave the O-glycosidic linkage between the two GlcNAc residues of the N-glycan core structure and thus generate a protein with a single GlcNAc attached to asparagine.
AT3G11080	2.18941	9.41097e-12	1.38297e-10	UP		receptor like protein 35;(source:Araport11)
AT3G11130	1.40093	1.26493e-12	2.25097e-11	UP	(ATCHC1);CLATHRIN HEAVY CHAIN 1 (CHC1)	CHC1 heavy chain subunit of clathrin. Involved in vesicle mediated trafficking. Mutants show reduced rates of endocytosis and defects clathrin mediated exocytosis. Mutants also have increased dehydration tolerance which may be related to the overall slower stomatal aperture dynamics. Overall growth is affected.
AT3G11240	1.15177	0.00185397	0.00427711	UP		Encodes an arginyl-tRNA:protein arginyltransferase (ATE2), a component of the N-end rule pathway that targets protein degradation through the identity of the amino-terminal residue of specific protein substrates. Arabidopsis contains two ATE genes: At5g05700/ATE1, At3g11240/ATE2. Another component of the N-end rule pathway is At5g02310/PROTEOLYSIS6 (PRT6). PRT6 and ATE were shown to regulate seed…
AT3G11330	1.25129	5.98119e-08	3.75169e-07	UP	PLANT INTRACELLULAR RAS GROUP-RELATED LRR 9 (PIRL9)	Encodes PIRL9, a member of the Plant Intracellular Ras-group-related LRRs (Leucine rich repeat proteins). PIRLs are a distinct, plant-specific class of intracellular LRRs that likely mediate protein interactions, possibly in the context of signal transduction. PIRL1 (AT5G05850) and PIRL9 (AT3G11330) are genetically redundant and are required for differentiation of microspores into pollen.
AT3G11402	1.60008	1.93644e-09	1.67335e-08	UP		Cysteine/Histidine-rich C1 domain family protein;(source:Araport11)
AT3G11430	1.06228	0.0278683	0.0485964	UP	GLYCEROL-3-PHOSPHATE SN-2-ACYLTRANSFERASE 5 (ATGPAT5);GLYCEROL-3-PHOSPHATE SN-2-ACYLTRANSFERASE 5 (GPAT5)	sn-glycerol-3-phosphate 2-O-acyltransferas, involved in the biosynthesis of suberin polyester.
AT3G11450	1.29703	4.79913e-11	5.94095e-10	UP	ZUOTIN-RELATED FACTOR 1A (ZRF1a);GONIDIALESS A/ZUOTIN RELATED FACTOR A1 (ATGLSA1);GONIDIALESS A/ZUOTIN RELATED FACTOR A2 (ATGLSA2)	Encodes a ZRF1 chromatin regulator. Functions in regulating plant growth and development.
AT3G11460	1.31383	0.00710777	0.0143712	UP	MITOCHONDRIAL RNA EDITING FACTOR 10 (MEF10)	Encodes a DYW PPR protein that is involved in editing the mitochondrial NAD2 transcript at the site nad2-842.
AT3G11480	2.29509	6.01561e-05	0.000194511	UP	(BSMT1); (ATBSMT1)	The gene encodes a SABATH methyltransferase that methylates both salicylic acid and benzoic acid. It is highly expressed in flowers, induced by biotic and abiotic stress and thought to be involved in direct defense mechanism.
AT3G11540	1.50756	1.44579e-12	2.53973e-11	UP	SPINDLY (SPY)	Encodes a N-acetyl glucosamine transferase that may glycosylate other molecules involved in GA signaling. Contains a tetratricopeptide repeat region, and a novel carboxy-terminal region. SPY acts as both a repressor of GA responses and as a positive regulation of cytokinin signalling. SPY may be involved in reducing ROS accumulation in response to stress.
AT3G11560	1.74181	3.62046e-12	5.85683e-11	UP		LETM1-like protein;(source:Araport11)
AT3G11590	1.41002	7.05943e-10	6.74363e-09	UP		golgin family A protein;(source:Araport11)
AT3G11710	1.03786	1.93846e-08	1.36044e-07	UP	LYSYL-TRNA SYNTHETASE 1 (ATKRS-1)	lysyl-tRNA synthetase 1;(source:Araport11)
AT3G11890	1.11949	3.76856e-05	0.000127737	UP		Sterile alpha motif (SAM) domain-containing protein;(source:Araport11)
AT3G11910	1.59515	1.60157e-17	7.23174e-16	UP		ubiquitin-specific protease 13;(source:Araport11)
AT3G11950	1.14215	0.00233368	0.00525892	UP		publications Tian et al (2007) and Sadre et al (2006) refer to At3g11950. The prenyltransferase gene studied is actually At3g11945 which arises from a split of the previous At3g11950 gene model.
AT3G11960	1.72695	4.97626e-14	1.19454e-12	UP		Cleavage and polyadenylation specificity factor (CPSF) A subunit protein;(source:Araport11)
AT3G11964	1.29848	1.90886e-08	1.34196e-07	UP		Encodes a nucleolar protein that is a ribosome biogenesis co-factor. Mutants display aberrant RNA processing and female gametophyte development.
AT3G12020	1.30035	9.70362e-07	4.69161e-06	UP		P-loop containing nucleoside triphosphate hydrolases superfamily protein;(source:Araport11)
AT3G12145	1.40913	1.63666e-17	7.29381e-16	UP	FLORAL TRANSITION AT THE MERISTEM4 (FTM4); (FLOR1);FLOR1 (FLR1)	A novel leucine-rich repeat protein. Interacts directly with MADS domain transcription factor.
AT3G12280	1.52732	5.67776e-11	6.93234e-10	UP	RETINOBLASTOMA-RELATED 1 (RBR1)	Encodes a retinoblastoma homologue RETINOBLASTOMA-RELATED protein (RBR or RBR1). RBR controls nuclear proliferation in the female gametophyte. Also required for correct differentiation of male gametophytic cell types. Regulates stem cell maintenance in Arabidopsis roots. Involved in the determination of cell cycle arrest in G1 phase after sucrose starvation. RBR1 is also involved in regulation of…
AT3G12360	1.15134	1.07916e-13	2.40988e-12	UP		Encodes a protein with an ankyrin motif and transmembrane domains that is involved in salt tolerance. Expressed throughout the plant and localized to the plasma membrane. Loss of function mutations show an increased tolerance to salt based on assaying seedling growth in the presence of salt. In the mutants, induction of genes required for production of reactive oxygen species is reduced suggestin…
AT3G12380	1.31302	4.34768e-06	1.82638e-05	UP	ACTIN-RELATED PROTEIN 5 (ARP5)	Encodes a gene similar to actin-related proteins in other organisms. Member of nuclear ARP gene family.
AT3G12480	1.12969	1.54662e-06	7.13128e-06	UP	NUCLEAR FACTOR Y, SUBUNIT C11 (NF-YC11)	nuclear factor Y, subunit C11;(source:Araport11)
AT3G12500	2.92372	2.42096e-40	8.55683e-38	UP	BASIC CHITINASE (HCHIB); (B-CHI);BASIC CHITINASE (ATHCHIB);PATHOGENESIS-RELATED 3 (PR-3);PATHOGENESIS-RELATED 3 (PR3); (CHI-B)	encodes a basic chitinase involved in ethylene/jasmonic acid mediated signalling pathway during systemic acquired resistance based on expression analyses.
AT3G12570	1.06522	5.38794e-09	4.2384e-08	UP	(FYD)	FYD;(source:Araport11)
AT3G12580	1.93798	2.02131e-12	3.47916e-11	UP	ARABIDOPSIS HEAT SHOCK PROTEIN 70 (ATHSP70);HEAT SHOCK PROTEIN 70 (HSP70); (HSC70-4)	heat shock protein 70;(source:Araport11)
AT3G12590	1.29119	2.38546e-10	2.53246e-09	UP		hypothetical protein;(source:Araport11)
AT3G12640	1.39027	3.31773e-09	2.74469e-08	UP		RNA binding (RRM/RBD/RNP motifs) family protein;(source:Araport11)
AT3G12740	1.08495	1.59419e-11	2.22168e-10	UP	ALA-INTERACTING SUBUNIT 1 (ALIS1)	Physically interacts with ALA3, and is required for the phospholipid translocase activity of ALA3. The mRNA is cell-to-cell mobile.
AT3G12810	1.20754	5.31325e-07	2.71017e-06	UP		Encodes a protein similar to ATP-dependent, chromatin-remodeling proteins of the ISWI and SWI2/SNF2 family. Genetic analyses suggest that this gene is involved in multiple flowering pathways. Mutations in PIE1 results in suppression of FLC-mediated delay of flowering and causes early flowering in noninductive photoperiods independently of FLC. PIE1 is required for expression of FLC in the shoot a…
AT3G12915	1.05022	0.00407023	0.00866147	UP		Ribosomal protein S5/Elongation factor G/III/V family protein;(source:Araport11)
AT3G12980	1.49378	7.75971e-09	5.90256e-08	UP		Encodes an enzyme with histone acetyltransferase activity that can use both H3 and H4 histones as substrates. No single prior lysine acetylation is sufficient to block HAC5 acetylation of the H3 or H4 peptides, suggesting that HAC5 can acetylate any of several lysines present in the peptides. Di-acetylation of both lysines 9 and 14 on the H3 peptide significantly reduces the level of incorporated…
AT3G13060	1.46557	1.24458e-11	1.77674e-10	UP		evolutionarily conserved C-terminal region 5;(source:Araport11)
AT3G13065	1.34286	3.79543e-05	0.000128478	UP	STRUBBELIG-RECEPTOR FAMILY 4 (SRF4)	STRUBBELIG-receptor family 4;(source:Araport11)
AT3G13080	2.18172	7.7984e-32	1.53719e-29	UP		encodes an ATP-dependent MRP-like ABC transporter able to transport glutathione-conjugates as well as chlorophyll catabolites. The expression of this gene is upregulated by herbicide safeners such as benoxacor and fenclorim.
AT3G13090	1.53168	0.00298937	0.00657886	UP	MULTIDRUG RESISTANCE-ASSOCIATED PROTEIN 8 (MRP8);MULTIDRUG RESISTANCE-ASSOCIATED PROTEIN 8 (ATMRP8);ATP-BINDING CASSETTE C6 (ABCC6)	member of MRP subfamily
AT3G13100	2.72828	7.32708e-16	2.49925e-14	UP		member of MRP subfamily
AT3G13225	1.35293	7.76694e-09	5.90587e-08	UP		WW domain-containing protein;(source:Araport11)
AT3G13290	1.68931	1.45295e-13	3.17882e-12	UP	VARICOSE-RELATED (VCR)	varicose-like protein;(source:Araport11)
AT3G13300	1.58751	1.48481e-15	4.71915e-14	UP		Encodes VCS (VARICOSE). Involved in mRNA decapping. VCS forms a mRNA decapping complex with DCP1 (At1g08370) and DCP2 (At5g13570). Unlike DCP2, VCS itself does not have mRNA decapping activity in vitro. DCP1, DCP2 and VCS colocalize in cytoplasmic loci, which are putative Arabidopsis mRNA processing bodies. Null mutants of DCP1, DCP2, and VCS accumulate capped mRNAs with a reduced degradation rat…
AT3G13330	2.04568	7.57792e-24	8.48893e-22	UP	PROTEASOME ACTIVATING PROTEIN 200 (PA200)	Encodes a protein that interacts with the 26S proteasome. Mutants are phenotypically indistinguishable from wild type plants under a variety of growth conditions. Protein levels increase upon exposure of seedlings to MG132, a specific, potent, reversible, and cell-permeable proteasome inhibitor.
AT3G13380	2.01244	1.44684e-15	4.60562e-14	UP	BRI1-LIKE 3 (BRL3)	Similar to BRI, brassinosteroid receptor protein.
AT3G13433	2.30905	2.45431e-16	8.96852e-15	UP		transmembrane protein;(source:Araport11)
AT3G13435	1.21521	0.0134014	0.0253721	UP		transmembrane protein;(source:Araport11)
AT3G13530	1.4665	1.17171e-11	1.68207e-10	UP	MITOGEN-ACTIVATED PROTEIN KINASE KINASE KINASE 7 (MAPKKK7);MAP3K EPSILON PROTEIN KINASE (MAP3KE1)	MAP3K epsilon protein kinase 1 is functionally redundant with MAP3Ke2. Required for pollen development but not essential. map3ke1;map3ke2 double-mutant pollen grains develop plasma membrane irregularities following pollen mitosis I. Localized primarily in the plasma membrane. Expressed in leaf trichomes, root columella cells and developing ovules.
AT3G13560	1.01933	4.19727e-07	2.19556e-06	UP		O-Glycosyl hydrolases family 17 protein;(source:Araport11)
AT3G13610	1.6098	1.85264e-11	2.53533e-10	UP	(F6'H1)	Encodes a Fe(II)- and 2-oxoglutarate-dependent dioxygenase family gene F6'H1. Mutations in this gene compromise iron uptake and the production of fluorescent phenolics involved in Fe uptake. The mRNA is cell-to-cell mobile.
AT3G13670	1.72902	2.84231e-17	1.20139e-15	UP	PHOTOREGULATORY PROTEIN KINASE 1 (PPK1);ARABIDOPSIS EL1-LIKE 2 (AEL2);MUT9P-LIKE-KINASE 4 (MLK4)	MUT9-like protein kinase. Contributes to phosphorylation of photoexcited CRY2. Interaction with CRY2 occurs via the non catalytic PPKC domain.MLK4 phosphorylates the conserved H2A serine 95 residue. Synthetic mutants that cannot phosphorylate H2AS95 fail to complement the late flowering phenotype suggesting that MLK4 promotes long day flowering via phosphorylation.MLK4 is required for H2A295 phos…
AT3G13780	1.27367	0.000941781	0.00233452	UP		SMAD/FHA domain-containing protein;(source:Araport11)
AT3G13790	1.27389	3.06493e-08	2.06071e-07	UP		Encodes a protein with invertase activity.
AT3G13870	1.40971	5.9371e-14	1.40381e-12	UP	GOLGI MUTANT 8 (GOM8);ROOT HAIR DEFECTIVE 3 (RHD3)	required for regulated cell expansion and normal root hair development. Encodes an evolutionarily conserved protein with putative GTP-binding motifs that is implicated in the control of vesicle trafficking between the endoplasmic reticulum and the Golgi compartments.
AT3G13930	1.0507	2.28796e-09	1.95105e-08	UP	MITOCHONDRIAL PYRUVATE DEHYDROGENASE SUBUNIT 2-2 (MTE2-2)	Encodes a subunit of the mitochondrial pyruvate dehydrogenase complex.
AT3G13950	1.78064	3.88142e-22	3.44455e-20	UP		ankyrin;(source:Araport11)
AT3G13990	1.6373	1.30191e-15	4.19642e-14	UP		dentin sialophosphoprotein, putative (DUF1296);(source:Araport11)
AT3G14010	1.41966	7.01967e-12	1.06359e-10	UP		hydroxyproline-rich glycoprotein family protein, similar to Mrs16p (GI:2737884) (Saccharomyces cerevisiae); weak similarity to ataxin-2 related protein (GI:1679686) (Homo sapiens). Included in a family of CTC interacting domain proteins found to interact with PAB2.
AT3G14050	1.4588	1.11742e-20	8.03758e-19	UP	RELA-SPOT HOMOLOG 2 (AT-RSH2);RELA/SPOT HOMOLOG 2 (RSH2);RELA/SPOT HOMOLOG 2 (ATRSH2)	RELA/SPOT homolog 2;(source:Araport11)
AT3G14120	1.08456	8.4027e-06	3.31006e-05	UP	(NUP107)	nuclear pore complex protein;(source:Araport11)
AT3G14172	1.61706	4.30905e-09	3.48052e-08	UP		GPI-anchored adhesin-like protein;(source:Araport11)
AT3G14230	1.04214	6.69452e-10	6.42499e-09	UP	RELATED TO AP2 2 (RAP2.2)	encodes a member of the ERF (ethylene response factor) subfamily B-2 of ERF/AP2 transcription factor family (RAP2.2). The protein contains one AP2 domain. There are 5 members in this subfamily including RAP2.2 AND RAP2.12.
AT3G14270	1.84141	1.42567e-16	5.38238e-15	UP		Encodes a protein that is predicted to act as a 1-phosphatidylinositol-3-phosphate (PtdIns3P) 5-kinase based on its homology to Fab1 from yeast. It contains an FYVE domain required for binding to PtdIns3P-containing membranes in yeast, as well as a Cpn60_TCP1 homology domain plus a kinase domain. fab1a/fab1b pollen grains not viable and have defective vacuolar organization. FAB1A and FAB1B comple…
AT3G14350	1.63349	1.46257e-11	2.05642e-10	UP	STRUBBELIG-RECEPTOR FAMILY 7 (SRF7)	STRUBBELIG-receptor family 7;(source:Araport11)
AT3G14400	1.31098	3.69035e-11	4.69015e-10	UP	UBIQUITIN-SPECIFIC PROTEASE 25 (UBP25)	Encodes a ubiquitin-specific protease.
AT3G14460	1.89365	5.12076e-05	0.000168284	UP	LEUCINE-RICH REPEAT (LRR) PROTEIN 1 (LRRAC1)	Leucine rich repeat protein that also contains an adenylate cyclase catalytic core motif. Capable of converting ATP to cAMP in vitro. Mutants show increased susceptibility to fungal pathogens.
AT3G14470	2.0241	7.78134e-10	7.37483e-09	UP		NB-ARC domain-containing disease resistance protein;(source:Araport11)
AT3G14590	1.33004	0.00633975	0.0129537	UP		Calcium-dependent lipid-binding (CaLB domain) family protein;(source:Araport11)
AT3G14620	1.02421	4.03385e-09	3.2789e-08	UP	CYTOCHROME P450, FAMILY 72, SUBFAMILY A, POLYPEPTIDE 8 (CYP72A8)	putative cytochrome P450 The mRNA is cell-to-cell mobile.
AT3G14650	1.10408	3.50577e-10	3.57021e-09	UP	CYTOCHROME P450, FAMILY 72, SUBFAMILY A, POLYPEPTIDE 11 (CYP72A11)	putative cytochrome P450 The mRNA is cell-to-cell mobile.
AT3G14680	1.84362	2.61125e-08	1.781e-07	UP	CYTOCHROME P450, FAMILY 72, SUBFAMILY A, POLYPEPTIDE 14 (CYP72A14)	putative cytochrome P450
AT3G14720	1.28378	1.60862e-08	1.14502e-07	UP		member of MAP KinaseThe mRNA is cell-to-cell mobile.
AT3G14800	1.13699	7.18197e-05	0.000228583	UP		transposable_element_gene;(source:Araport11);hAT-like transposase family (hobo/Ac/Tam3), has a 2.1e-83 P-value blast match to GB:CAA29005 ORFa of Maize Ac (hAT-element) (Zea mays);(source:TAIR10)
AT3G14830	1.05086	1.58498e-06	7.29176e-06	UP		epstein-barr nuclear antigen;(source:Araport11)
AT3G14840	1.55743	1.02099e-14	2.80568e-13	UP	LYSM RLK1-INTERACTING KINASE 1 (LIK1)	Encodes LRR-RLK protein that is localized to the plasma membrane and is involved in regulation of plant innate immunity to microbes. LIK1 is phosphorylated by CERK1, a kinase involved in chitin perception. The mRNA is cell-to-cell mobile.
AT3G14980	1.33085	1.06286e-05	4.091e-05	UP		IDM1 is a histone H3 acetyltransferase that is capable of recognizing methylated DNA through its MBD domain and recognizing unmethylated histone H3K4 through its PHD domain. It negatively regulates DNA demethylation, preventing DNA hypermethylation of highly homologous multicopy genes and other repetitive sequences.
AT3G14990	1.13672	1.82996e-08	1.29189e-07	UP	DJ-1 HOMOLOG A (AtDJ1A); (DJ-1A);DJ-1 HOMOLOG A (DJ1A)	Encodes a homolog of animal DJ-1 superfamily protein. In the A. thaliana genome, three genes encoding close homologs of human DJ-1 were identified AT3G14990 (DJ1A), AT1G53280 (DJ1B) and AT4G34020 (DJ1C). Among the three homologs, DJ1C is essential for chloroplast development and viability. It exhibits glyoxalase activity towards glyoxal and methylglyoxal. The mRNA is cell-to-cell mobile.
AT3G15070	1.04166	3.22025e-06	1.39302e-05	UP	TIE1-ASSOCIATED 33 RING-TYPE E3 LIGASE 2 (TEAR2)	Encodes a RING-type E3 ligase that positively regulates CIN-like TCP activity to promote leaf development by mediating the degradation of the TCP repressor TIE1.
AT3G15120	1.55276	2.17831e-08	1.51221e-07	UP		Encodes BRP1, an ATPase domain-containing protein that interacts with BRAT1 to negatively regulate transcriptional silencing at methylated genomic regions.
AT3G15180	1.25742	9.10084e-07	4.42312e-06	UP		ARM repeat superfamily protein;(source:Araport11)
AT3G15290	1.02008	2.28726e-06	1.02065e-05	UP		3-hydroxyacyl-CoA dehydrogenase family protein;(source:Araport11)
AT3G15500	2.30656	1.95299e-40	7.02392e-38	UP	(ANAC55);NAC DOMAIN CONTAINING PROTEIN 3 (NAC3);NAC DOMAIN CONTAINING PROTEIN 3 (ATNAC3);NAC DOMAIN CONTAINING PROTEIN 55 (ANAC055);NAC DOMAIN CONTAINING PROTEIN 55 (NAC055)	Encodes an ATAF-like NAC-domain transcription factor that doesn't contain C-terminal sequences shared by CUC1, CUC2 and NAM. Note: this protein (AtNAC3) is not to be confused with the protein encoded by locus AT3G29035, which, on occasion, has also been referred to as AtNAC3. The mRNA is cell-to-cell mobile.
AT3G15534	1.56768	5.23642e-05	0.00017159	UP		hypothetical protein;(source:Araport11)
AT3G15590	1.04314	1.67342e-05	6.15961e-05	UP		Tetratricopeptide repeat (TPR)-like superfamily protein;(source:Araport11)
AT3G15730	1.58046	2.96917e-22	2.72951e-20	UP	(PLD);PHOSPHOLIPASE D ALPHA 1 (PLDALPHA1)	Encodes phospholipase D alpha 1 (PLD alpha 1). Positive regulator of abscisic acid (ABA) mediated stomatal movements. PLD alpha 1 plays an important role in seed deterioration and aging in Arabidopsis. The mRNA is cell-to-cell mobile.
AT3G15880	1.37644	2.16833e-12	3.70114e-11	UP		WUS-interacting protein 2;(source:Araport11)
AT3G15920	1.15438	8.43892e-07	4.13792e-06	UP		Phox (PX) domain-containing protein;(source:Araport11)
AT3G15940	1.48058	1.01553e-11	1.48067e-10	UP		UDP-Glycosyltransferase superfamily protein;(source:Araport11)
AT3G15950	1.3085	0.000105703	0.00032313	UP		Similar to TSK-associating protein 1 (TSA1), contains 10 EFE repeats, a novel repeat sequence unique to plants. Expressed preferentially in the roots.Protein is localized to ER bodies- an endoplasmic reticulum derived structure. Loss of function mutations lack ER bodies.
AT3G15970	1.39942	4.04528e-08	2.6444e-07	UP		NUP50 (Nucleoporin 50 kDa) protein;(source:Araport11)
AT3G15980	1.30922	2.81994e-10	2.93595e-09	UP		Coatomer, beta subunit;(source:Araport11)
AT3G16000	1.1578	4.93762e-10	4.87343e-09	UP	MAR BINDING FILAMENT-LIKE PROTEIN 1 (MFP1)	Encodes a DNA-binding protein that binds to plastid DNA non-specifically and is associated with nucleoids and thylakoid membranes. The expression of the gene is correlated with the development of thylakoid membranes.MFP1 is required for the normal initiation of starch granules in Arabidopsis chloroplasts. Mutants lacking MFP1 have fewer starch granules per chloroplast relative to wild-type plants…
AT3G16030	1.09665	1.60744e-05	5.94702e-05	UP		lectin protein kinase family protein;(source:Araport11)
AT3G16060	1.36608	6.16239e-09	4.787e-08	UP		ATP binding microtubule motor family protein;(source:Araport11)
AT3G16150	2.48592	1.15455e-16	4.42709e-15	UP	ASPARAGINASE B1 (ASPGB1)	Encodes an asparaginase that catalyzes the degradation of L-asparagine to L-aspartic acid and ammonia. The mRNA is cell-to-cell mobile.
AT3G16290	1.23104	1.9326e-09	1.67096e-08	UP	EMBRYO DEFECTIVE 2083 (EMB2083);FTSH (FILAMENTATION-TEMPERATURE-SENSITIVE PROTEIN H) INACTIVE 2 (FTSHI2)	Strong interaction with TIC inner envelope protein translocon which consists of Tic20/Tic56/Tic100/Tic214(Ycf1)(DOI:10.1105/tpc.18.00357).
AT3G16450	1.43094	3.22013e-09	2.67366e-08	UP	JACALIN-RELATED LECTIN 33 (JAL33)	Mannose-binding lectin superfamily protein;(source:Araport11)
AT3G16460	1.74986	4.15508e-19	2.38597e-17	UP	JACALIN-RELATED LECTIN 34 (JAL34)	Mannose-binding lectin superfamily protein;(source:Araport11)
AT3G16470	1.00054	5.24336e-12	8.2241e-11	UP		Encodes a JA-responsive gene that coordinates with GRP7 in shaping plant development through the regulation of RNA processing in Arabidopsis. AtJAC1 interacts with RNA binding protein GRP7 specifically in the cytoplasm to regulate its nucleocytoplasmic distribution.
AT3G16620	1.31765	4.55411e-05	0.00015141	UP	TRANSLOCON OUTER COMPLEX PROTEIN 120 (TOC120);ARABIDOPSIS THALIANA TRANSLOCON OUTER COMPLEX PROTEIN 120 (ATTOC120)	component of TOC complex, plastid protein import machinery.
AT3G16630	1.5312	4.12313e-15	1.21443e-13	UP	(ATKINESIN-13A); (KINESIN-13A)	Kinesin-13A localized to entire Golgi stacks. Involved in trichome development.
AT3G16730	1.26816	0.000620594	0.0016035	UP	HYPERSENSITIVE TO EXCESS BORON 2 (HEB2)	condensin-2 complex subunit H2-like protein;(source:Araport11)
AT3G16785	1.19522	1.52117e-07	8.75707e-07	UP		Encodes a member of the PXPH-PLD subfamily of phospholipase D proteins. This subfamily is novel structurally different from the majority of plant PLDs by having phox homology (PX) and pleckstrin homology (PH) domains. Involved regulating root development in response to nutrient limitation. Does not appear to be involved in root hair patterning. Not induced upon Pi starvation.
AT3G16830	1.41454	2.34782e-12	3.97628e-11	UP	TOPLESS-RELATED 2 (TPR2)	TOPLESS-related 2;(source:Araport11)
AT3G16840	1.15122	7.10281e-06	2.84501e-05	UP		P-loop containing nucleoside triphosphate hydrolases superfamily protein;(source:Araport11)
AT3G16860	1.39648	2.98622e-06	1.30001e-05	UP	COBRA-LIKE PROTEIN 8 PRECURSOR (COBL8)	COBRA-like protein 8 precursor;(source:Araport11)
AT3G16940	1.6374	1.495e-12	2.61721e-11	UP	CALMODULIN-BINDING TRANSCRIPTION ACTIVATOR 6 (CAMTA6)	calmodulin-binding transcription activator;(source:Araport11)
AT3G17205	1.42243	5.48568e-12	8.55182e-11	UP	UBIQUITIN PROTEIN LIGASE 6 (UPL6)	ubiquitin protein ligase 6;(source:Araport11)
AT3G17240	1.33045	9.76233e-15	2.70443e-13	UP	LIPOAMIDE DEHYDROGENASE 2 (mtLPD2)	lipoamide dehydrogenase precursor
AT3G17310	1.56773	1.18058e-08	8.61887e-08	UP		Encodes DRM3 (Domains Rearranged Methyltransferase3), a catalytically mutated paralog of the cytosine methyltransferase DRM2. Despite being catalytically mutated, DRM3 is required for normal maintenance of non-CG DNA methylation, establishment of RNA-directed DNA methylation triggered by repeat sequences and accumulation of repeat-associated small RNAs.
AT3G17340	1.35172	2.17217e-10	2.3253e-09	UP		ARM repeat superfamily protein;(source:Araport11)
AT3G17410	1.24635	1.84304e-15	5.78597e-14	UP	PUTATIVE RECEPTOR-LIKE CYTOPLASMIC KINASE 1 (CARK1)	Positively regulates ABA-mediated physiological responses via phosphorylation on RCAR3/ RCAR11.
AT3G17420	1.41657	1.79472e-07	1.01438e-06	UP	GLYOXYSOMAL PROTEIN KINASE 1 (GPK1)	serine/threonine protein kinase-like protein
AT3G17450	1.1865	7.8071e-06	3.09986e-05	UP		hAT dimerization domain-containing protein;(source:Araport11)
AT3G17700	1.6852	2.17194e-13	4.58636e-12	UP		cyclic nucleotide-binding transporter 1, member of a family of cyclic nucleotide gated channels.The mRNA is cell-to-cell mobile.
AT3G17712	1.44734	2.59251e-05	9.10666e-05	UP		hypothetical protein;(source:Araport11)
AT3G17740	1.16006	1.01359e-05	3.91977e-05	UP		hypothetical protein;(source:Araport11)
AT3G17800	1.21486	1.22248e-14	3.31932e-13	UP		mRNA level of the MEB5.2 gene (At3g17800) remains unchanged after cutting the inflorescence stem
AT3G17810	1.59284	2.06717e-21	1.66184e-19	UP	PYRIMIDINE 1 (PYD1)	Encodes a protein predicted to have dihydropyrimidine dehydrogenase activity. Its activity has not been demonstrated in vivo, but, it is required for efficient uracil catabolism in Arabidopsis. It localizes to the plastid.
AT3G17820	1.2166	1.86721e-13	4.00814e-12	UP	GLUTAMINE SYNTHETASE 1;3 (GLN1;3);GLUTAMINE SYNTHETASE 1.3 (GLN1.3);ARABIDOPSIS THALIANA GLUTAMINE SYNTHASE CLONE KB6 (ATGSKB6)	encodes a cytosolic glutamine synthetase, the enzyme has low affinity with substrate ammonium The mRNA is cell-to-cell mobile.
AT3G17850	1.33603	2.22577e-10	2.3802e-09	UP	NCOMPLETE ROOT HAIR ELONGATION 1 (IREH1)	Protein kinase which together with IRE3 plays an important role in controlling root skewing and maintaining the microtubule network.
AT3G17900	1.57218	9.34861e-14	2.12468e-12	UP		unknown protein;(source:TAIR10)
AT3G17970	1.23802	6.26867e-08	3.91434e-07	UP		Integral chloroplast outer membrane protein. Belongs to one of the 36 carboxylate clamp (CC)-tetratricopeptide repeat (TPR) proteins (Prasad 2010, Pubmed ID: 20856808) with potential to interact with Hsp90/Hsp70 as co-chaperones.
AT3G18035	1.02897	2.96994e-10	3.07494e-09	UP		A linker histone like protein
AT3G18040	1.38033	3.42939e-06	1.47416e-05	UP		Encodes a protein with similarity to MAP kinases (MAPK9).Expressed preferentially in guard cells and appears to be involved in reactive oxygen species mediated ABA signaling.
AT3G18090	1.37219	0.000114257	0.000346747	UP		Encodes a subunit of RNA polymerase IV (aka RNA polymerase D). NRPD2b is closely related to NRPD2a, but has lower levels of transcription and does not affect endogenous siRNA when mutated.
AT3G18100	1.59013	1.60163e-05	5.93303e-05	UP		Member of the R2R3 transcription factor gene family.
AT3G18230	1.15959	9.33913e-10	8.68264e-09	UP		Octicosapeptide/Phox/Bem1p family protein;(source:Araport11)
AT3G18240	1.39502	2.34581e-09	1.99706e-08	UP		Ribosomal protein S24/S35;(source:Araport11)
AT3G18370	1.48785	3.03013e-16	1.09555e-14	UP	(NTMC2T3); (SYTF); (ATSYTF); (NTMC2TYPE3)	C2 domain-containing protein;(source:Araport11)
AT3G18390	1.15504	4.03009e-09	3.27714e-08	UP	EMBRYO DEFECTIVE 1865 (EMB1865)	CRS1 / YhbY (CRM) domain-containing protein;(source:Araport11)
AT3G18440	1.76652	4.1799e-12	6.66313e-11	UP	ALUMINUM-ACTIVATED MALATE TRANSPORTER 9 (AtALMT9);ALUMINUM-ACTIVATED MALATE TRANSPORTER 9 (ALMT9)	Belongs to the aluminum-activated malate transporter family. Encodes a vacuolar malate channel. Expressed in all parts of plants. Almost exclusively expressed in mesophyll cells of leaves. The mRNA is cell-to-cell mobile.
AT3G18480	1.48062	1.09504e-09	9.99921e-09	UP	CCAAT-DISPLACEMENT PROTEIN ALTERNATIVELY SPLICED PRODUCT (AtCASP);CCAAT-DISPLACEMENT PROTEIN ALTERNATIVELY SPLICED PRODUCT (CASP)	This gene is predicted to encode a protein that functions as a Golgi apparatus structural component, known as a golgin in mammals and yeast. A fluorescently-tagged version of CASP co-localizes with Golgi markers, and this localization appears to require the C-terminal (565?689aa) portion of the protein. The protein is inserted into a membrane in a type II orientation.
AT3G18524	1.08991	4.32435e-05	0.000144545	UP	(ATMSH2);MUTS HOMOLOG 2 (MSH2)	Encodes a DNA mismatch repair homolog of human MutS gene, MSH6. MSH2 is involved in maintaining genome stability and repressing recombination of mismatched heteroduplexes.There are four MutS genes in Arabidopsis, MSH2, MSH3, MSH6, and MSH7, which all act as heterodimers and bind to 51-mer duplexes. MSH2 has different binding specificity to different mismatches in combination with MSH3, MSH6, or M…
AT3G18730	1.37033	0.00216074	0.0049048	UP	TONSOKU (TSK);MGOUN3 (MGO3);BRUSHY1 (BRU1)	Encodes a protein with an important role in cell division control and plant morphogenesis and may also play a role in genome maintenance. May be involved in mitosis through interaction with TSA1. In cells synchronized for cell division, TSA1 and TSK relocalize to ends of spindle microtubules that are ahead of separating chromatids during metaphase and anaphase of mitosis.
AT3G18777	1.11727	0.0251163	0.0443981	UP		pseudogene of RING/U-box superfamily protein;(source:Araport11)
AT3G18830	1.24773	1.62994e-18	8.56763e-17	UP	POLYOL TRANSPORTER 5 (ATPLT5);POLYOL/MONOSACCHARIDE TRANSPORTER 5 (PMT5);ARABIDOPSIS THALIANA POLYOL/MONOSACCHARIDE TRANSPORTER 5 (ATPMT5)	This gene encodes a plasma membrane-localized polyol/cyclitol/monosaccharide-H+-symporter. The symporter is able to catalyze the energy-dependent membrane passage of a wide range of linear polyols (three to six carbon backbone), of cyclic polyols (<i>myo</i>-inositol), and of numerous monosaccharides, including pyranose ring-forming and furanose ring-forming hexoses and pentoses. This gene belong…
AT3G18860	1.22477	8.98086e-09	6.73647e-08	UP		transducin family protein / WD-40 repeat family protein;(source:Araport11)
AT3G18890	1.35064	1.76973e-10	1.92976e-09	UP	TRANSLOCON AT THE INNER ENVELOPE MEMBRANE OF CHLOROPLASTS 62 (Tic62);TRANSLOCON AT THE INNER ENVELOPE MEMBRANE OF CHLOROPLASTS 62 (AtTic62)	NAD(P)-binding Rossmann-fold superfamily protein;(source:Araport11)
AT3G18980	1.14281	9.12707e-10	8.50477e-09	UP	EIN2 TARGETING PROTEIN1 (ETP1)	EIN2 targeting protein1;(source:Araport11)
AT3G19050	1.46656	8.61027e-06	3.38662e-05	UP	PHRAGMOPLAST ORIENTING KINESIN 2 (POK2)	PHRAGMOPLAST ORIENTING KINESIN 2 is one of the two Arabidopsis homologs isolated in yeast two-hybrid screen for interaction partners of maize gene TANGLED1 (TAN1). Based on sequence homology in their motor domains, POK1 and POK2 belong to the kinesin-12 class which also includes the well-characterized group of phragmoplast-associated kinesins AtPAKRPs. Both kinesins are composed of an N-terminal …
AT3G19170	1.0348	3.48076e-08	2.30999e-07	UP	PRESEQUENCE PROTEASE 1 (PREP1);PRESEQUENCE PROTEASE 1 (ATPREP1); (ATZNMP)	Zinc metalloprotease pitrilysin subfamily A. Signal peptide degrading enzyme targeted to mitochondria and chloroplasts. Expressed only in siliques and flowers
AT3G19180	1.21561	0.000192295	0.000553736	UP	CHLOROPLAST DIVISION SITE POSITIONING 1 (CDP1);A. THALIANA CHLOROPLAST DIVISION SITE POSITIONING 1 (ATCDP1);PARALOG OF ARC6 (PARC6); (ARC6H)	Encodes a chloroplast division factor located in the plastid inner envelope with its N-terminus exposed to the stroma. PARC6 influences FtsZ assembly and is required for recruitment of PDV1 during chloroplast division.
AT3G19190	1.86191	2.04558e-15	6.36332e-14	UP		Encodes autophagy-related 2 (ATG2).The mRNA is cell-to-cell mobile.
AT3G19280	1.06542	0.003603	0.00777408	UP	(FUCT1); (FUCTA);FUCOSYLTRANSFERASE 11 (FUT11); (ATFUT11)	Encodes a protein with core &#945;1,3-fucosyltransferase activity.
AT3G19510	1.30072	3.90849e-05	0.00013187	UP		Encodes a member of the PHD-finger homeodomain protein family. The HAT3.1 homeodomain is highly divergent in sequence even at positions that are almost invariable among homeodomains. HAT3.1 shows a preference for the sequence T(A/G)(A/C)ACCA, different from those bound by other homeodomains.
AT3G19615	2.64626	3.67106e-10	3.7219e-09	UP		beta-1,4-xylosidase;(source:Araport11)
AT3G19650	1.16159	0.00016869	0.000491774	UP		cyclin-like protein;(source:Araport11)
AT3G19670	1.47552	2.98573e-08	2.0134e-07	UP		Binds the carboxyl-terminal domain (CTD) of the largest subunit of RNA polymerase II and functions as a scaffold for RNA processing machineries. Ubiquitously expressed and localize to the nucleus.
AT3G19740	1.32744	4.11681e-09	3.33972e-08	UP		P-loop containing nucleoside triphosphate hydrolases superfamily protein;(source:Araport11)
AT3G19780	1.07371	0.000108784	0.000331659	UP	(DUF179)	hypothetical protein;(source:Araport11)
AT3G19840	1.01538	1.50351e-05	5.60603e-05	UP	PRE-MRNA-PROCESSING PROTEIN 40C (ATPRP40C);PRE-MRNA-PROCESSING PROTEIN 40C (PRP40C)	Binds the carboxyl-terminal domain (CTD) of the largest subunit of RNA polymerase II and functions as a scaffold for RNA processing machineries.
AT3G19870	1.11327	1.09495e-10	1.25252e-09	UP		AP-5 complex subunit beta-like protein;(source:Araport11)
AT3G19960	1.09882	1.17427e-06	5.56205e-06	UP		member of Myosin-like proteins
AT3G19970	1.23729	2.28937e-08	1.57649e-07	UP		alpha/beta-Hydrolases superfamily protein;(source:Araport11)
AT3G20150	1.34894	0.00147445	0.0034976	UP		Kinesin motor family protein;(source:Araport11)
AT3G20250	1.62463	1.22985e-16	4.70372e-15	UP		Encodes a member of the Arabidopsis Pumilio (APUM) proteins containing PUF domain (eight repeats of approximately 36 amino acids each). PUF proteins regulate both mRNA stability and translation through sequence-specific binding to the 3 Prime UTR of target mRNA transcripts. APUM5 is involved in susceptibility to CMV and is not required for bacterial or fungal pathogen resistance although its expr…
AT3G20280	1.34443	1.95621e-05	7.05904e-05	UP		RING/FYVE/PHD zinc finger superfamily protein;(source:Araport11)
AT3G20350	1.27597	2.71814e-05	9.504e-05	UP		actin cytoskeleton-regulatory complex pan-like protein;(source:Araport11)
AT3G20440	1.43682	3.38013e-07	1.80732e-06	UP	EMBRYO DEFECTIVE 2729 (EMB2729)	Encodes BE1, a putative glycoside hydrolase. Involved in organogenesis and somatic embryogenesis by regulating carbohydrate metabolism. Mutation in BE1 has pleotrophic effect on the whole plant development.
AT3G20540	1.29173	2.44381e-08	1.67346e-07	UP	POLYMERASE I B (PolIB);POLYMERASE GAMMA 1 (POLGAMMA1)	Encodes an organellar DNA polymerase I that is also involved in double strand break repair.
AT3G20630	1.28609	1.2181e-09	1.10102e-08	UP	(DA3);PHOSPHATE DEFICIENCY ROOT HAIR DEFECTIVE1 (PER1);UBIQUITIN-SPECIFIC PROTEASE 14 (UBP14);TITAN6 (TTN6); (ATUBP14)	Encodes a ubiquitin-specific protease. Identical to TTN6. Loss of function mutations are embryo lethals, having development arrested at the preglobular/globular stage. Also involved in root responses to phosphate deficiency.
AT3G20720	1.67627	1.75217e-10	1.91571e-09	UP		amino-terminal region of chorein;(source:Araport11)
AT3G20770	1.28167	3.67032e-15	1.08888e-13	UP	ETHYLENE-INSENSITIVE3 (EIN3); (AtEIN3)	Encodes EIN3 (ethylene-insensitive3), a nuclear transcription factor that initiates downstream transcriptional cascades for ethylene responses. EIN3 interacts with MYC2, MYC3 and MYC4 to inhibit jasmonate-induced expression of wound-responsive genes and herbivory-inducible genes, and plant defense against generalist herbivores.
AT3G21060	1.21955	6.93032e-06	2.78081e-05	UP	RBBP5 LIKE (RBL)	Encodes a structural core component of a COMPASS-like H3K4 histone methylation complex that is also involved in the timing of the floral transition.
AT3G21230	1.93467	6.87152e-13	1.29116e-11	UP		The gene encodes a 4-coumarate coenzyme A ligase being able to use sinapate as substrate. The catalytic efficiency was in the following (descending) order: p-coumaric acid, caffeic acid, 5-OH-ferulic acid, ferulic acid and sinapic acid. At4CL5 was unable to use cinnamic acid as substrate. Knockout of At4CL5 (4cl5) revealed no effect on syringyl lignin content indicating that the activity observed…
AT3G21240	1.38973	5.47645e-12	8.54392e-11	UP		encodes an isoform of 4-coumarate:CoA ligase (4CL), which is involved in the last step of the general phenylpropanoid pathway. The catalytic efficiency was in the following (descending) order: p-coumaric acid, caffeic acid, ferulic acid, 5-OH-ferulic acid and cinnamic acid. At4CL2 was unable to use sinapic acid as substrate.
AT3G21250	1.05749	3.77614e-06	1.61105e-05	UP		member of MRP subfamily
AT3G21290	1.77748	2.15045e-11	2.90028e-10	UP		dentin sialophosphoprotein-like protein;(source:Araport11)
AT3G21295	1.55465	7.58161e-08	4.66176e-07	UP	PRO-TRP-PRO-TRP PROTEIN 3 (PWWP3)	Pro-Trp-Pro-Trp repeat protein.
AT3G21430	2.01081	6.19675e-13	1.17842e-11	UP		DNA binding protein;(source:Araport11)
AT3G21500	4.42869	7.58626e-41	2.82761e-38	UP		Encodes a protein that has very high sequence similarity to 1-deoxy-D-xylulose-5-phosphate synthase proteins but does not possess appreciable activity in vitro. It is not likely to play a major role in isoprenoid biosynthesis.
AT3G21520	2.75852	3.26885e-35	8.70278e-33	UP	DUF679 DOMAIN MEMBRANE PROTEIN 1 (DMP1);ARABIDOPSIS THALIANA DUF679 DOMAIN MEMBRANE PROTEIN 1 (AtDMP1)	Encodes a protein is directly or indirectly involved in membrane fission during breakdown of the ER and the tonoplast during leaf senescence and in membrane fusion during vacuole biogenesis in roots. The mRNA is cell-to-cell mobile.
AT3G21540	1.51301	8.77689e-09	6.59796e-08	UP		transducin family protein / WD-40 repeat family protein;(source:Araport11)
AT3G22142	1.02035	4.11422e-06	1.739e-05	UP		Encodes a Protease inhibitor/seed storage/LTP family protein
AT3G22170	1.33423	3.30851e-09	2.73928e-08	UP	CHLOROPLAST DIVISION MUTANT 45 (CPD45);FAR-RED ELONGATED HYPOCOTYLS 3 (fhy3)	A component of the PHYA signaling network, mediates the FR-HIR response to far-red light in concert with FAR1.
AT3G22270	1.1556	1.0726e-11	1.55725e-10	UP	(ATPAT1H1);PAT1 HOMOLOG 1 (PAT1H1)	Topoisomerase II-associated protein PAT1;(source:Araport11)
AT3G22380	1.69802	1.39604e-17	6.38814e-16	UP		Encodes a nucleus-acting plant-specific clock regulator working close to the central oscillator and affecting the circadian gating of light responses. Circadian gating is the alteration of circadian phase according to the photoperiod of the entraining day/light cycle and the rhythmic antagonism of light responses in the early subjective night. TIC differentially regulates CCA1 and PRR9 from LHY, …
AT3G22400	1.63606	9.35874e-08	5.63283e-07	UP	(LOX5);ARABIDOPSIS THALIANA LIPOXYGENASE 5 (ATLOX5)	Encodes lipoxygenase5 (LOX5). LOX5 activity in roots facilitates green peach aphid colonization of Arabidopsis foliage by promoting green peach aphid feeding from sieve element and water consumption from xylem.
AT3G22440	1.4539	6.80364e-19	3.7727e-17	UP		FRIGIDA-like protein;(source:Araport11)
AT3G22520	1.28751	5.27526e-11	6.48338e-10	UP		spindle assembly abnormal protein;(source:Araport11)
AT3G22600	1.13603	3.01663e-11	3.92641e-10	UP	GLYCOSYLPHOSPHATIDYLINOSITOL-ANCHORED LIPID PROTEIN TRANSFER 5 (LTPG5)	Bifunctional inhibitor/lipid-transfer protein/seed storage 2S albumin superfamily protein;(source:Araport11)
AT3G22790	1.54542	1.10842e-08	8.14431e-08	UP		Encodes a member of the NET superfamily of proteins that potentially couples different membranes to the actin cytoskeleton in plant cells. It binds filamentous actin and is localized to the plasma membrane and plasmodesmata.
AT3G22910	2.02001	5.83039e-11	7.08914e-10	UP		ATPase E1-E2 type family protein / haloacid dehalogenase-like hydrolase family protein;(source:Araport11)
AT3G22980	1.8827	4.84476e-12	7.66713e-11	UP		Ribosomal protein S5/Elongation factor G/III/V family protein;(source:Araport11)
AT3G23070	1.26738	3.75485e-07	1.98695e-06	UP	(ATCFM3A);CRM FAMILY MEMBER 3A (CFM3A)	Encodes a CRM domain protein CFM3a, involved in group IIB intron splicing in chloroplasts.
AT3G23120	1.40517	7.68119e-14	1.77725e-12	UP	RECEPTOR LIKE PROTEIN 38 (AtRLP38);RECEPTOR LIKE PROTEIN 38 (RLP38)	receptor like protein 38;(source:Araport11)
AT3G23280	1.07274	3.51825e-09	2.89306e-08	UP	XB3 ORTHOLOG 5 IN ARABIDOPSIS THALIANA (XBAT35)	Encodes a ubiquitin ligase that is a novel player in ethylene signaling involved in negatively regulating apical hook curvature, with alternative splicing controlling dual targeting to the nuclear and cytoplasmic compartments.
AT3G23290	1.33602	1.74228e-14	4.5441e-13	UP	LIGHT SENSITIVE HYPOCOTYLS 4 (LSH4)	LIGHT-DEPENDENT SHORT HYPOCOTYLS-like protein (DUF640);(source:Araport11)
AT3G23410	1.02548	2.35603e-08	1.61804e-07	UP		Encodes a fatty alcohol oxidase.
AT3G23590	1.26057	2.6975e-07	1.47228e-06	UP	(MED5A);REF4-RELATED 1 (RFR1); (MED33A)	Encodes a protein shown to physically associate with the conserved transcriptional coregulatory complex, Mediator, and is involved in the regulation of phenylpropanoid homeostasis. Acts redundantly with REF4/MED5b (At2g48110). Required for expression of some dark-upregulated genes. RFR1 is the MED5a subunit of the mediator complex.
AT3G23640	1.13503	4.33463e-09	3.49704e-08	UP		heteroglycan glucosidase 1;(source:Araport11)
AT3G23670	1.56859	5.55177e-05	0.000180911	UP	(PAKRP1L); (KINESIN-12B)	Microtubule motor kinesin PAKRP1L/Kinesin-12B. Together with PAKRP1/Kinesin-12A, serve as linkers of the plus ends of antiparallel microtubules in the phragmoplast.
AT3G23780	1.58564	9.25453e-12	1.36096e-10	UP	(NRPE2);OVEREXPRESSOR OF CATIONIC PEROXIDASE 1 (OCP1);DEFECTIVE IN MERISTEM SILENCING 2 (DMS2);NUCLEAR RNA POLYMERASE D2A (NRPD2A); (DRD2); (NRPD2)	This gene encodes the second largest, catalytic subunit of the nuclear DNA-dependent RNA polymerase IV (aka RNA polymerase D). The NRPD2 protein is found at nuclear foci that overlap or are adjacent to chromocentromeres but are not fully coincident with chromocentromeres. The loss of NRPD2 leads to the loss of cytosine methylation at pericentromeric 5S genes and AtSN1 retroelements but has no dis…
AT3G23790	1.64338	5.51746e-09	4.33364e-08	UP	ACYL ACTIVATING ENZYME 16 (AAE16)	AMP-dependent synthetase and ligase family protein;(source:Araport11)
AT3G23890	1.44003	1.9042e-05	6.90416e-05	UP	(ATTOPII);TOPOISOMERASE II (TOPII)	Encodes a topoisomerase II that is highly expressed in young seedlings. The protein is localized in the nucleus and gene expression levels are increased in proliferative tissues.
AT3G23900	1.52096	4.31894e-09	3.48713e-08	UP		RNA recognition motif (RRM)-containing protein;(source:Araport11)
AT3G23980	1.32336	5.05055e-07	2.59229e-06	UP	BLISTER (BLI);KOLD SENSITIV 1 (KOS1)	Encodes a protein that interacts with the Polycomb-group (Pc-G) histone methyltransferase CLF (CURLY LEAF). It colocalizes with CLF to the nucleus and represses a subset of Pc-G target genes. The pleiotropic developmental mutant phenotype suggests that BLI prevents premature differentiation.
AT3G23990	1.07107	1.29344e-08	9.36613e-08	UP	HEAT SHOCK PROTEIN 60 (HSP60);HEAT SHOCK PROTEIN 60-3B (HSP60-3B)	mitochondrial chaperonin HSP. assist in rapid assembly of the oligomeric protein structures in the mitochondria.
AT3G24180	1.57016	1.09618e-11	1.5881e-10	UP		Beta-glucosidase, GBA2 type family protein;(source:Araport11)
AT3G24200	1.05367	2.23791e-05	7.97585e-05	UP	(COQ6)	FAD/NAD(P)-binding oxidoreductase family protein;(source:Araport11)
AT3G24320	1.11478	0.00164721	0.00385829	UP		Encodes a DNA binding protein that promotes re-arrangements of mitochondrial genome. Mutations affects mitochondrial gene expression, and impairs mitochondrial function. Dual targeting of the protein to mitochondria and chloroplasts caused by alternative translation initiation. Plastid MSH1 depletion results in variegation, abiotic stress tolerance, variable growth rate, and delayed maturity.
AT3G24440	1.28084	1.14193e-05	4.3642e-05	UP		Encodes Vernalization Insensitive 3-like 1 (VIL1). VIL1 is involved in the photoperiod and vernalization of Arabidopsis by regulating expression of the related floral repressors Flowering Locus C (FLC) and Flowering Locus M (FLM). VIL1, along with VIN3 (Vernalization Insensitive 3) is necessary for the chromatin modification to FLC and FLM.
AT3G24503	1.22226	8.61685e-12	1.28097e-10	UP	ALDEHYDE DEHYDROGENASE 1A (ALDH1A);ALDEHYDE DEHYDROGENASE 2C4 (ALDH2C4);REDUCED EPIDERMAL FLUORESCENCE1 (REF1)	Arabidopsis thaliana aldehyde dehydrogenase AtALDH1a mRNA. a sinapaldehyde dehydrogenase catalyzes both the oxidation of coniferylaldehyde and sinapaldehyde forming ferulic acid and sinapic acid, respectively
AT3G24870	1.53849	3.24316e-11	4.18144e-10	UP		Helicase/SANT-associated, DNA binding protein;(source:Araport11)
AT3G24880	1.6935	1.77602e-10	1.93559e-09	UP		Encodes a nuclear localized protein of unknown function that interacts with components of the NuA4 histone acetyltransferase complex. I
AT3G24900	2.17515	1.17379e-15	3.84387e-14	UP		receptor like protein 39;(source:Araport11)
AT3G24982	2.31301	6.12707e-14	1.4454e-12	UP	RECEPTOR LIKE PROTEIN 40 (RLP40);RECEPTOR LIKE PROTEIN 40 (ATRLP40)	receptor like protein 40;(source:Araport11)
AT3G25010	2.31981	4.83235e-33	1.07677e-30	UP		receptor like protein 41;(source:Araport11)
AT3G25020	1.85089	2.16378e-21	1.73271e-19	UP	RESPONSE TO BOTRYTIS POLYGALACTURONASES 1 (RBPG1);RECEPTOR LIKE PROTEIN 42 (AtRLP42);RECEPTOR LIKE PROTEIN 42 (RLP42)	receptor like protein 42;(source:Araport11)
AT3G25150	1.26224	1.3553e-11	1.92274e-10	UP		Nuclear transport factor 2 (NTF2) family protein with RNA binding (RRM-RBD-RNP motifs) domain-containing protein;(source:Araport11)
AT3G25240	1.75295	0.000166156	0.000485006	UP		sulfate/thiosulfate import ATP-binding protein, putative (DUF506);(source:Araport11)
AT3G25250	2.15332	2.39213e-08	1.64064e-07	UP	(AtOXI1);AGC2 KINASE 1 (AGC2-1); (AGC2);OXIDATIVE SIGNAL-INDUCIBLE1 (OXI1)	Arabidopsis protein kinase The mRNA is cell-to-cell mobile.
AT3G25500	1.25221	4.26075e-09	3.44479e-08	UP	ARABIDOPSIS THALIANA FORMIN HOMOLOGY 1 (ATFH1);FORMIN HOMOLOGY 1 (AFH1);FORMIN HOMOLOGY 1 (FH1); (AHF1)	Poly-L-proline-containing (PLP) protein that form part of the signal-transduction cascade that leads to rearrangement of the actin cytoskeleton. AFH1 is a nonprocessive formin that moves from the barbered end to the side of an actin filament after the nucleation event.
AT3G25510	1.16593	0.000331142	0.000909242	UP		disease resistance protein (TIR-NBS-LRR class) family protein;(source:Araport11)
AT3G25610	2.08857	5.54379e-23	5.5652e-21	UP	AMINOPHOSPHOLIPID ATPASE10 (ALA10)	Encodes aminophospholipid ATPase10 (ALA10), a P4-type ATPase flippase that internalizes exogenous phospholipids across the plasma membrane.
AT3G25655	2.14619	0.000318594	0.000877846	UP	INFLORESCENCE DEFICIENT IN ABSCISSION (IDA)-LIKE 1 (IDL1)	Similar to Inflorescence Deficient in Abscission (IDA). Involved in floral organ abscission.
AT3G25950	3.28218	1.28152e-12	2.27653e-11	UP		TRAM, LAG1 and CLN8 (TLC) lipid-sensing domain containing protein;(source:Araport11)
AT3G26090	1.37624	6.83627e-09	5.26658e-08	UP		Encodes AtRGS1, a putative membrane receptor for D-glucose. Also functions as a regulator of G-protein signaling. Has GTPase-accelerating activity. Regulates the activity of AtGPA1. Lines over-expressing the gene are more tolerant to dehydration and root elongation. These phenotypes are dependent on ABA. Nuclear localization of the protein is dependent on ABA.
AT3G26170	1.35628	2.37399e-13	4.966e-12	UP	CYTOCHROME P450, FAMILY 71, SUBFAMILY B, POLYPEPTIDE 19 (CYP71B19)	putative cytochrome P450
AT3G26180	1.3488	5.0447e-11	6.21492e-10	UP	CYTOCHROME P450, FAMILY 71, SUBFAMILY B, POLYPEPTIDE 20 (CYP71B20)	putative cytochrome P450
AT3G26200	2.20006	5.30305e-27	7.87772e-25	UP	CYTOCHROME P450, FAMILY 71, SUBFAMILY B, POLYPEPTIDE 22 (CYP71B22)	putative cytochrome P450 The mRNA is cell-to-cell mobile.
AT3G26220	1.55243	9.14115e-16	3.06199e-14	UP	CYTOCHROME P450, FAMILY 71, SUBFAMILY B, POLYPEPTIDE 3 (CYP71B3)	cytochrome P450 monooxygenase
AT3G26380	1.0377	1.89094e-06	8.57995e-06	UP	ARAPASE (APSE)	APSE is a member of the Glycoside Hydrolase (GH27) family that functions as a &#946;-l-arabinopyranosidase.
AT3G26440	1.60784	1.47623e-09	1.30894e-08	UP		transmembrane protein, putative (DUF707);(source:Araport11)
AT3G26560	1.39185	3.21978e-09	2.67366e-08	UP		ATP-dependent RNA helicase;(source:Araport11)
AT3G26600	1.02858	0.00021492	0.000613545	UP		Armadillo repeat protein. One of a family of four in Arabidopsis. Expressed in vegetative tissues, anthers and ovules.
AT3G26720	1.51002	5.29824e-10	5.18691e-09	UP		Glycosyl hydrolase family 38 protein;(source:Araport11)
AT3G26730	1.06547	2.26893e-08	1.56399e-07	UP		RING/U-box superfamily protein;(source:Araport11)
AT3G26830	2.16317	9.54152e-40	3.31527e-37	UP	PHYTOALEXIN DEFICIENT 3 (PAD3); (CYP71B15)	Mutations in pad3 are defective in biosynthesis of the indole derived phytoalexin camalexin. Encodes a cytochrome P450 enzyme that catalyzes the conversion of dihydrocamalexic acid to camalexin. The mRNA is cell-to-cell mobile.
AT3G26840	1.4308	8.89788e-13	1.63008e-11	UP	PHYTYL ESTER SYNTHASE 2 (PES2)	Encodes a protein with phytyl ester synthesis and diacylglycerol acyltransferase activities that is involved in the deposition of free phytol and free fatty acids in the form of phytyl esters in chloroplasts, a process involved in maintaining the integrity of the photosynthetic membrane during abiotic stress and senescence.
AT3G26890	1.20899	1.58861e-07	9.08917e-07	UP		meiosis chromosome segregation family protein;(source:Araport11)
AT3G26910	1.79924	8.14255e-12	1.21575e-10	UP		hydroxyproline-rich glycoprotein family protein;(source:Araport11)
AT3G27020	1.03809	1.60178e-10	1.77207e-09	UP	YELLOW STRIPE LIKE 6 (YSL6); (ATYSL6)	Arabidopsis thaliana metal-nicotianamine transporter YSL6
AT3G27260	1.56556	1.20406e-13	2.66845e-12	UP		Kinase like protein with similarity to yeast BDF1 and human RING3 protein, which have two bromodomains GTE8 has a single bromodomain
AT3G27320	1.08223	4.79382e-08	3.07392e-07	UP		alpha/beta-Hydrolases superfamily protein;(source:Araport11)
AT3G27325	1.22203	3.58723e-08	2.37373e-07	UP		hydrolases, acting on ester bond;(source:Araport11)
AT3G27330	1.44255	2.18733e-06	9.80327e-06	UP		zinc finger (C3HC4-type RING finger) family protein;(source:Araport11)
AT3G27530	1.55782	1.10101e-12	1.97989e-11	UP	MAIGO 4 (MAG4);GOLGIN CANDIDATE 6 (GC6)	This gene is predicted to encode a protein that functions as a Golgi apparatus structural component known as a golgin in mammals and yeast. A fluorescently-tagged version of GC6 co-localizes with Golgi markers, and this localization appears to be replicated using the C-terminal (225 aa) portion of the protein.
AT3G27550	1.44065	0.00247961	0.00555299	UP		RNA-binding CRS1 / YhbY (CRM) domain protein;(source:Araport11)
AT3G27670	1.41889	7.33359e-12	1.10381e-10	UP	RESURRECTION1 (RST1)	A novel protein, did not show high similarity to any protein of known function; reveals a novel genetic connection between lipid synthesis and embryo development. Expressed in all tissues examined including leaves, flowers, roots, stems, and siliques, but accumulation levels were not correlated with the degree to which different organs appeared affected by the mutation. Mutant plants showed alter…
AT3G27700	1.59416	1.48609e-10	1.6557e-09	UP		zinc finger (CCCH-type) family protein / RNA recognition motif (RRM)-containing protein;(source:Araport11)
AT3G28030	1.54756	5.77253e-09	4.5184e-08	UP		Required for repair of pyrimidine-pyrimidinone (6-4) dimers.The mRNA is cell-to-cell mobile.
AT3G28210	1.97589	2.42469e-17	1.04066e-15	UP		Encodes a putative zinc finger protein (PMZ).
AT3G28345	1.07157	0.00189102	0.00435278	UP	MULTI-DRUG RESISTANCE 13 (MDR13);ATP-BINDING CASSETTE B15 (ABCB15)	Encodes an ATP-binding cassette (ABC) transporter. Expressed in the vascular tissue of primary stem.
AT3G28510	2.79564	1.40706e-33	3.24099e-31	UP		P-loop containing nucleoside triphosphate hydrolases superfamily protein;(source:Araport11)
AT3G28540	1.56799	9.05447e-12	1.33537e-10	UP		P-loop containing nucleoside triphosphate hydrolases superfamily protein;(source:Araport11)
AT3G28580	1.97971	3.78947e-10	3.82304e-09	UP		P-loop containing nucleoside triphosphate hydrolases superfamily protein;(source:Araport11)
AT3G28730	1.20924	1.13245e-11	1.63603e-10	UP	HIGH MOBILITY GROUP (HMG);NUCLEOSOME/CHROMATIN ASSEMBLY FACTOR D (NFD);HIGH MOBILITY GROUP (ATHMG); (SSRP1)	encodes a component of the FAcilitates Chromatin Transcription (FACT) complex, SSRP1. Along with STP16 binds to the promoter of FLC.
AT3G28740	1.49231	0.00738693	0.0148798	UP	CYTOCHROME P450, FAMILY 81, SUBFAMILY D, POLYPEPTIDE 11 (CYP81D11)	Encodes a member of the cytochrome p450 family. Expression is upregulated in response to cis-jasmonate treatment. Overexpression induces synthesis of volatile compounds that affect chemical ecology and insect interactions.
AT3G28860	1.21597	8.04133e-11	9.47398e-10	UP	ARABIDOPSIS THALIANA ATP-BINDING CASSETTE B19 (ATABCB19);ATP-BINDING CASSETTE B19 (ABCB19); (ATPGP19); (ATMDR1); (MDR11);P-GLYCOPROTEIN 19 (PGP19);MULTIDRUG RESISTANCE PROTEIN 11 (ATMDR11); (MDR1)	Encodes a member of the ATP-binding cassette (ABC) transporter family that is involved in auxin transport and is involved in postembryonic organ separation. Also known as AtMDR11 and PGP19. Possibly regulates auxin-dependent responses by influencing basipetal auxin transport in the root. Acts upstream of phyA in regulating hypocotyl elongation and gravitropic response. Exerts nonredundant, partia…
AT3G28890	1.18808	2.45e-09	2.07971e-08	UP	RECEPTOR LIKE PROTEIN 43 (AtRLP43);RECEPTOR LIKE PROTEIN 43 (RLP43)	receptor like protein 43;(source:Araport11)
AT3G29250	2.66871	2.38381e-21	1.8868e-19	UP		NAD(P)-binding Rossmann-fold superfamily protein;(source:Araport11)
AT3G29320	2.00686	2.29901e-24	2.64773e-22	UP	ALPHA-GLUCAN PHOSPHORYLASE 1 (PHS1)	Encodes a plastidic alpha-glucan phosphorylase. In vitro, the enzyme has a preference for maltooligosaccharides, such as maltoheptaose. The mRNA is cell-to-cell mobile.
AT3G29390	1.04355	1.01085e-06	4.87129e-06	UP		Nuclear localized K-homology containing protein that interacts with AS1.
AT3G29590	1.49286	6.25527e-12	9.61267e-11	UP	(AT5MAT)	At3g29590 (At5MAT) encodes a malonyl-CoA:anthocyanidin 5-O-glucoside-6"-O-malonyltransferase that is coordinately expressed with a epistatic 5-O-anthocyanidin glucosyltransferase (At4g14090). The enzyme is involved in the malonylation of anthocyanins in Arabidopsis.
AT3G29970	2.11215	0.000391004	0.00105635	UP		B12D protein;(source:Araport11)
AT3G30120	2.11106	0.000195426	0.00056204	UP		pseudogene of mediator of RNA polymerase II transcription subunit;(source:Araport11)
AT3G30775	1.68456	6.12863e-21	4.58529e-19	UP		Encodes a proline oxidase that is predicted to localize to the inner mitochondrial membrane, its mRNA expression induced by high levels of Al and by osmotic stress. The promoter contains an L-proline-inducible element.
AT3G32940	1.37769	9.52806e-08	5.7244e-07	UP		RNA-binding KH domain-containing protein;(source:Araport11)
AT3G33530	1.50391	6.84107e-12	1.04192e-10	UP		Transducin family protein / WD-40 repeat family protein;(source:Araport11)
AT3G42170	1.22941	5.81226e-11	7.07549e-10	UP		transposase-like gene with conserved domains from the family of hAT transposases that includes hobo from Drosophila melanogaster, Activator (Ac) from maize, and Tam3 from snapdragon but lacks several amino acids known to be essential for Ac transposition5. The DAYSLEEPER gene lacks 8 bp duplications and TIRs (a common feature of transcriptionally silent hAT transposases), however, DAYSLEEPER expr…
AT3G42660	1.21475	4.2154e-05	0.000141341	UP	ENHANCER OF LHP1 (EOL1)	Ctf4 related nuclear protein. Interacts with LHP1-PRC2 to maintain H3K27 methylation in rapidly dividing cells. EOL1 expression is restricted to rapidly dividing cells.
AT3G42670	1.23591	0.0101129	0.0196993	UP		Encodes a nuclear localized SNF domain containing protein involved in RNA silencing. Mutants were identified in a screen for defects in the spread of RNA silencing. CLSY1 may affect production of dsRNA from the locus to be silenced. Locus-specific regulator of 24nt-siRNA expression, works together with CLSY2-4 as the master regulators of essentially all Pol-IV-dependent 24nt-siRNAs.
AT3G42860	1.18517	0.00718687	0.0145082	UP		zinc knuckle (CCHC-type) family protein;(source:Araport11)
AT3G43190	2.34443	9.47698e-10	8.80281e-09	UP		Encodes a protein with sucrose synthase activity (SUS4).
AT3G43210	1.58092	1.35712e-05	5.10571e-05	UP		Encodes a kinesin TETRASPORE. Required for cytokinesis in pollen. In mutants, all four microspore nuclei remain within the same cytoplasm after meiosis.
AT3G43220	1.1542	1.65165e-07	9.41834e-07	UP		Phosphoinositide phosphatase family protein;(source:Araport11)
AT3G43300	1.63587	1.20625e-18	6.50739e-17	UP	BREFELDIN A-INHIBITED GUANINE NUCLEOTIDE-EXCHANGE PROTEIN 5 (BIG5)	AtMIN7 is an immunity associated Arabidopsis protein targeted by HopM1, a conserved Pseudomonas syringae virulence protein. AtMIN7 encodes one of the eight members of the Arabidopsis adenosine diphosphate (ADP) ribosylation factor (ARF) guanine nucleotide exchange factor (GEF) protein family. The AFR GEF proteins are key components of the vesicle trafficking system in eukaryotic cells. HopM1 medi…
AT3G43670	1.13553	3.10778e-11	4.02969e-10	UP		Copper amine oxidase family protein;(source:Araport11)
AT3G43690	1.01685	0.000538428	0.00140878	UP		transposable_element_gene;(source:Araport11);copia-like retrotransposon family protein, has a 1.4e-29 P-value blast match to gb|AAG52950.1| putative envelope protein (Endovir1-1) (Arabidopsis thaliana) (Ty1_Copia-family);(source:TAIR10)
AT3G43920	2.20197	5.3011e-09	4.17811e-08	UP		Encodes a ribonuclease III family protein that is required for endogenous RDR2-dependent siRNA (but not miRNA) formation.
AT3G44050	1.4345	0.00176097	0.00408786	UP		P-loop containing nucleoside triphosphate hydrolases superfamily protein;(source:Araport11)
AT3G44200	1.46694	4.60798e-08	2.96775e-07	UP		Encodes AtNek5, a member of the NIMA-related serine/threonine kinases (Neks) that have been linked to cell-cycle regulation in fungi and mammals. Plant Neks might be involved in plant development processes.Interacts physically with plant kinesins ARK1 and ARK2. Mutants show defects in root epidermal cell morphology, trichome branching and other epidermal cell abnormalities suggesting a rol e in e…
AT3G44300	2.30317	1.00978e-47	4.92869e-45	UP	NITRILASE 2 (NIT2);NITRILASE 2 (AtNIT2)	Encodes an enzyme that catalyzes the hydrolysis of indole-3-acetonitrile (IAN) to indole-3-acetic acid (IAA) (nitrile aminohydrolase, EC 3.5.5.1) and IAN to indole-3-acetamide (IAM) at lower levels. Mutants have reduced sensitivity to IAN and are sensitive to IAA. This enzyme likely participates in other non-auxin-related metabolic pathways. The mRNA is cell-to-cell mobile.
AT3G44326	1.19043	9.70778e-05	0.000299172	UP	CYTOKININ-INDUCED F-BOX (CFB)	Cytokinin induced F-Box protein. Forms a unique F-Box family with AT2G27310 and AT2G36090. It is primarily expressed in the root.
AT3G44340	1.30518	1.66674e-10	1.83305e-09	UP		homologous to yeast and animal Sec24 proteins; expression in yeast cells enhances their survival under oxidative stress conditions.
AT3G44480	1.58904	2.10903e-14	5.4521e-13	UP		Encodes a TIR-NB-LRR R-protein RPP1 that confers resistance to Peronospora parasitica (downy mildew).
AT3G44550	1.30273	0.0231485	0.0413113	UP		Encodes a member of the eight-member gene family encoding alcohol-forming fatty acyl-CoA reductases (FARs) identified in Arabidopsis thaliana. Three of the FARs, FAR1 (At5g22500), FAR4 (At3g44540) and FAR5 (At3g44550), are shown to generate the fatty alcohols found in root, seed coat, and wound-induced leaf tissue.The mRNA is cell-to-cell mobile.
AT3G44630	1.23162	6.09825e-09	4.74257e-08	UP		Disease resistance protein (TIR-NBS-LRR class) family;(source:Araport11)
AT3G44670	1.51709	6.06097e-10	5.85559e-09	UP	DANGEROUS MIX2H (DM2H)	Disease resistance protein (TIR-NBS-LRR class) family;(source:Araport11)
AT3G44730	1.5214	0.000155723	0.000457745	UP		kinesin-like protein 1;(source:Araport11)
AT3G45090	1.66292	7.98954e-08	4.89107e-07	UP		P-loop containing nucleoside triphosphate hydrolases superfamily protein;(source:Araport11)
AT3G45130	1.65414	2.89742e-07	1.57052e-06	UP		lanosterol synthase 1;(source:Araport11)
AT3G45140	1.78994	6.22009e-27	9.10799e-25	UP		Chloroplast lipoxygenase required for wound-induced jasmonic acid accumulation in Arabidopsis.Mutants are resistant to Staphylococcus aureus and accumulate salicylic acid upon infection.CFA-Leu, CFA-Val, CFA-Met and CFA-Ala can induce the expression of LOX2.The mRNA is cell-to-cell mobile.
AT3G45260	1.12559	1.09786e-07	6.53108e-07	UP		BIB is a member of the BIRD family of zinc finger proteins that includes JKD. BIB functions redundantly with JKD to retain SHR in the nucleus and thereby restrict SHR movement in root tissues.
AT3G45290	1.20121	8.07844e-05	0.000253883	UP	MILDEW RESISTANCE LOCUS O 3 (MLO3);MILDEW RESISTANCE LOCUS O 3 (ATMLO3)	A member of a large family of seven-transmembrane domain proteins specific to plants, homologs of the barley mildew resistance locus o (MLO) protein. The Arabidopsis genome contains 15 genes encoding MLO proteins, with localization in plasma membrane. Phylogenetic analysis revealed four clades of closely-related AtMLO genes. ATMLO3 belongs to the clade IV, with AtMLO2, AtMLO6 and AtMLO12. The gen…
AT3G45330	2.97999	1.44477e-08	1.0374e-07	UP	L-TYPE LECTIN RECEPTOR KINASE I.1 (LECRK-I.1)	Concanavalin A-like lectin protein kinase family protein;(source:Araport11)
AT3G45710	1.24169	0.0142117	0.0267383	UP	(NPF2.5)	Encodes a chloride permeable transporter. Modulates chloride efflux from roots.
AT3G45830	1.54206	2.6444e-07	1.44676e-06	UP		nuclear factor kappa-B-binding-like protein;(source:Araport11)
AT3G45850	1.14492	4.78674e-06	1.99319e-05	UP		P-loop containing nucleoside triphosphate hydrolases superfamily protein;(source:Araport11)
AT3G45860	1.20294	3.37066e-15	1.00874e-13	UP	CYSTEINE-RICH RLK (RECEPTOR-LIKE PROTEIN KINASE) 4 (CRK4)	Encodes a cysteine-rich receptor-like protein kinase. Involved in programmed cell death and defense response to pathogen.
AT3G46080	1.07993	2.81303e-05	9.78404e-05	UP		C2H2-type zinc finger family protein;(source:Araport11)
AT3G46220	1.52625	8.19556e-07	4.02706e-06	UP		E3 UFM1-protein ligase-like protein;(source:Araport11)
AT3G46230	1.67992	0.00114428	0.002781	UP	HEAT SHOCK PROTEIN 17.4 (HSP17.4);ARABIDOPSIS THALIANA HEAT SHOCK PROTEIN 17.4 (ATHSP17.4)	member of the class I small heat-shock protein (sHSP) family, which accounts for the majority of sHSPs in maturing seeds
AT3G46280	2.50619	3.37863e-10	3.44759e-09	UP		kinase-like protein;(source:Araport11)
AT3G46450	1.25985	6.8309e-07	3.41046e-06	UP		SEC14 cytosolic factor family protein / phosphoglyceride transfer family protein;(source:Araport11)
AT3G46510	1.38366	9.47555e-17	3.69998e-15	UP	PLANT U-BOX 13 (PUB13);ARABIDOPSIS THALIANA PLANT U-BOX 13 (ATPUB13)	Encodes a protein containing a UND, a U-box, and an ARM domain. This protein has E3 ubiquitin ligase activity based on in vitro assays. Can be phosphorylated in vitro by MLPK, ARK1, and ARK2 but not by SD1-29. Involved in ubiquitination of pattern recognition receptor FLS2.
AT3G46590	1.17364	3.25333e-10	3.33466e-09	UP		Encodes a protein that specifically binds plant telomeric DNA (TTTAGGG)n repeats. Involved in bending DNA. Expressed throughout the plant with highest levels in flowers.
AT3G46600	1.08367	3.15431e-08	2.11249e-07	UP		GRAS family transcription factor;(source:Araport11)
AT3G46690	1.21026	0.0117054	0.0224534	UP		UDP-Glycosyltransferase superfamily protein;(source:Araport11)
AT3G46780	1.29316	2.18099e-16	8.09971e-15	UP	PLASTID TRANSCRIPTIONALLY ACTIVE 16 (PTAC16)	plastid transcriptionally active 16;(source:Araport11)
AT3G46790	1.13494	8.05925e-05	0.000253397	UP	CHLORORESPIRATORY REDUCTION 2 (CRR2)	Encodes a member of a PCMP (plant combinatorial and modular protein) family (PCMP-H subfamily) with 9 pentatricopeptide (PPR) repeats. The protein is involved the intergenic processing of chloroplast RNA between rps7 and ndhB, which is essential for ndhB translation.
AT3G46920	1.3326	1.3639e-05	5.12839e-05	UP		kinase superfamily with octicosapeptide/Phox/Bem1p domain-containing protein;(source:Araport11)
AT3G46960	1.66093	1.05921e-10	1.2185e-09	UP		The gene encodes a DExD&#8260;H box RNA helicase, involved in the regulation of K+ deprivation stress response.SKI2 encodes the RNA helicase subunit of the SKI complex. Mutation of SKI2 leads to production of secondary siRNAs from miRNA target transcripts
AT3G46970	1.20289	3.12217e-10	3.21307e-09	UP	ARABIDOPSIS THALIANA ALPHA-GLUCAN PHOSPHORYLASE 2 (ATPHS2);ALPHA-GLUCAN PHOSPHORYLASE 2 (PHS2)	Encodes a cytosolic alpha-glucan phosphorylase. In vitro, the enzyme has a preference for branched polysaccharides, such as glycogen.
AT3G47000	1.00553	1.79767e-06	8.19347e-06	UP		Glycosyl hydrolase family protein;(source:Araport11)
AT3G47050	1.53068	0.00148693	0.00352271	UP		Glycosyl hydrolase family protein;(source:Araport11)
AT3G47060	1.13795	1.70007e-08	1.20593e-07	UP	FTSH PROTEASE 7 (ftsh7)	encodes an FtsH protease that is localized to the chloroplast
AT3G47220	1.76678	0.00297438	0.00655092	UP	(ATPLC9);PHOSPHATIDYLINOSITOL-SPECIFIC PHOSPHOLIPASE C9 (PLC9)	Encodes a plasma membrane-localized phosphoinositide-specific phospholipase C with a role in thermotolerance.
AT3G47250	1.22055	8.53004e-11	9.98093e-10	UP		transmembrane protein, putative (DUF247);(source:Araport11)
AT3G47340	1.33034	1.24295e-14	3.36494e-13	UP		encodes a glutamine-dependent asparagine synthetase, the predicted ASN1 peptide contains a purF-type glutamine-binding domain, and is expressed predominantly in shoot tissues, where light has a negative effect on its mRNA accumulation. Expression is induced within 3 hours of dark treatment, in senescing leaves and treatment with exogenous photosynthesis inhibitor. Induction of gene expression was…
AT3G47610	1.17373	1.19268e-06	5.63493e-06	UP		transcription regulator/ zinc ion binding protein;(source:Araport11)
AT3G47730	1.19321	2.6404e-10	2.76871e-09	UP	ATP-BINDING CASSETTE A2 (ABCA2);A. THALIANA ABC2 HOMOLOG 1 (ATATH1);ABC2 HOMOLOG 1 (ATH1)	member of ATH subfamily
AT3G47780	2.93686	1.05062e-24	1.2378e-22	UP	ATP-BINDING CASSETTE A7 (ABCA7);A. THALIANA ABC2 HOMOLOG 6 (ATATH6);ABC2 HOMOLOG 6 (ATH6)	member of ATH subfamily The mRNA is cell-to-cell mobile.
AT3G47890	1.49286	1.24052e-08	9.01479e-08	UP		Ubiquitin carboxyl-terminal hydrolase-related protein;(source:Araport11)
AT3G47910	1.58306	2.49303e-13	5.17804e-12	UP		Ubiquitin carboxyl-terminal hydrolase-related protein;(source:Araport11)
AT3G47950	1.39988	0.000304514	0.000843017	UP		mutant has Slight reduction in root and shoot growth; Exaggerated defects in salt stress; Plasma Membrane H+ ATPase
AT3G48050	1.51604	1.9256e-13	4.12916e-12	UP	'SHUTTLE' IN CHINESE (SUO)	Encodes a large protein with N-terminal bromo-adjacent homology (BAH) and transcription elongation factor S-II (TFS2N) domains and two C-terminal GW (glycine and tryptophan) repeats. It is nuclear and colocalizes with the processing-body component DCP1 in the cytoplasm. SOU is a component of the miRNA pathway and is involved in translational repression.
AT3G48060	1.69298	1.7154e-14	4.4797e-13	UP		BAH and TFIIS domain-containing protein;(source:Araport11)
AT3G48080	1.52858	6.1154e-13	1.16511e-11	UP		alpha/beta-Hydrolases superfamily protein;(source:Araport11)
AT3G48110	1.01059	3.62009e-08	2.39239e-07	UP	EMBRYO-DEFECTIVE-DEVELOPMENT 1 (EDD1); (EDD)	glycine-tRNA ligase
AT3G48150	1.5903	5.42826e-06	2.22692e-05	UP		anaphase-promoting complex or cyclosome subunit
AT3G48170	1.19269	4.02651e-13	7.96752e-12	UP	BETAINE ALDEHYDE DEHYDROGENASE (BADH);ALDEHYDE DEHYDROGENASE 10A9 (ALDH10A9)	ALDH10A9 encodes a protein that can function as a betaine aldehyde dehydrogenase in vitro. The C-terminal amino acids of this protein direct GFP to the peroxisome suggesting that ALDH10A9 accumulates in this organelle. ALDH10A9 transcript levels rise in response to ABA, NaCl, chilling, methyl viologen, and dehydration stress. The enzyme can catalyze the formation of glycine betaine in vitro, but …
AT3G48390	1.33036	0.00114647	0.00278566	UP	MA3 DOMAIN-CONTAINING TRANSLATION REGULATORY FACTOR 4 (MRF4)	MA3 domain-containing protein;(source:Araport11)
AT3G48430	1.23949	5.1375e-07	2.63034e-06	UP		Relative of Early Flowering 6 (REF6) encodes a Jumonji N/C and zinc finger domain-containing protein that acts as a positive regulator of flowering in an FLC-dependent pathway. REF6 mutants have hyperacetylation of histone H4 at the FLC locus. REF6 interacts with BES1 in a Y2H assay and in vitro. REF6 may play a role in brassinoteroid signaling by affecting histone methylation in the promoters of…
AT3G48470	1.5475	2.55462e-05	8.97664e-05	UP		embryo defective 2423;(source:Araport11)
AT3G48500	1.13813	4.60643e-06	1.92404e-05	UP	PIGMENT DEFECTIVE 312 (PDE312);PLASTID TRANSCRIPTIONALLY ACTIVE 10 (PTAC10); (TAC10)	Nucleic acid-binding, OB-fold-like protein;(source:Araport11)
AT3G48520	2.51314	2.83808e-13	5.81436e-12	UP	CYTOCHROME P450, FAMILY 94, SUBFAMILY B, POLYPEPTIDE 3 (CYP94B3)	CYP94B3 is a jasmonoyl-isoleucine-12-hydroxylase that catalyzes the formation of 12-OH-JA-Ile from JA-Ile. By reducing the levels of this the biologically active phytohormone, CYP94B3 attenuates the jasmonic acid signaling cascade. CYP94B3 transcript levels rise in response to wounding.
AT3G48580	1.39625	0.000220274	0.000626733	UP		xyloglucan endotransglucosylase/hydrolase 11;(source:Araport11)
AT3G48670	1.66862	4.17404e-11	5.22712e-10	UP		Encodes IDN2 (INVOLVED IN DE NOVO 2), a double-stranded RNA-binding protein involved in de novo methylation and small interfering RNA (siRNA)-mediated maintenance methylation. IND2 is a component of the RNA-directed DNA methylation pathway.
AT3G48710	1.35352	1.93853e-05	7.00754e-05	UP		DEK domain-containing chromatin associated protein;(source:Araport11)
AT3G48770	1.5296	0.00596958	0.0122431	UP		ATP/DNA binding protein;(source:Araport11)
AT3G48850	2.01963	2.05913e-19	1.23789e-17	UP	PHOSPHATE TRANSPORTER 3;2 (PHT3;2);MITOCHONDRIAL PHOSPHATE TRANSPORTER 2 (MPT2)	Encodes a mitochondrial phosphate transporter. Modulates plant responses to salt stress.
AT3G48860	1.08392	1.94368e-09	1.67841e-08	UP		coiled-coil protein;(source:Araport11)
AT3G48870	1.41397	2.60639e-13	5.38077e-12	UP		Encodes a nuclear encoded protein with similarity to Clpa regulatory subunit of CLP protease complex. The protein is localized to the chloroplast stroma. May function redundantly with TIC complex in chloroplast protein import.
AT3G49110	1.27955	1.58986e-12	2.77143e-11	UP	PEROXIDASE 33 (PRX33);PEROXIDASE CA (PRXCA); (ATPRX33);PEROXIDASE CA (ATPCA)	Class III peroxidase Perx33. Expressed in roots. Located in the cell wall. Involved in cell elongation. Expression activated by light. May play a role in generating H2O2 during defense response. The mRNA is cell-to-cell mobile.
AT3G49120	2.78103	1.17375e-60	9.2546e-58	UP	(ATPERX34);PEROXIDASE 34 (PERX34);PEROXIDASE CB (PRXCB);ARABIDOPSIS THALIANA PEROXIDASE CB (ATPCB);PEROXIDASE 34 (PRX34)	Class III peroxidase Perx34. Expressed in roots, leaves and stems. Located in the cell wall. Involved in cell elongation. Expression activated by light. May play a role in generating H2O2 during defense response. The mRNA is cell-to-cell mobile.
AT3G49130	1.34918	0.0236692	0.0421087	UP		SWAP (Suppressor-of-White-APricot)/surp RNA-binding domain-containing protein;(source:Araport11)
AT3G49160	1.4862	0.00169522	0.00395538	UP		Expression of the gene is downregulated in the presence of paraquat, an inducer of photoxidative stress.
AT3G49210	1.62405	4.88161e-10	4.82512e-09	UP	WS /DGAT 6 (WSD6)	O-acyltransferase (WSD1-like) family protein;(source:Araport11)
AT3G49490	2.04253	1.19929e-21	1.00349e-19	UP		hypothetical protein;(source:Araport11)
AT3G49500	1.73845	3.34985e-11	4.30006e-10	UP		Encodes RNA-dependent RNA polymerase. Involved in trans-acting siRNA and other siRNA biogenesis. Required for post-transcriptional gene silencing and natural virus resistance.Loss of function mutants produce ectopic megaspore mother cell and supernumary female gametophytes.
AT3G49590	1.24142	7.50598e-09	5.72656e-08	UP	AUTOPHAGY-RELATED 13 (ATG13)	Autophagy-related protein 13;(source:Araport11)
AT3G49601	1.32683	3.49132e-09	2.87438e-08	UP		pre-mRNA-splicing factor;(source:Araport11)
AT3G49725	1.32432	5.76572e-05	0.000187169	UP		GTP-binding protein, HflX;(source:Araport11)
AT3G50110	1.12577	0.0029889	0.00657853	UP	PHOSPHATASE AND TENSIN HOMOLOG DELETED ON CHROMOSOME TEN 2B (PTEN2B);ARABIDOPSIS THALIANA PHOSPHATASE AND TENSIN HOMOLOG DELETED ON CHROMOSOME TEN 3 (ATPEN3);PTEN 3 (PEN3)	Encodes a phosphatase with low in vitro tyrosine phosphatase activity that is NOT capable of dephosphorylating in vitro the 3'phosphate group of PI3P, PI(3,4)P2.
AT3G50170	2.21016	0.000110418	0.000336142	UP		transmembrane protein, putative (DUF247);(source:Araport11)
AT3G50280	1.97837	4.61919e-13	9.04426e-12	UP		HXXXD-type acyl-transferase family protein;(source:Araport11)
AT3G50370	1.72468	4.17921e-18	2.05453e-16	UP		hypothetical protein;(source:Araport11)
AT3G50380	1.60921	7.86597e-10	7.44127e-09	UP		vacuolar protein sorting-associated protein, putative (DUF1162);(source:Araport11)
AT3G50590	1.92489	3.44752e-21	2.6371e-19	UP	(TWD40-1)	WD40/YVTN repeat protein.
AT3G50910	1.13365	1.29814e-09	1.16566e-08	UP		netrin receptor DCC;(source:Araport11)
AT3G50930	2.18271	1.95712e-21	1.58581e-19	UP	CYTOCHROME BC1 SYNTHESIS (BCS1); (ATBCS1); (ATOM66);OUTER MITOCHONDRIAL MEMBRANE PROTEIN OF 66 KDA (OM66)	Encodes a protein that is present in a homo-multimeric protein complex on the outer mitochondrial membrane and plays a role in cell death and amplifying salicylic acid signalling. The mRNA is cell-to-cell mobile.
AT3G50950	1.46834	3.87838e-15	1.14728e-13	UP	HOPZ-ACTIVATED RESISTANCE 1 (ZAR1)	Encodes a canonical CC-type NLR protein that is required for the recognition of the T3SE HopZ1a from the pathogenic bacteria P. syringae.
AT3G51050	1.14435	7.72199e-09	5.87605e-08	UP	NEW ENHANCER OF ROOT DWARFISM1 (NERD1)	NERD1 is a single copy locus encoding a protein of unknown function that is localized to the nucleus. Single mutants show defects in root hair growth, root meristem function, cell elongation. NERD1 appears to act synergistically with the exocyst in root development.
AT3G51120	1.79713	6.39793e-16	2.19695e-14	UP		zinc finger CCCH domain-containing protein 44;(source:Araport11)
AT3G51180	1.25604	0.000423187	0.00113314	UP		Zinc finger C-x8-C-x5-C-x3-H type family protein;(source:Araport11)
AT3G51250	1.1358	5.58463e-10	5.44129e-09	UP		Senescence/dehydration-associated protein-like protein;(source:Araport11)
AT3G51310	1.21684	4.30668e-08	2.79654e-07	UP	VPS35 HOMOLOG C (VPS35C)	Homolog of yeast retromer subunit VPS35. Part of a retromer-like protein complex involved in endosome to lysosome protein transport.
AT3G51330	1.18638	3.01272e-11	3.92381e-10	UP		Eukaryotic aspartyl protease family protein;(source:Araport11)
AT3G51350	1.09088	0.00512515	0.0106644	UP		Eukaryotic aspartyl protease family protein;(source:Araport11)
AT3G51430	1.06267	5.88451e-09	4.59552e-08	UP	YELLOW-LEAF-SPECIFIC GENE 2 (YLS2)	Although this enzyme is predicted to encode a strictosidine synthase (SS), it lacks a conserved catalytic glutamate residue found in active SS enzymes and it is not expected to have SS activity.
AT3G51440	2.20167	6.15658e-22	5.30294e-20	UP		Calcium-dependent phosphotriesterase superfamily protein;(source:Araport11)
AT3G51450	1.77876	9.28193e-22	7.83044e-20	UP		Calcium-dependent phosphotriesterase superfamily protein;(source:Araport11)
AT3G51540	1.57892	0.00809876	0.0161644	UP		mucin-5AC-like protein;(source:Araport11)
AT3G51550	1.32549	1.57828e-13	3.43469e-12	UP	FERONIA (FER)	Encodes a synergid-expressed, plasma-membrane localized receptor-like kinase that accumulates asymetrically in the synergid membrnane at the filiform apparatus and mediates male-female gametophyte interactions during pollen tube reception. Also involved in powdery mildew infection. Mutants show faster root elongation under dim light, the protein is required for intracellular accumulation of AHA2 …
AT3G51620	1.547	1.37237e-09	1.22693e-08	UP		PAP/OAS1 substrate-binding domain superfamily;(source:Araport11)
AT3G51640	1.43059	1.33757e-11	1.90021e-10	UP		stress response NST1-like protein;(source:Araport11)
AT3G51650	1.34201	1.25743e-07	7.39488e-07	UP		stress response NST1-like protein;(source:Araport11)
AT3G51770	1.40375	8.99151e-13	1.64577e-11	UP	ETHYLENE OVERPRODUCER 1 (ETO1)	Encodes a negative regulator of 1-aminocyclopropane-1-carboxylic acid synthase5(ACS5), which catalyze the rate-limiting step in ethylene biosynthesis. ETO1 directly interacts with ACS5 and inhibits its enzyme activity and targets it for degradation via proteasome-dependent pathway. It also interacts with CUL3 (a component of ubiquitin ligase complexes). eto1 (and eto3) mutations elevate ethylene …
AT3G51860	1.05783	1.52377e-14	4.00993e-13	UP		cation exchanger 3;(source:Araport11)
AT3G52140	1.34098	1.61388e-10	1.77969e-09	UP	(FRIENDLY);FRIENDLY MITOCHONDRIA (FMT);NON RESPONDING TO OXYLIPINS 38 (NOXY38)	Involved in regulating mitochondrial quality control. Regulates mitochondrial association time and thereby is involved in mitochondrial fusion. Mutants show unregulated autophagy and display transcriptomic markers of mitochondrial stress. Its activity can be modulated by Lys acetylation.
AT3G52200	1.45134	2.16894e-14	5.59287e-13	UP	(LTA3);MITOCHONDRIAL PYRUVATE DEHYDROGENASE SUBUNIT 2-1 (MTE2-1)	Encodes a dihydrolipoamide S-acetyltransferase, a subunit of the mitochondrial pyruvate dehydrogenase complex.
AT3G52240	1.58498	1.92033e-12	3.31929e-11	UP		transcriptional regulator ATRX;(source:Araport11)
AT3G52250	1.86875	2.99355e-16	1.08423e-14	UP		PWR Encodes a SANT domain containing protein. It promotes expression of CRC, and MIR172a, b, and d to promote floral meristem determinacy.It interacts with HDA9 and has similar effects on H3K9 and H3K14methylation The mRNA is cell-to-cell mobile. Involved in controlling seeds germination under HT through histone acetylation modification and H2A.Z deposition.
AT3G52640	1.17976	2.96414e-08	2.00082e-07	UP	NCT (NCT)	Encodes a gamma-secretase subunit. Associates with other subunits in intracellular membrane compartments.
AT3G52780	2.89864	1.57692e-12	2.75122e-11	UP	(ATPAP20); (PAP20)	Purple acid phosphatases superfamily protein;(source:Araport11)
AT3G52820	2.82006	1.07925e-19	6.7044e-18	UP	PURPLE ACID PHOSPHATASE 22 (PAP22);PURPLE ACID PHOSPHATASE 22 (ATPAP22)	purple acid phosphatase 22;(source:Araport11)
AT3G52890	1.32692	1.03435e-08	7.64939e-08	UP		KCBP-interacting protein kinase interacts specifically with the tail region of KCBP
AT3G52930	1.15263	5.61167e-15	1.62715e-13	UP	FRUCTOSE-BISPHOSPHATE ALDOLASE 8 (FBA8); (ATFBA8)	Aldolase superfamily protein;(source:Araport11)
AT3G52990	1.13652	1.37096e-14	3.65947e-13	UP		Pyruvate kinase family protein;(source:Araport11)
AT3G53090	1.27513	1.88132e-05	6.83691e-05	UP	UBIQUITIN-PROTEIN LIGASE 7 (UPL7)	encodes a ubiquitin-protein ligase containing a HECT domain. There are six other HECT-domain UPLs in Arabidopsis.
AT3G53150	2.01314	8.9636e-07	4.36262e-06	UP	UDP-GLUCOSYL TRANSFERASE 73D1 (UGT73D1)	UDP-glucosyl transferase 73D1;(source:Araport11)
AT3G53180	1.13209	9.30981e-11	1.08254e-09	UP	NODULIN/GLUTAMINE SYNTHASE-LIKE PROTEIN (NodGS)	Encodes a protein that is the product of a fusion gene with a C-terminal GSI like sequence and an N-terminal part sharing homology with nodulins. It self-assembles into oligomers and its expression is increased in response to flagellin treatment. The protein co-localizes with microtubules and binds gamma-tubulin. RNAi lines are affected in root morphogenesis.
AT3G53240	1.03523	0.000211794	0.000605125	UP		receptor like protein 45;(source:Araport11)
AT3G53320	1.15878	0.00422965	0.0089676	UP	GROWING PLUS-END TRACKING PROTEIN 2 (GPT2)	Encodes a microtubule-associated protein track growing microtubule plus ends.
AT3G53390	1.51188	9.18611e-10	8.54813e-09	UP		Transducin/WD40 repeat-like superfamily protein;(source:Araport11)
AT3G53540	1.93166	1.9953e-17	8.70292e-16	UP		afadin;(source:Araport11)
AT3G53600	2.407	1.25675e-06	5.91309e-06	UP	(ZAT18)	Nuclear C2H2 zinc finger protein.Expression is induced by cold, osmotic, salt, and drought stress. Over expression confers some drought tolerance whereas mutants display some drought sensitivity.
AT3G54010	1.91242	1.94063e-13	4.1527e-12	UP	PASTICCINO 1 (PAS1); (DEI1)	Immunophilin-like protein similar to the p59 FK506-binding protein (FKBP52). Shows rotamase activity and contains an FKBP-like domain and three tetratricopeptide repeat units. Members of this class of mutation show ectopic cell proliferation in cotyledons. Gene may be alternatively spliced. Belongs to one of the 36 carboxylate clamp (CC)-tetratricopeptide repeat (TPR) proteins (Prasad 2010, Pubme…
AT3G54100	1.78515	1.91831e-08	1.34722e-07	UP		O-fucosyltransferase family protein;(source:Araport11)
AT3G54230	1.17061	1.86868e-07	1.05271e-06	UP		Encodes a splicing factor SUA (suppressor of abi3-5), homologous to the human protein RBM5. Controls alternative splicing of the developmental regulator ABI3.
AT3G54280	1.37946	1.30489e-09	1.1712e-08	UP	(BTAF1); (ATBTAF1); (CHR16); (CHA16);ROOT GROWTH DEFECTIVE 3 (RGD3)	ROOT GROWTH DEFECTIVE 3;(source:Araport11)
AT3G54350	1.15547	6.99281e-09	5.367e-08	UP		Forkhead-associated (FHA) domain-containing protein;(source:Araport11)
AT3G54440	1.31525	1.69779e-12	2.94705e-11	UP		glycoside hydrolase family 2 protein;(source:Araport11)
AT3G54460	1.5875	1.29801e-10	1.46124e-09	UP		SNF2 domain-containing protein / helicase domain-containing protein / F-box family protein;(source:Araport11)
AT3G54540	1.19771	8.16041e-10	7.6985e-09	UP		member of GCN subfamily
AT3G54620	1.1116	6.18093e-10	5.96278e-09	UP	BASIC LEUCINE ZIPPER 25 (BZIP25);BASIC LEUCINE ZIPPER O2 HOMOLOG 4 (BZO2H4);ARABIDOPSIS THALIANA BASIC LEUCINE ZIPPER 25 (AtbZIP25)	bZIP transcription factor-like protein mRNA
AT3G54670	1.61007	7.84889e-13	1.45481e-11	UP	(ATSMC1);TITAN8 (TTN8);STRUCTURAL MAINTENANCE OF CHROMOSOMES 1 (SMC1)	Encodes a member of the Arabidopsis cohesin complex that is essential for viability and sister chromatid alignment.
AT3G54760	1.00498	1.39417e-06	6.49021e-06	UP		dentin sialophosphoprotein-like protein;(source:Araport11)
AT3G54780	1.08414	0.0141923	0.0267091	UP		Zinc finger (C3HC4-type RING finger) family protein;(source:Araport11)
AT3G54790	1.06457	3.09551e-06	1.34303e-05	UP	PLANT U-BOX 3 (PUB3)	ARM repeat superfamily protein;(source:Araport11)
AT3G54960	1.47935	1.61292e-17	7.25105e-16	UP	PDI-LIKE 1-3 (PDIL1-3);PDI-LIKE 1-3 (ATPDIL1-3);PROTEIN DISULFIDE ISOMERASE 1 (PDI1);ARABIDOPSIS THALIANA PROTEIN DISULFIDE ISOMERASE 1 (ATPDI1)	Encodes a protein disulfide isomerase-like (PDIL) protein, a member of a multigene family within the thioredoxin (TRX) superfamily. Transcript levels for this gene are up-regulated in response to three different chemical inducers of ER stress (dithiothreitol, beta-mercaptoethanol, and tunicamycin). Neither AtIRE1-2 nor AtbZIP60 appear to be required for this response.
AT3G55020	1.05249	2.18308e-07	1.2148e-06	UP		Ypt/Rab-GAP domain of gyp1p superfamily protein;(source:Araport11)
AT3G55130	1.27925	4.22551e-15	1.24102e-13	UP	ATP-BINDING CASSETTE G19 (ABCG19);WHITE-BROWN COMPLEX HOMOLOG 19 (ATWBC19);WHITE-BROWN COMPLEX HOMOLOG 19 (WBC19)	Encodes a vacuole localized protein of the ABC transporter White-Brown Complex (WBC) family. When overexpressed in planta, confers resistance to kanamycin.
AT3G55160	1.61051	7.25939e-09	5.55289e-08	UP	THYROID ADENOMA ASSOCIATED (THADA)	THADA is an orphan gene in Arabidopsis thaliana. It is the only DUF2428 domain containing protein in the genome.
AT3G55220	1.45688	1.0616e-15	3.52624e-14	UP	SPLICEOSOME-ASSOCIATED PROTEIN 130 B (SAP130b);ARABIDOPSIS THALIANA SPLICEOSOME-ASSOCIATED PROTEIN 130 B (AtSAP130b)	Encodes a spliceosomal protein that is required for proper reproduction. RNAi lines display low pollen viability,caused by a defect in the transition from microspore to bicellular stage during pollen development.
AT3G55320	1.31301	2.4472e-06	1.0833e-05	UP	P-GLYCOPROTEIN 20 (PGP20);ATP-BINDING CASSETTE B20 (ABCB20)	P-glycoprotein 20;(source:Araport11)
AT3G55410	1.77642	2.47868e-23	2.60579e-21	UP		2-oxoglutarate dehydrogenase, E1 component;(source:Araport11)
AT3G55480	1.12499	1.71604e-06	7.84365e-06	UP	WEAK ACID TOLERANT 1 (WAT1);PROTEIN AFFECTED TRAF&#64257;CKING 2 (PAT2);BETA-SUBUNIT OF ADAPTOR PROTEIN COMPLEX 3 (AP-3 beta)	Encodes PAT2, a putative beta-subunit of adaptor protein complex 3 (AP-3) that can partially complement the corresponding yeast mutant. Mediates the biogenesis and function of lytic vacuoles.
[truncated: 3,432 more rows]
