# Supplementary material for: KAKU4 regulates leaf senescence through modulation of H3K27me3 deposition in the Arabidopsis genome
Source: BMC Plant Biol. 2024 Mar 7;24:177. doi: 10.1186/s12870-024-04860-9 (PMC10919013; doi:10.1186/s12870-024-04860-9)
Supplement: Supplementary file 7 — Supplementary Material 7 [file 12870_2024_4860_MOESM7_ESM.xlsx]

## Sheet: Sheet2
Supplementary Table 3 | The enriched GO terms for differentially expressed genes between the kaku4 mutant and WT.
GO term	Term type	GO name	Qnum	Bnum	FDR p-value
GO:0050896	P	response to stimulus	1318	6292	2e-104
GO:0009987	P	cellular process	2273	14419	2.6e-95
GO:0006950	P	response to stress	926	4089	1.9e-80
GO:0042221	P	response to chemical stimulus	843	3978	5.1e-60
GO:0006952	P	defense response	466	1653	1.3e-57
GO:0044237	P	cellular metabolic process	1800	11509	8.1e-56
GO:0051716	P	cellular response to stimulus	577	2355	3.2e-55
GO:0009607	P	response to biotic stimulus	463	1687	1.5e-54
GO:0008152	P	metabolic process	2034	13633	8.2e-54
GO:0051707	P	response to other organism	411	1421	8.3e-53
GO:0065007	P	biological regulation	1124	6222	5.3e-52
GO:0050789	P	regulation of biological process	984	5235	2e-50
GO:0044238	P	primary metabolic process	1798	11717	3.8e-50
GO:0006464	P	protein modification process	625	2773	7.2e-50
GO:0002376	P	immune system process	312	984	6.1e-46
GO:0006955	P	immune response	312	984	6.1e-46
GO:0050794	P	regulation of cellular process	875	4595	1.6e-45
GO:0006996	P	organelle organization	495	2044	1.6e-45
GO:0051704	P	multi-organism process	458	1820	1.8e-45
GO:0045087	P	innate immune response	300	930	2.3e-45
GO:0043412	P	macromolecule modification	673	3199	2.7e-45
GO:0010033	P	response to organic substance	604	2754	8.6e-45
GO:0032501	P	multicellular organismal process	790	4020	1.2e-44
GO:0048519	P	negative regulation of biological process	353	1243	1.4e-43
GO:0016043	P	cellular component organization	652	3141	5.1e-42
GO:0009628	P	response to abiotic stimulus	567	2635	1.4e-39
GO:0007049	P	cell cycle	259	802	5.8e-39
GO:0023052	P	signaling	523	2376	2.1e-38
GO:0070887	P	cellular response to chemical stimulus	364	1417	5e-37
GO:0043170	P	macromolecule metabolic process	1432	9246	5.8e-36
GO:0023060	P	signal transmission	417	1767	1.5e-35
GO:0023046	P	signaling process	417	1768	1.6e-35
GO:0043687	P	post-translational protein modification	465	2075	2.6e-35
GO:0048523	P	negative regulation of cellular process	246	789	6.2e-35
GO:0007275	P	multicellular organismal development	725	3864	2e-34
GO:0044260	P	cellular macromolecule metabolic process	1345	8616	3.2e-34
GO:0033554	P	cellular response to stress	364	1473	4e-34
GO:0071310	P	cellular response to organic substance	322	1234	1.4e-33
GO:0009056	P	catabolic process	475	2182	1.5e-33
GO:0032502	P	developmental process	752	4094	2.5e-33
GO:0051641	P	cellular localization	384	1613	3e-33
GO:0007165	P	signal transduction	393	1670	3.4e-33
GO:0051276	P	chromosome organization	234	752	4.1e-33
GO:0022402	P	cell cycle process	201	586	7.2e-33
GO:0009791	P	post-embryonic development	473	2188	8.2e-33
GO:0051649	P	establishment of localization in cell	372	1554	1.4e-32
GO:0009605	P	response to external stimulus	292	1087	3.7e-32
GO:0046907	P	intracellular transport	349	1423	3.8e-32
GO:0048608	P	reproductive structure development	394	1722	4e-31
GO:0007010	P	cytoskeleton organization	180	507	7.9e-31
GO:0048856	P	anatomical structure development	641	3396	1.8e-30
GO:0044248	P	cellular catabolic process	449	2095	2.9e-30
GO:0006807	P	nitrogen compound metabolic process	946	5675	1.4e-29
GO:0070085	P	glycosylation	112	227	3.8e-28
GO:0009100	P	glycoprotein metabolic process	113	231	3.8e-28
GO:0043413	P	macromolecule glycosylation	112	227	3.8e-28
GO:0006486	P	protein amino acid glycosylation	112	227	3.8e-28
GO:0009101	P	glycoprotein biosynthetic process	112	227	3.8e-28
GO:0051179	P	localization	689	3819	4.3e-28
GO:0003006	P	reproductive developmental process	432	2050	1.1e-27
GO:0000003	P	reproduction	465	2272	1.4e-27
GO:0022414	P	reproductive process	456	2224	4e-27
GO:0048731	P	system development	434	2083	6.1e-27
GO:0048513	P	organ development	434	2083	6.1e-27
GO:0009814	P	defense response, incompatible interaction	175	536	1.6e-26
GO:0010605	P	negative regulation of macromolecule metabolic process	194	636	1.9e-26
GO:0009892	P	negative regulation of metabolic process	198	659	2.5e-26
GO:0010629	P	negative regulation of gene expression	188	611	5.7e-26
GO:0009630	P	gravitropism	89	154	6.1e-26
GO:0009629	P	response to gravity	91	162	7.3e-26
GO:0051301	P	cell division	137	363	2.3e-25
GO:0033036	P	macromolecule localization	344	1541	2.6e-25
GO:0009606	P	tropism	91	166	2.7e-25
GO:0070727	P	cellular macromolecule localization	271	1093	3.1e-25
GO:0040029	P	regulation of gene expression, epigenetic	166	508	3.5e-25
GO:0031324	P	negative regulation of cellular metabolic process	154	449	4.5e-25
GO:0016458	P	gene silencing	154	450	5.4e-25
GO:0006342	P	chromatin silencing	109	242	6.4e-25
GO:0045814	P	negative regulation of gene expression, epigenetic	110	247	7.7e-25
GO:0010558	P	negative regulation of macromolecule biosynthetic process	147	418	8.5e-25
GO:0016481	P	negative regulation of transcription	143	400	1.1e-24
GO:0045892	P	negative regulation of transcription, DNA-dependent	143	400	1.1e-24
GO:0051253	P	negative regulation of RNA metabolic process	143	400	1.1e-24
GO:0051172	P	negative regulation of nitrogen compound metabolic process	146	415	1.2e-24
GO:0031327	P	negative regulation of cellular biosynthetic process	148	425	1.2e-24
GO:0009890	P	negative regulation of biosynthetic process	148	425	1.2e-24
GO:0034613	P	cellular protein localization	263	1059	1.3e-24
GO:0044281	P	small molecule metabolic process	704	4065	1.8e-24
GO:0045934	P	negative regulation of nucleobase, nucleoside, nucleotide and nucleic acid metabolic process	145	413	2e-24
GO:0006886	P	intracellular protein transport	259	1044	3.7e-24
GO:0019538	P	protein metabolic process	856	5220	3.7e-24
GO:0044262	P	cellular carbohydrate metabolic process	376	1778	3.8e-24
GO:0051234	P	establishment of localization	645	3652	5.6e-24
GO:0006810	P	transport	632	3577	1.9e-23
GO:0006139	P	nucleobase, nucleoside, nucleotide and nucleic acid metabolic process	794	4798	5.3e-23
GO:0044267	P	cellular protein metabolic process	789	4775	1.2e-22
GO:0000910	P	cytokinesis	102	235	2.2e-22
GO:0009627	P	systemic acquired resistance	146	445	2.8e-22
GO:0009620	P	response to fungus	156	499	4.3e-22
GO:0008104	P	protein localization	279	1216	8.6e-22
GO:0005975	P	carbohydrate metabolic process	435	2249	1.7e-21
GO:0006259	P	DNA metabolic process	207	790	1.8e-21
GO:0015031	P	protein transport	268	1160	3e-21
GO:0045184	P	establishment of protein localization	268	1160	3e-21
GO:0033205	P	cytokinesis during cell cycle	93	208	4.2e-21
GO:0000911	P	cytokinesis by cell plate formation	92	204	4.5e-21
GO:0009057	P	macromolecule catabolic process	282	1255	6.3e-21
GO:0007242	P	intracellular signaling cascade	281	1252	8.6e-21
GO:0016568	P	chromatin modification	142	447	1.3e-20
GO:0009888	P	tissue development	241	1015	2.6e-20
GO:0048518	P	positive regulation of biological process	221	896	3.1e-20
GO:0031047	P	gene silencing by RNA	125	371	8.3e-20
GO:0006605	P	protein targeting	221	906	9.6e-20
GO:0045010	P	actin nucleation	63	103	2.7e-19
GO:0009617	P	response to bacterium	162	577	4.4e-19
GO:0048583	P	regulation of response to stimulus	177	667	9.4e-19
GO:0044265	P	cellular macromolecule catabolic process	266	1208	1.1e-18
GO:0000278	P	mitotic cell cycle	108	302	1.3e-18
GO:0048522	P	positive regulation of cellular process	198	793	1.5e-18
GO:0016569	P	covalent chromatin modification	131	419	1.7e-18
GO:0044249	P	cellular biosynthetic process	1135	7737	5.4e-18
GO:0009058	P	biosynthetic process	1161	7962	9e-18
GO:0033043	P	regulation of organelle organization	79	178	9.4e-18
GO:0080134	P	regulation of response to stress	152	544	1e-17
GO:0006325	P	chromatin organization	155	566	2.1e-17
GO:0030036	P	actin cytoskeleton organization	80	186	2.4e-17
GO:0007017	P	microtubule-based process	107	313	2.7e-17
GO:0050832	P	defense response to fungus	112	342	5.6e-17
GO:0031347	P	regulation of defense response	147	529	5.9e-17
GO:0006468	P	protein amino acid phosphorylation	247	1134	8.6e-17
GO:0009743	P	response to carbohydrate stimulus	195	812	9.4e-17
GO:0070647	P	protein modification by small protein conjugation or removal	126	418	9.4e-17
GO:0030029	P	actin filament-based process	95	261	9.4e-17
GO:0022403	P	cell cycle phase	113	352	1.3e-16
GO:0034976	P	response to endoplasmic reticulum stress	113	352	1.3e-16
GO:0022610	P	biological adhesion	56	96	1.8e-16
GO:0007155	P	cell adhesion	56	96	1.8e-16
GO:0008219	P	cell death	140	500	2.2e-16
GO:0016265	P	death	140	500	2.2e-16
GO:0009719	P	response to endogenous stimulus	318	1615	2.7e-16
GO:0007015	P	actin filament organization	71	158	3.4e-16
GO:0010090	P	trichome morphogenesis	69	151	5e-16
GO:0009753	P	response to jasmonic acid stimulus	133	471	8.5e-16
GO:0051128	P	regulation of cellular component organization	96	278	9.6e-16
GO:0016246	P	RNA interference	76	184	9.7e-16
GO:0019222	P	regulation of metabolic process	536	3186	1.1e-15
GO:0071446	P	cellular response to salicylic acid stimulus	110	351	1.4e-15
GO:0035315	P	hair cell differentiation	72	168	1.4e-15
GO:0010026	P	trichome differentiation	72	168	1.4e-15
GO:0006401	P	RNA catabolic process	60	118	1.4e-15
GO:0010228	P	vegetative to reproductive phase transition of meristem	128	451	2.4e-15
GO:0009933	P	meristem structural organization	90	254	2.6e-15
GO:0000956	P	nuclear-transcribed mRNA catabolic process	57	109	3.4e-15
GO:0006402	P	mRNA catabolic process	57	109	3.4e-15
GO:0000279	P	M phase	100	306	3.9e-15
GO:0009863	P	salicylic acid mediated signaling pathway	108	349	5.2e-15
GO:0048532	P	anatomical structure arrangement	90	258	5.5e-15
GO:0033044	P	regulation of chromosome organization	62	131	5.8e-15
GO:0006487	P	protein amino acid N-linked glycosylation	56	107	6e-15
GO:0042743	P	hydrogen peroxide metabolic process	105	335	6.7e-15
GO:0009751	P	response to salicylic acid stimulus	130	470	6.9e-15
GO:0048507	P	meristem development	134	498	1.5e-14
GO:0050793	P	regulation of developmental process	192	844	1.6e-14
GO:0006800	P	oxygen and reactive oxygen species metabolic process	106	347	2e-14
GO:0012501	P	programmed cell death	125	451	2.3e-14
GO:0042742	P	defense response to bacterium	114	394	3.8e-14
GO:0016310	P	phosphorylation	269	1354	4.4e-14
GO:0000226	P	microtubule cytoskeleton organization	85	246	5.7e-14
GO:0002682	P	regulation of immune system process	118	419	5.8e-14
GO:0050776	P	regulation of immune response	118	419	5.8e-14
GO:0032787	P	monocarboxylic acid metabolic process	287	1481	6.6e-14
GO:0009908	P	flower development	206	948	7e-14
GO:0045088	P	regulation of innate immune response	117	415	7.1e-14
GO:0043436	P	oxoacid metabolic process	376	2103	7.8e-14
GO:0019752	P	carboxylic acid metabolic process	376	2103	7.8e-14
GO:0009314	P	response to radiation	254	1263	8.5e-14
GO:0006082	P	organic acid metabolic process	376	2105	8.7e-14
GO:0009626	P	plant-type hypersensitive response	114	401	9.9e-14
GO:0034050	P	host programmed cell death induced by symbiont	114	402	1.1e-13
GO:0071495	P	cellular response to endogenous stimulus	184	815	1.1e-13
GO:0010014	P	meristem initiation	67	165	1.2e-13
GO:0007059	P	chromosome segregation	67	166	1.5e-13
GO:0042180	P	cellular ketone metabolic process	377	2123	1.6e-13
GO:0016070	P	RNA metabolic process	595	3734	1.6e-13
GO:0048316	P	seed development	164	696	1.7e-13
GO:0010154	P	fruit development	168	721	1.8e-13
GO:0080135	P	regulation of cellular response to stress	109	379	2.1e-13
GO:0010035	P	response to inorganic substance	225	1086	2.5e-13
GO:0016192	P	vesicle-mediated transport	147	598	2.7e-13
GO:0016071	P	mRNA metabolic process	109	381	2.7e-13
GO:0006612	P	protein targeting to membrane	111	392	2.7e-13
GO:0006304	P	DNA modification	70	183	3.1e-13
GO:0010016	P	shoot morphogenesis	135	529	3.1e-13
GO:0009653	P	anatomical structure morphogenesis	327	1783	3.6e-13
GO:0031323	P	regulation of cellular metabolic process	485	2928	4.3e-13
GO:0006306	P	DNA methylation	69	180	4.3e-13
GO:0006305	P	DNA alkylation	69	180	4.3e-13
GO:0007154	P	cell communication	172	758	6e-13
GO:0010941	P	regulation of cell death	112	405	7.6e-13
GO:0009790	P	embryonic development	152	638	7.8e-13
GO:0051052	P	regulation of DNA metabolic process	72	198	9.5e-13
GO:0009887	P	organ morphogenesis	150	629	1.1e-12
GO:0016570	P	histone modification	105	371	1.4e-12
GO:0010363	P	regulation of plant-type hypersensitive response	105	371	1.4e-12
GO:0009266	P	response to temperature stimulus	202	962	2.1e-12
GO:0043067	P	regulation of programmed cell death	109	397	2.4e-12
GO:0048367	P	shoot development	164	723	2.5e-12
GO:0022621	P	shoot system development	164	723	2.5e-12
GO:0009615	P	response to virus	68	185	3.2e-12
GO:0007126	P	meiosis	75	219	3.2e-12
GO:0051327	P	M phase of meiotic cell cycle	75	219	3.2e-12
GO:0071359	P	cellular response to dsRNA	59	144	3.5e-12
GO:0043331	P	response to dsRNA	59	144	3.5e-12
GO:0031050	P	dsRNA fragmentation	59	144	3.5e-12
GO:0070918	P	production of small RNA involved in gene silencing by RNA	59	144	3.5e-12
GO:0009793	P	embryonic development ending in seed dormancy	137	563	3.8e-12
GO:0009867	P	jasmonic acid mediated signaling pathway	87	282	4.3e-12
GO:0071395	P	cellular response to jasmonic acid stimulus	87	282	4.3e-12
GO:0006793	P	phosphorus metabolic process	291	1572	4.4e-12
GO:0051239	P	regulation of multicellular organismal process	158	694	5.3e-12
GO:0002252	P	immune effector process	85	273	5.4e-12
GO:0007062	P	sister chromatid cohesion	58	142	6.1e-12
GO:0006796	P	phosphate metabolic process	290	1571	6.3e-12
GO:0070646	P	protein modification by small protein removal	67	184	6.5e-12
GO:0016441	P	posttranscriptional gene silencing	82	262	1.1e-11
GO:0016571	P	histone methylation	88	296	1.7e-11
GO:0010638	P	positive regulation of organelle organization	37	60	1.7e-11
GO:0035194	P	posttranscriptional gene silencing by RNA	80	254	1.7e-11
GO:0009611	P	response to wounding	96	340	1.8e-11
GO:0006310	P	DNA recombination	80	255	2e-11
GO:0051726	P	regulation of cell cycle	87	293	2.4e-11
GO:0006346	P	methylation-dependent chromatin silencing	51	117	2.5e-11
GO:0048827	P	phyllome development	123	497	2.5e-11
GO:0016926	P	protein desumoylation	42	80	2.5e-11
GO:0051321	P	meiotic cell cycle	83	273	2.8e-11
GO:0048193	P	Golgi vesicle transport	93	327	2.9e-11
GO:0030422	P	production of siRNA involved in RNA interference	56	140	3e-11
GO:0009737	P	response to abscisic acid stimulus	143	621	3.6e-11
GO:0060255	P	regulation of macromolecule metabolic process	459	2829	3.7e-11
GO:0009909	P	regulation of flower development	98	359	5.3e-11
GO:0006479	P	protein amino acid methylation	88	305	6.1e-11
GO:0008213	P	protein amino acid alkylation	88	305	6.1e-11
GO:0048585	P	negative regulation of response to stimulus	96	349	6.1e-11
GO:0035196	P	production of miRNAs involved in gene silencing by miRNA	53	130	6.6e-11
GO:0009416	P	response to light stimulus	229	1188	7e-11
GO:0048580	P	regulation of post-embryonic development	115	459	7e-11
GO:0051130	P	positive regulation of cellular component organization	37	65	9.3e-11
GO:0060548	P	negative regulation of cell death	62	174	1e-10
GO:0080090	P	regulation of primary metabolic process	447	2761	1e-10
GO:0048366	P	leaf development	113	451	1.1e-10
GO:0051567	P	histone H3-K9 methylation	63	180	1.2e-10
GO:0071215	P	cellular response to abscisic acid stimulus	80	267	1.3e-10
GO:0008283	P	cell proliferation	80	269	1.7e-10
GO:0009696	P	salicylic acid metabolic process	71	222	1.7e-10
GO:0051171	P	regulation of nitrogen compound metabolic process	412	2517	2.2e-10
GO:0009697	P	salicylic acid biosynthetic process	68	209	2.6e-10
GO:0050665	P	hydrogen peroxide biosynthetic process	40	80	2.6e-10
GO:0043069	P	negative regulation of programmed cell death	60	170	3e-10
GO:0031348	P	negative regulation of defense response	80	273	3.1e-10
GO:0065008	P	regulation of biological quality	292	1654	4e-10
GO:0009965	P	leaf morphogenesis	93	347	4.2e-10
GO:0006664	P	glycolipid metabolic process	48	116	4.5e-10
GO:0009725	P	response to hormone stimulus	252	1375	4.6e-10
GO:0031326	P	regulation of cellular biosynthetic process	425	2631	4.8e-10
GO:0009889	P	regulation of biosynthetic process	425	2634	5.5e-10
GO:0010468	P	regulation of gene expression	433	2695	5.7e-10
GO:0009913	P	epidermal cell differentiation	113	467	6.4e-10
GO:0009738	P	abscisic acid mediated signaling pathway	75	252	7.3e-10
GO:0008544	P	epidermis development	113	469	7.9e-10
GO:0007398	P	ectoderm development	113	469	7.9e-10
GO:0009409	P	response to cold	139	629	8.1e-10
GO:0019219	P	regulation of nucleobase, nucleoside, nucleotide and nucleic acid metabolic process	404	2496	1.3e-09
GO:0032259	P	methylation	125	548	1.5e-09
GO:0009723	P	response to ethylene stimulus	92	353	1.8e-09
GO:0010260	P	organ senescence	42	96	2.1e-09
GO:0010149	P	senescence	42	96	2.1e-09
GO:0006260	P	DNA replication	89	337	2.1e-09
GO:0034968	P	histone lysine methylation	72	243	2.1e-09
GO:0043414	P	macromolecule methylation	123	540	2.2e-09
GO:0006730	P	one-carbon metabolic process	129	578	2.4e-09
GO:0009862	P	systemic acquired resistance, salicylic acid mediated signaling pathway	73	251	3.1e-09
GO:0010267	P	production of ta-siRNAs involved in RNA interference	45	111	3.1e-09
GO:0006974	P	response to DNA damage stimulus	91	352	3.2e-09
GO:0010564	P	regulation of cell cycle process	52	144	3.4e-09
GO:0034637	P	cellular carbohydrate biosynthetic process	184	941	3.8e-09
GO:0019375	P	galactolipid biosynthetic process	42	99	4.2e-09
GO:0031048	P	chromatin silencing by small RNA	46	118	5.3e-09
GO:0019374	P	galactolipid metabolic process	42	100	5.4e-09
GO:0010200	P	response to chitin	101	421	1e-08
GO:0007568	P	aging	51	145	1.1e-08
GO:0016567	P	protein ubiquitination	74	266	1.2e-08
GO:0045595	P	regulation of cell differentiation	49	136	1.2e-08
GO:0010608	P	posttranscriptional regulation of gene expression	88	347	1.4e-08
GO:0010556	P	regulation of macromolecule biosynthetic process	396	2491	1.5e-08
GO:0044403	P	symbiosis, encompassing mutualism through parasitism	47	128	1.6e-08
GO:0006970	P	response to osmotic stress	166	842	1.8e-08
GO:0032446	P	protein modification by small protein conjugation	77	286	1.8e-08
GO:0044003	P	modification by symbiont of host morphology or physiology	43	110	1.9e-08
GO:0051817	P	modification of morphology or physiology of other organism during symbiotic interaction	43	110	1.9e-08
GO:0010072	P	primary shoot apical meristem specification	27	44	2.1e-08
GO:0016051	P	carbohydrate biosynthetic process	199	1070	2.3e-08
GO:0044419	P	interspecies interaction between organisms	47	130	2.4e-08
GO:0009247	P	glycolipid biosynthetic process	42	107	2.7e-08
GO:0000165	P	MAPKKK cascade	62	209	3.9e-08
GO:0051701	P	interaction with host	45	123	4e-08
GO:0009414	P	response to water deprivation	98	416	4.1e-08
GO:0010038	P	response to metal ion	129	610	4.1e-08
GO:0007389	P	pattern specification process	86	345	4.3e-08
GO:0045132	P	meiotic chromosome segregation	44	119	4.7e-08
GO:0048364	P	root development	126	594	5.4e-08
GO:0022622	P	root system development	126	595	5.9e-08
GO:0007243	P	protein kinase cascade	64	223	6.1e-08
GO:0006275	P	regulation of DNA replication	47	135	6.3e-08
GO:0051607	P	defense response to virus	51	155	6.4e-08
GO:0045449	P	regulation of transcription	376	2376	6.5e-08
GO:0052249	P	modulation of RNA levels in other organism during symbiotic interaction	40	102	6.5e-08
GO:0052018	P	modulation by symbiont of RNA levels in host	40	102	6.5e-08
GO:0009616	P	virus induced gene silencing	40	102	6.5e-08
GO:0048508	P	embryonic meristem development	30	59	6.5e-08
GO:0006355	P	regulation of transcription, DNA-dependent	375	2372	7.4e-08
GO:0044283	P	small molecule biosynthetic process	307	1865	7.6e-08
GO:0034645	P	cellular macromolecule biosynthetic process	741	5243	7.7e-08
GO:0008284	P	positive regulation of cell proliferation	33	72	7.9e-08
GO:0032504	P	multicellular organism reproduction	95	405	8.3e-08
GO:0006396	P	RNA processing	181	967	8.7e-08
GO:0009415	P	response to water	98	424	8.8e-08
GO:0030154	P	cell differentiation	204	1127	9e-08
GO:0044264	P	cellular polysaccharide metabolic process	126	601	9.4e-08
GO:0042127	P	regulation of cell proliferation	43	118	9.6e-08
GO:0070482	P	response to oxygen levels	40	104	9.8e-08
GO:0032870	P	cellular response to hormone stimulus	132	641	1e-07
GO:0023033	P	signaling pathway	113	519	1e-07
GO:0001666	P	response to hypoxia	39	100	1.1e-07
GO:0048609	P	reproductive process in a multicellular organism	90	378	1.1e-07
GO:0046686	P	response to cadmium ion	105	470	1.1e-07
GO:0010015	P	root morphogenesis	100	439	1.1e-07
GO:0032774	P	RNA biosynthetic process	406	2621	1.3e-07
GO:0006725	P	cellular aromatic compound metabolic process	188	1022	1.3e-07
GO:0000302	P	response to reactive oxygen species	83	338	1.4e-07
GO:0051252	P	regulation of RNA metabolic process	375	2388	1.4e-07
GO:0006351	P	transcription, DNA-dependent	405	2618	1.5e-07
GO:0005976	P	polysaccharide metabolic process	142	712	1.5e-07
GO:0006350	P	transcription	405	2620	1.6e-07
GO:0009059	P	macromolecule biosynthetic process	746	5312	1.7e-07
GO:0031325	P	positive regulation of cellular metabolic process	127	615	1.7e-07
GO:0009893	P	positive regulation of metabolic process	128	623	1.9e-07
GO:0006643	P	membrane lipid metabolic process	54	179	2.4e-07
GO:0051789	P	response to protein stimulus	88	376	3.2e-07
GO:0009755	P	hormone-mediated signaling pathway	123	600	4.2e-07
GO:0006865	P	amino acid transport	69	266	4.2e-07
GO:0033692	P	cellular polysaccharide biosynthetic process	111	523	4.3e-07
GO:0009651	P	response to salt stress	151	788	4.7e-07
GO:0014070	P	response to organic cyclic substance	47	148	5.9e-07
GO:0010583	P	response to cyclopentenone	47	148	5.9e-07
GO:0030968	P	endoplasmic reticulum unfolded protein response	54	185	6e-07
GO:0048468	P	cell development	137	699	6.7e-07
GO:0023034	P	intracellular signaling pathway	96	433	6.8e-07
GO:0035195	P	gene silencing by miRNA	56	197	7.1e-07
GO:0019438	P	aromatic compound biosynthetic process	134	680	7.2e-07
GO:0006979	P	response to oxidative stress	119	582	7.8e-07
GO:0006986	P	response to unfolded protein	54	187	8e-07
GO:0034620	P	cellular response to unfolded protein	54	187	8e-07
GO:0015837	P	amine transport	69	272	8.6e-07
GO:0006984	P	ER-nuclear signaling pathway	55	193	8.6e-07
GO:0017038	P	protein import	85	368	9e-07
GO:0048765	P	root hair cell differentiation	75	308	9.2e-07
GO:0048764	P	trichoblast maturation	75	308	9.2e-07
GO:0021700	P	developmental maturation	77	320	9.3e-07
GO:0071445	P	cellular response to protein stimulus	55	194	9.8e-07
GO:0006261	P	DNA-dependent DNA replication	66	256	1e-06
GO:0030258	P	lipid modification	60	222	1e-06
GO:0048469	P	cell maturation	75	309	1e-06
GO:0046034	P	ATP metabolic process	40	116	1e-06
GO:0009404	P	toxin metabolic process	58	211	1e-06
GO:0009407	P	toxin catabolic process	58	211	1e-06
GO:0071216	P	cellular response to biotic stimulus	55	197	1.5e-06
GO:0046942	P	carboxylic acid transport	70	283	1.5e-06
GO:0015849	P	organic acid transport	71	289	1.5e-06
GO:0030163	P	protein catabolic process	111	540	1.7e-06
GO:0046394	P	carboxylic acid biosynthetic process	195	1116	1.7e-06
GO:0016053	P	organic acid biosynthetic process	195	1116	1.7e-06
GO:0007131	P	reciprocal meiotic recombination	45	145	1.9e-06
GO:0071554	P	cell wall organization or biogenesis	173	963	2e-06
GO:0000904	P	cell morphogenesis involved in differentiation	90	408	2.1e-06
GO:0045935	P	positive regulation of nucleobase, nucleoside, nucleotide and nucleic acid metabolic process	101	479	2.3e-06
GO:0051173	P	positive regulation of nitrogen compound metabolic process	101	480	2.5e-06
GO:0019748	P	secondary metabolic process	212	1247	2.8e-06
GO:0016036	P	cellular response to phosphate starvation	49	169	2.9e-06
GO:0055066	P	di-, tri-valent inorganic cation homeostasis	36	102	2.9e-06
GO:0010431	P	seed maturation	51	180	2.9e-06
GO:0010604	P	positive regulation of macromolecule metabolic process	105	508	3e-06
GO:0009891	P	positive regulation of biosynthetic process	119	600	3e-06
GO:0031328	P	positive regulation of cellular biosynthetic process	119	600	3e-06
GO:0048869	P	cellular developmental process	240	1453	3.1e-06
GO:0010073	P	meristem maintenance	69	286	4e-06
GO:0044257	P	cellular protein catabolic process	107	525	4e-06
GO:0009756	P	carbohydrate mediated signaling	38	114	4.2e-06
GO:0007346	P	regulation of mitotic cell cycle	37	109	4.2e-06
GO:0010182	P	sugar mediated signaling pathway	38	114	4.2e-06
GO:0006508	P	proteolysis	168	943	4.7e-06
GO:0071322	P	cellular response to carbohydrate stimulus	40	125	4.9e-06
GO:0009880	P	embryonic pattern specification	23	46	4.9e-06
GO:0010053	P	root epidermal cell differentiation	79	350	5.5e-06
GO:0006913	P	nucleocytoplasmic transport	56	213	5.6e-06
GO:0051169	P	nuclear transport	56	213	5.6e-06
GO:0051254	P	positive regulation of RNA metabolic process	98	471	5.7e-06
GO:0006200	P	ATP catabolic process	25	55	5.9e-06
GO:0000271	P	polysaccharide biosynthetic process	116	590	6e-06
GO:0007127	P	meiosis I	45	153	6.4e-06
GO:0010628	P	positive regulation of gene expression	98	473	6.7e-06
GO:0048645	P	organ formation	52	192	6.9e-06
GO:0045893	P	positive regulation of transcription, DNA-dependent	97	467	7e-06
GO:0045941	P	positive regulation of transcription	97	467	7e-06
GO:0034440	P	lipid oxidation	50	182	8e-06
GO:0006972	P	hyperosmotic response	62	251	8.1e-06
GO:0010150	P	leaf senescence	28	70	9.1e-06
GO:0006281	P	DNA repair	71	307	9.9e-06
GO:0043090	P	amino acid import	29	75	1e-05
GO:0010054	P	trichoblast differentiation	76	339	1.1e-05
GO:0052542	P	callose deposition during defense response	26	62	1.1e-05
GO:0006888	P	ER to Golgi vesicle-mediated transport	35	105	1.2e-05
GO:0031667	P	response to nutrient levels	80	367	1.5e-05
GO:0009886	P	post-embryonic morphogenesis	101	503	1.5e-05
GO:0010310	P	regulation of hydrogen peroxide metabolic process	50	187	1.5e-05
GO:0044042	P	glucan metabolic process	90	432	1.6e-05
GO:0010557	P	positive regulation of macromolecule biosynthetic process	99	491	1.6e-05
GO:0046467	P	membrane lipid biosynthetic process	43	149	1.7e-05
GO:0080010	P	regulation of oxygen and reactive oxygen species metabolic process	50	188	1.7e-05
GO:0010212	P	response to ionizing radiation	32	93	2.1e-05
GO:0042538	P	hyperosmotic salinity response	45	162	2.3e-05
GO:0006270	P	DNA replication initiation	26	66	2.9e-05
GO:0048229	P	gametophyte development	104	533	3.2e-05
GO:0051225	P	spindle assembly	21	45	3.7e-05
GO:0051603	P	proteolysis involved in cellular protein catabolic process	98	497	4.3e-05
GO:0048437	P	floral organ development	114	605	4.3e-05
GO:0040007	P	growth	163	949	4.5e-05
GO:0009639	P	response to red or far red light	84	406	4.6e-05
GO:0052545	P	callose localization	31	93	5.1e-05
GO:0006073	P	cellular glucan metabolic process	81	388	5.2e-05
GO:0048569	P	post-embryonic organ development	114	608	5.2e-05
GO:0048646	P	anatomical structure formation involved in morphogenesis	72	331	5.4e-05
GO:0044036	P	cell wall macromolecule metabolic process	70	319	5.7e-05
GO:0033037	P	polysaccharide localization	31	94	6.1e-05
GO:0019319	P	hexose biosynthetic process	47	182	7e-05
GO:0002679	P	respiratory burst during defense response	36	121	7.2e-05
GO:0016572	P	histone phosphorylation	24	61	7.2e-05
GO:0045730	P	respiratory burst	36	121	7.2e-05
GO:0007051	P	spindle organization	21	48	7.9e-05
GO:0000902	P	cell morphogenesis	125	691	8.1e-05
GO:0044255	P	cellular lipid metabolic process	222	1395	8.4e-05
GO:0031669	P	cellular response to nutrient levels	74	350	9.2e-05
GO:0042594	P	response to starvation	73	344	9.5e-05
GO:0006606	P	protein import into nucleus	42	156	9.5e-05
GO:0061025	P	membrane fusion	62	275	9.7e-05
GO:0006944	P	cellular membrane fusion	62	275	9.7e-05
GO:0051168	P	nuclear export	26	72	9.9e-05
GO:0042542	P	response to hydrogen peroxide	60	263	0.0001
GO:0046364	P	monosaccharide biosynthetic process	48	191	0.0001
GO:0048449	P	floral organ formation	45	174	0.00011
GO:0006811	P	ion transport	170	1019	0.00012
GO:0006094	P	gluconeogenesis	44	169	0.00012
GO:0051329	P	interphase of mitotic cell cycle	26	73	0.00012
GO:0051170	P	nuclear import	42	158	0.00012
GO:0009991	P	response to extracellular stimulus	82	406	0.00013
GO:0046700	P	heterocycle catabolic process	60	266	0.00013
GO:0034504	P	protein localization in nucleus	42	159	0.00014
GO:0007018	P	microtubule-based movement	25	69	0.00014
GO:0009267	P	cellular response to starvation	71	336	0.00014
GO:0051325	P	interphase	26	74	0.00014
GO:0000086	P	G2/M transition of mitotic cell cycle	25	70	0.00017
GO:0009250	P	glucan biosynthetic process	67	313	0.00017
GO:0009855	P	determination of bilateral symmetry	35	122	0.00018
GO:0050826	P	response to freezing	30	96	0.0002
GO:0043247	P	telomere maintenance in response to DNA damage	21	52	0.0002
GO:0009799	P	specification of symmetry	35	123	0.00021
GO:0009144	P	purine nucleoside triphosphate metabolic process	42	163	0.00022
GO:0009205	P	purine ribonucleoside triphosphate metabolic process	42	163	0.00022
GO:0009199	P	ribonucleoside triphosphate metabolic process	42	163	0.00022
GO:0044282	P	small molecule catabolic process	156	932	0.00023
GO:0010162	P	seed dormancy	41	158	0.00024
GO:0022611	P	dormancy process	41	158	0.00024
GO:0006820	P	anion transport	72	350	0.00026
GO:0019395	P	fatty acid oxidation	44	176	0.00026
GO:0032989	P	cellular component morphogenesis	130	748	0.00027
GO:0010498	P	proteasomal protein catabolic process	50	212	0.00027
GO:0009141	P	nucleoside triphosphate metabolic process	42	165	0.00028
GO:0050658	P	RNA transport	24	68	0.00029
GO:0050657	P	nucleic acid transport	24	68	0.00029
GO:0006635	P	fatty acid beta-oxidation	43	171	0.00029
GO:0051236	P	establishment of RNA localization	24	68	0.00029
GO:0051606	P	detection of stimulus	39	148	0.00029
GO:0016042	P	lipid catabolic process	58	262	0.00029
GO:0006403	P	RNA localization	24	68	0.00029
GO:0006405	P	RNA export from nucleus	24	68	0.00029
GO:0009733	P	response to auxin stimulus	84	431	0.00029
GO:0016579	P	protein deubiquitination	21	54	0.0003
GO:0032844	P	regulation of homeostatic process	21	54	0.0003
GO:0032204	P	regulation of telomere maintenance	21	54	0.0003
GO:0006302	P	double-strand break repair	32	110	0.00032
GO:0009150	P	purine ribonucleotide metabolic process	45	184	0.00032
GO:0009553	P	embryo sac development	55	245	0.00033
GO:0032200	P	telomere organization	23	64	0.00034
GO:0000723	P	telomere maintenance	23	64	0.00034
GO:0048584	P	positive regulation of response to stimulus	27	84	0.00034
GO:0009640	P	photomorphogenesis	53	233	0.00034
GO:0010389	P	regulation of G2/M transition of mitotic cell cycle	24	69	0.00034
GO:0042592	P	homeostatic process	92	488	0.00035
GO:0044242	P	cellular lipid catabolic process	56	252	0.00035
GO:0048285	P	organelle fission	37	139	0.00038
GO:0060249	P	anatomical structure homeostasis	23	65	0.0004
GO:0010332	P	response to gamma radiation	25	75	0.00041
GO:0006625	P	protein targeting to peroxisome	29	96	0.00043
GO:0009561	P	megagametogenesis	45	187	0.00044
GO:0006406	P	mRNA export from nucleus	22	61	0.00048
GO:0051028	P	mRNA transport	22	61	0.00048
GO:0043574	P	peroxisomal transport	29	97	0.00051
GO:0009642	P	response to light intensity	60	282	0.00054
GO:0061024	P	membrane organization	99	543	0.00054
GO:0016044	P	cellular membrane organization	99	543	0.00054
GO:0070882	P	cellular cell wall organization or biogenesis	73	367	0.00055
GO:0070925	P	organelle assembly	21	57	0.00055
GO:0051093	P	negative regulation of developmental process	39	154	0.00058
GO:0031668	P	cellular response to extracellular stimulus	76	388	0.0006
GO:0009845	P	seed germination	52	233	0.00061
GO:0046395	P	carboxylic acid catabolic process	78	402	0.00062
GO:0016054	P	organic acid catabolic process	78	402	0.00062
GO:0009595	P	detection of biotic stimulus	30	104	0.00064
GO:0071496	P	cellular response to external stimulus	76	389	0.00064
GO:0016558	P	protein import into peroxisome matrix	28	94	0.00071
GO:0030243	P	cellulose metabolic process	38	150	0.00071
GO:0010048	P	vernalization response	32	116	0.00073
GO:0006519	P	cellular amino acid and derivative metabolic process	205	1324	0.00073
GO:0031407	P	oxylipin metabolic process	41	168	0.00074
GO:0045491	P	xylan metabolic process	44	186	0.00074
GO:0048878	P	chemical homeostasis	59	281	0.00084
GO:0007267	P	cell-cell signaling	30	106	0.00084
GO:0006631	P	fatty acid metabolic process	104	587	0.0009
GO:0071456	P	cellular response to hypoxia	13	24	0.0009
GO:0008380	P	RNA splicing	62	302	0.00095
GO:0043543	P	protein amino acid acylation	100	560	0.00095
GO:0000280	P	nuclear division	30	107	0.00096
GO:0009581	P	detection of external stimulus	21	60	0.00098
GO:0010050	P	vegetative phase change	23	70	0.00098
GO:0009165	P	nucleotide biosynthetic process	67	336	0.001
GO:0009695	P	jasmonic acid biosynthetic process	35	136	0.0011
GO:0006629	P	lipid metabolic process	262	1772	0.0011
GO:0031408	P	oxylipin biosynthetic process	36	142	0.0011
GO:0009694	P	jasmonic acid metabolic process	39	160	0.0011
GO:0030244	P	cellulose biosynthetic process	29	103	0.0012
GO:0046483	P	heterocycle metabolic process	163	1023	0.0013
GO:0048825	P	cotyledon development	24	77	0.0013
GO:0006163	P	purine nucleotide metabolic process	48	217	0.0014
GO:0016137	P	glycoside metabolic process	56	268	0.0014
GO:0055086	P	nucleobase, nucleoside and nucleotide metabolic process	122	726	0.0015
GO:0071453	P	cellular response to oxygen levels	13	26	0.0016
GO:0006575	P	cellular amino acid derivative metabolic process	120	714	0.0017
GO:0007031	P	peroxisome organization	32	123	0.0018
GO:0045492	P	xylan biosynthetic process	42	183	0.0019
GO:0009816	P	defense response to bacterium, incompatible interaction	15	35	0.0019
GO:0033365	P	protein localization in organelle	56	272	0.0019
GO:0009261	P	ribonucleotide catabolic process	27	96	0.002
GO:0009143	P	nucleoside triphosphate catabolic process	27	96	0.002
GO:0009146	P	purine nucleoside triphosphate catabolic process	27	96	0.002
GO:0009207	P	purine ribonucleoside triphosphate catabolic process	27	96	0.002
GO:0009203	P	ribonucleoside triphosphate catabolic process	27	96	0.002
GO:0009154	P	purine ribonucleotide catabolic process	27	96	0.002
GO:0006195	P	purine nucleotide catabolic process	27	96	0.002
GO:0009166	P	nucleotide catabolic process	27	96	0.002
GO:0003002	P	regionalization	51	241	0.0021
GO:0010410	P	hemicellulose metabolic process	44	198	0.0024
GO:0009625	P	response to insect	23	76	0.0026
GO:0010383	P	cell wall polysaccharide metabolic process	49	231	0.0027
GO:0006997	P	nucleus organization	25	87	0.0027
GO:0044038	P	cell wall macromolecule biosynthetic process	42	187	0.0027
GO:0070589	P	cellular component macromolecule biosynthetic process	42	187	0.0027
GO:0070592	P	cell wall polysaccharide biosynthetic process	42	187	0.0027
GO:0009408	P	response to heat	60	303	0.0027
GO:0000737	P	DNA catabolic process, endonucleolytic	26	93	0.0029
GO:0048589	P	developmental growth	129	791	0.0029
GO:0040008	P	regulation of growth	60	304	0.0029
GO:0010413	P	glucuronoxylan metabolic process	41	182	0.003
GO:0006754	P	ATP biosynthetic process	22	72	0.0032
GO:0055074	P	calcium ion homeostasis	14	33	0.0033
GO:0031349	P	positive regulation of defense response	17	47	0.0034
GO:0009117	P	nucleotide metabolic process	114	685	0.0034
GO:0010876	P	lipid localization	58	293	0.0035
GO:0006753	P	nucleoside phosphate metabolic process	114	687	0.0038
GO:0000725	P	recombinational repair	21	68	0.0039
GO:0000724	P	double-strand break repair via homologous recombination	21	68	0.0039
GO:0006308	P	DNA catabolic process	27	101	0.0039
GO:0019915	P	lipid storage	27	101	0.0039
GO:0034641	P	cellular nitrogen compound metabolic process	205	1373	0.004
GO:0019318	P	hexose metabolic process	102	602	0.0041
GO:0042546	P	cell wall biogenesis	64	336	0.0042
GO:0043632	P	modification-dependent macromolecule catabolic process	75	412	0.0044
GO:0019941	P	modification-dependent protein catabolic process	75	412	0.0044
GO:0015914	P	phospholipid transport	9	14	0.0048
GO:0006511	P	ubiquitin-dependent protein catabolic process	74	407	0.0049
GO:0071555	P	cell wall organization	103	613	0.0049
GO:0034285	P	response to disaccharide stimulus	45	213	0.0051
GO:0030005	P	cellular di-, tri-valent inorganic cation homeostasis	21	70	0.0052
GO:0042138	P	meiotic DNA double-strand break formation	25	92	0.0053
GO:0009560	P	embryo sac egg cell differentiation	33	139	0.0055
GO:0018377	P	protein myristoylation	91	529	0.0055
GO:0006499	P	N-terminal protein myristoylation	91	529	0.0055
GO:0006498	P	N-terminal protein lipidation	91	529	0.0055
GO:0018409	P	peptide or protein amino-terminal blocking	91	529	0.0055
GO:0018319	P	protein amino acid myristoylation	91	529	0.0055
GO:0048284	P	organelle fusion	18	55	0.0058
GO:0009308	P	amine metabolic process	159	1034	0.0061
GO:0010382	P	cellular cell wall macromolecule metabolic process	43	203	0.0064
GO:0009744	P	response to sucrose stimulus	44	210	0.0067
GO:0007292	P	female gamete generation	33	141	0.0067
GO:0009830	P	cell wall modification during abscission	9	15	0.0067
GO:0031365	P	N-terminal protein amino acid modification	91	533	0.0067
GO:0044277	P	cell wall disassembly	9	15	0.0067
GO:0060871	P	cellular cell wall disassembly	9	15	0.0067
GO:0010540	P	basipetal auxin transport	11	23	0.0069
GO:0044106	P	cellular amine metabolic process	147	947	0.007
GO:0043562	P	cellular response to nitrogen levels	13	32	0.0073
GO:0009311	P	oligosaccharide metabolic process	49	244	0.0074
GO:0009145	P	purine nucleoside triphosphate biosynthetic process	22	78	0.0075
GO:0009206	P	purine ribonucleoside triphosphate biosynthetic process	22	78	0.0075
GO:0009201	P	ribonucleoside triphosphate biosynthetic process	22	78	0.0075
GO:0009152	P	purine ribonucleotide biosynthetic process	25	95	0.0076
GO:0016052	P	carbohydrate catabolic process	96	573	0.0081
GO:0009142	P	nucleoside triphosphate biosynthetic process	22	79	0.0086
GO:0048563	P	post-embryonic organ morphogenesis	47	233	0.0087
GO:0048444	P	floral organ morphogenesis	47	233	0.0087
GO:0009062	P	fatty acid catabolic process	45	220	0.0088
GO:0050801	P	ion homeostasis	48	240	0.009
GO:0007047	P	cellular cell wall organization	9	16	0.0094
GO:0022411	P	cellular component disassembly	17	53	0.0098
GO:0006268	P	DNA unwinding during replication	7	9	0.01
GO:0030149	P	sphingolipid catabolic process	7	9	0.01
GO:0042398	P	cellular amino acid derivative biosynthetic process	90	534	0.01
GO:0006520	P	cellular amino acid metabolic process	137	882	0.01
GO:0015802	P	basic amino acid transport	12	29	0.01
GO:0042158	P	lipoprotein biosynthetic process	92	551	0.011
GO:0006497	P	protein amino acid lipidation	92	551	0.011
GO:0000741	P	karyogamy	17	54	0.011
GO:0055080	P	cation homeostasis	44	217	0.012
GO:0018193	P	peptidyl-amino acid modification	100	610	0.012
GO:0042157	P	lipoprotein metabolic process	92	552	0.012
GO:0043269	P	regulation of ion transport	33	147	0.012
GO:0070588	P	calcium ion transmembrane transport	8	13	0.012
GO:0006397	P	mRNA processing	38	179	0.012
GO:0015698	P	inorganic anion transport	51	266	0.014
GO:0043900	P	regulation of multi-organism process	28	118	0.014
GO:0046466	P	membrane lipid catabolic process	7	10	0.015
GO:0055065	P	metal ion homeostasis	17	56	0.016
GO:0000272	P	polysaccharide catabolic process	17	56	0.016
GO:0009624	P	response to nematode	22	84	0.016
GO:0010315	P	auxin efflux	9	18	0.017
GO:0009817	P	defense response to fungus, incompatible interaction	14	41	0.017
GO:0070988	P	demethylation	6	7	0.017
GO:0002237	P	response to molecule of bacterial origin	25	102	0.017
GO:0009084	P	glutamine family amino acid biosynthetic process	11	27	0.019
GO:0046777	P	protein amino acid autophosphorylation	32	146	0.019
GO:0051049	P	regulation of transport	36	172	0.02
GO:0048581	P	negative regulation of post-embryonic development	21	80	0.02
GO:0006995	P	cellular response to nitrogen starvation	10	23	0.021
GO:0043161	P	proteasomal ubiquitin-dependent protein catabolic process	29	128	0.021
GO:0009698	P	phenylpropanoid metabolic process	70	405	0.021
GO:0009749	P	response to glucose stimulus	22	86	0.021
GO:0007067	P	mitosis	19	69	0.021
GO:0010118	P	stomatal movement	20	75	0.022
GO:0016049	P	cell growth	112	715	0.023
GO:0009894	P	regulation of catabolic process	11	28	0.023
GO:0009259	P	ribonucleotide metabolic process	58	323	0.024
GO:0032879	P	regulation of localization	41	207	0.024
GO:0000087	P	M phase of mitotic cell cycle	19	70	0.024
GO:0002684	P	positive regulation of immune system process	14	43	0.024
GO:0050778	P	positive regulation of immune response	14	43	0.024
GO:0045089	P	positive regulation of innate immune response	14	43	0.024
GO:0006006	P	glucose metabolic process	90	554	0.025
GO:0005984	P	disaccharide metabolic process	43	221	0.025
GO:0009838	P	abscission	16	54	0.026
GO:0010039	P	response to iron ion	16	54	0.026
GO:0046521	P	sphingoid catabolic process	6	8	0.026
GO:0046477	P	glycosylceramide catabolic process	6	8	0.026
GO:0006677	P	glycosylceramide metabolic process	6	8	0.026
GO:0046514	P	ceramide catabolic process	6	8	0.026
GO:0019377	P	glycolipid catabolic process	6	8	0.026
GO:0006457	P	protein folding	60	339	0.027
GO:0000375	P	RNA splicing, via transesterification reactions	29	131	0.027
GO:0000377	P	RNA splicing, via transesterification reactions with bulged adenosine as nucleophile	29	131	0.027
GO:0007276	P	gamete generation	38	189	0.027
GO:0006164	P	purine nucleotide biosynthetic process	28	125	0.028
GO:0009873	P	ethylene mediated signaling pathway	28	125	0.028
GO:0006338	P	chromatin remodeling	11	29	0.028
GO:0006874	P	cellular calcium ion homeostasis	11	29	0.028
GO:0015696	P	ammonium transport	11	29	0.028
GO:0008037	P	cell recognition	13	39	0.029
GO:0048544	P	recognition of pollen	13	39	0.029
GO:0006672	P	ceramide metabolic process	9	20	0.029
GO:0002218	P	activation of innate immune response	12	34	0.029
GO:0002213	P	defense response to insect	12	34	0.029
GO:0002253	P	activation of immune response	12	34	0.029
GO:0005982	P	starch metabolic process	44	230	0.029
GO:0051445	P	regulation of meiotic cell cycle	7	12	0.03
GO:0000059	P	protein import into nucleus, docking	7	12	0.03
GO:0042787	P	protein ubiquitination during ubiquitin-dependent protein catabolic process	7	12	0.03
GO:0010204	P	defense response signaling pathway, resistance gene-independent	7	12	0.03
GO:0009644	P	response to high light intensity	43	224	0.03
GO:0010541	P	acropetal auxin transport	8	16	0.03
GO:0052544	P	callose deposition in cell wall during defense response	8	16	0.03
GO:0052482	P	cell wall thickening during defense response	8	16	0.03
GO:0016139	P	glycoside catabolic process	10	25	0.032
GO:0009910	P	negative regulation of flower development	14	45	0.033
GO:0042023	P	DNA endoreduplication	27	121	0.034
GO:0015695	P	organic cation transport	11	30	0.034
GO:0006862	P	nucleotide transport	12	35	0.034
GO:0048528	P	post-embryonic root development	29	134	0.035
GO:0051604	P	protein maturation	20	79	0.035
GO:0010101	P	post-embryonic root morphogenesis	15	51	0.036
GO:0010102	P	lateral root morphogenesis	15	51	0.036
GO:0005996	P	monosaccharide metabolic process	122	804	0.036
GO:0006891	P	intra-Golgi vesicle-mediated transport	18	68	0.037
GO:0006812	P	cation transport	123	813	0.038
GO:0018106	P	peptidyl-histidine phosphorylation	6	9	0.038
GO:0040020	P	regulation of meiosis	6	9	0.038
GO:0009310	P	amine catabolic process	41	214	0.038
GO:0042126	P	nitrate metabolic process	6	9	0.038
GO:0042128	P	nitrate assimilation	6	9	0.038
GO:0010555	P	response to mannitol stimulus	6	9	0.038
GO:0042434	P	indole derivative metabolic process	31	148	0.038
GO:0042430	P	indole and derivative metabolic process	31	148	0.038
GO:0045596	P	negative regulation of cell differentiation	19	74	0.038
GO:0048638	P	regulation of developmental growth	49	269	0.038
GO:0055085	P	transmembrane transport	101	648	0.04
GO:0008361	P	regulation of cell size	113	739	0.04
GO:0010324	P	membrane invagination	12	36	0.04
GO:0006897	P	endocytosis	12	36	0.04
GO:0032392	P	DNA geometric change	7	13	0.04
GO:0032508	P	DNA duplex unwinding	7	13	0.04
GO:0015833	P	peptide transport	26	117	0.04
GO:0006857	P	oligopeptide transport	26	117	0.04
GO:0071369	P	cellular response to ethylene stimulus	30	144	0.047
GO:0009555	P	pollen development	56	322	0.048
GO:0016485	P	protein processing	10	27	0.048
GO:0046685	P	response to arsenic	12	37	0.048
GO:0070192	P	chromosome organization involved in meiosis	21	88	0.048
GO:0090066	P	regulation of anatomical structure size	114	752	0.048
GO:0032535	P	regulation of cellular component size	114	752	0.048
GO:0007129	P	synapsis	21	88	0.048
GO:0016444	P	somatic cell DNA recombination	11	32	0.048
GO:0001882	F	nucleoside binding	669	2341	5.1e-89
GO:0001883	F	purine nucleoside binding	663	2333	1.1e-87
GO:0030554	F	adenyl nucleotide binding	663	2331	1.1e-87
GO:0017076	F	purine nucleotide binding	705	2595	9.6e-87
GO:0032559	F	adenyl ribonucleotide binding	627	2169	5.2e-85
GO:0032555	F	purine ribonucleotide binding	667	2429	2.9e-83
GO:0032553	F	ribonucleotide binding	667	2429	2.9e-83
GO:0000166	F	nucleotide binding	830	3438	8.5e-83
GO:0005488	F	binding	1849	11247	7.4e-77
GO:0005524	F	ATP binding	566	1996	1.9e-73
GO:0003824	F	catalytic activity	1522	8787	2.1e-69
GO:0017111	F	nucleoside-triphosphatase activity	310	826	5.8e-59
GO:0016462	F	pyrophosphatase activity	313	854	9.8e-58
GO:0016817	F	hydrolase activity, acting on acid anhydrides	317	880	3.5e-57
GO:0016818	F	hydrolase activity, acting on acid anhydrides, in phosphorus-containing anhydrides	314	866	3.8e-57
GO:0016787	F	hydrolase activity	635	3099	1.3e-39
GO:0016887	F	ATPase activity	181	488	4.1e-33
GO:0042623	F	ATPase activity, coupled	143	360	2.2e-28
GO:0005515	F	protein binding	527	2709	4e-27
GO:0016772	F	transferase activity, transferring phosphorus-containing groups	349	1590	1.2e-24
GO:0016301	F	kinase activity	296	1356	2.5e-20
GO:0016740	F	transferase activity	531	3012	6.2e-19
GO:0016773	F	phosphotransferase activity, alcohol group as acceptor	267	1275	3.4e-16
GO:0004386	F	helicase activity	72	167	1.6e-15
GO:0042626	F	ATPase activity, coupled to transmembrane movement of substances	73	181	1.5e-14
GO:0043492	F	ATPase activity, coupled to movement of substances	73	181	1.5e-14
GO:0004672	F	protein kinase activity	235	1113	1.6e-14
GO:0016820	F	hydrolase activity, acting on acid anhydrides, catalyzing transmembrane movement of substances	73	186	4.5e-14
GO:0004674	F	protein serine/threonine kinase activity	202	940	5e-13
GO:0043169	F	cation binding	491	3029	1.1e-11
GO:0043167	F	ion binding	491	3030	1.1e-11
GO:0046872	F	metal ion binding	465	2853	2.4e-11
GO:0043531	F	ADP binding	60	167	3e-10
GO:0015405	F	P-P-bond-hydrolysis-driven transmembrane transporter activity	73	234	4.1e-10
GO:0015399	F	primary active transmembrane transporter activity	73	235	4.7e-10
GO:0003774	F	motor activity	41	86	7.9e-10
GO:0008026	F	ATP-dependent helicase activity	47	119	4.3e-09
GO:0070035	F	purine NTP-dependent helicase activity	47	119	4.3e-09
GO:0015662	F	ATPase activity, coupled to transmembrane movement of ions, phosphorylative mechanism	31	54	7.1e-09
GO:0003777	F	microtubule motor activity	32	66	9.1e-08
GO:0004713	F	protein tyrosine kinase activity	83	333	1.5e-07
GO:0042625	F	ATPase activity, coupled to transmembrane movement of ions	34	80	3.8e-07
GO:0048037	F	cofactor binding	104	479	8.9e-07
GO:0046914	F	transition metal ion binding	358	2313	2.3e-06
GO:0016874	F	ligase activity	108	517	2.6e-06
GO:0005215	F	transporter activity	219	1300	6.3e-06
GO:0005543	F	phospholipid binding	39	125	2.4e-05
GO:0008092	F	cytoskeletal protein binding	42	143	3.3e-05
GO:0008270	F	zinc ion binding	244	1521	3.4e-05
GO:0022804	F	active transmembrane transporter activity	115	598	3.4e-05
GO:0008237	F	metallopeptidase activity	29	78	3.7e-05
GO:0050662	F	coenzyme binding	77	354	4.9e-05
GO:0035091	F	phosphoinositide binding	27	71	6e-05
GO:0004888	F	transmembrane receptor activity	24	58	7e-05
GO:0008094	F	DNA-dependent ATPase activity	22	50	8.4e-05
GO:0005516	F	calmodulin binding	46	190	0.00069
GO:0004222	F	metalloendopeptidase activity	20	50	0.00072
GO:0004872	F	receptor activity	30	100	0.00074
GO:0034061	F	DNA polymerase activity	16	34	0.001
GO:0005388	F	calcium-transporting ATPase activity	11	16	0.0015
GO:0015085	F	calcium ion transmembrane transporter activity	11	17	0.0022
GO:0046527	F	glucosyltransferase activity	36	142	0.0023
GO:0030695	F	GTPase regulator activity	28	97	0.0023
GO:0016879	F	ligase activity, forming carbon-nitrogen bonds	75	393	0.0027
GO:0008017	F	microtubule binding	17	43	0.003
GO:0070011	F	peptidase activity, acting on L-amino acid peptides	93	519	0.003
GO:0016779	F	nucleotidyltransferase activity	42	181	0.003
GO:0003678	F	DNA helicase activity	13	26	0.0032
GO:0008194	F	UDP-glycosyltransferase activity	51	239	0.0035
GO:0016614	F	oxidoreductase activity, acting on CH-OH group of donors	47	217	0.0044
GO:0019899	F	enzyme binding	37	155	0.0044
GO:0008234	F	cysteine-type peptidase activity	29	108	0.0044
GO:0005083	F	small GTPase regulator activity	25	86	0.0044
GO:0035251	F	UDP-glucosyltransferase activity	30	114	0.0044
GO:0016616	F	oxidoreductase activity, acting on the CH-OH group of donors, NAD or NADP as acceptor	42	186	0.0045
GO:0060589	F	nucleoside-triphosphatase regulator activity	28	104	0.0051
GO:0031625	F	ubiquitin protein ligase binding	11	20	0.0052
GO:0003887	F	DNA-directed DNA polymerase activity	12	24	0.0052
GO:0008233	F	peptidase activity	95	548	0.006
GO:0015631	F	tubulin binding	18	52	0.006
GO:0003677	F	DNA binding	336	2399	0.0064
GO:0004003	F	ATP-dependent DNA helicase activity	10	17	0.0065
GO:0004673	F	protein histidine kinase activity	11	21	0.0066
GO:0050660	F	FAD binding	38	166	0.0066
GO:0016775	F	phosphotransferase activity, nitrogenous group as acceptor	11	21	0.0066
GO:0004175	F	endopeptidase activity	59	305	0.0084
GO:0004843	F	ubiquitin-specific protease activity	11	22	0.0087
GO:0004518	F	nuclease activity	40	183	0.0093
GO:0004871	F	signal transducer activity	56	287	0.0093
GO:0060089	F	molecular transducer activity	56	287	0.0093
GO:0004221	F	ubiquitin thiolesterase activity	17	50	0.0093
GO:0019783	F	small conjugating protein-specific protease activity	13	31	0.0093
GO:0000155	F	two-component sensor activity	10	19	0.011
GO:0004012	F	phospholipid-translocating ATPase activity	8	12	0.013
GO:0015247	F	aminophospholipid transporter activity	8	12	0.013
GO:0004630	F	phospholipase D activity	8	12	0.013
GO:0004930	F	G-protein coupled receptor activity	7	9	0.016
GO:0016165	F	lipoxygenase activity	6	6	0.016
GO:0030246	F	carbohydrate binding	40	190	0.016
GO:0004197	F	cysteine-type endopeptidase activity	11	25	0.017
GO:0001727	F	lipid kinase activity	11	25	0.017
GO:0030276	F	clathrin binding	12	30	0.02
GO:0016798	F	hydrolase activity, acting on glycosyl bonds	77	448	0.022
GO:0004176	F	ATP-dependent peptidase activity	11	26	0.022
GO:0009881	F	photoreceptor activity	7	10	0.022
GO:0000287	F	magnesium ion binding	30	131	0.022
GO:0004468	F	lysine N-acetyltransferase activity	10	22	0.023
GO:0004402	F	histone acetyltransferase activity	10	22	0.023
GO:0005548	F	phospholipid transporter activity	9	18	0.025
GO:0004553	F	hydrolase activity, hydrolyzing O-glycosyl compounds	73	423	0.025
GO:0004620	F	phospholipase activity	17	57	0.026
GO:0016881	F	acid-amino acid ligase activity	61	340	0.027
GO:0003682	F	chromatin binding	13	37	0.029
GO:0042802	F	identical protein binding	43	220	0.033
GO:0019829	F	cation-transporting ATPase activity	15	48	0.033
GO:0022857	F	transmembrane transporter activity	152	1020	0.033
GO:0008081	F	phosphoric diester hydrolase activity	19	70	0.033
GO:0015926	F	glucosidase activity	10	24	0.036
GO:0016758	F	transferase activity, transferring hexosyl groups	68	396	0.037
GO:0008020	F	G-protein coupled photoreceptor activity	5	5	0.039
GO:0022892	F	substrate-specific transporter activity	143	957	0.039
GO:0008142	F	oxysterol binding	7	12	0.041
GO:0008289	F	lipid binding	49	266	0.044
GO:0003724	F	RNA helicase activity	9	21	0.05
GO:0005623	C	cell	2917	22455	2.2e-52
GO:0044464	C	cell part	2917	22455	2.2e-52
GO:0005886	C	plasma membrane	745	3740	1.6e-43
GO:0016020	C	membrane	1037	6122	6.3e-36
GO:0005634	C	nucleus	1414	9514	3.7e-27
GO:0005829	C	cytosol	365	1644	1.5e-26
GO:0005622	C	intracellular	2579	20042	1.3e-25
GO:0009506	C	plasmodesma	226	852	3.8e-24
GO:0055044	C	symplast	226	852	3.8e-24
GO:0030054	C	cell junction	227	857	3.8e-24
GO:0005911	C	cell-cell junction	226	854	4.6e-24
GO:0044424	C	intracellular part	2560	19957	5.8e-24
GO:0044459	C	plasma membrane part	257	1065	1.2e-22
GO:0044425	C	membrane part	421	2448	3.5e-13
GO:0043227	C	membrane-bounded organelle	2189	17349	5.7e-11
GO:0043231	C	intracellular membrane-bounded organelle	2188	17343	5.8e-11
GO:0043234	C	protein complex	255	1358	5.9e-11
GO:0043229	C	intracellular organelle	2212	17570	6.3e-11
GO:0043226	C	organelle	2213	17578	6.3e-11
GO:0012505	C	endomembrane system	77	258	4.8e-10
GO:0044446	C	intracellular organelle part	524	3379	5.5e-10
GO:0044422	C	organelle part	524	3385	6.7e-10
GO:0005773	C	vacuole	173	855	1.8e-09
GO:0005635	C	nuclear envelope	36	77	1.3e-08
GO:0005643	C	nuclear pore	21	28	1.5e-07
GO:0046930	C	pore complex	21	28	1.5e-07
GO:0044428	C	nuclear part	133	650	1.6e-07
GO:0044430	C	cytoskeletal part	47	161	6.2e-06
GO:0044437	C	vacuolar part	95	486	0.00013
GO:0005774	C	vacuolar membrane	94	483	0.00016
GO:0005737	C	cytoplasm	1528	12233	0.00027
GO:0015630	C	microtubule cytoskeleton	35	122	0.00027
GO:0005794	C	Golgi apparatus	159	949	0.00027
GO:0030312	C	external encapsulating structure	113	621	0.00027
GO:0005618	C	cell wall	112	618	0.00031
GO:0005856	C	cytoskeleton	48	199	0.00033
GO:0009524	C	phragmoplast	20	49	0.00037
GO:0030117	C	membrane coat	22	61	0.00062
GO:0000228	C	nuclear chromosome	21	56	0.00062
GO:0048475	C	coated membrane	22	61	0.00062
GO:0000151	C	ubiquitin ligase complex	52	236	0.0011
GO:0005694	C	chromosome	46	203	0.0016
GO:0044431	C	Golgi apparatus part	62	307	0.0018
GO:0031988	C	membrane-bounded vesicle	21	68	0.0052
GO:0005874	C	microtubule	19	60	0.0076
GO:0032991	C	macromolecular complex	290	2050	0.0076
GO:0000790	C	nuclear chromatin	10	19	0.0094
GO:0031975	C	envelope	144	929	0.01
GO:0031967	C	organelle envelope	144	929	0.01
GO:0044454	C	nuclear chromosome part	15	42	0.01
GO:0005938	C	cell cortex	17	52	0.01
GO:0030660	C	Golgi-associated vesicle membrane	9	16	0.011
GO:0031982	C	vesicle	21	74	0.011
GO:0000139	C	Golgi membrane	16	49	0.014
GO:0005819	C	spindle	15	44	0.014
GO:0030659	C	cytoplasmic vesicle membrane	14	40	0.016
GO:0030135	C	coated vesicle	16	50	0.016
GO:0044433	C	cytoplasmic vesicle part	14	40	0.016
GO:0000325	C	plant-type vacuole	25	100	0.016
GO:0005783	C	endoplasmic reticulum	96	587	0.017
GO:0012506	C	vesicle membrane	14	41	0.018
GO:0016459	C	myosin complex	9	18	0.018
GO:0030120	C	vesicle coat	13	37	0.022
GO:0030662	C	coated vesicle membrane	13	38	0.026
GO:0044448	C	cell cortex part	15	49	0.029
GO:0008540	C	proteasome regulatory particle, base subcomplex	7	12	0.032
GO:0048046	C	apoplast	69	406	0.033
GO:0031410	C	cytoplasmic vesicle	17	62	0.038
GO:0016023	C	cytoplasmic membrane-bounded vesicle	17	62	0.038
GO:0005798	C	Golgi-associated vesicle	10	26	0.041
GO:0044444	C	cytoplasmic part	1224	9995	0.041
GO:0031090	C	organelle membrane	188	1327	0.05
GO:0042254	P	ribosome biogenesis	96	437	2.5e-15
GO:0022613	P	ribonucleoprotein complex biogenesis	96	447	4.6e-15
GO:0001510	P	RNA methylation	51	185	1.3e-10
GO:0009451	P	RNA modification	74	418	7.4e-08
GO:0045454	P	cell redox homeostasis	36	136	9.4e-07
GO:0019684	P	photosynthesis, light reaction	60	333	1.8e-06
GO:0044085	P	cellular component biogenesis	173	1480	1.8e-06
GO:0015979	P	photosynthesis	71	435	2e-06
GO:0008654	P	phospholipid biosynthetic process	67	405	3.1e-06
GO:0010207	P	photosystem II assembly	37	177	6e-05
GO:0006412	P	translation	152	1346	8e-05
GO:0019637	P	organophosphate metabolic process	69	483	0.00019
GO:0006644	P	phospholipid metabolic process	68	472	0.00019
GO:0019682	P	glyceraldehyde-3-phosphate metabolic process	42	232	0.00019
GO:0009657	P	plastid organization	60	398	0.0002
GO:0019288	P	isopentenyl diphosphate biosynthetic process, mevalonate-independent pathway	41	229	0.00029
GO:0006733	P	oxidoreduction coenzyme metabolic process	45	267	0.00035
GO:0009240	P	isopentenyl diphosphate biosynthetic process	41	233	0.00036
GO:0046490	P	isopentenyl diphosphate metabolic process	41	233	0.00036
GO:0006098	P	pentose-phosphate shunt	37	200	0.0004
GO:0006740	P	NADPH regeneration	37	201	0.00043
GO:0006661	P	phosphatidylinositol biosynthetic process	24	98	0.00044
GO:0019725	P	cellular homeostasis	51	328	0.00044
GO:0006739	P	NADP metabolic process	37	204	0.00051
GO:0016070	P	RNA metabolic process	343	3734	0.00052
GO:0046496	P	nicotinamide nucleotide metabolic process	37	212	0.00099
GO:0006769	P	nicotinamide metabolic process	37	212	0.00099
GO:0043603	P	cellular amide metabolic process	38	222	0.0011
GO:0019362	P	pyridine nucleotide metabolic process	37	214	0.0011
GO:0009820	P	alkaloid metabolic process	38	225	0.0013
GO:0006364	P	rRNA processing	48	324	0.0019
GO:0006081	P	cellular aldehyde metabolic process	49	334	0.0019
GO:0010467	P	gene expression	418	4766	0.0019
GO:0016072	P	rRNA metabolic process	48	325	0.002
GO:0046488	P	phosphatidylinositol metabolic process	24	112	0.002
GO:0046489	P	phosphoinositide biosynthetic process	24	112	0.002
GO:0010027	P	thylakoid membrane organization	34	198	0.0023
GO:0009668	P	plastid membrane organization	34	198	0.0023
GO:0009741	P	response to brassinosteroid stimulus	24	114	0.0024
GO:0009725	P	response to hormone stimulus	143	1375	0.0029
GO:0006732	P	coenzyme metabolic process	65	508	0.0034
GO:0034470	P	ncRNA processing	53	387	0.0037
GO:0009736	P	cytokinin mediated signaling pathway	19	83	0.0062
GO:0071368	P	cellular response to cytokinin stimulus	19	84	0.007
GO:0009733	P	response to auxin stimulus	56	431	0.0076
GO:0006139	P	nucleobase, nucleoside, nucleotide and nucleic acid metabolic process	413	4798	0.0076
GO:0042592	P	homeostatic process	61	488	0.0093
GO:0010374	P	stomatal complex development	34	217	0.0093
GO:0009767	P	photosynthetic electron transport chain	18	80	0.01
GO:0008610	P	lipid biosynthetic process	120	1159	0.013
GO:0006334	P	nucleosome assembly	16	67	0.013
GO:0034728	P	nucleosome organization	16	67	0.013
GO:0006333	P	chromatin assembly or disassembly	23	124	0.014
GO:0065004	P	protein-DNA complex assembly	16	70	0.02
GO:0051186	P	cofactor metabolic process	83	753	0.023
GO:0009773	P	photosynthetic electron transport in photosystem I	13	51	0.031
GO:0043414	P	macromolecule methylation	63	540	0.034
GO:0032259	P	methylation	63	548	0.046
GO:0031497	P	chromatin assembly	16	77	0.046
GO:0003735	F	structural constituent of ribosome	132	411	8.4e-37
GO:0005198	F	structural molecule activity	133	549	7.3e-27
GO:0015035	F	protein disulfide oxidoreductase activity	29	94	6.3e-07
GO:0015036	F	disulfide oxidoreductase activity	30	102	6.4e-07
GO:0030613	F	oxidoreductase activity, acting on phosphorus or arsenic in donors	11	14	3.2e-05
GO:0008794	F	arsenate reductase (glutaredoxin) activity	11	14	3.2e-05
GO:0030614	F	oxidoreductase activity, acting on phosphorus or arsenic in donors, with disulfide as acceptor	11	14	3.2e-05
GO:0030611	F	arsenate reductase activity	11	15	4.6e-05
GO:0005840	C	ribosome	134	484	7.2e-32
GO:0030529	C	ribonucleoprotein complex	154	650	1.2e-30
GO:0022626	C	cytosolic ribosome	97	308	1.5e-26
GO:0044445	C	cytosolic part	88	260	6.2e-26
GO:0033279	C	ribosomal subunit	94	319	3.8e-24
GO:0043232	C	intracellular non-membrane-bounded organelle	182	1109	3e-20
GO:0043228	C	non-membrane-bounded organelle	182	1109	3e-20
GO:0044436	C	thylakoid part	88	388	2e-16
GO:0031976	C	plastid thylakoid	91	425	1e-15
GO:0009534	C	chloroplast thylakoid	91	425	1e-15
GO:0031984	C	organelle subcompartment	91	428	1.3e-15
GO:0032991	C	macromolecular complex	259	2050	1.6e-15
GO:0009579	C	thylakoid	101	518	3.2e-15
GO:0044446	C	intracellular organelle part	375	3379	6.5e-15
GO:0044422	C	organelle part	375	3385	7.8e-15
GO:0034357	C	photosynthetic membrane	79	355	1.4e-14
GO:0022627	C	cytosolic small ribosomal subunit	42	106	1.8e-14
GO:0042651	C	thylakoid membrane	76	341	4.3e-14
GO:0022625	C	cytosolic large ribosomal subunit	43	123	2.7e-13
GO:0009507	C	chloroplast	415	3959	3.3e-13
GO:0055035	C	plastid thylakoid membrane	71	324	6.7e-13
GO:0015934	C	large ribosomal subunit	51	180	8.4e-13
GO:0009535	C	chloroplast thylakoid membrane	70	322	1.3e-12
GO:0009536	C	plastid	417	4037	1.8e-12
GO:0015935	C	small ribosomal subunit	43	140	8.1e-12
GO:0044434	C	chloroplast part	160	1211	7.2e-11
GO:0044444	C	cytoplasmic part	871	9995	7.5e-11
GO:0044435	C	plastid part	162	1252	2.1e-10
GO:0031974	C	membrane-enclosed lumen	93	628	2.1e-08
GO:0070013	C	intracellular organelle lumen	91	622	5.1e-08
GO:0043233	C	organelle lumen	91	622	5.1e-08
GO:0009543	C	chloroplast thylakoid lumen	25	71	6e-08
GO:0031978	C	plastid thylakoid lumen	25	71	6e-08
GO:0031977	C	thylakoid lumen	26	88	5.7e-07
GO:0005737	C	cytoplasm	983	12233	3.6e-05
GO:0000786	C	nucleosome	18	60	6.1e-05
GO:0043229	C	intracellular organelle	1355	17570	0.00012
GO:0043226	C	organelle	1355	17578	0.00013
GO:0032993	C	protein-DNA complex	18	66	0.00017
GO:0009521	C	photosystem	18	68	0.00024
GO:0031090	C	organelle membrane	138	1327	0.00046
GO:0009654	C	oxygen evolving complex	10	23	0.0007
GO:0031981	C	nuclear lumen	59	467	0.0012
GO:0005730	C	nucleolus	42	303	0.0022
GO:0005829	C	cytosol	158	1644	0.0041
GO:0000785	C	chromatin	18	90	0.0047
GO:0009523	C	photosystem II	12	46	0.0062
GO:0055029	C	nuclear DNA-directed RNA polymerase complex	9	27	0.0072
GO:0000428	C	DNA-directed RNA polymerase complex	9	27	0.0072
GO:0030880	C	RNA polymerase complex	9	27	0.0072
GO:0044425	C	membrane part	220	2448	0.0079
GO:0010598	C	NAD(P)H dehydrogenase complex (plastoquinone)	6	11	0.0085
GO:0009570	C	chloroplast stroma	67	603	0.0093
GO:0009532	C	plastid stroma	69	637	0.014
GO:0009941	C	chloroplast envelope	63	573	0.016
GO:0031225	C	anchored to membrane	33	249	0.017
GO:0030095	C	chloroplast photosystem II	7	19	0.017
GO:0005732	C	small nucleolar ribonucleoprotein complex	17	97	0.02
GO:0009526	C	plastid envelope	64	598	0.025
GO:0043231	C	intracellular membrane-bounded organelle	1301	17343	0.047
GO:0043227	C	membrane-bounded organelle	1301	17349	0.049
The GO terms marked in pink represent enriched GO terms in genes up-regulated in kaku4
The GO terms marked in green represent enriched GO terms in genes down-regulated in kaku4
