# Supplementary material for: KAKU4 regulates leaf senescence through modulation of H3K27me3 deposition in the Arabidopsis genome
Source: BMC Plant Biol. 2024 Mar 7;24:177. doi: 10.1186/s12870-024-04860-9 (PMC10919013; doi:10.1186/s12870-024-04860-9)
Supplement: Supplementary file 9 — Supplementary Material 9 [file 12870_2024_4860_MOESM9_ESM.xlsx]

## Sheet: Sheet2
Supplementary Table 5 | GSEA analyses for differentially expressed genes between the kaku4 mutant and WT.
Term ID	Description	Qnum	Catogory	Bnum	FDR P-value
Chromatin_associated_factor_CHR	chromatin-remodeling protein	28	Caf*	42	7.39e-09
Chromatin_associated_factor_JMJ	transcription factor jumonji (JMJ) family protein / zinc finger (C5HC2 type) family protein	12	Caf	20	0.00272
KEGG_ENDOCYTOSIS	Endocytosis	25	KEGG	65	0.00094
KEGG_SPLICEOSOME	Spliceosome	33	KEGG	107	0.00094
CELL	cell	178	mapman	830	1.89e-15
SIGNALLING	signalling	251	mapman	1363	1.89e-15
SIGNALLING.RECEPTOR_KINASES	signalling.receptor kinases	113	mapman	542	1.02e-08
TRANSPORT.ABC_TRANSPORTERS_AND_MULTIDRUG_RESISTANCE_SYSTEMS	transport.ABC transporters and multidrug resistance systems	43	mapman	129	4.17e-07
STRESS	stress	196	mapman	1228	4.37e-07
RNA.REGULATION_OF_TRANSCRIPTION.CHROMATIN_REMODELING_FACTORS	RNA.regulation of transcription.Chromatin Remodeling Factors	22	mapman	37	1.99e-06
CELL.ORGANISATION	cell.organisation	82	mapman	407	1.24e-05
CELL.DIVISION	cell.division	33	mapman	106	8.44e-05
RNA	RNA	390	mapman	3046	8.77e-05
LIPID_METABOLISM.LIPID_DEGRADATION	lipid metabolism.lipid degradation	38	mapman	141	0.000162
CELL.VESICLE_TRANSPORT	cell.vesicle transport	44	mapman	178	0.000162
RNA.REGULATION_OF_TRANSCRIPTION.PUTATIVE_TRANSCRIPTION_REGULATOR	RNA.regulation of transcription.putative transcription regulator	43	mapman	173	0.000174
PROTEIN.DEGRADATION.METALLOPROTEASE	protein.degradation.metalloprotease	18	mapman	38	0.000337
LIPID_METABOLISM.LIPID_DEGRADATION.LYSOPHOSPHOLIPASES	lipid metabolism.lipid degradation.lysophospholipases	21	mapman	54	0.000497
PROTEIN.TARGETING	protein.targeting	60	mapman	299	0.000497
STRESS.ABIOTIC.HEAT	stress.abiotic.heat	43	mapman	186	0.000663
MAJOR_CHO_METABOLISM	major CHO metabolism	28	mapman	101	0.00219
STRESS.BIOTIC	stress.biotic	118	mapman	776	0.00268
TRANSPORT	transport	147	mapman	1021	0.00292
RNA.PROCESSING	RNA.processing	60	mapman	328	0.00446
PROTEIN.TARGETING.NUCLEUS	protein.targeting.nucleus	18	mapman	51	0.0054
PROTEIN.POSTRANSLATIONAL_MODIFICATION	protein.postranslational modification	111	mapman	736	0.0054
SIGNALLING.RECEPTOR_KINASES.DUF_26	signalling.receptor kinases.DUF 26	18	mapman	52	0.00621
RNA.PROCESSING.SPLICING	RNA.processing.splicing	21	mapman	69	0.0066
STRESS.ABIOTIC	stress.abiotic	74	mapman	445	0.00719
KEGG_RIBOSOME	Ribosome	80	KEGG	233	2e-23
PROTEIN.SYNTHESIS.RIBOSOMAL_PROTEIN	protein.synthesis.ribosomal protein	141	mapman	448	6.33e-45
PROTEIN.SYNTHESIS.RIBOSOMAL_PROTEIN.EUKARYOTIC	protein.synthesis.ribosomal protein.eukaryotic	101	mapman	280	7.46e-36
PROTEIN.SYNTHESIS.RIBOSOMAL_PROTEIN.EUKARYOTIC.60S_SUBUNIT	protein.synthesis.ribosomal protein.eukaryotic.60S subunit	61	mapman	173	1.22e-20
PROTEIN.SYNTHESIS.RIBOSOMAL_PROTEIN.EUKARYOTIC.40S_SUBUNIT	protein.synthesis.ribosomal protein.eukaryotic.40S subunit	40	mapman	107	8.3e-14
PROTEIN.SYNTHESIS	protein.synthesis	162	mapman	1443	2.79e-09
REDOX.GLUTAREDOXINS	redox.glutaredoxins	20	mapman	42	8.63e-08
HORMONE_METABOLISM.AUXIN.INDUCED-REGULATED-RESPONSIVE-ACTIVATED	hormone metabolism.auxin.induced-regulated-responsive-activated	35	mapman	149	2.36e-07
PROTEIN.SYNTHESIS.RIBOSOMAL_PROTEIN.PROKARYOTIC	protein.synthesis.ribosomal protein.prokaryotic	35	mapman	152	3.26e-07
REDOX	redox	39	mapman	210	5.66e-06
DNA.SYNTHESIS/CHROMATIN_STRUCTURE.HISTONE.CORE	DNA.synthesis/chromatin structure.histone.core	18	mapman	47	5.87e-06
HORMONE_METABOLISM.AUXIN	hormone metabolism.auxin	36	mapman	189	9.44e-06
PS.LIGHTREACTION	photosynthesis.lightreaction	31	mapman	151	1.79e-05
PS	photosynthesis	36	mapman	206	4.93e-05
DNA.SYNTHESIS/CHROMATIN_STRUCTURE.HISTONE	DNA.synthesis/chromatin structure.histone	18	mapman	57	4.93e-05
PS.LIGHTREACTION.PHOTOSYSTEM_II.PSII_POLYPEPTIDE_SUBUNITS	photosynthesis.lightreaction.photosystem II.PSII polypeptide subunits	16	mapman	45	5.62e-05
PROTEIN.SYNTHESIS.RIBOSOMAL_PROTEIN.PROKARYOTIC.CHLOROPLAST	protein.synthesis.ribosomal protein.prokaryotic.chloroplast	20	mapman	80	0.0002
HORMONE_METABOLISM	hormone metabolism	64	mapman	541	0.000543
PROTEIN.SYNTHESIS.RIBOSOMAL_PROTEIN.PROKARYOTIC.CHLOROPLAST.50S_SUBUNIT	protein.synthesis.ribosomal protein.prokaryotic.chloroplast.50S subunit	15	mapman	52	0.000914
RNA.REGULATION_OF_TRANSCRIPTION.AUX/IAA_FAMILY	RNA.regulation of transcription.Aux/IAA family	11	mapman	27	0.00112
PS.LIGHTREACTION.PHOTOSYSTEM_II	photosynthesis.lightreaction.photosystem II	16	mapman	61	0.00114
PROTEIN.SYNTHESIS.RIBOSOMAL_PROTEIN.PROKARYOTIC.UNKNOWN_ORGANELLAR	protein.synthesis.ribosomal protein.prokaryotic.unknown organellar	14	mapman	50	0.00215
PROTEIN.FOLDING	protein.folding	16	mapman	66	0.00242
DNA.SYNTHESIS/CHROMATIN_STRUCTURE.HISTONE.CORE.H4	DNA.synthesis/chromatin structure.histone.core.H4	6	mapman	8	0.00995
PROTEIN.SYNTHESIS.RIBOSOMAL_PROTEIN.PROKARYOTIC.UNKNOWN_ORGANELLAR.50S_SUBUNIT	protein.synthesis.ribosomal protein.prokaryotic.unknown organellar.50S subunit	11	mapman	37	0.00995
The gene sets marked in pink represent enriched gene sets in genes up-regulated in kaku4
The gene sets marked in green represent enriched gene sets in genes down-regulated in kaku4
* Caf: chromatin associated factors
