# Supplementary material for: KAKU4 regulates leaf senescence through modulation of H3K27me3 deposition in the Arabidopsis genome
Source: BMC Plant Biol. 2024 Mar 7;24:177. doi: 10.1186/s12870-024-04860-9 (PMC10919013; doi:10.1186/s12870-024-04860-9)
Supplement: Supplementary file 10 — Supplementary Material 10 [file 12870_2024_4860_MOESM10_ESM.xlsx]

## Sheet: Sheet2
Supplementary Table 6 | Overlap upregulated DEGs in kaku4 mutant and crwn1, crwn4, crwn1crwn4, pnet2abc, gbpl3, and ref6 mutants, and overlapping genes between upregulated DEGs in kaku4 mutant and SARD1 target genes.
Locus ID	log2(FPKMkaku4/FPKMWT)	P-value	padj	UP-or-DOWN	crwn1_UP	crwn4_UP	crwn1crwn4_UP	pnet2_abc_UP	gbpl3_UP	ref6_Down	SARD1_target		All Gene Symbols	Gene Model Description
AT2G41850	6.75408	1.05983e-159	2.17265e-155	UP						√	√		ARABIDOPSIS DEHISCENCE ZONE POLYGALACTURONASE 2 (ADPG2);POLYGALACTURONASE ABSCISSION ZONE A. THALIANA (PGAZAT)	ADPG2.
AT3G01420	6.07818	5.74824e-146	5.89195e-142	UP		√	√			√			PLANT ALPHA DIOXYGENASE 1 (PADOX-1);ALPHA-DIOXYGENASE 1 (ALPHA-DOX1); (DOX1); (DIOX1)	Encodes an alpha-dioxygenase involved in protection against oxidative stress and cell death. Induced in response to Salicylic acid and oxidative stress. Independent of NPR1 in induction by salicylic acid. The mRNA is cell-to-cell mobile.
AT3G60140	5.34241	8.47316e-117	3.474e-113	UP		√	√	√		√				Encodes a protein similar to beta-glucosidase and is a member of glycoside hydrolase family 1. Expression is induced after 24 hours of dark treatment, in senescing leaves and treatment with exogenous photosynthesis inhibitor. Induction of gene expression was suppressed in excised leaves supplied with sugar. The authors suggest that the gene Primes expression pattern is responding to the level of …
AT2G29470	5.05529	2.87554e-113	9.82476e-110	UP			√	√		√			GLUTATHIONE S-TRANSFERASE TAU 3 (GSTU3);GLUTATHIONE S-TRANSFERASE TAU 3 (ATGSTU3);GLUTATHIONE S-TRANSFERASE 21 (GST21)	Encodes glutathione transferase belonging to the tau class of GSTs. Naming convention according to Wagner et al. (2002).
AT4G18350	4.99444	1.07743e-32	2.23105e-30	UP						√			NINE-CIS-EPOXYCAROTENOID DIOXYGENASE 2 (NCED2);NINE-CIS-EPOXYCAROTENOID DIOXYGENASE 2 (ATNCED2)	Encodes 9-<i>cis</i>-epoxycarotenoid dioxygenase, a key enzyme in the biosynthesis of abscisic acid. The expression of this gene declines during the first 12h of imbibition.
AT1G73220	4.93298	2.16847e-33	4.9393e-31	UP						√			ORGANIC CATION/CARNITINE TRANSPORTER1 (OCT1);ORGANIC CATION/CARNITINE TRANSPORTER1 (AtOCT1)	Encodes Organic Cation Transporter 1 (OCT1), likely to be involved in polyamine transport.
AT4G37390	4.8426	6.80729e-39	2.18046e-36	UP						√			AUXIN UPREGULATED 3 (AUR3); (GH3-2);YADOKARI 1 (YDK1); (GH3.2); (BRU6)	Encodes an IAA-amido synthase that conjugates Asp and other amino acids to auxin in vitro. Lines carrying insertions in this gene are hypersensitive to auxin. May function as a negative component in auxin signaling by regulating auxin activity.
AT5G50760	4.77054	9.23356e-31	1.7208e-28	UP						√			SMALL AUXIN UPREGULATED RNA 55 (SAUR55)	SAUR-like auxin-responsive protein family;(source:Araport11)
AT3G57510	4.60771	5.25242e-18	2.5455e-16	UP						√			(ADPG1)	Encodes ADPG1, a polygalacturonase protein involved in silique and anther dihiscence. Loss of function mutations have reduced seed set, indehiscent fruit and reduced pollen shedding.
AT5G28237	4.50174	1.50029e-73	1.92225e-70	UP	√	√								Pyridoxal-5-phosphate-dependent enzyme family protein;(source:Araport11)
AT3G21500	4.42869	7.58626e-41	2.82761e-38	UP		√	√	√		√				Encodes a protein that has very high sequence similarity to 1-deoxy-D-xylulose-5-phosphate synthase proteins but does not possess appreciable activity in vitro. It is not likely to play a major role in isoprenoid biosynthesis.
AT1G58340	4.35866	1.88041e-128	1.28494e-124	UP		√	√			√			ARABIDOPSIS ABNORMAL SHOOT4 (ABS4); (ZF14);ZRIZI (ZRZ);BUSH-AND-CHLOROTIC-DWARF 1 (BCD1)	Encodes a plant MATE (multidrug and toxic compound extrusion) transporter that is localized to the Golgi complex and small organelles and is involved in determining the rate of organ initiation. It is also involved in iron homeostasis when plants are under osmotic stress.
AT2G45570	4.24471	3.26047e-65	3.03817e-62	UP	√	√	√	√		√			CYTOCHROME P450, FAMILY 76, SUBFAMILY C, POLYPEPTIDE 2 (CYP76C2)	member of CYP76C
AT2G44240	4.24295	3.99128e-109	1.02277e-105	UP			√							NEP-interacting protein (DUF239);(source:Araport11)
AT3G05630	4.21795	1.22853e-45	5.24683e-43	UP				√		√			PHOSPHOLIPASE D ZETA 2 (PDLZ2);PHOSPHOLIPASE D ZETA 2 (PLDZETA2);PHOSPHOLIPASE D P2 (PLDP2)	Encodes a member of the PXPH-PLD subfamily of phospholipase D proteins. Regulates vesicle trafficking. Required for auxin transport and distribution and hence auxin responses. This subfamily is novel structurally different from the majority of plant PLDs by having phox homology (PX) and pleckstrin homology (PH) domains. Involved regulating root development in response to nutrient limitation. Play…
AT1G66570	4.19114	6.90603e-20	4.452e-18	UP						√			SUCROSE-PROTON SYMPORTER 7 (SUC7);SUCROSE-PROTON SYMPORTER 7 (ATSUC7)	sucrose-proton symporter 7;(source:Araport11)
AT2G38240	4.18941	1.066e-68	1.15015e-65	UP				√		√			JASMONIC ACID OXIDASE 4 (JAO4);JASMONATE-INDUCED OXYGENASE4 (JOX4)	One of 4 paralogs encoding a 2-oxoglutarate/Fe(II)-dependent oxygenases that hydroxylates JA to 12-OH-JA.
AT2G19500	4.18081	3.42341e-25	4.17738e-23	UP						√			CYTOKININ OXIDASE 2 (CKX2); (ATCKX2)	It encodes a protein whose sequence is similar to cytokinin oxidase/dehydrogenase, which catalyzes the degradation of cytokinins.
AT5G46960	4.15761	1.92616e-64	1.64526e-61	UP					√	√			(ATPMEI12);INVERTASE INHIBITOR 1 (INVINH1)	Pectin methylesterase inhibitor that is involved in resistance to Botrytis cinerea. Affects PME activity during infection to prevent disease. Closely related paralog of AT5G46950 (InvINH2).
AT4G11650	4.12265	2.79041e-111	8.17192e-108	UP				√	√	√			OSMOTIN 34 (ATOSM34);OSMOTIN 34 (OSM34)	osmotin-like protein
AT4G23700	4.09671	5.54743e-57	3.92146e-54	UP		√	√	√	√	√				member of Putative Na+/H+ antiporter family
AT4G31970	4.06703	3.47644e-29	6.03957e-27	UP					√	√			CYTOCHROME P450, FAMILY 82, SUBFAMILY C, POLYPEPTIDE 2 (CYP82C2)	Functions in the biosynthesis of 4-hydroxy indole-3-carbonyl nitrile (4-OH-ICN), a cyanogenic phytoalexin in Arabidopsis. CYP82C2 acts as a hydroxylase on indole-3-carbonyl nitrile to generate 4-OH-ICN.
AT1G73010	4.04749	1.75961e-56	1.16361e-53	UP						√	√		PYROPHOSPHATE-SPECIFIC PHOSPHATASE1 (AtPPsPase1);PHOSPHATE STARVATION-INDUCED GENE 2 (ATPS2);PHOSPHATE STARVATION-INDUCED GENE 2 (PS2);PYROPHOSPHATE-SPECIFIC PHOSPHATASE1 (PPsPase1)	Encodes PPsPase1, a pyrophosphate-specific phosphatase catalyzing the specific cleavage of pyrophosphate (Km 38.8 uM) with an alkaline catalytic pH optimum. Expression is upregulated in the shoot of cax1/cax3 mutant.
AT3G55970	4.03602	3.24053e-103	7.3812e-100	UP				√		√			JASMONIC ACID OXIDASE 3 (JAO3); (ATJRG21);JASMONATE-REGULATED GENE 21 (JRG21);JASMONATE-INDUCED OXYGENASE3 (JOX3)	One of 4 paralogs encoding a 2-oxoglutarate/Fe(II)-dependent oxygenases that hydroxylates JA to 12-OH-JA.
AT2G15780	4.03027	3.26536e-17	1.36656e-15	UP				√		√				Cupredoxin superfamily protein;(source:Araport11)
AT1G66390	4.02181	1.8916e-15	5.92933e-14	UP						√			MYB DOMAIN PROTEIN 90 (MYB90); (ATMYB90);PRODUCTION OF ANTHOCYANIN PIGMENT 2 (PAP2)	production of anthocyanin pigment 2 protein (PAP2)
AT5G46950	3.99438	4.9282e-19	2.78314e-17	UP						√			INVERTASE INHIBITOR 2 (INVINH2)	One of of a pair of paralogous invertase with very high similarity.Expressed in female gametophyte and endosperm, particularly mycropylar endosperm. May function during embryogenesis to provide sugars to the developing embryo.
AT1G11925	3.99165	1.44581e-18	7.63893e-17	UP				√		√				Encodes a Stigma-specific Stig1 family protein
AT4G37990	3.86857	1.4899e-51	8.48416e-49	UP			√	√		√			CINNAMYL-ALCOHOL DEHYDROGENASE B2 (CAD-B2);ELICITOR-ACTIVATED GENE 3-2 (ELI3-2);ELICITOR-ACTIVATED GENE 3 (ELI3);ARABIDOPSIS THALIANA CINNAMYL-ALCOHOL DEHYDROGENASE 8 (ATCAD8)	Encodes an aromatic alcohol:NADP+ oxidoreductase whose mRNA levels are increased in response to treatment with a variety of phytopathogenic bacteria. Though similar to mannitol dehydrogenases, this enzyme does not have mannitol dehydrogenase activity.
AT5G43650	3.84543	5.52261e-15	1.60815e-13	UP	√	√		√		√				basic helix-loop-helix (bHLH) DNA-binding superfamily protein;(source:Araport11)
AT1G15520	3.82221	8.06394e-57	5.51036e-54	UP						√	√			ABC transporter family involved in ABA transport and resistance to lead. Localizes to plasma membrane. Upregulated by lead. Expressed in leaves, flowers, stomata and roots.
AT5G13170	3.80888	2.36207e-48	1.18103e-45	UP				√	√	√			SENESCENCE-ASSOCIATED GENE 29 (SAG29); (AtSWEET15); (SWEET15)	Encodes a member of the SWEET sucrose efflux transporter family proteins.
AT1G68620	3.78835	2.25851e-83	3.5615e-80	UP		√	√			√				alpha/beta-Hydrolases superfamily protein;(source:Araport11)
AT1G26390	3.72969	5.12983e-79	7.01076e-76	UP			√	√	√	√			(ATBBE4)	FAD-binding Berberine family protein;(source:Araport11)
AT1G15380	3.7258	5.50353e-59	4.17861e-56	UP		√				√			GLYOXYLASE I 4 (GLYI4)	Glyoxalase which affects ABA?JA crosstalk.
AT2G39030	3.69124	2.96811e-83	4.34616e-80	UP				√					N-ACETYLTRANSFERASE ACTIVITY 1 (NATA1)	Encodes a protein that acts as an ornithine N-delta-acetyltransferase, leading to the formation of N-delta-actetylornithine. This compound is likely used in plant defense and levels of it are increased in Arabidopsis plants in response to MeJA and ABA. The mRNA is cell-to-cell mobile.
AT5G43570	3.6663	3.82933e-14	9.37888e-13	UP						√				Predicted to encode a PR (pathogenesis-related) peptide that belongs to the PR-6 proteinase inhibitor family. Six putative PR-6-type protein encoding genes are found in Arabidopsis: At2g38900, At2g38870, At5g43570, At5g43580, At3g50020 and At3g46860.
AT4G26260	3.62174	8.45927e-13	1.55949e-11	UP		√				√			MYO-INOSITOL OXYGENASE 4 (MIOX4)	Encodes a myo-inositol oxygenase.
AT1G05680	3.61441	3.22303e-16	1.15713e-14	UP	√	√	√			√			URIDINE DIPHOSPHATE GLYCOSYLTRANSFERASE 74E2 (UGT74E2)	Encodes a UDP-glucosyltransferase, UGT74E2, that acts on IBA (indole-3-butyric acid) and affects auxin homeostasis. The transcript and protein levels of this enzyme are strongly induced by H2O2 and may allow integration of ROS (reactive oxygen species) and auxin signaling. This enzyme can also transfer glycosyl groups to several compounds related to the explosive TNT when this synthetic compound …
AT2G34500	3.60065	9.69179e-49	4.96704e-46	UP		√				√			CYTOCHROME P450, FAMILY 710, SUBFAMILY A, POLYPEPTIDE 1 (CYP710A1)	Encodes a protein with C22-sterol desaturase activity. The enzyme was shown to catalyze in the presence of NADPH the conversion of &beta;-sitosterol to stigmasterol, but not that of 24-<i>epi</i>-campesterol to brassicasterol (unlike CYP710A2).
AT5G01550	3.58062	2.86418e-20	1.92511e-18	UP	√	√	√	√		√			L-TYPE LECTIN RECEPTOR KINASE VI.3 (LECRK-VI.3);LECTIN RECEPTOR KINASE A4.1 (LECRKA4.2)	Encodes LecRKA4.2, a member of the lectin receptor kinase subfamily A4 (LecRKA4.1 At5g01540; LecRKA4.2 At5g01550; LecRKA4.3 At5g01560). Together with other members of the subfamily, functions redundantly in the negative regulation of ABA response in seed germination.
AT5G18350	3.56836	8.24838e-12	1.22976e-10	UP						√				Disease resistance protein (TIR-NBS-LRR class) family;(source:Araport11)
AT1G30700	3.54428	1.04676e-119	5.36462e-116	UP		√	√	√		√			(ATBBE8)	FAD-binding Berberine family protein;(source:Araport11)
AT4G08770	3.53464	1.60859e-30	2.94429e-28	UP		√		√	√				PEROXIDASE 37 (Prx37)	Encodes a putative apoplastic peroxidase Prx37. Primarily expressed in the vascular bundles. Overexpression renders a dwarf phenotype with smaller plants and delayed development. Plants overexpressing Prx37 also shows an increase in the amount of esterified phenolic material associated with their walls.
AT2G17500	3.52652	2.89504e-68	2.96741e-65	UP						√			PIN-LIKES 5 (PILS5)	Auxin efflux carrier family protein;(source:Araport11)
AT2G35730	3.52334	1.35406e-16	5.16914e-15	UP		√	√			√				Heavy metal transport/detoxification superfamily protein;(source:Araport11)
AT5G49690	3.52255	1.3983e-16	5.29854e-15	UP				√		√				UDP-Glycosyltransferase superfamily protein;(source:Araport11)
AT1G73260	3.51553	1.98843e-84	3.39689e-81	UP	√	√	√	√	√	√			ARABIDOPSIS THALIANA KUNITZ TRYPSIN INHIBITOR 4 (ATKTI4);KUNITZ TRYPSIN INHIBITOR 1 (KTI1);ARABIDOPSIS THALIANA KUNITZ TRYPSIN INHIBITOR 1 (ATKTI1)	Encodes a trypsin inhibitor involved in modulating programmed cell death in plant-pathogen interactions.
AT1G69930	3.51375	1.808e-13	3.89328e-12	UP	√	√	√	√		√	√		GLUTATHIONE S-TRANSFERASE TAU 11 (GSTU11);GLUTATHIONE S-TRANSFERASE TAU 11 (ATGSTU11)	Encodes glutathione transferase belonging to the tau class of GSTs. Naming convention according to Wagner et al. (2002).
AT2G47550	3.49809	2.40513e-15	7.35898e-14	UP				√	√	√				Plant invertase/pectin methylesterase inhibitor superfamily;(source:Araport11)
AT1G15040	3.48736	3.33338e-11	4.2816e-10	UP						√			GLUTAMINE AMIDOTRANSFERASE (GAT);GLUTAMINE AMIDOTRANSFERASE 1_2.1 (GAT1_2.1)	Encodes a nitrogen regulated putative glutamine amidotransferase that represses shoot branching.
AT1G32350	3.45025	7.68613e-69	8.75365e-66	UP	√	√	√			√				alternative oxidase 1D;(source:Araport11)
AT4G24000	3.44732	5.61509e-26	7.37881e-24	UP		√	√	√	√	√				encodes a protein similar to cellulose synthase
AT1G21240	3.44438	4.10095e-47	1.78871e-44	UP		√	√	√			√			encodes a wall-associated kinaseThe mRNA is cell-to-cell mobile.
AT1G71520	3.43482	2.12503e-17	9.22948e-16	UP						√				encodes a member of the DREB subfamily A-5 of ERF/AP2 transcription factor family. The protein contains one AP2 domain. There are 16 members in this subfamily including RAP2.1, RAP2.9 and RAP2.10.
AT5G05340	3.43449	6.23627e-50	3.3643e-47	UP				√	√	√			PEROXIDASE 52 (PRX52)	Encodes a protein with sequence similarity to peroxidases that is involved in lignin biosynthesis. Loss of function mutations show abnormal development of xylem fibers and reduced levels of lignin biosynthetic enxymes.
AT1G05100	3.42649	1.24538e-39	4.25506e-37	UP						√	√		MITOGEN-ACTIVATED PROTEIN KINASE KINASE KINASE 18 (MAPKKK18)	member of MEKK subfamily
AT1G20180	3.39321	7.03172e-10	6.72343e-09	UP				√		√				transmembrane protein (DUF677);(source:Araport11)
AT3G09220	3.36852	1.74178e-17	7.72869e-16	UP										putative laccase, a member of laccase family of genes (17 members in Arabidopsis).
AT1G01480	3.36819	6.77599e-21	5.03289e-19	UP		√		√		√			(AT-ACC2);1-AMINO-CYCLOPROPANE-1-CARBOXYLATE SYNTHASE 2 (ACS2)	a member of the 1-aminocyclopropane-1-carboxylate (ACC) synthase (S-adenosyl-L-methionine methylthioadenosine-lyase, EC 4.4.1.14) gene family, isolated from a flower-specific cDNA library.
AT1G68450	3.34955	1.0974e-22	1.04151e-20	UP				√		√			PIGMENT DEFECTIVE 337 (PDE337)	VQ motif-containing protein;(source:Araport11)
AT4G16260	3.34525	9.03934e-94	1.85306e-90	UP		√			√					Encodes a putative beta-1,3-endoglucanase that interacts with the 30C02 cyst nematode effector. May play a role in host defense.
AT3G61930	3.32463	9.88339e-30	1.74663e-27	UP				√		√				hypothetical protein;(source:Araport11)
AT4G26200	3.3239	3.1332e-18	1.57428e-16	UP				√		√	√		1-AMINO-CYCLOPROPANE-1-CARBOXYLATE SYNTHASE 7 (ACCS7);1-AMINO-CYCLOPROPANE-1-CARBOXYLATE SYNTHASE 7 (ACS7); (ATACS7)	Member of a family of proteins in Arabidopsis that encode 1-Amino-cyclopropane-1-carboxylate synthase, an enzyme involved in ethylene biosynthesis. Not expressed in response to IAA.
AT2G45130	3.31459	2.7367e-22	2.52713e-20	UP						√			SPX DOMAIN GENE 3 (SPX3);ARABIDOPSIS THALIANA SPX DOMAIN GENE 3 (ATSPX3)	Expression is upregulated in the shoot of cax1/cax3 mutant.
AT1G21310	3.31404	1.2045e-53	7.26244e-51	UP			√						ROOT-SHOOT-HYPOCOTYL DEFECTIVE (RSH);EXTENSIN 3 (EXT3);EXTENSIN 3 (ATEXT3)	Encodes extensin 3.
AT3G25950	3.28218	1.28152e-12	2.27653e-11	UP						√				TRAM, LAG1 and CLN8 (TLC) lipid-sensing domain containing protein;(source:Araport11)
AT2G04190	3.26763	9.4635e-11	1.09916e-09	UP						√				TRAF-like family protein;(source:Araport11)
AT1G19250	3.22644	5.43425e-42	2.18436e-39	UP				√	√	√	√		FLAVIN-DEPENDENT MONOOXYGENASE 1 (FMO1)	FMO1 is required for full expression of TIR-NB-LRR conditioned resistance to avirulent pathogens and for basal resistance to invasive virulent pathogens. Functions in an EDS1-regulated but SA-independent mechanism that promotes resistance and cell death at pathogen infection sites. FMO1 functions as a pipecolate N-hydroxylase and catalyzes the biochemical conversion of pipecolic acid to N-hydroxy…
AT1G62760	3.22064	8.12643e-42	3.20369e-39	UP				√		√			(ATPMEI10)	Pectin methylesterase inhibitor that controls PME activity and pectin methylesterification during Botrytis infection.
AT1G66280	3.2043	1.56397e-08	1.11557e-07	UP									(BGLU22)	Glycosyl hydrolase superfamily protein;(source:Araport11)
AT5G38710	3.20204	4.03228e-47	1.78871e-44	UP	√	√	√	√					(PDH2)	Methylenetetrahydrofolate reductase family protein;(source:Araport11)
AT1G17020	3.19667	1.07088e-23	1.17396e-21	UP	√	√	√	√	√	√			SENESCENCE-RELATED GENE 1 (ATSRG1);SENESCENCE-RELATED GENE 1 (SRG1)	Encodes a novel member of the Fe(II)/ascorbate oxidase gene family; senescence-related gene.
AT2G45220	3.18347	5.11824e-93	9.53854e-90	UP	√	√	√	√	√	√			PECTIN METHYLESTERASE 17 (PME17); (ATPME17)	Plant invertase/pectin methylesterase inhibitor superfamily;(source:Araport11)
AT4G33720	3.16228	5.51702e-08	3.48211e-07	UP									(ATCAPE3)	CAP (Cysteine-rich secretory proteins, Antigen 5, and Pathogenesis-related 1 protein) superfamily protein;(source:Araport11)
AT1G20630	3.14408	8.09613e-50	4.25566e-47	UP				√		√			CATALASE 1 (CAT1)	Catalyzes the reduction of hydrogen peroxide using heme group as cofactor. Protects cells from toxicity by H2O2.
AT4G16740	3.12297	2.83911e-13	5.81436e-12	UP						√				Encodes an (E,E)-alpha-farnesene synthase in the Col ecotype of Arabidopsis. This enzyme can also catalyze the formation of (E)-beta-ocimene as well as trace amounts of myrcene and other related compounds in vitro. The cytosolic localization of the protein may make it favor (E,E)-alpha-farnesene biosynthesis because the precursor of this product, FPP, is primarily cytosolic. Transcript levels for…
AT3G04320	3.10635	5.11638e-08	3.26137e-07	UP				√	√	√				Kunitz family trypsin and protease inhibitor protein;(source:Araport11)
AT1G17615	3.03552	2.00224e-10	2.15804e-09	UP						√	√		TIR-NBS2 (TN2)	TN2 is an atypical TIR-NBS protein that lacks the LRR domain common in typical NLR receptors. It interacts with EXO70B1, a subunit of the exocyst complex. Loss of function mutants in TN2 can suppress EXO70B1 mutants suggesting that EXO70B1 acts through TN2.
AT1G63440	3.01915	2.51536e-09	2.12825e-08	UP						√			HEAVY METAL ATPASE 5 (HMA5)	The Arabidopsis P-type ATPase HMA5 is involved in Cu detoxification. hma5 mutant plants exhibit Cu hypersensitivity, which is especially dramatic in roots where HMA5 is mostly expressed.
AT2G23170	3.00386	1.88314e-35	5.2168e-33	UP		√		√		√			(GH3.3)	encodes an IAA-amido synthase that conjugates Asp and other amino acids to auxin in vitro.
AT5G48400	2.99931	5.28546e-25	6.29953e-23	UP			√			√			GLUTAMATE RECEPTOR 1.2 (GLR1.2); (ATGLR1.2)	member of Putative ligand-gated ion channel subunit family
AT3G45330	2.97999	1.44477e-08	1.0374e-07	UP									L-TYPE LECTIN RECEPTOR KINASE I.1 (LECRK-I.1)	Concanavalin A-like lectin protein kinase family protein;(source:Araport11)
AT1G61820	2.9689	2.50912e-21	1.97834e-19	UP	√					√			BETA GLUCOSIDASE 46 (BGLU46)	beta glucosidase 46;(source:Araport11)
AT3G47780	2.93686	1.05062e-24	1.2378e-22	UP		√		√		√	√		ATP-BINDING CASSETTE A7 (ABCA7);A. THALIANA ABC2 HOMOLOG 6 (ATATH6);ABC2 HOMOLOG 6 (ATH6)	member of ATH subfamily The mRNA is cell-to-cell mobile.
AT3G12500	2.92372	2.42096e-40	8.55683e-38	UP				√	√				BASIC CHITINASE (HCHIB); (B-CHI);BASIC CHITINASE (ATHCHIB);PATHOGENESIS-RELATED 3 (PR-3);PATHOGENESIS-RELATED 3 (PR3); (CHI-B)	encodes a basic chitinase involved in ethylene/jasmonic acid mediated signalling pathway during systemic acquired resistance based on expression analyses.
AT4G00700	2.90108	1.93115e-54	1.23714e-51	UP		√	√			√	√		MULTIPLE C2 DOMAIN AND TRANSMEMBRANE REGION PROTEIN 9 (MCTP9)	C2 calcium/lipid-binding plant phosphoribosyltransferase family protein;(source:Araport11)
AT3G52780	2.89864	1.57692e-12	2.75122e-11	UP				√	√	√			(ATPAP20); (PAP20)	Purple acid phosphatases superfamily protein;(source:Araport11)
AT5G66690	2.89478	4.91935e-20	3.19135e-18	UP									(UGT72E2)	UGT72E2 is an UDPG:coniferyl alcohol glucosyltransferase which glucosylates sinapyl- and coniferyl aldehydes as well as sinapyl- and coniferyl alcohol. The enzyme is thought to be involved in lignin metabolism. A knockdown mutant line (72E2KD) was obtained using RNAi silencing. A twofold reduction in coniferyl alcohol 4-<i>O</i>-glucoside and sinapyl alcohol 4-<i>O</i>-glucoside was detected in t…
AT4G29690	2.88785	1.41546e-08	1.0185e-07	UP										Alkaline-phosphatase-like family protein;(source:Araport11)
AT2G25460	2.87504	9.3794e-23	9.11268e-21	UP	√	√		√		√	√			EEIG1/EHBP1 protein amino-terminal domain protein;(source:Araport11)
AT5G40680	2.87405	1.05499e-06	5.06377e-06	UP						√				Galactose oxidase/kelch repeat superfamily protein;(source:Araport11)
AT4G13890	2.86799	1.23509e-18	6.6455e-17	UP					√					Pyridoxal phosphate (PLP)-dependent transferases superfamily protein;(source:Araport11)
AT4G15210	2.8666	1.34583e-11	1.91063e-10	UP				√						cytosolic beta-amylase expressed in rosette leaves and inducible by sugar. RAM1 mutants have reduced beta amylase in leaves and stems.
AT1G51860	2.86481	1.53468e-24	1.78755e-22	UP	√	√	√	√		√	√			Leucine-rich repeat protein kinase family protein;(source:Araport11)
AT5G65690	2.85521	4.57286e-07	2.36966e-06	UP				√						Encodes a putative phosphoenolpyruvate carboxykinase (ATP-dependent).The mRNA is cell-to-cell mobile.
AT1G68380	2.85423	1.29012e-06	6.04098e-06	UP										Core-2/I-branching beta-1,6-N-acetylglucosaminyltransferase family protein;(source:Araport11)
AT1G44130	2.85375	1.61778e-17	7.25535e-16	UP		√	√	√		√				Eukaryotic aspartyl protease family protein;(source:Araport11)
AT2G19190	2.84921	4.58139e-18	2.23615e-16	UP	√	√	√	√		√			FLG22-INDUCED RECEPTOR-LIKE KINASE 1 (FRK1);SE- NESCENCE-INDUCED RECEPTOR-LIKE KINASE (SIRK)	Encodes a receptor-like protein kinase that is involved in early defense signaling. Expression of this gene is strongly induced during leaf senescence. It is a target of the transcription factor AtWRKY6.
AT1G13520	2.84555	1.73764e-19	1.05389e-17	UP			√	√		√				hypothetical protein (DUF1262);(source:Araport11)
AT1G61800	2.83921	7.77218e-41	2.84517e-38	UP		√	√	√	√	√				glucose6-Phosphate/phosphate transporter 2. Expression is upregulated in the shoot of cax1/cax3 mutant.The mRNA is cell-to-cell mobile.
AT1G54890	2.83758	2.04137e-07	1.14058e-06	UP				√		√				Late embryogenesis abundant (LEA) protein-like protein;(source:Araport11)
AT5G59220	2.82464	3.25618e-35	8.70278e-33	UP				√		√				Encodes a member of the PP2C family (Clade A protein phosphatases type 2C). Functions as a negative regulator of osmotic stress and ABA signaling.
AT3G52820	2.82006	1.07925e-19	6.7044e-18	UP						√			PURPLE ACID PHOSPHATASE 22 (PAP22);PURPLE ACID PHOSPHATASE 22 (ATPAP22)	purple acid phosphatase 22;(source:Araport11)
AT3G28510	2.79564	1.40706e-33	3.24099e-31	UP			√	√	√	√	√			P-loop containing nucleoside triphosphate hydrolases superfamily protein;(source:Araport11)
AT1G66370	2.78945	7.54159e-13	1.40419e-11	UP									MYB DOMAIN PROTEIN 113 (MYB113);MYB DOMAIN PROTEIN 113 (AtMYB113)	Encodes a member of the MYB family of transcription factors. Involved in regulation of anthocyanin biosynthesis. Affects the expression of enzymes involved in later steps of anthocyanin biosynthesis.
AT3G49120	2.78103	1.17375e-60	9.2546e-58	UP				√		√	√		(ATPERX34);PEROXIDASE 34 (PERX34);PEROXIDASE CB (PRXCB);ARABIDOPSIS THALIANA PEROXIDASE CB (ATPCB);PEROXIDASE 34 (PRX34)	Class III peroxidase Perx34. Expressed in roots, leaves and stems. Located in the cell wall. Involved in cell elongation. Expression activated by light. May play a role in generating H2O2 during defense response. The mRNA is cell-to-cell mobile.
AT1G09500	2.76315	1.0267e-32	2.1477e-30	UP	√	√	√	√	√	√				similar to Eucalyptus gunnii alcohol dehydrogenase of unknown physiological function (GI:1143445), Vigna unguiculata (gi:1854445), NOT a cinnamyl-alcohol dehydrogenase
AT4G25040	2.76105	3.00077e-06	1.30524e-05	UP						√			CASP-LIKE PROTEIN 1F1 (CASPL1F1)	Uncharacterized protein family (UPF0497);(source:Araport11)
AT3G21520	2.75852	3.26885e-35	8.70278e-33	UP				√		√			DUF679 DOMAIN MEMBRANE PROTEIN 1 (DMP1);ARABIDOPSIS THALIANA DUF679 DOMAIN MEMBRANE PROTEIN 1 (AtDMP1)	Encodes a protein is directly or indirectly involved in membrane fission during breakdown of the ER and the tonoplast during leaf senescence and in membrane fusion during vacuole biogenesis in roots. The mRNA is cell-to-cell mobile.
AT1G04600	2.73241	3.80902e-18	1.88611e-16	UP			√						(ATXIA);MYOSIN XI A (XIA)	member of Myosin-like proteins
AT5G39120	2.73019	7.65e-10	7.26041e-09	UP				√	√	√				RmlC-like cupins superfamily protein;(source:Araport11)
AT4G01870	2.72919	1.6167e-65	1.5782e-62	UP		√		√		√	√			tolB protein-like protein;(source:Araport11)
AT3G13100	2.72828	7.32708e-16	2.49925e-14	UP						√	√			member of MRP subfamily
AT5G67340	2.7258	2.0344e-27	3.11232e-25	UP		√		√			√			ARM repeat superfamily protein;(source:Araport11)
AT1G47890	2.72235	1.00283e-11	1.46425e-10	UP		√	√	√					RECEPTOR LIKE PROTEIN 7 (AtRLP7);RECEPTOR LIKE PROTEIN 7 (RLP7)	receptor like protein 7;(source:Araport11)
AT1G26380	2.72219	4.16914e-22	3.68394e-20	UP	√	√	√	√	√	√			FAD-LINKED OXIDOREDUCTASE (FOX); (ATBBE3);FAD-LINKED OXIDOREDUCTASE 1 (FOX1)	Functions in the biosynthesis of 4-hydroxy indole-3-carbonyl nitrile (4-OH-ICN), a cyanogenic phytoalexin in Arabidopsis. FOX1 acts as a dehydrogenase on indole cyanohydrin to form indole carbonyl nitrile.
AT5G11210	2.70433	6.22707e-10	5.99882e-09	UP			√	√	√	√				member of Putative ligand-gated ion channel subunit family
AT3G03530	2.7006	6.87739e-14	1.6076e-12	UP						√			NON-SPECIFIC PHOSPHOLIPASE C4 (NPC4); (ATNPC4)	PHOSPHOESTERASE FAMILY PROTEIN, NPC4 is significantly induced upon phosphate starvation and plays an important role in the supply of inorganic phosphate and diacylglycerol from membrane-phospholipids during phosphate deprivation.
AT5G65080	2.68806	9.58488e-26	1.2129e-23	UP		√	√	√						Is upregulated during vernalization and regulates flowering time. Encodes MADS-domain protein. Two variants encoding proteins of 198 and 184 amino acids have been reported.
AT1G15385	2.68391	2.9059e-08	1.96409e-07	UP				√		√				cotton fiber protein;(source:Araport11)
AT1G32960	2.67691	7.02536e-24	7.91318e-22	UP	√	√	√	√					(SBT3.3); (ATSBT3.3)	Subtilase family protein;(source:Araport11)
AT1G23640	2.66886	6.86313e-06	2.75763e-05	UP						√				OBP32pep protein;(source:Araport11)
AT3G29250	2.66871	2.38381e-21	1.8868e-19	UP			√	√		√				NAD(P)-binding Rossmann-fold superfamily protein;(source:Araport11)
AT4G33150	2.66091	9.24945e-35	2.37017e-32	UP				√		√			LYSINE-KETOGLUTARATE REDUCTASE/SACCHAROPINE DEHYDROGENASE (LKR/SDH);LYSINE-KETOGLUTARATE REDUCTASE (LKR)	This is a splice variant of the LKR/SDH locus. It encodes a bifunctional polypeptide lysine-ketoglutarate reductase and saccharopine dehydrogenase involved in lysine degradation. There is another splice variant that encodes a mono saccharopine dehydrogenase protein. Gene expression is induced by abscisic acid, jasmonate, and under sucrose starvation.
AT2G47800	2.64646	5.05142e-39	1.64371e-36	UP									ATP-BINDING CASSETTE C4 (ABCC4);MULTIDRUG RESISTANCE-ASSOCIATED PROTEIN 4 (ATMRP4); (EST3);MULTIDRUG RESISTANCE-ASSOCIATED PROTEIN 4 (MRP4)	Encodes a plasma membrane localized ATPase transporter involved in multidrug transport. The expression of this gene is upregulated by herbicide safeners such as benoxacor, fluxofenim and fenclorim. The mRNA is cell-to-cell mobile.
AT3G19615	2.64626	3.67106e-10	3.7219e-09	UP				√		√				beta-1,4-xylosidase;(source:Araport11)
AT5G43580	2.64588	4.9226e-24	5.63762e-22	UP			√	√		√			UNUSUAL SERINE PROTEASE INHIBITOR (UPI)	Predicted to encode a PR (pathogenesis-related) peptide that belongs to the PR-6 proteinase inhibitor family. Functions in resistance to necrotrophic fungi and insect herbivory. Six putative PR-6-type protein encoding genes are found in Arabidopsis: At2g38900, At2g38870, At5g43570, At5g43580, At3g50020 and At3g46860.
AT1G16950	2.6447	2.90448e-06	1.26793e-05	UP				√		√				transmembrane protein;(source:Araport11)
AT3G63380	2.63306	1.17386e-27	1.85109e-25	UP		√	√	√		√	√		AUTO-INHIBITED CA2+ ATPASE 12 (ACA12)	ATPase E1-E2 type family protein / haloacid dehalogenase-like hydrolase family protein;(source:Araport11)
AT3G60120	2.62906	7.27098e-06	2.90713e-05	UP				√		√			BETA GLUCOSIDASE 27 (BGLU27)	beta glucosidase 27;(source:Araport11)
AT1G23560	2.61383	3.67461e-07	1.94851e-06	UP					√	√				OBP32pep, putative (DUF220);(source:Araport11)
AT2G05710	2.60253	8.44983e-51	4.68166e-48	UP				√					ACONITASE 3 (ACO3)	Encodes an aconitase that can catalyze the conversion of citrate to isocitrate through a cis-aconitate intermediate, indicating that it may participate in the TCA cycle and other primary metabolic pathways. The protein is believed to accumulate in the mitochondria and the cytosol. It affects CSD2 (At2g28190 - a superoxide dismutase) transcript levels and may play a role in the response to oxidati…
AT2G41380	2.59672	9.32449e-14	2.12155e-12	UP				√		√				S-adenosyl-L-methionine-dependent methyltransferases superfamily protein;(source:Araport11)
AT5G20830	2.59388	9.51627e-42	3.68082e-39	UP				√		√			(ASUS1); (atsus1);SUCROSE SYNTHASE 1 (SUSY1);SUCROSE SYNTHASE 1 (SUS1)	Encodes a protein with sucrose synthase activity (SUS1).
AT1G02310	2.59378	2.21362e-16	8.19121e-15	UP				√		√				Glycosyl hydrolase superfamily protein;(source:Araport11)
AT4G28940	2.59234	1.10072e-11	1.59355e-10	UP						√				Phosphorylase superfamily protein;(source:Araport11)
AT5G42510	2.58968	1.32056e-05	4.97547e-05	UP					√	√				Disease resistance-responsive (dirigent-like protein) family protein;(source:Araport11)
AT1G52890	2.58239	1.0073e-53	6.25748e-51	UP				√		√	√		(ANAC19);NAC DOMAIN CONTAINING PROTEIN 19 (NAC019);NAC DOMAIN CONTAINING PROTEIN 19 (ANAC019)	encodes a NAC transcription factor whose expression is induced by drought, high salt, and abscisic acid. This gene binds to ERD1 promoter in vitro.
AT2G25440	2.57514	2.42545e-11	3.2245e-10	UP	√	√	√						RECEPTOR LIKE PROTEIN 20 (AtRLP20);RECEPTOR LIKE PROTEIN 20 (RLP20)	receptor like protein 20;(source:Araport11)
AT2G43580	2.5734	9.14938e-12	1.34743e-10	UP				√	√					Chitinase family protein;(source:Araport11)
AT4G37150	2.55708	3.99493e-20	2.62488e-18	UP						√			ARABIDOPSIS THALIANA METHYL ESTERASE 9 (ATMES9);METHYL ESTERASE 9 (MES9)	Encodes a protein shown to have carboxylesterase activity, methyl salicylate esterase activity, methyl jasmonate esterase activity, and methyl IAA esterase activity in vitro. MES9 appears to be involved in MeSA hydrolysis in planta. Expression of MES9 can restore systemic acquired resistance in SAR-deficient tobacco plants. This protein does not act on MeGA4, or MEGA9 in vitro.
AT1G69920	2.55046	7.90818e-07	3.89332e-06	UP				√	√	√			ARABIDOPSIS THALIANA GLUTATHIONE S-TRANSFERASE TAU 12 (ATGSTU12);GLUTATHIONE S-TRANSFERASE TAU 12 (GSTU12)	Encodes glutathione transferase belonging to the tau class of GSTs. Naming convention according to Wagner et al. (2002).
AT5G20960	2.54675	5.75841e-32	1.14609e-29	UP		√				√			ARABIDOPSIS THALIANA ALDEHYDE OXIDASE 1 (AtAO1);ALDEHYDE OXIDASE 1 (AO1);ALDEHYDE OXIDASE 1 (AAO1);ALDEHYDE OXIDASE ALPHA (AOalpha); (ATAO);ARABIDOPSIS THALIANA ALDEHYDE OXIDASE 1 (AT-AO1)	Encodes aldehyde oxidase AA01.
AT1G51890	2.54333	2.39566e-22	2.23232e-20	UP		√	√			√				Leucine-rich repeat protein kinase family protein;(source:Araport11)
AT2G14620	2.5386	1.27212e-43	5.32214e-41	UP				√		√				xyloglucan endotransglucosylase/hydrolase 10;(source:Araport11)
AT1G66960	2.53601	3.49437e-22	3.1557e-20	UP			√							Terpenoid cyclases family protein;(source:Araport11)
AT1G31480	2.53588	1.09557e-15	3.6108e-14	UP						√			SHOOT GRAVITROPISM 2 (SGR2)	encodes a novel protein that may be part of a gene family represented by bovine phosphatidic acid-preferring phospholipase A1 (PA-PLA1)containing a putative transmembrane domain. SGR2 is involved in the formation and function of the vacuole.
AT4G22470	2.51765	2.59986e-17	1.11268e-15	UP	√	√	√	√		√				protease inhibitor/seed storage/lipid transfer protein (LTP) family protein;(source:Araport11)
AT3G48520	2.51314	2.83808e-13	5.81436e-12	UP				√		√			CYTOCHROME P450, FAMILY 94, SUBFAMILY B, POLYPEPTIDE 3 (CYP94B3)	CYP94B3 is a jasmonoyl-isoleucine-12-hydroxylase that catalyzes the formation of 12-OH-JA-Ile from JA-Ile. By reducing the levels of this the biologically active phytohormone, CYP94B3 attenuates the jasmonic acid signaling cascade. CYP94B3 transcript levels rise in response to wounding.
AT5G01600	2.50705	5.80103e-31	1.09102e-28	UP							√		ARABIDOPSIS THALIANA FERRETIN 1 (ATFER1);FERRETIN 1 (FER1)	Encodes a ferretin protein that is targeted to the chloroplast. Member of a Ferritin gene family. Gene expression is induced in response to iron overload and by nitric oxide. Expression of the gene is downregulated in the presence of paraquat, an inducer of photoxidative stress.
AT3G46280	2.50619	3.37863e-10	3.44759e-09	UP		√		√		√				kinase-like protein;(source:Araport11)
AT1G68710	2.50224	1.42037e-14	3.77659e-13	UP										ATPase E1-E2 type family protein / haloacid dehalogenase-like hydrolase family protein;(source:Araport11)
AT1G74010	2.49664	8.11383e-33	1.73264e-30	UP				√	√	√	√			Calcium-dependent phosphotriesterase superfamily protein;(source:Araport11)
AT1G76650	2.49603	1.91802e-10	2.07599e-09	UP	√	√		√			√			calmodulin-like 38;(source:Araport11)
AT3G16150	2.48592	1.15455e-16	4.42709e-15	UP						√			ASPARAGINASE B1 (ASPGB1)	Encodes an asparaginase that catalyzes the degradation of L-asparagine to L-aspartic acid and ammonia. The mRNA is cell-to-cell mobile.
AT5G49680	2.47951	8.69641e-16	2.93218e-14	UP			√							Conserved among eukaryotes, similar to Arabidopsis SABRE. The phenotype of the kip/sab double mutant suggests related functions for both genes, however, the KIP protein is mostly required for tip-growth. Predicted to be targeted to the secretory pathway. mRNA was detected in all organs, with most abundance in pollen and roots.
AT4G22070	2.47456	4.15843e-07	2.17858e-06	UP					√	√				member of WRKY Transcription Factor; Group II-b
AT5G45890	2.47253	4.01585e-52	2.35214e-49	UP		√				√			SENESCENCE-ASSOCIATED GENE 12 (SAG12); (ATSAG12)	Senescence-associated gene 12 (SAG12) encoding a cysteine protease influenced by cytokinin, auxin, and sugars.Localized to special vacuole found during senescence called senescence associated vacuoles which are different from central vacuole in the tonoplast composition and pH.
AT2G38940	2.47238	1.16792e-41	4.43375e-39	UP						√			PHOSPHATE TRANSPORTER 1;4 (PHT1;4);ARABIDOPSIS THALIANA PHOSPHATE TRANSPORTER 2 (ATPT2)	Encodes Pht1;4, a member of the Pht1 family of phosphate transporters which include: Pht1;1/At5g43350, Pht1;2/At5g43370, Pht1;3/At5g43360, Pht1;4/At2g38940, Pht1;5/At2g32830, Pht1;6/At5g43340, Pht1;7/At3g54700, Pht1;8/At1g20860, Pht1;9/At1g76430 (Plant Journal 2002, 31:341). Expression is upregulated in the shoot of cax1/cax3 mutant and is responsive to phosphate (Pi) and not phosphite (Phi) in r…
AT1G09420	2.47219	1.36304e-05	5.12608e-05	UP		√							GLUCOSE-6-PHOSPHATE DEHYDROGENASE 4 (G6PD4)	Encodes a protein similar to glucose-6-phosphate dehydrogenase but, based on amino acid differences in the active site and lack of activity, does not encode a functional G6PDH. The amino acid sequence for the consensus sequence of the G6PDH active site (DHYLGKE) differs in three places in this protein. gc exon splice site at 20574 is based on protein alignment, and is not confirmed experimentally.
AT5G49600	2.46993	3.40114e-05	0.000116361	UP						√				plant/protein (Protein of unknown function, DUF538);(source:Araport11)
AT2G37770	2.46795	9.82541e-12	1.43632e-10	UP				√		√			ALDO-KETO REDUCTASE FAMILY 4 MEMBER C9 (AKR4C9);CHLOROPLASTIC ALDO-KETO REDUCTASE (ChlAKR)	Encodes an NADPH-dependent aldo-keto reductase that can act on a wide variety of substrates in vitro including saturated and unsaturated aldehydes, steroids, and sugars. GFP-tagged AKR4C9 localizes to the chloroplast where it may play a role in detoxifying reactive carbonyl compounds that threaten to impair the photosynthetic process. Transcript levels for this gene are up-regulated in response t…
AT4G23310	2.46725	3.13025e-26	4.24968e-24	UP	√	√	√			√	√			Encodes a cysteine-rich receptor-like protein kinase.
AT5G13330	2.4561	7.78907e-21	5.74374e-19	UP				√	√	√	√		RELATED TO AP2 6L (Rap2.6L)	encodes a member of the ERF (ethylene response factor) subfamily B-4 of ERF/AP2 transcription factor family. The protein contains one AP2 domain. There are 7 members in this subfamily.
AT2G03360	2.44891	1.55771e-05	5.79231e-05	UP						√				Glycosyltransferase family 61 protein;(source:Araport11)
AT2G43150	2.44482	1.67273e-37	5.11805e-35	UP										Proline-rich extensin-like family protein;(source:Araport11)
AT1G62333	2.43609	3.6466e-05	0.000123975	UP										hypothetical protein;(source:Araport11)
AT1G54000	2.43608	1.50815e-24	1.76669e-22	UP									GDSL LIPASE-LIKE PROTEIN 22 (GLL22)	GDSL-motif esterase/acyltransferase/lipase. Enzyme group with broad substrate specificity that may catalyze acyltransfer or hydrolase reactions with lipid and non-lipid substrates.
AT1G62240	2.43597	2.59576e-07	1.42205e-06	UP				√						hypothetical protein;(source:Araport11)
AT2G42360	2.43256	1.9001e-16	7.12102e-15	UP		√		√			√			RING/U-box superfamily protein;(source:Araport11)
AT4G33070	2.4322	1.89574e-05	6.87591e-05	UP	√			√					PYRUVATE DECARBOXYLASE 1 (PDC1); (ATPDC1)	Thiamine pyrophosphate dependent pyruvate decarboxylase family protein;(source:Araport11)
AT4G12290	2.43066	3.83178e-35	1.00707e-32	UP				√					COPPER AMINE OXIDASE (CUAO)	Copper amine oxidase family protein;(source:Araport11)
AT2G38390	2.42445	8.27899e-23	8.12054e-21	UP										Peroxidase superfamily protein;(source:Araport11)
AT2G31880	2.41352	6.90757e-33	1.49058e-30	UP		√	√	√			√		SUPPRESSOR OF BIR1 1 (SOBIR1);EVERSHED (EVR)	Encodes a putative leucine rich repeat transmembrane protein that is expressed in response to Pseudomonas syringae. Expression of SRRLK may be required for silencing via lsiRNAs. Regulates cell death and innate immunity.
AT3G53600	2.407	1.25675e-06	5.91309e-06	UP	√	√							(ZAT18)	Nuclear C2H2 zinc finger protein.Expression is induced by cold, osmotic, salt, and drought stress. Over expression confers some drought tolerance whereas mutants display some drought sensitivity.
AT5G38910	2.39512	3.07987e-05	0.000106311	UP					√					RmlC-like cupins superfamily protein;(source:Araport11)
AT1G74360	2.38547	1.03832e-20	7.52142e-19	UP		√		√			√		NEMATODE-INDUCED LRR-RLK 1 (NILR1);GERMINATION REPRESSION AND CELL EXPANSION RECEPTOR-LIKE KINASE (GRACE)	NILR1 encodes a serine/threonine kinase involved in defense response to nematodes.
AT4G32810	2.38475	1.41009e-15	4.50262e-14	UP				√		√				Encodes a protein with similarity to carotenoid cleaving deoxygenases, the enzymes that cleave beta-carotene. Involved in the production of a graft transmissable signal to suppress axillary branching. Protein is localized to chloroplast stroma and expressed primarily in root tip. Mutants in the gene exhibit increased shoot branching, and light-dependent defects in hook opening and hypocotyl/root …
AT1G72120	2.37668	1.31579e-25	1.64474e-23	UP						√	√		(ATNPF5.14);NRT1/ PTR FAMILY 5.14 (NPF5.14)	Major facilitator superfamily protein;(source:Araport11)
AT4G34131	2.37033	8.44135e-11	9.89409e-10	UP				√		√			UDP-GLUCOSYL TRANSFERASE 73B3 (UGT73B3)	UDP-glucosyl transferase 73B3;(source:Araport11)
AT5G63970	2.36329	1.84058e-11	2.52387e-10	UP				√		√			RING DOMAIN LIGASE 3 (RGLG3)	Encodes a ubiquitin ligase that is an essential upstream modulator of JA signaling in response to various stimuli.
AT5G40010	2.36186	2.04916e-06	9.23654e-06	UP			√	√	√	√			AAA-ATPASE 1 (AATP1);ATPASE-IN-SEED-DEVELOPMENT (ASD)	Encodes a mitochondrial ATPase involved in seed and silique development.
AT5G11920	2.35943	2.60716e-17	1.11348e-15	UP		√	√	√	√					Encodes a protein with fructan exohydrolase (FEH) activity acting on both inulin and levan-type fructans (1- and 6-FEH). The enzyme does not have invertase activity.
AT4G12490	2.35465	1.23183e-37	3.82613e-35	UP			√	√					(AZI3)	Encodes a member of the AZI family of lipid transfer proteins. Contains a PRR domain that appears to be required for localization to the chloroplast.
AT5G38250	2.34532	3.5496e-10	3.61126e-09	UP		√	√	√						Protein kinase family protein;(source:Araport11)
AT3G43190	2.34443	9.47698e-10	8.80281e-09	UP				√						Encodes a protein with sucrose synthase activity (SUS4).
AT1G22770	2.34393	2.14386e-24	2.48301e-22	UP	√	√							(FB);GIGANTEA (GI)	Together with CONSTANTS (CO) and FLOWERING LOCUS T (FT), GIGANTEA promotes flowering under long days in a circadian clock-controlled flowering pathway. GI acts earlier than CO and FT in the pathway by increasing CO and FT mRNA abundance. Located in the nucleus. Regulates several developmental processes, including photoperiod-mediated flowering, phytochrome B signaling, circadian clock, carbohydra…
AT3G08860	2.34208	5.69436e-34	1.40644e-31	UP		√		√	√	√				Encodes a protein that is predicted to have beta-alanine aminotransferase activity.
AT1G09380	2.3398	1.75266e-06	8.00034e-06	UP				√	√				USUALLY MULTIPLE ACIDS MOVE IN AND OUT TRANSPORTERS 25 (UMAMIT25)	nodulin MtN21-like transporter family protein
AT2G29940	2.33736	3.08585e-11	4.0038e-10	UP						√			ATP-BINDING CASSETTE G31 (ABCG31);PLEIOTROPIC DRUG RESISTANCE 3 (PDR3);PLEIOTROPIC DRUG RESISTANCE 3 (ATPDR3)	pleiotropic drug resistance 3;(source:Araport11)
AT5G65750	2.33269	4.14592e-30	7.39056e-28	UP				√						2-oxoglutarate dehydrogenase, E1 component;(source:Araport11)
AT5G07990	2.32526	7.34499e-23	7.23905e-21	UP						√			TRANSPARENT TESTA 7 (TT7);CYTOCHROME P450 75B1 (CYP75B1); (D501)	Required for flavonoid 3' hydroxylase activity. Enzyme abundance relative to CHS determines Quercetin/Kaempferol metabolite ratio. The mRNA is cell-to-cell mobile.
AT1G65730	2.32491	1.63951e-11	2.2771e-10	UP		√	√	√		√			YELLOW STRIPE LIKE 7 (YSL7)	Arabidopsis thaliana metal-nicotianamine transporter YSL4
AT3G25010	2.31981	4.83235e-33	1.07677e-30	UP			√							receptor like protein 41;(source:Araport11)
AT2G47820	2.31799	5.27505e-09	4.16078e-08	UP						√				arginine-glutamic acid dipeptide repeat protein;(source:Araport11)
AT5G25260	2.31621	5.5652e-23	5.5652e-21	UP		√		√		√	√		FLOTILIN2 (FLOT2)	Belongs to the group of plant flotillins, which are plasma membrane proteins. Flot2 complexes may be involved in plant?pathogen interactions, water transport and intracellular trafficking.
AT3G24982	2.31301	6.12707e-14	1.4454e-12	UP			√			√			RECEPTOR LIKE PROTEIN 40 (RLP40);RECEPTOR LIKE PROTEIN 40 (ATRLP40)	receptor like protein 40;(source:Araport11)
AT3G13433	2.30905	2.45431e-16	8.96852e-15	UP				√		√				transmembrane protein;(source:Araport11)
AT3G15500	2.30656	1.95299e-40	7.02392e-38	UP	√	√	√	√	√	√			(ANAC55);NAC DOMAIN CONTAINING PROTEIN 3 (NAC3);NAC DOMAIN CONTAINING PROTEIN 3 (ATNAC3);NAC DOMAIN CONTAINING PROTEIN 55 (ANAC055);NAC DOMAIN CONTAINING PROTEIN 55 (NAC055)	Encodes an ATAF-like NAC-domain transcription factor that doesn't contain C-terminal sequences shared by CUC1, CUC2 and NAM. Note: this protein (AtNAC3) is not to be confused with the protein encoded by locus AT3G29035, which, on occasion, has also been referred to as AtNAC3. The mRNA is cell-to-cell mobile.
AT3G44300	2.30317	1.00978e-47	4.92869e-45	UP	√	√	√	√	√	√			NITRILASE 2 (NIT2);NITRILASE 2 (AtNIT2)	Encodes an enzyme that catalyzes the hydrolysis of indole-3-acetonitrile (IAN) to indole-3-acetic acid (IAA) (nitrile aminohydrolase, EC 3.5.5.1) and IAN to indole-3-acetamide (IAM) at lower levels. Mutants have reduced sensitivity to IAN and are sensitive to IAA. This enzyme likely participates in other non-auxin-related metabolic pathways. The mRNA is cell-to-cell mobile.
AT3G11480	2.29509	6.01561e-05	0.000194511	UP						√			(BSMT1); (ATBSMT1)	The gene encodes a SABATH methyltransferase that methylates both salicylic acid and benzoic acid. It is highly expressed in flowers, induced by biotic and abiotic stress and thought to be involved in direct defense mechanism.
AT3G59700	2.29444	1.83729e-08	1.29609e-07	UP		√	√	√		√	√		LECTIN-RECEPTOR KINASE (ATHLECRK);LECTIN-RECEPTOR KINASE 1 (LECRK1);LECTIN-RECEPTOR KINASE (HLECRK);L-TYPE LECTIN RECEPTOR KINASE V.5 (LECRK-V.5);LEGUME-LIKE LECTIN RECEPTOR KINASE-V.5 (LECRK-V.5)	Member of Receptor kinase-like protein family. Represses stomatal immunity induced by Pseudomonas syringae pv. tomato DC3000.
AT1G43800	2.29306	1.06247e-30	1.96223e-28	UP				√	√				STEAROYL-ACYL CARRIER PROTEIN &#916;9-DESATURASE6 (SAD6);ACYL?ACYL CARRIER PROTEIN (ACP) DESATURASE 6 (AAD6);FLORAL TRANSITION AT THE MERISTEM1 (FTM1)	Plant stearoyl-acyl-carrier-protein desaturase family protein;(source:Araport11)
AT1G55020	2.2925	2.40267e-18	1.21918e-16	UP				√		√			ARABIDOPSIS LIPOXYGENASE 1 (ATLOX1);LIPOXYGENASE 1 (LOX1)	lipoxygenase, a defense gene conferring resistance Xanthomonas campestris The mRNA is cell-to-cell mobile.
AT2G43870	2.29218	2.44144e-06	1.08122e-05	UP				√	√	√				Pectin lyase-like superfamily protein;(source:Araport11)
AT5G09290	2.27963	1.37859e-09	1.23142e-08	UP										Inositol monophosphatase family protein;(source:Araport11)
AT5G51070	2.27769	6.18166e-35	1.6041e-32	UP				√		√	√		SENESCENCE ASSOCIATED GENE 15 (SAG15);EARLY RESPONSIVE TO DEHYDRATION 1 (ERD1); (CLPD)	ATP-dependent Clp protease regulatory subunit The mRNA is cell-to-cell mobile.
AT1G02220	2.27467	4.44301e-16	1.56229e-14	UP				√		√	√		NAC DOMAIN CONTAINING PROTEIN 3 (ANAC003);NAC DOMAIN CONTAINING PROTEIN 3 (NAC003)	NAC domain containing protein 3;(source:Araport11)
AT2G39330	2.2699	2.29248e-47	1.04435e-44	UP				√						jacalin-related lectin 23;(source:Araport11)
AT4G11310	2.26561	2.76686e-05	9.64471e-05	UP									CYSTEINE PROTEASE 1 (CP1); (ATCP1)	cysteine proteinase precursor-like protein
AT2G33080	2.26516	1.39902e-07	8.14077e-07	UP			√			√			RECEPTOR LIKE PROTEIN 28 (AtRLP28);RECEPTOR LIKE PROTEIN 28 (RLP28)	receptor like protein 28;(source:Araport11)
AT4G10500	2.26513	3.59695e-42	1.47475e-39	UP			√		√	√			DMR6-LIKE OXYGENASE 1 (DLO1)	2-oxoglutarate (2OG) and Fe(II)-dependent oxygenase superfamily protein;(source:Araport11)
AT2G32680	2.24851	3.7046e-33	8.34552e-31	UP		√	√	√					RECEPTOR LIKE PROTEIN 23 (RLP23);RECEPTOR LIKE PROTEIN 23 (AtRLP23)	receptor like protein 23;(source:Araport11)
AT5G54060	2.24508	5.50845e-17	2.23168e-15	UP				√		√			UDP-GLUCOSYL TRANSFERASE 79B1 (UGT79B1);UDP-GLUCOSE:FLAVONOID 3-O-GLUCOSYLTRANSFERASE (UF3GT)	Encodes a anthocyanin 3-O-glucoside: 2"-O-xylosyl-transferase involved in anthocyanin modification that converts cyanidin 3-O-glucoside to cyanidin 3-O-xylosyl(1->2)glucoside. Its preferred sugar donor is UDP-xylose.
AT1G04580	2.24213	2.10735e-05	7.5539e-05	UP				√		√			ALDEHYDE OXIDASE 4 (AAO4);ALDEHYDE OXIDASE 4 (AO4);ALDEHYDE OXIDASE 2 (ATAO2);ARABDOPSIS THALIANA ALDEHYDE OXIDASE 4 (ATAO-4)	Encodes aldehyde oxidase AAO4 preferentially expressed in developing seeds.
AT5G48410	2.23754	2.79032e-11	3.67384e-10	UP			√	√		√				member of Putative ligand-gated ion channel subunit family
AT4G12010	2.23429	5.562e-14	1.32122e-12	UP									DOMINANT SUPRESSOR OF CAMTA3 NUMBER 1 (DSC1)	Leucine-rich repeat domain (NLR) receptor. Dominant negative alleles suppress catma3 autoimmunity.
AT2G36020	2.22949	0.000187145	0.0005405	UP						√			HVA22-LIKE PROTEIN J (HVA22J)	HVA22-like protein J;(source:Araport11)
AT1G63720	2.22656	1.21424e-15	3.95739e-14	UP		√		√		√				hydroxyproline-rich glycoprotein family protein;(source:Araport11)
AT1G67070	2.22433	8.11962e-11	9.55524e-10	UP						√	√			Encodes a protein with phosphomannose isomerase activity that is involved in synthesis of ascorbic acid. Expression is induced after 24 hours of dark treatment, in senescing leaves and treatment with exogenous photosynthesis inhibitor. Induction of gene expression was suppressed in excised leaves supplied with sugar. The authors suggest that the gene Primes expression pattern is responding to the…
AT2G17850	2.21267	0.000142187	0.000422073	UP				√						Rhodanese/Cell cycle control phosphatase superfamily protein;(source:Araport11)
AT3G02040	2.21099	2.00669e-37	6.04957e-35	UP						√			(AtGDPD1);GLYCEROPHOSPHODIESTER PHOSPHODIESTERASE 1 (GDPD1);SENESCENCE-RELATED GENE 3 (SRG3)	Encodes a member of the glycerophosphodiester phosphodiesterase (GDPD) family. Has glycerophosphodiester phosphodiesterase activity. Functions in maintaining cellular phosphate homeostasis under phosphate starvation. The mRNA is cell-to-cell mobile.
AT3G50170	2.21016	0.000110418	0.000336142	UP										transmembrane protein, putative (DUF247);(source:Araport11)
AT1G76740	2.2092	4.65835e-05	0.000154549	UP										hypothetical protein;(source:Araport11)
AT2G43000	2.20908	6.04183e-10	5.84234e-09	UP		√	√	√	√				NAC DOMAIN CONTAINING PROTEIN 42 (anac042);JUNGBRUNNEN 1 (JUB1); (ATJUB1);NAC DOMAIN CONTAINING PROTEIN 42 (NAC042)	Encodes a NAC transcription factor induced by hydrogen peroxide (H2O2). Involved in senescence. Over expression of the gene strongly delays senescence and enhances tolerance to various abiotic stresses.
AT1G61610	2.20875	2.07459e-08	1.44706e-07	UP	√	√		√						S-locus lectin protein kinase family protein;(source:Araport11)
AT1G30100	2.20869	5.87917e-10	5.70118e-09	UP						√			NINE-CIS-EPOXYCAROTENOID DIOXYGENASE 5 (ATNCED5);NINE-CIS-EPOXYCAROTENOID DIOXYGENASE 5 (NCED5)	Encodes 9-cis-epoxycarotenoid dioxygenase, a key enzyme in the biosynthesis of abscisic acid. The expression of this gene increases during the first 6h of imbibition.
AT5G44610	2.20851	9.02034e-13	1.6478e-11	UP						√				Encodes a protein with seven repeated VEEKK motifs. RNAi and overexpression experiments suggest that the gene is not involved in cell division but might be consequential for cell shape of epidermal and cortical cells. The protein encoded by this gene binds to cortical microtubules and inhibits tubulin polymerization. Associates to the plasma membrane and interacts with calmodulin and phosphatidyl…
AT5G06230	2.20644	2.85173e-05	9.9052e-05	UP				√		√				Encodes a member of the TBL (TRICHOME BIREFRINGENCE-LIKE) gene family containing a plant-specific DUF231 (domain of unknown function) domain. TBL gene family has 46 members, two of which (TBR/AT5G06700 and TBL3/AT5G01360) have been shown to be involved in the synthesis and deposition of secondary wall cellulose, presumably by influencing the esterification state of pectic polymers. A nomenclature…
AT4G27850	2.20364	0.000141458	0.000420152	UP						√				Glycine-rich protein family;(source:Araport11)
AT3G43920	2.20197	5.3011e-09	4.17811e-08	UP										Encodes a ribonuclease III family protein that is required for endogenous RDR2-dependent siRNA (but not miRNA) formation.
AT3G51440	2.20167	6.15658e-22	5.30294e-20	UP		√	√	√		√				Calcium-dependent phosphotriesterase superfamily protein;(source:Araport11)
AT3G26200	2.20006	5.30305e-27	7.87772e-25	UP									CYTOCHROME P450, FAMILY 71, SUBFAMILY B, POLYPEPTIDE 22 (CYP71B22)	putative cytochrome P450 The mRNA is cell-to-cell mobile.
AT1G65890	2.19785	5.10143e-07	2.61645e-06	UP									ACYL ACTIVATING ENZYME 12 (AAE12)	acyl activating enzyme 12;(source:Araport11)
AT5G37180	2.1935	3.75139e-06	1.60182e-05	UP						√				Encodes a protein with sucrose synthase activity (SUS5).
AT3G11080	2.18941	9.41097e-12	1.38297e-10	UP		√	√	√						receptor like protein 35;(source:Araport11)
AT1G77460	2.18863	5.03961e-14	1.20737e-12	UP										Encodes a plasma membrane, microtubule associated protein with sequence similarity to CSI1 that is involved in cellulose biosynthesis and cell elongation. A mutation in CSI3 alone do not appear to affect growth but enhances the cell elongation phenotype of CSI1 mutants. CSI3 co localizes with CSI1 and CESA3 and CESA6.
AT4G27860	2.18765	3.66738e-15	1.08888e-13	UP										vacuolar iron transporter (VIT) family protein;(source:Araport11)
AT5G56250	2.18643	4.54556e-23	4.59034e-21	UP				√					HAPLESS 8 (HAP8)	hapless 8;(source:Araport11)
AT1G67000	2.18561	1.93117e-13	4.13677e-12	UP	√	√	√							Protein kinase superfamily protein;(source:Araport11)
AT4G14330	2.18507	3.96962e-08	2.60324e-07	UP									PHRAGMOPLAST-ASSOCIATED KINESIN-RELATED PROTEIN 2 (PAKRP2)	Orphan kinesin with processive motility on single microtubules.
AT5G13820	2.18457	6.04631e-12	9.32256e-11	UP				√		√				Encodes a protein that specifically binds plant telomeric DNA repeats. It has a single Myb telomeric DNA-binding (SANT) domain in C-terminus that prefers the sequence TTTAGGG. Single Myb Histone (SMH) gene family member.
AT3G50930	2.18271	1.95712e-21	1.58581e-19	UP		√		√	√				CYTOCHROME BC1 SYNTHESIS (BCS1); (ATBCS1); (ATOM66);OUTER MITOCHONDRIAL MEMBRANE PROTEIN OF 66 KDA (OM66)	Encodes a protein that is present in a homo-multimeric protein complex on the outer mitochondrial membrane and plays a role in cell death and amplifying salicylic acid signalling. The mRNA is cell-to-cell mobile.
AT5G42800	2.18247	1.5971e-23	1.71416e-21	UP				√		√			(M318);DIHYDROFLAVONOL 4-REDUCTASE (DFR); (TT3)	dihydroflavonol reductase. Catalyzes the conversion of dihydroquercetin to leucocyanidin in the biosynthesis of anthocyanins. Not expressed in roots (qRT-PCR). The mRNA is cell-to-cell mobile.
AT3G13080	2.18172	7.7984e-32	1.53719e-29	UP		√	√	√			√			encodes an ATP-dependent MRP-like ABC transporter able to transport glutathione-conjugates as well as chlorophyll catabolites. The expression of this gene is upregulated by herbicide safeners such as benoxacor and fenclorim.
AT5G67310	2.17867	1.77705e-07	1.00523e-06	UP				√		√			CYTOCHROME P450, FAMILY 81, SUBFAMILY G, POLYPEPTIDE 1 (CYP81G1)	member of CYP81G
AT3G24900	2.17515	1.17379e-15	3.84387e-14	UP			√							receptor like protein 39;(source:Araport11)
AT5G41080	2.17386	1.13155e-15	3.71743e-14	UP						√	√		(AtGDPD2);GLYCEROPHOSPHODIESTER PHOSPHODIESTERASE 2 (GDPD2)	Encodes a member of the glycerophosphodiester phosphodiesterase (GDPD) family.
AT3G62590	2.1704	1.63105e-17	7.28463e-16	UP				√		√	√		PLASTID LIPAS3 (PLIP3)	PLIP3 is a glycerolipid A1 lipase with substrate specificity for phosphatidylglycerol. Expression is induced by ABA.
AT3G56410	2.16825	8.03966e-17	3.1634e-15	UP				√						hypothetical protein (DUF3133);(source:Araport11)
AT4G24190	2.16789	1.00206e-33	2.4455e-31	UP									HEAT SHOCK PROTEIN 90-7 (AtHsp90-7);SHEPHERD (SHD);HEAT SHOCK PROTEIN 90.7 (HSP90.7);HEAT SHOCK PROTEIN 90.7 (AtHsp90.7)	encodes an ortholog of GRP94, an ER-resident HSP90-like protein and is involved in regulation of meristem size and organization. Single and double mutant analyses suggest that SHD may be required for the correct folding and/or complex formation of CLV proteins. Lines carrying recessive mutations in this locus exhibits expanded shoot meristems, disorganized root meristems, and defective pollen tub…
AT1G04120	2.16605	2.95683e-26	4.04101e-24	UP						√				encodes a high-affinity inositol hexakisphosphate transporter that plays a role in guard cell signaling and phytate storage. It is a member of MRP subfamily / ABC transporter subfamily C.
AT1G65610	2.16342	2.84463e-16	1.03212e-14	UP		√	√	√		√			(ATKOR2);ARABIDOPSIS THALIANA GLYCOSYL HYDROLASE 9A2 (ATGH9A2);KORRIGAN 2 (KOR2)	Six-hairpin glycosidases superfamily protein;(source:Araport11)
AT3G26830	2.16317	9.54152e-40	3.31527e-37	UP		√	√	√	√	√	√		PHYTOALEXIN DEFICIENT 3 (PAD3); (CYP71B15)	Mutations in pad3 are defective in biosynthesis of the indole derived phytoalexin camalexin. Encodes a cytochrome P450 enzyme that catalyzes the conversion of dihydrocamalexic acid to camalexin. The mRNA is cell-to-cell mobile.
AT4G25070	2.15857	1.03414e-19	6.48317e-18	UP		√	√							caldesmon-like protein;(source:Araport11)
AT3G25250	2.15332	2.39213e-08	1.64064e-07	UP	√	√		√		√	√		(AtOXI1);AGC2 KINASE 1 (AGC2-1); (AGC2);OXIDATIVE SIGNAL-INDUCIBLE1 (OXI1)	Arabidopsis protein kinase The mRNA is cell-to-cell mobile.
AT5G13320	2.15126	2.59116e-26	3.58911e-24	UP				√		√	√			Encodes an enzyme capable of conjugating amino acids to 4-substituted benzoates. 4-HBA (4-hydroxybenzoic acid) and pABA (4-aminobenzoate) may be targets of the enzyme in Arabidopsis, leading to the production of pABA-Glu, 4HBA-Glu, or other related compounds. This enzyme is involved in disease-resistance signaling. It is required for the accumulation of salicylic acid, activation of defense respo…
AT2G36780	2.14787	4.22653e-11	5.28961e-10	UP		√	√	√	√	√				UDP-Glycosyltransferase superfamily protein;(source:Araport11)
AT2G19710	2.14706	7.51947e-16	2.55214e-14	UP				√		√			IST1-LIKE 5 (ISTL5)	Regulator of Vps4 activity in the MVB pathway protein;(source:Araport11)
AT3G25655	2.14619	0.000318594	0.000877846	UP						√			INFLORESCENCE DEFICIENT IN ABSCISSION (IDA)-LIKE 1 (IDL1)	Similar to Inflorescence Deficient in Abscission (IDA). Involved in floral organ abscission.
AT1G47510	2.14559	9.70167e-10	8.97492e-09	UP				√		√				Encodes a phosphatidylinositol polyphosphate 5-phosphatase. It can dephosphorylate PI(4,5)P2, PI(3,5)P2, and PI(3,4,5)P3, but, it is not active against PI(5)P or the water soluble inositol(1,4,5)P3 or inositol(1,3,4,5)P4. The transcript levels for this gene rise in response to auxin, ABA, and JA.
AT2G29110	2.14131	6.12573e-16	2.12124e-14	UP	√	√	√	√						member of Putative ligand-gated ion channel subunit family
AT1G09050	2.1403	1.73198e-07	9.82174e-07	UP										arginine-glutamic acid dipeptide repeat protein;(source:Araport11)
AT4G23150	2.13991	6.21387e-27	9.10799e-25	UP			√	√			√		CYSTEINE-RICH RLK (RECEPTOR-LIKE PROTEIN KINASE) 7 (CRK7)	Encodes a cysteine-rich receptor-like protein kinase.
AT3G57260	2.13571	3.17168e-57	2.32213e-54	UP			√	√					PATHOGENESIS-RELATED PROTEIN 2 (PR2);BETA-1,3-GLUCANASE 2 (BG2);PATHOGENESIS-RELATED PROTEIN 2 (PR-2); (AtPR2); (ATBG2);&#946;-1,3-GLUCANASE (GNS2);BETA-1,3-GLUCANASE 2 (BGL2)	beta 1,3-glucanase
AT4G13250	2.13543	2.64565e-39	8.74771e-37	UP				√		√			NON-YELLOW COLORING 1 (NYC1)	Encodes a chlorophyll b reductase involved in the degradation of chlorophyll b and LHCII (light harvesting complex II).
AT1G32950	2.13313	5.16971e-05	0.000169621	UP			√	√		√				Subtilase family protein;(source:Araport11)
AT2G30140	2.12719	3.24507e-36	9.23942e-34	UP				√		√			UDP-GLUCOSYL TRANSFERASE 87A2 (UGT87A2)	Encodes a putative glycosyltransferase. Regulates flowering time via FLOWERING LOCUS C.
AT2G39518	2.12067	3.02547e-10	3.12297e-09	UP		√		√		√	√		CASP-LIKE PROTEIN 4D2 (CASPL4D2)	Uncharacterized protein family (UPF0497);(source:Araport11)
AT3G61390	2.11435	0.000239125	0.00067596	UP						√	√			RING/U-box superfamily protein;(source:Araport11)
AT1G68690	2.11216	3.48126e-14	8.60866e-13	UP	√	√	√	√						Encodes a member of the proline-rich extensin-like receptor kinase (PERK) family. This family consists of 15 predicted receptor kinases (PMID: 15653807).
AT3G29970	2.11215	0.000391004	0.00105635	UP				√		√				B12D protein;(source:Araport11)
AT4G16940	2.11141	7.43099e-07	3.68048e-06	UP									SIDEKICK SNC1 1 (SIKIC1)	Redundant function together with SIKIC2 and 3 in SNC1-mediated autoimmunity. Protein levels controlled by MUSE1 and MUSE2.
AT3G30120	2.11106	0.000195426	0.00056204	UP			√							pseudogene of mediator of RNA polymerase II transcription subunit;(source:Araport11)
AT5G57510	2.10739	8.28897e-09	6.26332e-08	UP				√		√				cotton fiber protein;(source:Araport11)
AT5G02490	2.10575	9.58058e-26	1.2129e-23	UP						√	√		(AtHsp70-2); (Hsp70-2)	Heat shock protein 70 (Hsp 70) family protein;(source:Araport11)
AT1G06620	2.1045	4.01564e-29	6.86006e-27	UP		√		√						encodes a protein whose sequence is similar to a 2-oxoglutarate-dependent dioxygenase The mRNA is cell-to-cell mobile.
AT5G06730	2.09459	1.53487e-05	5.71154e-05	UP				√	√	√				Peroxidase superfamily protein;(source:Araport11)
AT5G13080	2.08963	4.56266e-32	9.17006e-30	UP		√	√	√		√			WRKY DNA-BINDING PROTEIN 75 (WRKY75);ARABIDOPSIS THALIANA WRKY DNA-BINDING PROTEIN 75 (ATWRKY75)	WRKY75 is one of several transcription factors induced during Pi deprivation. It is nuclear localized and regulated differentially during Pi starvation. RNAi mediated suppression of WRKY75 made the plants more susceptible to Pi stress as indicated by the higher accumulation of anthocyanin during Pi starvation.
AT3G25610	2.08857	5.54379e-23	5.5652e-21	UP	√	√		√		√			AMINOPHOSPHOLIPID ATPASE10 (ALA10)	Encodes aminophospholipid ATPase10 (ALA10), a P4-type ATPase flippase that internalizes exogenous phospholipids across the plasma membrane.
AT1G07620	2.08623	4.49878e-14	1.09013e-12	UP	√	√	√	√			√			GTP-binding protein Obg/CgtA;(source:Araport11)
AT4G14090	2.08557	5.42421e-28	8.61987e-26	UP				√		√				The At4g14090 encodes a anthocyanidin 5-O-glucosyltransferase specifically glucosylating the 5-position of the flavonoid A-ring.
AT4G26970	2.08034	3.92086e-31	7.51193e-29	UP									ACONITASE 2 (ACO2)	Encodes an aconitase that can catalyze the conversion of citrate to isocitrate through a cis-aconitate intermediate, indicating that it may participate in the TCA cycle and other primary metabolic pathways. The protein is believed to accumulate in the mitochondria and the cytosol. It affects CSD2 (At2g28190 - a superoxide dismutase) transcript levels and may play a role in the response to oxidati…
AT1G54010	2.07881	1.09134e-33	2.63204e-31	UP				√					GDSL-LIKE LIPASE 23 (GLL23)	GDSL-motif esterase/acyltransferase/lipase. Enzyme group with broad substrate specificity that may catalyze acyltransfer or hydrolase reactions with lipid and non-lipid substrates.
AT5G55930	2.07543	4.22305e-17	1.7384e-15	UP		√	√	√		√			OLIGOPEPTIDE TRANSPORTER 1 (OPT1);ARABIDOPSIS THALIANA OLIGOPEPTIDE TRANSPORTER 1 (ATOPT1)	oligopeptide transporter
AT4G23140	2.06719	3.76098e-26	5.00649e-24	UP	√	√	√	√					CYSTEINE-RICH RLK (RECEPTOR-LIKE PROTEIN KINASE) 6 (CRK6)	Arabidopsis thaliana receptor-like protein kinase. Naming convention from Chen et al 2003 (PMID 14756307)
AT2G35980	2.06448	2.98073e-23	3.10178e-21	UP	√	√	√	√					ARABIDOPSIS NDR1/HIN1-LIKE 10 (ATNHL10);YELLOW-LEAF-SPECIFIC GENE 9 (YLS9);NDR1/HIN1-LIKE (NHL10)	Encodes a protein whose sequence is similar to tobacco hairpin-induced gene (HIN1) and Arabidopsis non-race specific disease resistance gene (NDR1). Expression of this gene is induced by cucumber mosaic virus, spermine and during senescence. The gene product is localized to the chloroplast. The mRNA is cell-to-cell mobile.
AT5G67080	2.05979	1.00817e-14	2.78163e-13	UP	√	√		√					(MKK19);MITOGEN-ACTIVATED PROTEIN KINASE KINASE KINASE 19 (MAPKKK19)	member of MEKK subfamily
AT5G05730	2.05733	4.10457e-32	8.33107e-30	UP						√			ANTHRANILATE SYNTHASE ALPHA SUBUNIT 1 (ASA1)	ASA1 encodes the alpha subunit of anthranilate synthase, which catalyzes the rate-limiting step of tryptophan synthesis. ASA1 is induced by ethylene, and forms a link between ethylene signalling and auxin synthesis in roots.
AT4G12400	2.05719	0.000444305	0.0011852	UP						√			HOP3 (Hop3)	Encodes one of the 36 carboxylate clamp (CC)-tetratricopeptide repeat (TPR) proteins (Prasad 2010, Pubmed ID: 20856808) with potential to interact with Hsp90/Hsp70 as co-chaperones.
AT2G27660	2.0561	1.02724e-22	9.84043e-21	UP	√	√	√	√						Cysteine/Histidine-rich C1 domain family protein;(source:Araport11)
AT1G61420	2.05075	3.10234e-08	2.08177e-07	UP		√		√						S-locus lectin protein kinase family protein;(source:Araport11)
AT4G01570	2.04902	1.79839e-09	1.56349e-08	UP										Tetratricopeptide repeat (TPR)-like superfamily protein;(source:Araport11)
AT3G13330	2.04568	7.57792e-24	8.48893e-22	UP				√					PROTEASOME ACTIVATING PROTEIN 200 (PA200)	Encodes a protein that interacts with the 26S proteasome. Mutants are phenotypically indistinguishable from wild type plants under a variety of growth conditions. Protein levels increase upon exposure of seedlings to MG132, a specific, potent, reversible, and cell-permeable proteasome inhibitor.
AT2G39530	2.04347	5.02908e-08	3.21773e-07	UP						√			CASP-LIKE PROTEIN 4D1 (CASPL4D1)	Uncharacterized protein family (UPF0497);(source:Araport11)
AT3G49490	2.04253	1.19929e-21	1.00349e-19	UP										hypothetical protein;(source:Araport11)
AT1G51790	2.0411	3.68693e-13	7.3595e-12	UP	√	√		√			√			Leucine-rich repeat protein kinase family protein;(source:Araport11)
AT5G48310	2.04017	1.7167e-05	6.30011e-05	UP									RESPONSIVENESS TO ABA SALT AND DROUGHT 1 (RASD1)	Protein of unknown function that may be involved in stress response. Strongly expressed in vascular tissues.Mutants are ABA- insensitive.
AT1G02390	2.03808	3.18837e-14	7.96899e-13	UP		√				√			GLYCEROL-3-PHOSPHATE SN-2-ACYLTRANSFERASE 2 (GPAT2);GLYCEROL-3-PHOSPHATE SN-2-ACYLTRANSFERASE 2 (ATGPAT2)	putative sn-glycerol-3-phosphate 2-O-acyltransferase
AT1G34420	2.03724	9.05987e-14	2.07054e-12	UP	√	√	√	√			√			leucine-rich repeat transmembrane protein kinase family protein;(source:Araport11)
AT3G05360	2.03679	1.12556e-07	6.68035e-07	UP				√		√			RECEPTOR LIKE PROTEIN 30 (AtRLP30);RECEPTOR LIKE PROTEIN 30 (RLP30)	receptor like protein 30;(source:Araport11)
AT5G09950	2.03034	0.000439177	0.00117274	UP				√						Encodes a DYW-class PPR protein required for RNA editing at four sites in mitochondria of A. thaliana.
AT5G42020	2.02808	1.26274e-33	2.94162e-31	UP										Luminal binding protein (BiP2) involved in polar nuclei fusion during proliferation of endosperm nuclei.
AT2G31945	2.02673	3.27657e-15	9.84894e-14	UP				√		√				transmembrane protein;(source:Araport11)
AT1G59660	2.02438	5.6519e-13	1.08487e-11	UP			√	√					(NUP98B)	Encodes a protein with similarity to mammalian nucleoporin Nup98.Its expression is upregulated in mutants that are NUP deficient. Nucleoportin which redundantly inhibits flowering together with Nup98a through multiple pathways including clock, photoperiod, and age pathways. Gates flowering in a CONSTANS (CO)-independent mode and bypasses the CO checkpoint in photoperiodic signaling and integrated…
AT3G14470	2.0241	7.78134e-10	7.37483e-09	UP						√	√			NB-ARC domain-containing disease resistance protein;(source:Araport11)
AT3G22910	2.02001	5.83039e-11	7.08914e-10	UP				√	√	√	√			ATPase E1-E2 type family protein / haloacid dehalogenase-like hydrolase family protein;(source:Araport11)
AT3G48850	2.01963	2.05913e-19	1.23789e-17	UP		√	√	√		√	√		PHOSPHATE TRANSPORTER 3;2 (PHT3;2);MITOCHONDRIAL PHOSPHATE TRANSPORTER 2 (MPT2)	Encodes a mitochondrial phosphate transporter. Modulates plant responses to salt stress.
AT2G15340	2.01825	0.000701616	0.0017865	UP										glycine-rich protein;(source:Araport11)
AT5G52300	2.01777	3.29058e-05	0.000112804	UP		√			√				LOW-TEMPERATURE-INDUCED 65 (LTI65);RESPONSIVE TO DESICCATION 29B (RD29B)	Encodes a protein that is induced in expression in response to water deprivation such as cold, high-salt, and desiccation. The response appears to be via abscisic acid. The promoter region contains two ABA-responsive elements (ABREs) that are required for the dehydration-responsive expression of rd29B as cis-acting elements. Protein is a member of a gene family with other members found plants, an…
AT5G25250	2.01424	1.64139e-25	2.02702e-23	UP	√	√	√	√			√		FLOTILLIN 1 (FLOT1)	Encodes a protein that is involved in a membrane microdomain-dependent, but clathrin-independent, endocytic pathway required for optimal seedling development. The mRNA is cell-to-cell mobile.
AT1G71220	2.0134	1.31218e-21	1.08467e-19	UP										Encodes UDP-glucose:glycoprotein glucosyltransferase. Non-receptor component required for EFR-mediated immunity. Mutants show de-repressed anthocyanin accumulation in the presence of elf18, and EFR accumulation and signalling.
AT3G53150	2.01314	8.9636e-07	4.36262e-06	UP						√			UDP-GLUCOSYL TRANSFERASE 73D1 (UGT73D1)	UDP-glucosyl transferase 73D1;(source:Araport11)
AT3G13380	2.01244	1.44684e-15	4.60562e-14	UP				√		√	√		BRI1-LIKE 3 (BRL3)	Similar to BRI, brassinosteroid receptor protein.
AT5G20730	2.01216	2.15371e-15	6.68955e-14	UP							√			Derives_from AT5G20730;(source:Araport11)
AT3G06490	2.01129	7.95892e-06	3.14955e-05	UP	√	√		√		√			BOTRYTIS-SUSCEPTIBLE1 (BOS1);MYB DOMAIN PROTEIN 108 (AtMYB108);MYB DOMAIN PROTEIN 108 (MYB108)	putative transcription factor MYB108 (MYB108) mRNA,
AT3G21430	2.01081	6.19675e-13	1.17842e-11	UP										DNA binding protein;(source:Araport11)
AT1G10050	2.00903	1.37003e-13	3.00703e-12	UP										Encodes a putative glycosyl hydrolase family 10 protein (xylanase).
AT5G42140	2.00892	2.30655e-15	7.13185e-14	UP										Regulator of chromosome condensation (RCC1) family with FYVE zinc finger domain-containing protein;(source:Araport11)
AT2G29120	2.00883	2.76411e-20	1.87011e-18	UP		√	√	√					GLUTAMATE RECEPTOR 2.7 (GLR2.7);GLUTAMATE RECEPTOR 2.7 (GLR2.7);GLUTAMATE RECEPTOR 2.7 (ATGLR2.7)	member of Putative ligand-gated ion channel subunit family
AT4G34390	2.00868	1.50871e-23	1.63643e-21	UP	√	√		√			√			extra-large GTP-binding protein 2;(source:Araport11)
AT3G29320	2.00686	2.29901e-24	2.64773e-22	UP									ALPHA-GLUCAN PHOSPHORYLASE 1 (PHS1)	Encodes a plastidic alpha-glucan phosphorylase. In vitro, the enzyme has a preference for maltooligosaccharides, such as maltoheptaose. The mRNA is cell-to-cell mobile.
AT5G40990	2.00439	0.000557303	0.00145501	UP					√				GDSL LIPASE 1 (GLIP1)	Component of plant resistance. Contains lipase signature motif and GDSL domain. Directly interferes with the fungal infection process by acting on fungal cell walls through its action as a antimicrobial compound. Critical component for both local and systemic resistance responses in the incompatible interaction with Alternaria brassicicola in the ethylene-dependent pathway.
AT5G22550	2.00386	0.000497015	0.0013113	UP				√						transmembrane protein, putative (DUF247);(source:Araport11)
AT4G23050	2.00358	2.07389e-13	4.41481e-12	UP				√		√				PAS domain-containing protein tyrosine kinase family protein;(source:Araport11)
AT5G58350	2.00167	2.38276e-23	2.51786e-21	UP				√		√	√		WITH NO LYSINE (K) KINASE 4 (WNK4); (ZIK2)	Encodes a member of the WNK family (9 members in all) of protein kinases, the structural design of which is clearly distinct from those of other known protein kinases, such as receptor-like kinases and mitogen-activated protein kinases. Its transcription is under the control of circadian rhythms.
AT1G18860	2.00086	4.34203e-08	2.81771e-07	UP			√	√		√			WRKY DNA-BINDING PROTEIN 61 (WRKY61);WRKY DNA-BINDING PROTEIN 61 (ATWRKY61)	member of WRKY Transcription Factor; Group II-b
AT5G63225	1.9997	7.32579e-11	8.71611e-10	UP						√				glycosyl hydrolase family protein 17
AT5G57160	1.99588	5.53498e-13	1.06442e-11	UP										Encodes the Arabidopsis orthologue of the yeast and mammalian DNA ligase IV. Involved in the repair of DNA damage but, unlike in yeast, not required for T-DNA integration. Interacts with the Arabidopsis homologue of XRCC4.
AT1G66920	1.99271	5.77211e-12	8.97106e-11	UP		√	√	√						Protein kinase superfamily protein;(source:Araport11)
AT5G14160	1.99068	0.00082171	0.00206308	UP									F-BOX/DUF295 BRASSICEAE-SPECIFIC 34 (ATFDB34)	F-box family protein;(source:Araport11)
AT1G12805	1.98947	0.000488326	0.00129037	UP				√						nucleotide binding protein;(source:Araport11)
AT4G34380	1.98631	2.50383e-05	8.82238e-05	UP				√		√				Transducin/WD40 repeat-like superfamily protein;(source:Araport11)
AT2G04160	1.98501	4.54496e-19	2.5881e-17	UP									AUXIN-INDUCED IN ROOT CULTURES 3 (AIR3)	isolated from differential screening of a cDNA library from auxin-treated root culture. encodes a protein similar to subtilisin-like serine protease which is believed to be active outside the plant cell.
AT5G13930	1.98434	3.04354e-35	8.31902e-33	UP						√			(ATCHS);CHALCONE SYNTHASE (CHS);TRANSPARENT TESTA 4 (TT4)	Encodes chalcone synthase (CHS), a key enzyme involved in the biosynthesis of flavonoids. Required for the accumulation of purple anthocyanins in leaves and stems. Also involved in the regulation of auxin transport and the modulation of root gravitropism. The mRNA is cell-to-cell mobile.
AT2G32240	1.98212	3.41408e-17	1.42253e-15	UP	√	√		√					PAMP-INDUCED COILED COIL (PICC)	PAMP induced protein involved in defense response. Interaction with UBAC2 proteins in the ER, is necessary for PAMP mediated accumulation of the callose synthase PMR4.
AT3G28580	1.97971	3.78947e-10	3.82304e-09	UP			√	√	√	√	√			P-loop containing nucleoside triphosphate hydrolases superfamily protein;(source:Araport11)
AT3G50280	1.97837	4.61919e-13	9.04426e-12	UP	√	√								HXXXD-type acyl-transferase family protein;(source:Araport11)
AT1G21250	1.97826	2.2575e-31	4.36593e-29	UP		√	√	√			√		(PRO25); (ATWAK1);CELL WALL-ASSOCIATED KINASE 1 (WAK1)	Encodes a cell wall-associated kinase that interacts with AtGRP3 and may function as a signaling receptor of extracellular matrix component such as oligogalacturonides. The mRNA is cell-to-cell mobile.
AT4G15530	1.9765	1.23338e-33	2.90624e-31	UP						√	√			Encodes a dual-targeted protein believed to act as a pyruvate, orthophosphate dikinase. These enzymes are normally associated with C4 photosynthesis which does not occur in Arabidopsis. However, PPDK may play a role in remobilizing nitrogen during leaf senescence in Arabidopsis. The product of the long transcript (.1 gene model) was shown to be targeted to the chloroplast, whereas the shorter tra…
AT3G28210	1.97589	2.42469e-17	1.04066e-15	UP		√	√	√	√	√				Encodes a putative zinc finger protein (PMZ).
AT1G55860	1.97545	3.82765e-19	2.22286e-17	UP									UBIQUITIN-PROTEIN LIGASE 1 (UPL1)	encodes a ubiquitin-protein ligase containing a HECT domain. There are six other HECT-domain UPLs in Arabidopsis.
AT4G28490	1.97515	1.73011e-30	3.11116e-28	UP		√		√					HAESA (HAE);RECEPTOR-LIKE PROTEIN KINASE 5 (RLK5)	Member of Receptor kinase-like protein family. Controls the separation step of floral organ abscission. The mRNA is cell-to-cell mobile.
AT1G53310	1.97381	8.10564e-24	9.03075e-22	UP				√					PHOSPHOENOLPYRUVATE CARBOXYLASE 1 (PPC1); (ATPEPC1);PEP(PHOSPHOENOLPYRUVATE) CARBOXYLASE 1 (PEPC1);PHOSPHOENOLPYRUVATE CARBOXYLASE 1 (ATPPC1)	Encodes one of four Arabidopsis phosphoenolpyruvate carboxylase proteins.Plays an important role in carbon and nitrogen metabolism.
AT3G08720	1.97361	1.49861e-18	7.89758e-17	UP	√	√		√			√			Encodes a ribosomal-protein S6 kinase. Gene expression is induced by cold and salt (NaCl). Activation of AtS6k is regulated by 1-naphthylacetic acid and kinetin, at least in part, via a lipid kinase-dependent pathway. Phosphorylates specifically mammalian and plant S6 at 25 degrees C but not at 37 degrees C. Involved in translational up-regulation of ribosomal proteins.
AT1G13940	1.97098	2.59533e-12	4.34047e-11	UP										T-box transcription factor, putative (DUF863);(source:Araport11)
AT5G45990	1.96717	2.47466e-05	8.7331e-05	UP			√	√		√				crooked neck protein, putative / cell cycle protein;(source:Araport11)
AT1G28260	1.96542	4.14663e-15	1.2196e-13	UP							√			Telomerase activating protein Est1;(source:Araport11)
AT4G20850	1.96269	4.48224e-23	4.54881e-21	UP									TRIPEPTIDYL PEPTIDASE II (TPP2)	Tripeptidyl Peptidase II. Ser protease that assembles into a large oligomeric complex containing two proteins of 153 and 142 kD that are derived from a single TPP2 gene, with the smaller version missing part of the C-terminal end. Not essential, based on the lack of phenotype of a T-DNA disruption mutant.
AT1G20620	1.96047	5.33318e-33	1.17559e-30	UP				√						Catalase, catalyzes the breakdown of hydrogen peroxide (H2O2) into water and oxygen.The mRNA is cell-to-cell mobile.It is a target for SUMOlaytion (PMID: 21413927),
AT2G32190	1.9599	2.3924e-16	8.77357e-15	UP		√		√		√			CYSTEINE-RICH TRANSMEMBRANE MODULE 4 (ATHCYSTM4)	cysteine-rich/transmembrane domain A-like protein;(source:Araport11)
AT1G44542	1.95913	0.000948976	0.00235009	UP						√			CYCLASE3 (CYCLASE3)	Cyclase family protein;(source:Araport11)
AT1G17745	1.95708	3.915e-29	6.74433e-27	UP				√					PHOSPHOGLYCERATE DEHYDROGENASE 2 (PGDH2);3-PHOSPHOGLYCERATE DEHYDROGENASE (PGDH)	encodes a 3-Phosphoglycerate dehydrogenase The mRNA is cell-to-cell mobile.
AT4G29700	1.95618	2.28968e-20	1.56985e-18	UP							√			Alkaline-phosphatase-like family protein;(source:Araport11)
AT5G64120	1.95442	6.48424e-18	3.11304e-16	UP		√		√			√		PEROXIDASE 71 (PRX71); (ATPRX71)	Encodes a cell wall bound peroxidase that is induced by hypo-osmolarity and is involved in the lignification of cell walls.
AT2G29480	1.95116	0.00103448	0.00253974	UP						√			GLUTATHIONE S-TRANSFERASE TAU 2 (ATGSTU2);GLUTATHIONE S-TRANSFERASE 20 (GST20);GLUTATHIONE S-TRANSFERASE TAU 2 (GSTU2)	Encodes glutathione transferase belonging to the tau class of GSTs. Naming convention according to Wagner et al. (2002).
AT1G22930	1.94902	7.38831e-27	1.07419e-24	UP				√		√				T-complex protein 11;(source:Araport11)
AT1G50030	1.94834	8.82134e-16	2.96942e-14	UP									TARGET OF RAPAMYCIN (TOR)	Related to TOR proteins from yeast and mammals, regulators of cell growth in response to nutrient availability. TOR proteins belong to the family of phosphatidylinositol 3-kinase and are targets of the antiproliferative drug rapamycin. AtTOR binds the yeast FKBP12 protein in the presence of Rapamycin, is involved in embryogenesis and is expressed in embryos, endosperm and meristems.
AT5G51600	1.94796	1.44787e-06	6.70917e-06	UP									ARABIDOPSIS THALIANA MICROTUBULE-ASSOCIATED PROTEIN 65-3 (ATMAP65-3);MICROTUBULE-ASSOCIATED PROTEIN 65-3 (MAP65-3);PLEIADE (PLE)	Mutant has defective roots. Essential for giant cell ontogenesis. Role in organizing the mitotic microtubule array during both early and late mitosis in all plant organs.
AT4G33330	1.94716	0.000552308	0.00144288	UP										Encodes a glucuronyltransferase responsible for the addition of GlcA residues onto xylan and for secondary wall deposition.
AT2G41220	1.94701	4.20545e-22	3.70007e-20	UP									GLUTAMATE SYNTHASE 2 (GLU2)	Encodes a gene whose sequence is similar to ferredoxin dependent glutamate synthase (Fd-GOGAT). Expression is most abundant in root. The mRNA is cell-to-cell mobile.
AT5G22450	1.94547	1.05027e-21	8.82395e-20	UP										spectrin beta chain, brain;(source:Araport11)
AT5G04560	1.94031	3.47444e-18	1.72879e-16	UP										Encodes a DNA glycosylase DEMETER (DME). Responsible for endosperm maternal-allele-specific hypomethylation at the MEDEA (MEA) gene. DME can excise 5-methylcytosine in vitro and when expressed in E. coli. DME establishes MEA imprinting by removing 5-methylcytosine to activate the maternal allele.
AT3G57520	1.93989	5.26199e-28	8.4274e-26	UP									RAFFINOSE SYNTHASE 2 (RS2);SEED IMBIBITION 2 (AtSIP2);SEED IMBIBITION 2 (SIP2)	SIP2 encodes a raffinose-specific alpha-galactosidase that catalyzes the breakdown of raffinose into alpha-galatose and sucrose. This enzyme may function in unloading raffinose from the phloem as part of sink metabolism. Although it was originally predicted to act as a raffinose synthase (RS), that activity was not observed for recombinant SIP2.
AT4G20400	1.93877	7.47189e-22	6.32949e-20	UP									(PKDM7B);JUMONJI 14 (JMJ14)	Encodes a histone H3K4 demethylase repressing floral transition.Coordinates and structure features have been deposited in the RCSB Protein Data Bank with the accession codes 5YKN (JMJ14CD) and 5YKO(JMJ14CD-NOG-H3K4em3 complex). Glu285 and Glu516 contribute to the recognition of H3R2. Asp312 contributes to the recognition of H3Q5. Phe171 and Val363 contribute to the recognition of H3A7. Ser290, Tr…
AT4G39950	1.93843	1.61313e-31	3.14944e-29	UP				√		√				Belongs to cytochrome P450 and is involved in tryptophan metabolism. Converts Trp to indo-3-acetaldoxime (IAOx), a precursor to IAA and indole glucosinolates.The mRNA is cell-to-cell mobile.
AT3G12580	1.93798	2.02131e-12	3.47916e-11	UP						√			ARABIDOPSIS HEAT SHOCK PROTEIN 70 (ATHSP70);HEAT SHOCK PROTEIN 70 (HSP70); (HSC70-4)	heat shock protein 70;(source:Araport11)
AT4G04500	1.93746	1.34043e-20	9.54128e-19	UP			√	√		√				Encodes a cysteine-rich receptor-like protein kinase.
AT5G46060	1.93725	0.000298286	0.000826893	UP				√		√				spastin, putative (Protein of unknown function, DUF599);(source:Araport11)
AT5G25770	1.93612	2.12164e-11	2.86834e-10	UP						√				alpha/beta-Hydrolases superfamily protein;(source:Araport11)
AT1G29240	1.9354	2.51474e-11	3.33455e-10	UP										transcription initiation factor TFIID subunit, putative (DUF688);(source:Araport11)
AT5G38210	1.93495	1.02474e-08	7.58927e-08	UP	√	√								Protein kinase family protein;(source:Araport11)
AT3G21230	1.93467	6.87152e-13	1.29116e-11	UP										The gene encodes a 4-coumarate coenzyme A ligase being able to use sinapate as substrate. The catalytic efficiency was in the following (descending) order: p-coumaric acid, caffeic acid, 5-OH-ferulic acid, ferulic acid and sinapic acid. At4CL5 was unable to use cinnamic acid as substrate. Knockout of At4CL5 (4cl5) revealed no effect on syringyl lignin content indicating that the activity observed…
AT3G53540	1.93166	1.9953e-17	8.70292e-16	UP										afadin;(source:Araport11)
AT2G46020	1.92932	3.03703e-17	1.27842e-15	UP							√			Encodes a SWI/SNF chromatin remodeling ATPase that upregulates transcription of all three CUC genes and is involved in the formation and/or maintenance of boundary cells during embryogenesis. Also mediates repression of expression of seed storage proteins in vegetative tissues. Interacts strongly with AtSWI3C, also with AtSWI3B, but not with AtSWI3A or AtSWI3D.
AT5G37600	1.92914	3.17929e-37	9.44572e-35	UP		√		√					GLUTAMINE SYNTHASE 1;1 (GLN1;1);ARABIDOPSIS GLUTAMINE SYNTHASE 1;1 (ATGLN1;1);GLUTAMINE SYNTHASE CLONE R1 (GSR 1);ARABIDOPSIS THALIANA GLUTAMINE SYNTHASE CLONE R1 (ATGSR1)	encodes a cytosolic glutamine synthetase, the enzyme has high affinity with substrate ammonium
AT4G21830	1.92885	6.89114e-07	3.43719e-06	UP			√			√			METHIONINE SULFOXIDE REDUCTASE B7 (MSRB7);METHIONINE SULFOXIDE REDUCTASE B7 (ATMSRB7)	methionine sulfoxide reductase B7;(source:Araport11)
AT3G60170	1.92862	0.000234542	0.00066447	UP			√							transposable_element_gene;(source:Araport11);copia-like retrotransposon family, has a 7.6e-229 P-value blast match to gb|AAO73527.1| gag-pol polyprotein (Glycine max) (SIRE1) (Ty1_Copia-family);(source:TAIR10)
AT4G04220	1.92743	2.92465e-10	3.03879e-09	UP		√		√					RECEPTOR LIKE PROTEIN 46 (RLP46);RECEPTOR LIKE PROTEIN 46 (AtRLP46)	receptor like protein 46;(source:Araport11)
AT5G47480	1.9267	1.06047e-16	4.09408e-15	UP										RGPR-like protein;(source:Araport11)
AT3G50590	1.92489	3.44752e-21	2.6371e-19	UP									(TWD40-1)	WD40/YVTN repeat protein.
AT3G06810	1.92481	2.87565e-18	1.44842e-16	UP						√			IBA-RESPONSE 3 (IBR3)	Encodes a protein with similarity to acyl-CoA dehydrogenases. Mutations in IBR3 render plants resistant to indole-3-butryic acid, a putative storage form of the biologically active auxin IAA (indole-3-acetic acid). IBR3 is hypothesized to carry out the second step in a &#946;-oxidation-like process of IBA metabolism in Arabidopsis. Though its subcellular location has not been determined, IBR3 has…
AT4G08780	1.91833	0.000544658	0.00142417	UP					√					Peroxidase superfamily protein;(source:Araport11)
AT1G33560	1.91581	1.92315e-15	6.00986e-14	UP				√		√	√		ACTIVATED DISEASE RESISTANCE 1 (ADR1)	Encodes a NBS-LRR disease resistance protein that possesses N-terminal kinase subdomains. Activation tagged mutant of ADR1 showed elevated levels of SA and reactive oxygen species in addition to number of defense gene transcripts. Exhibits resistance to number of microbial pathogens.
AT5G11670	1.91317	1.1785e-36	3.45132e-34	UP		√		√					NADP-MALIC ENZYME 2 (NADP-ME2);ARABIDOPSIS THALIANA NADP-MALIC ENZYME 2 (ATNADP-ME2)	The malic enzyme (EC 1.1.1.40) encoded by AtNADP-ME2 is presumably a cytosolic enzyme involved in malate metabolism and possibly assisting the oxidative pentose phosphate pathway. AtNADP-ME2 counts for the major part of NADP-ME activity in mature tissues of Arabidopsis.
AT4G09100	1.91302	0.00115806	0.00280884	UP						√				RING/U-box superfamily protein;(source:Araport11)
AT3G54010	1.91242	1.94063e-13	4.1527e-12	UP									PASTICCINO 1 (PAS1); (DEI1)	Immunophilin-like protein similar to the p59 FK506-binding protein (FKBP52). Shows rotamase activity and contains an FKBP-like domain and three tetratricopeptide repeat units. Members of this class of mutation show ectopic cell proliferation in cotyledons. Gene may be alternatively spliced. Belongs to one of the 36 carboxylate clamp (CC)-tetratricopeptide repeat (TPR) proteins (Prasad 2010, Pubme…
AT5G48965	1.91088	2.48763e-09	2.10903e-08	UP									MUSTANG 6 (MUG6)	Encodes a member of a domesticated transposable element gene family MUSTANG. Members of this family are derived from transposable elements genes but gained function in plant fitness and flower development. Known members include: AT3G04605 (MUG1), AT2G30640 (MUG2), AT1G06740 (MUG3), AT5G16505 (MUG4), AT3G06940 (MUG5), AT5G48965 (MUG6), AT3G05850 (MUG7) and AT5G34853 (MUG8).
AT1G67560	1.90587	1.29268e-20	9.23346e-19	UP							√		ARABIDOPSIS THALIANA LIPOXYGENASE 6 (ATLOX6);LIPOXYGENASE 6 (LOX6)	PLAT/LH2 domain-containing lipoxygenase family protein;(source:Araport11)
AT1G30135	1.90508	4.6309e-06	1.9315e-05	UP	√	√		√					JASMONATE-ZIM-DOMAIN PROTEIN 8 (JAZ8); (tify5a)	jasmonate-zim-domain protein 8;(source:Araport11)
AT1G03090	1.90416	1.65758e-11	2.29908e-10	UP		√							(MCCA)	MCCA is the biotinylated subunit of the dimer MCCase, which is involved in leucine degradation. Both subunits are nuclear coded and the active enzyme is located in the mitochondrion.
AT1G59870	1.90083	2.13887e-26	3.02392e-24	UP	√	√		√			√		ARABIDOPSIS THALIANA ATP-BINDING CASSETTE G36 (ATABCG36);ATP-BINDING CASSETTE G36 (ABCG36);ARABIDOPSIS PLEIOTROPIC DRUG RESISTANCE 8 (ATPDR8);PLEIOTROPIC DRUG RESISTANCE 8 (PDR8);PENETRATION 3 (PEN3)	ATP binding cassette transporter. Localized to the plasma membrane in uninfected cells. In infected leaves, the protein concentrated at infection sites. Contributes to nonhost resistance to inappropriate pathogens that enter by direct penetration in a salicylic acid?dependent manner. Required for mlo resistance. Has Cd transporter activity (Cd2+ extrusion pump) and contributes to heavy metal resi…
AT2G33770	1.8978	6.98258e-23	6.91512e-21	UP									PHOSPHATE 2 (PHO2);UBIQUITIN-CONJUGATING ENZYME 24 (UBC24);UBIQUITIN-CONJUGATING ENZYME 24 (ATUBC24)	Encodes a ubiquitin-conjugating E2 enzyme. UBC24 mRNA accumulation is suppressed by miR399f, miR399b and miR399c. Involved in phosphate starvation response and mediates degradation of PHO1 and PHT1s at endomembrane. Its expression is responsive to phosphate (Pi) and not phosphite (Phi) in roots and shoots. The mRNA is cell-to-cell mobile.
AT1G54570	1.89731	3.77885e-19	2.20075e-17	UP				√		√			PHYTYL ESTER SYNTHASE 1 (PES1)	Encodes a protein with phytyl ester synthesis and diacylglycerol acyltransferase activities that is involved in the deposition of free phytol and free fatty acids in the form of phytyl esters in chloroplasts, a process involved in maintaining the integrity of the photosynthetic membrane during abiotic stress and senescence.
AT5G49900	1.89657	1.68288e-07	9.57245e-07	UP		√								Beta-glucosidase, GBA2 type family protein;(source:Araport11)
AT3G14460	1.89365	5.12076e-05	0.000168284	UP							√		LEUCINE-RICH REPEAT (LRR) PROTEIN 1 (LRRAC1)	Leucine rich repeat protein that also contains an adenylate cyclase catalytic core motif. Capable of converting ATP to cAMP in vitro. Mutants show increased susceptibility to fungal pathogens.
AT5G25060	1.89143	7.15739e-18	3.40433e-16	UP									REDUCED RED-LIGHT RESPONSES IN CRY1CRY2 BACKGROUND 1 (RRC1)	RNA recognition motif (RRM)-containing protein;(source:Araport11)
AT2G20320	1.89092	5.33998e-12	8.36284e-11	UP		√								DENN (AEX-3) domain-containing protein;(source:Araport11)
AT4G16660	1.89011	1.79246e-22	1.68557e-20	UP									HEAT SHOCK PROTEIN 70 (HSP70)	heat shock protein 70 (Hsp 70) family protein;(source:Araport11)
AT5G20280	1.88863	1.54613e-23	1.66819e-21	UP				√					SUCROSE-PHOSPHATE SYNTHASE A1 (SPSA1);SUCROSE PHOSPHATE SYNTHASE 1F (SPS1F);SUCROSE PHOSPHATE SYNTHASE 1F (ATSPS1F)	Encodes a protein with putative sucrose-phosphate synthase activity. When the gene was expressed in transgenic tobacco plants, a clear trend for increased SPS activity was noted.
AT4G18050	1.88645	1.23088e-07	7.24878e-07	UP						√				P-glycoprotein 9;(source:Araport11)
AT4G28710	1.88644	2.67844e-19	1.59616e-17	UP									(XIH);MYOSIN XI H (ATXIH)	member of Myosin-like proteins The mRNA is cell-to-cell mobile.
AT1G26410	1.88422	8.44369e-06	3.32365e-05	UP				√	√				(ATBBE6)	FAD-binding Berberine family protein;(source:Araport11)
AT3G22980	1.8827	4.84476e-12	7.66713e-11	UP										Ribosomal protein S5/Elongation factor G/III/V family protein;(source:Araport11)
AT5G20320	1.8809	3.00442e-12	4.94704e-11	UP										Encodes an RNase III-like enzyme that catalyzes processing of trans-acting small interfering RNA precursors in a distinct small RNA biogenesis pathway. The protein is also involved in the production of 21-nt primary siRNAs from both inverted-repeat constructs and endogenous sequences, as well as the RDR6-dependent 21-nt secondary siRNAs involved in long-range cell-to-cell signaling. It binds DRB4…
AT2G15040	1.88052	5.37199e-08	3.40105e-07	UP		√	√							pseudogene of receptor like protein 53;(source:Araport11)
AT1G76790	1.87991	2.56534e-12	4.30004e-11	UP									INDOLE GLUCOSINOLATE O-METHYLTRANSFERASE 5 (IGMT5)	Encodes a protein with similarity to N-acetylserotonin O-methyltransferase (ASMT) but it does not have ASMT activity in vitro.
AT3G10320	1.8796	1.70561e-10	1.87179e-09	UP		√	√	√		√	√		(MUM5);MUCILAGE-MODIFIED 5 (MUM5);MUCILAGE-RELATED 21 (MUCI21)	MUCI21 is a GT61 protein required for the production of highly branched xylan in seed coat mucilage. MUCI21 likely decorates xylan with xylose side chains that seem to be necessary for pectin attachment to the seed surface.
AT5G27060	1.87616	1.17292e-06	5.55694e-06	UP			√	√		√				receptor like protein 53;(source:Araport11)
AT1G55610	1.87538	3.34267e-08	2.22917e-07	UP				√		√			BRI1 LIKE (BRL1)	mutant has Altered vascular cell differentiation; LRR Receptor Kinase
AT5G11110	1.87371	3.37555e-09	2.78802e-08	UP				√		√			SUCROSE-PHOSPHATE SYNTHASE A2 (SPSA2);SUCROSE PHOSPHATE SYNTHASE 2F (SPS2F);SUCROSE PHOSPHATE SYNTHASE 1 (SPS1);SUCROSE PHOSPHATE SYNTHASE 2F (ATSPS2F);KAONASHI 2 (KNS2)	Encodes a protein with putative sucrose-phosphate synthase activity.Involved in pollen exine formation.
AT1G52030	1.87221	3.44979e-38	1.08801e-35	UP				√						Similar to myrosinase binding proteins which may be involved in metabolizing glucosinolates and forming defense compounds to protect against herbivory. Also similar to lectins and other agglutinating factors. Expressed only in flowers.
AT5G45480	1.87128	7.28096e-14	1.69037e-12	UP										transmembrane protein, putative (DUF594);(source:Araport11)
AT1G52400	1.87111	1.92271e-34	4.86613e-32	UP									BETA-GLUCOSIDASE HOMOLOG 1 (BGL1);BETA GLUCOSIDASE 18 (BGLU18);A. THALIANA BETA-GLUCOSIDASE 1 (ATBG1)	encodes a member of glycosyl hydrolase family 1, located in inducible ER bodies which were formed after wounding, required in inducible ER body formation The mRNA is cell-to-cell mobile.
AT1G03060	1.8708	3.01158e-15	9.10582e-14	UP										Encodes a WD/BEACH domain protein involved in cell morphogenesis and ribonucleoprotein particle formation. It interacts with the P-body core component DCP2, associates to mRNA processing bodies (P-bodies), and regulates their assembly upon salt stress.
AT5G02880	1.87077	1.30877e-15	4.20529e-14	UP										encodes a ubiquitin-protein ligase containing a HECT domain. There are six other HECT-domain UPLs in Arabidopsis.The mRNA is cell-to-cell mobile.
AT3G52250	1.86875	2.99355e-16	1.08423e-14	UP										PWR Encodes a SANT domain containing protein. It promotes expression of CRC, and MIR172a, b, and d to promote floral meristem determinacy.It interacts with HDA9 and has similar effects on H3K9 and H3K14methylation The mRNA is cell-to-cell mobile. Involved in controlling seeds germination under HT through histone acetylation modification and H2A.Z deposition.
AT4G00450	1.86456	5.59548e-17	2.26247e-15	UP										Encodes the Arabidopsis homolog of the transcriptional regulator MED12, is dynamically expressed during embryogenesis and regulates both developmental timing and the radial pattern formation. Involved in flowering time. The mutant enhances the expression of the flowering time (FT) gene. A knockout mutant of this gene showed late-flowering phenotype.
AT5G27610	1.86389	5.26385e-06	2.16655e-05	UP				√		√	√		ALWAYS EARLY 1 (ALY1);ARABIDOPSIS THALIANA ALWAYS EARLY 1 (ATALY1)	protein ALWAYS EARLY 1;(source:Araport11)
AT2G41700	1.86297	1.01332e-15	3.37772e-14	UP				√		√			ARABIDOPSIS THALIANA ATP-BINDING CASSETTE A1 (AtABCA1);ATP-BINDING CASSETTE A1 (ABCA1)	ATP-binding cassette A1;(source:Araport11)
AT3G19190	1.86191	2.04558e-15	6.36332e-14	UP										Encodes autophagy-related 2 (ATG2).The mRNA is cell-to-cell mobile.
AT4G20110	1.86161	1.6662e-23	1.77901e-21	UP									VACUOLAR SORTING RECEPTOR 7 (VSR7)	VACUOLAR SORTING RECEPTOR 7;(source:Araport11)
AT5G10300	1.86145	7.95568e-19	4.37243e-17	UP							√			Encodes a protein with R-selective hydroxynitrile lyase activity. It has similarity to the SABP2 methyl salicylate esterase from tobacco. This protein does not act on methyl IAA, methyl JA, MeSA, MeGA4, or MEGA9 in vitro.
AT1G77600	1.86067	6.32193e-12	9.70056e-11	UP									(ATPDS5B); (PDS5B)	One of 5 PO76/PDS5 cohesion cofactor orthologs of Arabidopsis.
AT1G11190	1.86013	5.66741e-15	1.64099e-13	UP				√		√			ENDONUCLEASE 1 (ENDO1);BIFUNCTIONAL NUCLEASE I (BFN1)	Encodes a bifunctional nuclease that acts on both RNA and DNA involved in nucleic acid degradation to facilitate nucleotide and phosphate recovery during senescence. It has mismatch-specific endonuclease activity with wide recognition of single base mismatches as well as the ability to cleave indel types of mismatches (heteroduplexes with loops).
AT1G02890	1.85778	4.70131e-17	1.9314e-15	UP										AAA-type ATPase family protein;(source:Araport11)
AT1G48090	1.85744	3.63066e-18	1.80215e-16	UP										calcium-dependent lipid-binding family protein;(source:Araport11)
AT4G16960	1.85548	3.24604e-11	4.18251e-10	UP		√					√		SIDEKICK SNC1 3 (SIKIC3)	Redundant function together with SIKIC1 and 2 in SNC1-mediated autoimmunity. Protein levels controlled by MUSE1 and MUSE2.
AT5G43410	1.85516	0.00188015	0.00432972	UP									ETHYLENE RESPONSE FACTOR 96 (ERF96)	Encodes a member of the ERF (ethylene response factor) subfamily B-3 of ERF/AP2 transcription factor family. The protein contains one AP2 domain. There are 18 members in this subfamily including ATERF-1, ATERF-2, AND ATERF-5. Expression of ERF96 is induced by pathogens, JA and ethylene and over expression leads to increased resistance to resistance to necrotrophic pathogens. It is a nuclear local…
AT1G29715	1.85499	2.44061e-06	1.08108e-05	UP			√							pseudogene of Leucine-rich repeat transmembrane protein kinase;(source:Araport11)
AT1G77300	1.8521	2.25252e-15	6.97531e-14	UP									LAZARUS 2 (LAZ2);ASH1 HOMOLOG 2 (ASHH2);EARLY FLOWERING IN SHORT DAYS (EFS);SET DOMAIN GROUP 8 (SDG8);CAROTENOID CHLOROPLAST REGULATORY1 (CCR1)	Encodes a protein with histone lysine N-methyltransferase activity required specifically for the trimethylation of H3-K4 in FLC chromatin (and not in H3-K36 dimethylation). Acts as an inhibitor of flowering specifically involved in the autonomous promotion pathway. EFS also regulates the expression of genes involved in carotenoid biosynthesis.Modification of histone methylation at the CRTISO locu…
AT3G25020	1.85089	2.16378e-21	1.73271e-19	UP			√						RESPONSE TO BOTRYTIS POLYGALACTURONASES 1 (RBPG1);RECEPTOR LIKE PROTEIN 42 (AtRLP42);RECEPTOR LIKE PROTEIN 42 (RLP42)	receptor like protein 42;(source:Araport11)
AT2G28290	1.85074	1.64711e-21	1.33991e-19	UP							√			Encodes a SWI2/SNF2-like protein in the SNF2 subclass. Homozygous plants with null mutations exhibit premature termination of the meristem and carpelloid structures from the inflorescence meristem. Co-activator of floral homeotic gene expression. Acts with LFY to regulate shoot apical meristem identity. Required for meristem maintenance. Regulates flowering under a non-inductive photoperiod. It p…
AT4G02280	1.84949	2.79859e-06	1.22666e-05	UP				√	√	√			(ATSUS3);SUCROSE SYNTHASE 3 (SUS3)	Encodes a protein with sucrose synthase activity (SUS3). It appears to be important for sucrose metabolism in developing seeds, especially during the late maturation phase, about 18 days after flowering.
AT1G74020	1.84848	5.41855e-24	6.13703e-22	UP				√		√			STRICTOSIDINE SYNTHASE 2 (SS2)	Encodes AtSS-2 strictosidine synthase.
AT1G68630	1.84747	0.00180306	0.00417468	UP										PLAC8 family protein;(source:Araport11)
AT3G14680	1.84362	2.61125e-08	1.781e-07	UP			√			√			CYTOCHROME P450, FAMILY 72, SUBFAMILY A, POLYPEPTIDE 14 (CYP72A14)	putative cytochrome P450
AT1G58220	1.84285	2.00795e-12	3.45908e-11	UP									DEVELOPMENT RELATED MYB-LIKE1 (DRMY1)	Plays an essential role in organ development by regulating cell expansion either directly by affecting cell wall architecture and/or cytoplasmic growth or indirectly through the ethylene and/or ABA signaling pathways.
AT5G66640	1.84233	3.13492e-14	7.85646e-13	UP	√	√	√	√						DA1-related protein 3;(source:Araport11)
AT2G04460	1.84215	5.30272e-24	6.0392e-22	UP										transposable_element_gene;(source:Araport11);similar to unknown protein [Arabidopsis thaliana] (TAIR:AT2G10090.1);(source:TAIR10)
AT5G28320	1.84146	2.87549e-08	1.94675e-07	UP										embryo defective protein;(source:Araport11)
AT3G14270	1.84141	1.42567e-16	5.38238e-15	UP										Encodes a protein that is predicted to act as a 1-phosphatidylinositol-3-phosphate (PtdIns3P) 5-kinase based on its homology to Fab1 from yeast. It contains an FYVE domain required for binding to PtdIns3P-containing membranes in yeast, as well as a Cpn60_TCP1 homology domain plus a kinase domain. fab1a/fab1b pollen grains not viable and have defective vacuolar organization. FAB1A and FAB1B comple…
AT4G22680	1.84087	2.77534e-05	9.66772e-05	UP									MYB DOMAIN PROTEIN 85 (MYB85);MYB DOMAIN PROTEIN 85 (AtMYB85)	Encodes a putative transcription factor (MYB85).
AT5G65110	1.8407	4.47869e-27	6.70168e-25	UP				√		√			ACYL-COA OXIDASE 2 (ACX2); (ATACX2)	Encodes an acyl-CoA oxidase presumably involved in long chain fatty acid biosynthesis.
AT5G64570	1.84031	4.5258e-19	2.58437e-17	UP										Encodes a beta-d-xylosidase that belongs to family 3 of glycoside hydrolases.
AT1G18910	1.83626	2.19459e-07	1.22021e-06	UP									BRUTUS LIKE 2 (BTSL2)	zinc ion binding protein;(source:Araport11)
AT5G07010	1.83573	1.25296e-18	6.72401e-17	UP						√			SULFOTRANSFERASE 2A (ST2A);ARABIDOPSIS THALIANA SULFOTRANSFERASE 2A (ATST2A)	Encodes a sulfotransferase that acts specifically on 11- and 12-hydroxyjasmonic acid. Transcript levels for this enzyme are increased by treatments with jasmonic acid (JA), 12-hydroxyJA, JA-isoleucine, and 12-oxyphytodienoic acid (a JA precursor).
AT1G70320	1.83401	1.66138e-20	1.17039e-18	UP									UBIQUITIN-PROTEIN LIGASE 2 (UPL2)	encodes a ubiquitin-protein ligase-like protein containing a HECT domain. There are six other HECT-domain UPLs in Arabidopsis.
AT1G79320	1.83301	0.001973	0.00451665	UP				√		√			METACASPASE 2C (AtMCP2c);METACASPASE 2C (MCP2c);METACASPASE 6 (MC6);METACASPASE 6 (AtMC6)	Encodes a putative metacaspase. Arabidopsis contains three type I MCP genes (MCP1a-c) and six type II MCP genes (MCP2a?f): AtMCP1a/At5g64240, AtMCP1b/At1g02170, AtMCP1c/At4g25110, AtMCP2a/At1g79310, AtMCP2b/At1g79330, AtMCP2c/At1g79320, AtMCP2d/At1g79340, AtMCP2e/At1g16420, AtMCP2f/At5g04200.
AT4G23230	1.83166	2.22475e-13	4.68249e-12	UP	√	√		√					CYSTEINE-RICH RLK (RECEPTOR-LIKE PROTEIN KINASE) 15 (CRK15)	Encodes a cysteine-rich receptor-like protein kinase.
AT1G61120	1.83149	8.12159e-07	3.99454e-06	UP				√					TERPENE SYNTHASE 4 (TPS4);TERPENE SYNTHASE 04 (TPS04);GERANYLLINALOOL SYNTHASE (GES)	Encodes a geranyllinalool synthase that produces a precursor to TMTT, a volatile plant defense C16-homoterpene. GES transcript levels rise in response to alamethicin, a fungal peptide mixture that damages membranes. This transcriptional response is blocked in JA biosynthetic and JA signaling mutants, but GES transcript levels still rise in response to alamethicin in mutants with salicylic acid an…
AT3G02260	1.82874	1.38136e-21	1.13272e-19	UP										Calossin-like protein required for polar auxin transport
AT5G11530	1.82843	4.99199e-12	7.87198e-11	UP										Involved in regulating reproductive development
AT1G21750	1.82825	4.14134e-25	4.99396e-23	UP				√					ARABIDOPSIS THALIANA PROTEIN DISULFIDE ISOMERASE 5 (ATPDI5);PDI-LIKE 1-1 (PDIL1-1);PROTEIN DISULFIDE ISOMERASE 5 (PDI5);PDI-LIKE 1-1 (ATPDIL1-1)	Encodes a protein disulfide isomerase-like (PDIL) protein, a member of a multigene family within the thioredoxin (TRX) superfamily; isoform contains non-consensus GA donor splice site at intron 9. Transcript levels for this gene are up-regulated in response to three different chemical inducers of ER stress (dithiothreitol, beta-mercaptoethanol, and tunicamycin). Neither AtIRE1-2 nor AtbZIP60 appe…
AT5G09470	1.82217	2.32365e-08	1.59741e-07	UP				√		√			DICARBOXYLATE CARRIER 3 (DIC3)	Encodes one of the mitochondrial dicarboxylate carriers (DIC): DIC1 (AT2G22500), DIC2 (AT4G24570), DIC3 (AT5G09470).
AT1G73960	1.82057	9.48258e-14	2.14799e-12	UP										TBP-associated factor 2;(source:Araport11)
AT1G07040	1.81987	2.77485e-12	4.60603e-11	UP				√		√				plant/protein;(source:Araport11)
AT1G53440	1.81968	7.46438e-11	8.85531e-10	UP										Leucine-rich repeat transmembrane protein kinase;(source:Araport11)
AT5G67470	1.81905	8.1375e-18	3.83492e-16	UP				√			√		FORMIN HOMOLOG 6 (FH6);ARABIDOPSIS FORMIN HOMOLOG 6 (ATFH6)	formin homolog 6;(source:Araport11)
AT3G63070	1.81815	1.58522e-11	2.21068e-10	UP							√		HUA2 LIKE 3 (HULK3); (SL4)	HUA and HUA-LIKE (HULK) genes act redundantly to regulate a subset of essential genes, with some (or all) family members also having specific functions. The mRNA is cell-to-cell mobile.
AT2G45540	1.81789	4.21555e-20	2.75219e-18	UP										WD-40 repeat family protein / beige-like protein;(source:Araport11)
AT5G06820	1.81543	0.00073255	0.00185766	UP									STRUBBELIG-RECEPTOR FAMILY 2 (SRF2)	STRUBBELIG-receptor family 2;(source:Araport11)
AT1G76850	1.81458	1.68273e-15	5.30709e-14	UP									EXOCYST COMPLEX COMPONENT SEC5 (SEC5A)	Encodes a member of the exocyst complex gene family. The exocyst is a protein complex involved in tethering vesicles to the plasma membrane during regulated or polarized secretion. The mRNA is cell-to-cell mobile.
AT5G36970	1.81332	9.80993e-05	0.000301957	UP						√			NDR1/HIN1-LIKE 25 (NHL25)	NDR1/HIN1-like protein, expression induced during incompatible response to a pathogen, expression is at least partly dependent on the salicylic acid signaling pathway
AT2G45510	1.81187	5.91894e-11	7.18403e-10	UP				√					CYTOCHROME P450, FAMILY 704, SUBFAMILY A, POLYPEPTIDE 2 (CYP704A2)	member of CYP704A
AT1G73980	1.81176	4.14324e-16	1.46949e-14	UP							√			TTM1 is a triphosphate tunnel metalloenzyme that displays pyrophosphatase activity. It contains both a uridine kinase (UK) domain,CYTH domain, a coiled-coil domain and a transmembrane domain at the C-terminal Mutants show a delay in leaf senescence. Can functionally complement TTM1 and vise versa. (PMID:28733390)
AT4G33300	1.81047	6.02916e-26	7.82264e-24	UP		√		√			√		ADR1-LIKE 1 (ADR1-L1)	Encodes a member of the ADR1 family nucleotide-binding leucine-rich repeat (NB-LRR) immune receptors.
AT1G07900	1.80934	5.90672e-08	3.71207e-07	UP							√		LOB DOMAIN-CONTAINING PROTEIN 1 (LBD1)	LOB domain-containing protein 1;(source:Araport11)
AT2G21440	1.8087	7.08987e-12	1.07185e-10	UP										RNA-binding (RRM/RBD/RNP motifs) family protein;(source:Araport11)
AT4G15100	1.80837	0.00224116	0.00506435	UP									SERINE CARBOXYPEPTIDASE-LIKE 30 (scpl30)	serine carboxypeptidase-like 30;(source:Araport11)
AT5G01900	1.80741	1.96102e-10	2.11991e-09	UP				√					WRKY DNA-BINDING PROTEIN 62 (WRKY62);ARABIDOPSIS THALIANA WRKY DNA-BINDING PROTEIN 62 (ATWRKY62)	member of WRKY Transcription Factor; Group III
AT2G26920	1.80704	3.28545e-13	6.6553e-12	UP										Ubiquitin-associated/translation elongation factor EF1B protein;(source:Araport11)
AT1G51800	1.80606	5.50101e-08	3.47308e-07	UP	√	√		√		√			IMPAIRED OOMYCETE SUSCEPTIBILITY 1 (IOS1)	The gene encodes a putative member of the LRR-RLK protein family. Expressin and mutant analysis revealed that it contributes to the interaction between Arabidopsis and Hyaloperonospora arabidopsidis. and The mRNA is cell-to-cell mobile.
AT1G14070	1.80606	4.44209e-05	0.000148094	UP									FUCOSYLTRANSFERASE 7 (FUT7)	member of Xyloglucan fucosyltransferase family
AT1G31730	1.80591	7.91623e-19	4.36244e-17	UP									ADAPTOR PROTEIN COMPLEX 4E (AP4E)	Encodes a component of the AP4 complex and is involved in vacuolar sorting of storage proteins.
AT2G43570	1.80587	2.42527e-34	6.06316e-32	UP			√	√	√	√	√		CHITINASE, PUTATIVE (CHI)	chitinase;(source:Araport11)
AT1G32450	1.80541	1.56175e-16	5.88526e-15	UP						√			(ATNPF7.3);NITRATE TRANSPORTER 1.5 (NRT1.5);NRT1/ PTR FAMILY 7.3 (NPF7.3)	Transmembrane nitrate transporter. Involved in xylem transport of nitrate from root to shoot. Induced in response to high and low concentrations of nitrate. Not involved in nitrate uptake. Expressed in root pericycle cells under the control of MYB59. Also functions as a proton-coupled H+/K+ antiporter for K+ loading into the xylem.
AT5G18750	1.80517	4.48528e-09	3.6044e-08	UP										DNAJ heat shock N-terminal domain-containing protein;(source:Araport11)
AT2G45760	1.80438	2.30438e-12	3.91057e-11	UP						√	√		BON ASSOCIATION PROTEIN 2 (BAP2);BON ASSOCIATION PROTEIN 1-LIKE (BAL)	encodes a protein that is similar to BONZAI1-binding protein BAP1.
AT1G67500	1.8021	9.07174e-09	6.79718e-08	UP										Encodes the catalytic subunit of DNA polymerase zeta.Mutants are sensitive to UV-B radiation. Gene is involved in damage-tolerance mechanisms through translesion synthesis(TLS).
AT1G34220	1.80119	1.24283e-15	4.02497e-14	UP									IST1-LIKE 1 (ISTL1)	Regulator of Vps4 activity in the MVB pathway protein;(source:Araport11)
AT3G26910	1.79924	8.14255e-12	1.21575e-10	UP				√		√				hydroxyproline-rich glycoprotein family protein;(source:Araport11)
AT1G61080	1.79916	0.00152128	0.00359537	UP					√					Hydroxyproline-rich glycoprotein family protein;(source:Araport11)
AT2G35110	1.79896	3.34785e-15	1.00337e-13	UP									(LPL3); (NAPP);NCK-ASSOCIATED PROTEIN 1 (NAP1);GNARLED (GRL)	Component of the WAVE protein complex which act as activators of ARP2/3 complex involved in actin nucleation. Required for trichome morphogenesis. Mutant displays distorted trichomes, a phenotype that can be phenocopied by treatment of WT plants with actin-interacting drugs. Its ER localization is independent of upstream SPK1 activation signaling and the physical association with the WAVE/SCAR Re…
AT1G64570	1.79879	2.06271e-12	3.5415e-11	UP									DUO POLLEN 3 (DUO3)	Homeodomain-like superfamily protein;(source:Araport11)
AT5G16680	1.79826	1.78756e-13	3.85736e-12	UP										RING/FYVE/PHD zinc finger superfamily protein;(source:Araport11)
AT3G01720	1.79784	2.20921e-21	1.75538e-19	UP				√					(ATSERGT1)	peptidyl serine alpha-galactosyltransferase;(source:Araport11)
AT3G51120	1.79713	6.39793e-16	2.19695e-14	UP										zinc finger CCCH domain-containing protein 44;(source:Araport11)
AT2G27200	1.79585	1.36345e-09	1.22055e-08	UP				√		√			YEAST LSG1 ORTHOLOGUE 1 (LSG1-1)	Encodes a cytosolic protein that shares 77.3% identity with AtLSG1-2 at the protein sequence level. The mRNA is cell-to-cell mobile.
AT3G05680	1.79518	1.49658e-14	3.95359e-13	UP									VIRILIZER (VIR);EMBRYO DEFECTIVE 2016 (EMB2016)	Encodes a splicing/methylation factor that is a homologue to the mammalian VIRILIZER, is member of a core set of mRNA m6A writer proteins and is required for N6-adenosine methylation of mRNA. Analysis of transcriptional profiles of the vir-1 mutant suggests that VIR is likely involved in regulation of gene expression, but the function of VIR is rather general than specific and knock-down of VIR d…
AT2G34357	1.79412	5.44245e-15	1.58706e-13	UP										ARM repeat superfamily protein;(source:Araport11)
AT1G53280	1.79386	1.47884e-21	1.20782e-19	UP										Encodes a homolog of animal DJ-1 superfamily protein. In the A. thaliana genome, three genes encoding close homologs of human DJ-1 were identified AT3G14990 (DJ1A), AT1G53280 (DJ1B) and AT4G34020 (DJ1C). Among the three homologs, DJ1C is essential for chloroplast development and viability. It exhibits glyoxalase activity towards glyoxal and methylglyoxal.
AT1G26830	1.79297	2.96153e-17	1.24921e-15	UP									CULLIN 3 (CUL3);CULLIN 3 (ATCUL3);CULLIN 3A (ATCUL3A);CULLIN 3A (CUL3A)	Cullin, putative, similar to Cullin homolog 3 (CUL-3) SP:Q13618, GI:3639052 from (Homo sapiens); contains Pfam profile PF00888: Cullin family. Interacts with other components of E3 ligase complex suggesting it functions in RUB-modification. Forms complexes with BTB domain proteins forming a novel class of E3-based ubiquitin protein-ligase complexes. Mutant is early flowering and has a reduced sen…
AT1G72390	1.79294	9.00386e-16	3.02093e-14	UP										nuclear receptor coactivator;(source:Araport11)
AT4G36080	1.79255	3.60401e-14	8.90148e-13	UP									(TRA1B)	Component of the SPT module of the SAGA complex.
AT4G15280	1.79248	2.51549e-09	2.12825e-08	UP	√	√	√	√						UDP-glucosyl transferase 71B5;(source:Araport11)
AT2G22660	1.79134	8.2286e-21	6.02451e-19	UP				√						Encodes a member of a family of DUF1399 domain containing proteins. GRDP1 is involved in germination and response to ABA. Loss of function mutants have reduced germination in the presence of osmotic stressors.
AT4G31670	1.7913	4.43686e-11	5.53932e-10	UP				√					UBIQUITIN-SPECIFIC PROTEASE 18 (UBP18)	ubiquitin-specific protease 18;(source:Araport11)
AT3G62240	1.79073	2.00196e-15	6.2371e-14	UP										RING/U-box superfamily protein;(source:Araport11)
AT3G45140	1.78994	6.22009e-27	9.10799e-25	UP				√						Chloroplast lipoxygenase required for wound-induced jasmonic acid accumulation in Arabidopsis.Mutants are resistant to Staphylococcus aureus and accumulate salicylic acid upon infection.CFA-Leu, CFA-Val, CFA-Met and CFA-Ala can induce the expression of LOX2.The mRNA is cell-to-cell mobile.
AT4G30790	1.78836	1.23937e-14	3.36074e-13	UP						√	√		AUTOPHAGY-RELATED 11 (ATG11)	Encodes autophagy-related 2 (ATG11)
AT4G39270	1.78783	5.45381e-12	8.52157e-11	UP				√						Leucine-rich repeat protein kinase family protein;(source:Araport11)
AT5G05410	1.78698	6.17946e-05	0.000199369	UP		√		√					DRE-BINDING PROTEIN 2A (DREB2A);DEHYDRATION-RESPONSIVE ELEMENT BINDING PROTEIN 2 (DREB2)	Encodes a transcription factor that specifically binds to DRE/CRT cis elements (responsive to drought and low-temperature stress). Belongs to the DREB subfamily A-2 of ERF/AP2 transcription factor family (DREB2A). There are eight members in this subfamily including DREB2B. The protein contains one AP2 domain. Overexpression of transcriptional activation domain of DREB2A resulted in significant dr…
AT1G62970	1.78606	8.01574e-11	9.44927e-10	UP									SUVH1/3-INTERACTING DNAJ DOMAIN-CONTAINING PROTEIN 3 (SDJ3)	SDJ3 functions partially redundantly with SDJ1 and SDJ2 and interacts with SUVH1 and SUVH3 to form a SUVH-SDJ complex. The complex binds promoters with DNA methylation and mediates transcriptional activation of promoter methylated genes.
AT3G54100	1.78515	1.91831e-08	1.34722e-07	UP							√			O-fucosyltransferase family protein;(source:Araport11)
AT1G27910	1.78497	4.58142e-11	5.69897e-10	UP									PLANT U-BOX 45 (PUB45);ARABIDOPSIS THALIANA PLANT U-BOX 45 (ATPUB45)	Encodes a protein containing a UND, a U-box, and an ARM domain. This protein has E3 ubiquitin ligase activity based on in vitro assays.
AT4G34890	1.78417	1.77168e-19	1.07137e-17	UP						√			XANTHINE DEHYDROGENASE 1 (XDH1);XANTHINE DEHYDROGENASE 1 (ATXDH1)	Encodes a xanthine dehydrogenase, involved in purine catabolism. Ubiquitously expressed, but the transcript level is altered during aging, senescence, salt and cold stress, ABA treatment, and dark treatment. RNAi lines that suppress both XDH1 and XDH2 produce small plants with reduced fertility and accelerated leaf senescence. Role in drought tolerance.
AT3G01320	1.78357	6.73473e-14	1.57785e-12	UP									SIN3-LIKE 1 (SNL1)	Encodes SIN3-like 1, a homolog of the transcriptional repressor SIN3 (AT1G24190).
AT1G54020	1.78269	6.97848e-13	1.31006e-11	UP				√						GDSL-motif esterase/acyltransferase/lipase. Enzyme group with broad substrate specificity that may catalyze acyltransfer or hydrolase reactions with lipid and non-lipid substrates.
AT1G04540	1.78078	1.0155e-07	6.07998e-07	UP			√							Calcium-dependent lipid-binding (CaLB domain) family protein;(source:Araport11)
AT4G38560	1.78077	5.80354e-10	5.63852e-09	UP		√		√			√			phospholipase-like protein (PEARLI 4) family protein;(source:Araport11)
AT1G49800	1.78068	0.00279442	0.00618968	UP						√				transmembrane protein;(source:Araport11)
AT3G13950	1.78064	3.88142e-22	3.44455e-20	UP	√	√	√			√				ankyrin;(source:Araport11)
AT5G10490	1.77996	1.20113e-15	3.92087e-14	UP									MSCS-LIKE 2 (MSL2)	A member of MscS-like gene family, structurally very similar to MSL3, comprising of an N-terminal chloroplast transit peptide, five trans-membrane helices and a C-terminal cytoplasmic domain. Mutant plants showed abnormalities in the size and shape of plastids. MSL2-GFP was localized to discrete foci on the plastid envelope and co-localize with the plastid division protein AtMinE.
AT4G10930	1.7792	5.46271e-08	3.45102e-07	UP										RING/U-box protein;(source:Araport11)
AT5G09530	1.77876	9.08833e-08	5.49104e-07	UP									PROLINE-RICH PROTEIN 10 (PRP10);PRO-GLU-LEU|ILE|VAL-PRO-LYS 1 (PELPK1)	The gene encodes a unique protein which contains 36 repeats of a unique pentapeptide (Pro-Glu-Leu|Ile|Val-Pro-Lys). It has been shown tobe involved in growth and development.
AT3G51450	1.77876	9.28193e-22	7.83044e-20	UP				√						Calcium-dependent phosphotriesterase superfamily protein;(source:Araport11)
AT4G17140	1.77871	2.51433e-13	5.21697e-12	UP										pleckstrin homology (PH) domain-containing protein;(source:Araport11)
AT2G17930	1.77867	2.05638e-17	8.95025e-16	UP									(TRA1A)	Component of the SPT module of the SAGA complex.
AT5G60250	1.77841	1.67354e-05	6.15961e-05	UP			√	√	√					zinc finger (C3HC4-type RING finger) family protein;(source:Araport11)
AT3G21290	1.77748	2.15045e-11	2.90028e-10	UP										dentin sialophosphoprotein-like protein;(source:Araport11)
AT5G07760	1.77728	9.24934e-07	4.48997e-06	UP		√	√							formin homology 2 domain-containing protein / FH2 domain-containing protein;(source:Araport11)
AT3G55410	1.77642	2.47868e-23	2.60579e-21	UP				√						2-oxoglutarate dehydrogenase, E1 component;(source:Araport11)
AT1G17420	1.7761	4.85436e-18	2.36376e-16	UP		√		√			√		ARABIDOPSIS THALIANA LIPOXYGENASE 3 (ATLOX3);LIPOXYGENASE 3 (LOX3)	LOX3 encode a Lipoxygenase. Lipoxygenases (LOXs) catalyze the oxygenation of fatty acids (FAs).
AT3G01460	1.77584	3.77315e-14	9.26343e-13	UP									METHYL-CPG-BINDING DOMAIN 9 (MBD9); (ATMBD9)	Encodes a protein with a methyl-CpG-binding domain. Has sequence similarity to human MBD proteins. Involved in the modification of the FLC chromatin acetylation state to affect FLC expression. Mutants show an early flowering, and enhanced shoot branching phenotypes.
AT4G02660	1.77435	2.8828e-07	1.56342e-06	UP										Beige/BEACH and WD40 domain-containing protein;(source:Araport11)
AT2G46240	1.77262	2.80309e-07	1.52463e-06	UP						√			BCL-2-ASSOCIATED ATHANOGENE 6 (BAG6);ARABIDOPSIS THALIANA BCL-2-ASSOCIATED ATHANOGENE 6 (ATBAG6)	A member of Arabidopsis BAG (Bcl-2-associated athanogene) proteins, plant homologs of mammalian regulators of apoptosis. Expression of BAG6 in leaves was strongly induced by heat stress. Knockout mutants exhibited enhanced susceptibility to fungal pathogen Botrytis cinerea. Plant BAG proteins are multi-functional and remarkably similar to their animal counterparts, as they regulate apoptotic-like…
AT1G23935	1.77253	0.00217533	0.00493381	UP										apoptosis inhibitory protein;(source:Araport11)
AT1G77760	1.77145	2.01969e-27	3.11232e-25	UP						√			NITRATE REDUCTASE 1 (NR1); (GNR1);NITRATE REDUCTASE 1 (NIA1)	Encodes the cytosolic minor isoform of nitrate reductase (NR). Involved in the first step of nitrate assimilation, it contributes about 15% of the nitrate reductase activity in shoots. Similar to molybdopterin oxidoreductases at the N-terminus, and to FAD/NAD-binding cytochrome reductases at the C-terminus. Cofactors: FAD, heme iron (cytochrome B-557), and molybdenum-pterin.
AT1G79830	1.77029	2.79189e-20	1.88269e-18	UP										This gene is predicted to encode a protein that functions as a Golgi apparatus structural component known as a golgin in mammals and yeast. A fluorescently-tagged version of GC5 co-localizes with Golgi markers, and this localization appears to be replicated using the C-terminal (139 aa) portion of the protein. The C-terminal portion of the protein can also specifically interact with two members o…
AT5G48570	1.7699	3.71769e-06	1.58909e-05	UP						√			(FKBP65); (ROF2); (ATFKBP65)	Encodes one of the 36 carboxylate clamp (CC)-tetratricopeptide repeat (TPR) proteins (Prasad 2010, Pubmed ID: 20856808) with potential to interact with Hsp90/Hsp70 as co-chaperones.
AT5G67100	1.76989	3.68389e-07	1.95243e-06	UP										Encodes the putative catalytic subunit of the DNA polymerase alpha. Interacts with genes involved in chromatin-mediated cellular memory. ICU2 genetically interacts with TERMINAL FLOWER2, the ortholog of HETEROCHROMATIN PROTEIN1 of animals and yeasts, and with the Polycomb group (PcG) gene CURLY LEAF. A number of regulatory genes were derepressed in the icu2-1 mutant, including genes associated wi…
AT3G06400	1.76969	1.62095e-17	7.25535e-16	UP							√		CHROMATIN-REMODELING PROTEIN 11 (CHR11)	Encodes a SWI2/SNF2 chromatin remodeling protein belonging to the ISWI family. Involved in nuclear proliferation during megagametogenesis and cell expansion in the sporophyte. Constitutively expressed. RNAi induced loss of function in megagametogenesis results in female sterility.35S:RNAi plants have reduced stature. Double mutation in CHR17 and CHR11 results in the loss of the evenly spaced nucl…
AT1G17600	1.76921	4.7363e-10	4.69962e-09	UP							√		(SOC3)	SOC3 is a TIR-NB-leucine-rich repeat (TNL) protein.Mutants suppress loss of chs2 phenotype of auto-activation of immunity. When the TIR domain of SOC3 interacts with CHS2 the binding results in temperature activation of cell death, the suppressors inhibit this interaction.
AT1G62540	1.76888	2.59052e-13	5.3534e-12	UP										belongs to the flavin-monooxygenase (FMO) family, encodes a glucosinolate S-oxygenase that catalyzes the conversion of methylthioalkyl glucosinolates to methylsulfinylalkyl glucosinolatesThe mRNA is cell-to-cell mobile.
AT1G76930	1.76727	1.14133e-20	8.18087e-19	UP				√	√				EXTENSIN 4 (EXT4);EXTENSIN 1 (EXT1);EXTENSIN 1 (ATEXT1);OBP3-RESPONSIVE GENE 5 (ORG5);EXTENSIN 4 (ATEXT4)	Encodes an Arabidopsis extensin gene that belongs to cell-wall hydroxyproline-rich glycoproteins. The cross-link of extensins enforces cell wall strength. Transgenic plants overexpressing this gene show an increase in stem thickness.
AT3G47220	1.76678	0.00297438	0.00655092	UP			√						(ATPLC9);PHOSPHATIDYLINOSITOL-SPECIFIC PHOSPHOLIPASE C9 (PLC9)	Encodes a plasma membrane-localized phosphoinositide-specific phospholipase C with a role in thermotolerance.
AT3G18440	1.76652	4.1799e-12	6.66313e-11	UP				√		√			ALUMINUM-ACTIVATED MALATE TRANSPORTER 9 (AtALMT9);ALUMINUM-ACTIVATED MALATE TRANSPORTER 9 (ALMT9)	Belongs to the aluminum-activated malate transporter family. Encodes a vacuolar malate channel. Expressed in all parts of plants. Almost exclusively expressed in mesophyll cells of leaves. The mRNA is cell-to-cell mobile.
AT4G11670	1.76632	1.06065e-10	1.21948e-09	UP										DNA topoisomerase 4 subunit B (DUF810);(source:Araport11)
AT3G06290	1.76427	1.15282e-10	1.31295e-09	UP										Encodes a component of the conserved TREX-2 complex that couples mRNA transcription with nucleo-cytoplasmic export, that is required for prevention of epigenetic gene silencing and has additional roles in regulating siRNAs and DNA methylation.
AT5G05570	1.76409	3.2338e-10	3.32129e-09	UP										transducin family protein / WD-40 repeat family protein;(source:Araport11)
AT1G13750	1.76321	6.20775e-17	2.49039e-15	UP				√					ARABIDOPSIS THALIANA PURPLE ACID PHOSPHATASE 1 (ATPAP1);PURPLE ACID PHOSPHATASE 1 (PAP1)	Encodes a purple acid phosphatase whose expression is responsive to both phosphate (Pi) and phosphite (Phi) in roots.
AT4G37870	1.76216	1.81176e-29	3.17445e-27	UP				√					PHOSPHOENOLPYRUVATE CARBOXYKINASE (PEPCK);PHOSPHOENOLPYRUVATE CARBOXYKINASE 1 (PCK1)	Encodes a phosphoenolpyruvate carboxykinase that localizes to the cytosol.
AT5G07440	1.76111	3.41915e-32	7.00926e-30	UP				√		√			GLUTAMATE DEHYDROGENASE 2 (GDH2)	Encodes the alpha-subunit of the glutamate dehydrogenase. The enzyme is almost exclusively found in the mitochondria of stem and leaf companion cells.
AT1G65790	1.75683	1.39307e-16	5.28852e-15	UP	√	√		√						An alternatively spliced gene that encodes a functional transmembrane receptor serine/threonine kinase, alternate form may not have transmembrane domain.
AT3G04717	1.75681	1.37589e-11	1.94791e-10	UP			√							Based on qRT-PCR data, this annotated pseudogene is expressed and upregulated in response to infection with the yellow strain of Cucumber mosaic virus in C24 and Col-0.
AT1G36180	1.75648	6.84261e-07	3.41547e-06	UP				√						Acetyl-CoA carboxylase 2 (ACC2)The mRNA is cell-to-cell mobile.Knockout mutant is hypersensitive to a loss of chloroplast translation. Mutant seedlings are more sensitive to spectinomcyin than wild-type controls.
AT3G07400	1.75426	7.63829e-15	2.16577e-13	UP		√								lipase class 3 family protein;(source:Araport11)
AT1G18970	1.75297	0.00328205	0.00714622	UP									GERMIN-LIKE PROTEIN 4 (GLP4)	Encodes a germin-like protein with possible oxalate oxidase activity (based on GenBank record).
AT3G25240	1.75295	0.000166156	0.000485006	UP						√				sulfate/thiosulfate import ATP-binding protein, putative (DUF506);(source:Araport11)
AT2G36580	1.75227	1.08187e-22	1.03155e-20	UP				√			√			Pyruvate kinase family protein;(source:Araport11)
AT1G58060	1.75202	1.75471e-10	1.91719e-09	UP										RNA helicase family protein;(source:Araport11)
AT1G60730	1.75151	5.79038e-16	2.01191e-14	UP	√	√		√		√				NAD(P)-linked oxidoreductase superfamily protein;(source:Araport11)
AT2G22760	1.75141	0.00316739	0.0069216	UP	√	√		√						basic helix-loop-helix (bHLH) DNA-binding superfamily protein;(source:Araport11)
AT1G25390	1.75079	2.18169e-10	2.33427e-09	UP		√					√			Protein kinase superfamily protein;(source:Araport11)
AT5G64710	1.75058	0.00186257	0.00429528	UP									MITOCHONDRIAL NUCLEASE 1 (MNU1)	Putative endonuclease or glycosyl hydrolase;(source:Araport11)
AT4G22130	1.75039	5.46953e-09	4.29928e-08	UP									STRUBBELIG-RECEPTOR FAMILY 8 (SRF8)	STRUBBELIG-receptor family 8;(source:Araport11)
AT4G19520	1.74994	1.49431e-17	6.80743e-16	UP		√		√						disease resistance protein (TIR-NBS-LRR class) family;(source:Araport11)
AT3G16460	1.74986	4.15508e-19	2.38597e-17	UP									JACALIN-RELATED LECTIN 34 (JAL34)	Mannose-binding lectin superfamily protein;(source:Araport11)
AT2G36380	1.7486	2.2347e-11	2.98834e-10	UP									(ATABCG34);PLEIOTROPIC DRUG RESISTANCE 6 (PDR6);PLEIOTROPIC DRUG RESISTANCE 6 (ATPDR6);ATP-BINDING CASSETTE G34 (ABCG34)	pleiotropic drug resistance 6;(source:Araport11)
AT4G31230	1.74841	0.000900529	0.00224094	UP			√							kinase with adenine nucleotide alpha hydrolases-like domain-containing protein;(source:Araport11)
AT4G09820	1.74813	0.000262595	0.000735812	UP				√		√			(ATTT8);TRANSPARENT TESTA 8 (TT8); (BHLH42)	TT8 is a regulation factor that acts in a concerted action with TT1, PAP1 and TTG1 on the regulation of flavonoid pathways, namely proanthocyanidin and anthocyanin biosynthesis. Affects dihydroflavonol 4-reductase gene expression. It is thought that a ternary complex composed of TT2, TT8 and TTG1 is necessary for correct expression of BAN in seed endothelium. Also important for important for marg…
AT5G14130	1.74777	0.00339249	0.00736093	UP										Peroxidase superfamily protein;(source:Araport11)
AT2G32510	1.74688	5.76928e-10	5.61054e-09	UP						√			MITOGEN-ACTIVATED PROTEIN KINASE KINASE KINASE 17 (MAPKKK17)	member of MEKK subfamily
AT5G02520	1.74559	0.00189026	0.00435153	UP										Arabidopsis KNL2 localizes at chromocenters during all stages of the mitotic cell cycle, except from metaphase to mid-anaphase, and its level is strictly regulated by the proteasome degradation pathway. Knockout of KNL2 via a T-DNA insertion resulted in a reduced amount of centromeric cenH3, mitotic and meiotic abnormalities, and reduced growth and fertility.
AT4G02640	1.74534	4.36864e-18	2.1374e-16	UP							√			Encodes a basic leucine zipper (bZIP) transcription factor AtbZIP10. AtbZIP10 shuttles between the nucleus and the cytoplasm. It binds consensus G- and C-box DNA sequences. AtbZIP10 acts antagonistically with LSD1 in both pathogen-induced hypersensitive response and basal defense responses.
AT2G30660	1.74491	0.00138533	0.00330455	UP				√		√				ATP-dependent caseinolytic (Clp) protease/crotonase family protein;(source:Araport11)
AT5G54165	1.74473	9.69117e-05	0.000298795	UP				√		√				Avr9/Cf-9 rapidly elicited protein;(source:Araport11)
AT5G46520	1.7447	9.91943e-15	2.74424e-13	UP							√		VARIATION IN COMPOUND TRIGGERED ROOT GROWTH RESPONSE (VICTR);ACQUIRED OSMOTOLERANCE (ACQOS)	VICTR (VARIATION IN COMPOUND TRIGGERED ROOT growth response) encodes a TIR-NB-LRR (for Toll-Interleukin1 Receptor-nucleotide binding-Leucine-rich repeat) protein. VICTR is necessary for DFPM-induced root growth arrest and inhibition of abscisic acid-induced stomatal closing (DFPM is [5-(3,4-dichlorophenyl)furan-2-yl]-piperidine-1-ylmethanethione)(PMID:21620700). DFPM-mediated root growth arrest i…
AT4G19970	1.74451	5.26745e-08	3.34726e-07	UP						√				nucleotide-diphospho-sugar transferase family protein;(source:Araport11)
AT1G30990	1.7442	0.00307114	0.00673558	UP						√				Polyketide cyclase/dehydrase and lipid transport superfamily protein;(source:Araport11)
AT1G11660	1.74328	2.44278e-14	6.24401e-13	UP									HEAT SHOCK PROTEIN 70-16 (HSP70-16)	heat shock protein 70 (Hsp 70) family protein;(source:Araport11)
AT5G53460	1.7424	2.0433e-21	1.64912e-19	UP									NADH-DEPENDENT GLUTAMATE SYNTHASE 1 (GLT1)	NADH-dependent glutamate synthase The mRNA is cell-to-cell mobile.
AT3G11560	1.74181	3.62046e-12	5.85683e-11	UP										LETM1-like protein;(source:Araport11)
AT5G11560	1.74114	2.32905e-18	1.19066e-16	UP										catalytics;(source:Araport11)
AT4G23540	1.74105	4.25892e-08	2.76992e-07	UP										ARM repeat superfamily protein;(source:Araport11)
AT5G03340	1.7405	1.13387e-17	5.25888e-16	UP				√					CELL DIVISION CYCLE 48C (ATCDC48C)	ATPase, AAA-type, CDC48 protein;(source:Araport11)
AT3G03790	1.73994	4.88925e-18	2.37511e-16	UP							√			ankyrin repeat family protein / regulator of chromosome condensation (RCC1) family protein;(source:Araport11)
AT2G22560	1.73963	5.39212e-06	2.21343e-05	UP				√		√			NETWORKED 2D (NET2D)	Kinase interacting (KIP1-like) family protein;(source:Araport11)
AT1G05910	1.73935	5.47616e-13	1.05458e-11	UP									BROMODOMAIN AND ATPASE DOMAIN-CONTAINING PROTEIN 1 (BRAT1)	Encodes an acetylated histone-binding protein BRAT1. BRAT1 forms a complex with BRP1 to prevent transcriptional silencing.
AT1G79900	1.73926	1.44108e-11	2.03178e-10	UP				√		√			ARABIDOPSIS MITOCHONDRIAL BASIC AMINO ACID CARRIER 2 (ATMBAC2); (BAC2)	encodes a mitochondrial ornithine transporter that exports ornithine from the mitochondria to the cytosol
AT4G27500	1.73909	2.82522e-19	1.6739e-17	UP				√			√			interacts with H+-ATPase, and regulates its activityThe mRNA is cell-to-cell mobile.
AT3G49500	1.73845	3.34985e-11	4.30006e-10	UP										Encodes RNA-dependent RNA polymerase. Involved in trans-acting siRNA and other siRNA biogenesis. Required for post-transcriptional gene silencing and natural virus resistance.Loss of function mutants produce ectopic megaspore mother cell and supernumary female gametophytes.
AT4G29440	1.73616	1.14597e-10	1.30731e-09	UP		√		√			√		IST1-LIKE 4 (ISTL4)	Regulator of Vps4 activity in the MVB pathway protein;(source:Araport11)
AT1G08060	1.73327	2.53204e-12	4.25118e-11	UP										Encodes a transcriptional silencer that is required for proper expression of PRR/NLR immune receptor genes.
AT5G25930	1.73318	1.07307e-15	3.5538e-14	UP	√	√		√			√			kinase family with leucine-rich repeat domain-containing protein;(source:Araport11)
AT4G20430	1.73248	4.00742e-12	6.4216e-11	UP										Subtilase family protein;(source:Araport11)
AT5G16780	1.73206	1.37412e-18	7.30863e-17	UP										Encodes a protein belonging to SART-1 family. The gene is expressed in the basal region of the developing embryo during heart stage. Phenotypic analyses of dot2 mutants suggest that this protein plays a role in root, shoot, and flower development. dot2 mutants are dwarved plants that display an aberrant spurred leaf venation pattern and fail to flower.
AT1G14080	1.73143	9.09937e-05	0.000282418	UP						√			FUCOSYLTRANSFERASE 6 (FUT6); (ATFUT6)	Encodes an alpha-(1,2)-fucosyltransferase.
AT1G10240	1.73009	1.41806e-06	6.59338e-06	UP										FAR1-related sequence 11;(source:Araport11)
AT2G01440	1.72978	1.13142e-15	3.71743e-14	UP									ARABIDOPSIS HOMOLOG OF BACTERIAL RECG (RECG); (RECG1)	DEAD/DEAH box RNA helicase family protein;(source:Araport11)
AT1G55525	1.72942	0.0033388	0.00725672	UP				√						other_RNA;(source:Araport11)
AT4G38600	1.7293	2.10485e-14	5.44817e-13	UP										encodes a member of HECT ubiquitin protein ligase family that is involved in trichome cell morphogenesis. Mutants in this gene exhibit supernumerary trichome branches and increased DNA content.
AT3G13670	1.72902	2.84231e-17	1.20139e-15	UP									PHOTOREGULATORY PROTEIN KINASE 1 (PPK1);ARABIDOPSIS EL1-LIKE 2 (AEL2);MUT9P-LIKE-KINASE 4 (MLK4)	MUT9-like protein kinase. Contributes to phosphorylation of photoexcited CRY2. Interaction with CRY2 occurs via the non catalytic PPKC domain.MLK4 phosphorylates the conserved H2A serine 95 residue. Synthetic mutants that cannot phosphorylate H2AS95 fail to complement the late flowering phenotype suggesting that MLK4 promotes long day flowering via phosphorylation.MLK4 is required for H2A295 phos…
AT4G10710	1.72871	1.20021e-17	5.52906e-16	UP										encodes a component of the FAcilitates Chromatin Transcription (FACT) complex, SPT16.Along with SSRP1 binds to the promoter of FLC.
AT5G11940	1.72801	0.00376682	0.00808761	UP										Subtilase family protein;(source:Araport11)
AT5G24810	1.72726	3.18741e-19	1.87764e-17	UP		√					√			ABC1 family protein;(source:Araport11)
AT5G39020	1.72699	4.73384e-14	1.14169e-12	UP	√	√		√					MEDOS 3 (MDS3)	Involved in growth adaptation upon exposure to metal ions. Contributes together with the other MDS genes to the complex network of CrRLK1Ls that positively and negatively affect growth.
AT1G35710	1.72696	6.67055e-21	4.97259e-19	UP		√	√	√			√			kinase family with leucine-rich repeat domain-containing protein;(source:Araport11)
AT3G11960	1.72695	4.97626e-14	1.19454e-12	UP										Cleavage and polyadenylation specificity factor (CPSF) A subunit protein;(source:Araport11)
AT5G02810	1.72669	8.73915e-17	3.41894e-15	UP	√	√								PRR7 and PRR9 are partially redundant essential components of a temperature-sensitive circadian system. CCA1 and LHY had a positive effect on PRR7 expression levels. Acts as transcriptional repressor of CCA1 and LHY.
AT1G50910	1.72587	0.000661908	0.00169784	UP										hypothetical protein;(source:Araport11)
AT1G77380	1.72571	3.86977e-06	1.64757e-05	UP				√	√				AMINO ACID PERMEASE 3 (AAP3); (ATAAP3)	Amino acid permease which transports basic amino acids.
AT3G50370	1.72468	4.17921e-18	2.05453e-16	UP										hypothetical protein;(source:Araport11)
AT1G28130	1.7243	1.24835e-10	1.40998e-09	UP						√			(VAS2);GRETCHEN HAGEN 3.17 (GH3.17)	Encodes an IAA-amido synthase that conjugates Asp and other amino acids to auxin in vitro. Lines carrying insertions in this gene are hypersensitive to auxin.
AT3G62010	1.72391	7.56618e-20	4.81697e-18	UP							√			metal ion-binding protein;(source:Araport11)
AT5G48180	1.72375	8.40845e-24	9.31747e-22	UP				√		√			NITRILE SPECIFIER PROTEIN 5 (NSP5); (ATNSP5)	Encodes a nitrile-specifier protein NSP5. NSP5 is one out of five (At3g16400/NSP1, At2g33070/NSP2, At3g16390/NSP3, At3g16410/NSP4 and At5g48180/NSP5) A. thaliana epithiospecifier protein (ESP) homologues that promote simple nitrile, but not epithionitrile or thiocyanate formation.
AT5G24710	1.72363	1.37959e-18	7.30863e-17	UP									TRANSDUCIN/WD40-2 PROTIEN (TWD40-2)	WD40/YVTN repeat protein.
AT1G67140	1.72302	8.32935e-11	9.77692e-10	UP									SWEETIE (SWEETIE)	HEAT repeat-containing protein;(source:Araport11)
AT2G14720	1.72119	4.36596e-25	5.23404e-23	UP									(MTV4);BINDING PROTEIN OF 80 KDA 2;1 (BP80-2;1);VACUOLAR SORTING RECEPTOR 2;1 (VSR2;1);VACUOLAR SORTING RECEPTOR 4 (VSR4);VACUOLAR SORTING RECEPTOR 2 (VSR-2)	encodes a vacuolar sorting receptor
AT1G03770	1.72107	7.74024e-05	0.000244378	UP				√						Encodes a nuclear localized protein with similarity to animal polycomb repressive core complex1 (PRC1) core component RING.Appears to function redundantly with ATRING1a, a close paralog. Both interact physically with CLF and LHP1 and appear to function together to repress class I KNOX gene expression.
AT2G33435	1.71954	2.18659e-07	1.21642e-06	UP										RNA-binding (RRM/RBD/RNP motifs) family protein;(source:Araport11)
AT5G48380	1.71812	3.25082e-21	2.51479e-19	UP	√	√		√			√		BAK1-INTERACTING RECEPTOR-LIKE KINASE 1 (BIR1)	Encodes a BAK1-interacting receptor-like kinase named BIR1. Negatively regulates multiple plant resistance signaling pathways, one of which is the SOBIR1(AT2G31880)-dependent pathway.
AT5G66760	1.71705	3.12799e-21	2.43817e-19	UP				√		√			SUCCINATE DEHYDROGENASE 1-1 (SDH1-1)	One of two genes in Arabidopsis that encode a flavoprotein subunit of the mitochondrial succinate dehydrogenase complex. The mRNA is cell-to-cell mobile.
AT1G36160	1.7162	1.80408e-17	7.98782e-16	UP									SENSITIVE TO FREEZING 3 (SFR3);ACETYL-COA CARBOXYLASE 1 (ACC1); (AT-ACC1);EMBRYO DEFECTIVE 22 (EMB22);GURKE (GK);GLOSSYHEAD 1 (GSD1);PASTICCINO 3 (PAS3)	Encodes acetyl-CoA carboxylase. Mutant displays uncoordinated cell divisions which are enhanced by cytokinins. Mutant also has aberrant organization of the apical region in the embryo and abnormal root and shoot development and is deficient in freezing tolerance after cold acclimation. Essential for very long chain fatty acid elongation. The mRNA is cell-to-cell mobile.
AT5G47740	1.71606	0.00194651	0.00446372	UP						√				Adenine nucleotide alpha hydrolases-like superfamily protein;(source:Araport11)
AT2G19390	1.71518	1.70482e-11	2.35505e-10	UP										serine/arginine repetitive matrix protein;(source:Araport11)
AT2G22610	1.71489	0.000173576	0.000504294	UP										Di-glucose binding protein with Kinesin motor domain-containing protein;(source:Araport11)
AT5G39150	1.71387	0.0040342	0.00859411	UP										RmlC-like cupins superfamily protein;(source:Araport11)
AT4G17330	1.71364	1.48542e-14	3.93424e-13	UP										gene of unknown function expressed in seedlings, flower buds and stems
AT1G58250	1.713	5.67424e-13	1.08713e-11	UP									HYPERSENSITIVE TO PI STARVATION 4 (HPS4);SABRE (SAB)	SABRE, putative gene of unknown function, homologous to maize apt1 gene. Required for normal cell expansion in the root cortex. The sabre mutation results in abnormal cell expansion. Encodes a rare message; very low level of expression was detected in roots and shoots.
AT2G39850	1.71259	2.26082e-17	9.75723e-16	UP										Subtilisin-like serine endopeptidase family protein;(source:Araport11)
AT1G48490	1.71134	2.01116e-16	7.52351e-15	UP									INCOMPLETE ROOT HAIR ELONGATION 3 (IRE3)	Protein kinase which together with IREH1 plays an important role in controlling root skewing and maintaining the microtubule network.
AT2G18960	1.71103	1.59007e-25	1.97554e-23	UP										Encodes a plasma membrane proton ATPase. Mutants have a reduced ability to close their stomata in response to drought and blue light, and are affected in stomatal but not seed responsiveness to ABA.It is the major isoform involved in the blue light mediated stomatal respsonse.The mRNA is cell-to-cell mobile.
AT1G76390	1.71097	3.48403e-09	2.86953e-08	UP	√	√		√					(ATPUB43);PLANT U-BOX 43 (PUB43)	ARM repeat superfamily protein;(source:Araport11)
AT1G45332	1.70975	1.28587e-10	1.44997e-09	UP										Translation elongation factor EFG/EF2 protein;(source:Araport11)
AT1G04300	1.70946	3.37811e-16	1.21069e-14	UP									TUMOR NECROSIS FACTOR RECEPTOR-ASSOCIATED FACTOR 1B (TRAF1B); (MUSE13)	Encodes MUSE13, a TRAF domain protein. Regulates the turnover of nucleotide-binding domain and leucine-rich repeat-containing (NLR) immune receptors SNC1 and RPS2. Loss of both MUSE13 and MUSE14 leads to enhanced pathogen resistance, NLR accumulation, and autoimmunity.In addition, MUSE13/14 physically interact with ATG6 and appear to regulate ATG6 ubiquitination and thus formation of autophagosom…
AT2G23450	1.70914	2.32327e-16	8.55704e-15	UP		√		√						Protein kinase superfamily protein;(source:Araport11)
AT2G42700	1.70883	2.08729e-09	1.7911e-08	UP										Member of MAG2 complex on the ER that is responsible for efficient transport of seed storage proteins, functions in protein transport between the ER and Golgi apparatus Sec1 domain, involved in the development of vegetative organs. Required for proper maturation of seed storage proteins.
AT5G47850	1.70872	3.3992e-09	2.8053e-08	UP	√	√	√	√					CRINKLY4 RELATED 4 (CCR4); (ATCRK1)	CRINKLY4 related 4;(source:Araport11)
AT1G10520	1.70857	0.00122715	0.00295925	UP										Encodes a homolog of the mammalian DNA polymerase lambda that is involved in the repair of UV-B induced DNA damage.
AT5G58840	1.70849	0.00214686	0.00487599	UP										Subtilase family protein;(source:Araport11)
AT2G04880	1.70803	3.76346e-14	9.25072e-13	UP							√		(WRKY1);ZINC-DEPENDENT ACTIVATOR PROTEIN-1 (ZAP1); (ATWRKY1)	Encodes WRKY1, a member of the WRKY transcription factors in plants involved in disease resistance, abiotic stress, senescence as well as in some developmental processes. WRKY1 is involved in the salicylic acid signaling pathway. The crystal structure of the WRKY1 C-terminal domain revealed a zinc-binding site and identified the DNA-binding residues of WRKY1. The mRNA is cell-to-cell mobile.
AT3G63500	1.70786	5.99451e-16	2.07931e-14	UP										Encodes a PHD-finger protein that, with TTA2, is redundantly required for MP-dependent embryonic root meristem initiation.
AT5G13010	1.7077	1.31121e-17	6.02685e-16	UP									HOMOLOG IN YEAST PRP16 (PRP16);PSR1-INTERACTING PROTEIN 1 (PINP1);CLUMSY VEIN (CUV);EMBRYO DEFECTIVE 3011 (EMB3011)	Encodes a nuclear localized DEAH-box containing protein that is involved in miRNA biogenesis. Loss of function mutants are embryo lethal. Gene silencing experiments demonstrated its role in the localization of DCL-1 and HYL1 to the nuclear D-body. In silenced lines, miRNA production is suppressed and plants have developmental abnormalities and are hypersensitive to fungal pathogens.
AT5G43560	1.7073	1.24421e-14	3.36494e-13	UP									TUMOR NECROSIS FACTOR RECEPTOR-ASSOCIATED FACTOR 1A (TRAF1A); (MUSE14)	Encodes MUSE14, a TRAF domain protein. Regulates the turnover of nucleotide-binding domain and leucine-rich repeat-containing (NLR) immune receptors SNC1 and RPS2. Loss of both MUSE13 and MUSE14 leads to enhanced pathogen resistance, NLR accumulation, and autoimmunity. In addition, MUSE13/14 physically interact with ATG6 and appear to regulate ATG6 ubiquitination and thus formation of autophagoso…
AT4G31160	1.7072	7.87361e-10	7.44507e-09	UP									DDB1-CUL4 ASSOCIATED FACTOR 1 (DCAF1)	Encodes a DCAF/DWD protein capable of interacting with DDB1 and associating with CUL4, likely as part of a nuclear ubiquitin ligase complex. DCAF1 appears to be required for plant embryogenesis and to affect several other developmental processes including leaf, shoot, and flower development.
AT5G44400	1.70702	1.08304e-18	5.88923e-17	UP					√	√			(ATBBE26)	FAD-binding Berberine family protein;(source:Araport11)
AT3G04740	1.70657	2.69403e-13	5.54494e-12	UP									ARABIDOPSIS MEDIATOR COMPONENTS 14 (ATMED14);STRUWWELPETER (SWP);MEDIATOR COMPONENTS 14 (MED14)	encodes a protein with similarities to subunits of the Mediator complex, required for RNA polymerase II recruitment at target promoters in response to specific activators. Lines carrying loss of function mutations in the gene have reduced cell numbers in aerial organs. On the other hand, lines overexpressing the gene have increased number of small cells in clusters, suggesting cell division is mo…
AT2G21520	1.70627	1.92207e-20	1.33116e-18	UP										Sec14p-like phosphatidylinositol transfer family protein;(source:Araport11)
AT2G47680	1.70489	5.33793e-07	2.72073e-06	UP				√						zinc finger (CCCH type) helicase family protein;(source:Araport11)
AT1G67120	1.70309	5.67542e-13	1.08713e-11	UP										Represents a homolog of the yeast MDN gene, which encodes a non-ribosomal protein involved in the maturation and assembly of the 60S ribosomal subunit. In Arabidopsis, it is essential for female gametogenesis progression.
AT4G21120	1.70089	6.34007e-20	4.10004e-18	UP		√	√	√	√	√				Encodes a member of the cationic amino acid transporter (CAT) subfamily of amino acid polyamine choline transporters. Mediates efficient uptake of Lys, Arg and Glu in a yeast system.The mRNA is cell-to-cell mobile.
AT1G21580	1.70035	3.48308e-15	1.03784e-13	UP										Encodes a zinc-finger protein that co-localizes with the exosome-associated RNA helicase HEN2 and functions as a co-factor of nuclear RNA quality control by the nucleoplasmic exosome.
AT4G23800	1.69971	3.68214e-10	3.73128e-09	UP									3XHIGH MOBILITY GROUP-BOX2 (3xHMG-box2)	Encodes a protein containing three copies of the HMG (high mobility group)-box domain. The two Arabidopsis 3xHMG-box proteins are: AT4G11080 (3xHMG-box1) and AT4G23800 (3xHMG-box2). Interacts with mitotic and meiotic chromosomes.
AT4G25610	1.69847	6.29706e-08	3.93046e-07	UP										C2H2-like zinc finger protein;(source:Araport11)
AT1G10760	1.69831	3.21237e-15	9.67013e-14	UP										Encodes an &#945;-glucan, water dikinase required for starch degradation. Involved in cold-induced freezing tolerance. Mutations that eliminate the GWD protein or affect the dikinase domain of the enzyme dramatically reduce both the amount of phosphate in the amylopectin and the rate of starch degradation. Mature leaves of these mutants accumulate amounts of starch up to seven times greater than …
AT5G64870	1.69825	0.000643082	0.00165514	UP	√	√		√	√	√				SPFH/Band 7/PHB domain-containing membrane-associated protein family;(source:Araport11)
AT3G22380	1.69802	1.39604e-17	6.38814e-16	UP										Encodes a nucleus-acting plant-specific clock regulator working close to the central oscillator and affecting the circadian gating of light responses. Circadian gating is the alteration of circadian phase according to the photoperiod of the entraining day/light cycle and the rhythmic antagonism of light responses in the early subjective night. TIC differentially regulates CCA1 and PRR9 from LHY, …
AT1G24190	1.69769	8.05093e-13	1.48957e-11	UP										Enhances AtERF7-mediated transcriptional repression. RNAi lines show ABA hypersensitivity. Interacts with ERF7 and HDA19.
AT1G34260	1.69743	1.02878e-14	2.8233e-13	UP		√		√						Encodes a protein that is predicted to act as a phosphatidylinositol-3P 5-kinase, but, because it lacks a FYVE domain, it is unlikely to be efficiently targeted to membranes containing the porposed phosphatidylinositol-3P substrate. Therefore, its molecular function remains unknown.The mRNA is cell-to-cell mobile.
AT1G18270	1.69738	9.43506e-14	2.13959e-12	UP										ketose-bisphosphate aldolase class-II family protein;(source:Araport11)
AT1G02660	1.69637	9.47845e-16	3.16979e-14	UP		√			√	√	√		PLASTID LIPASE2 (PLIP2)	PLIP2 is a glycerolipid A1 lipase with substrate preference for monogalactosyldiacylglycerol. Expression is induced by ABA.
AT1G20640	1.69517	6.41818e-11	7.72594e-10	UP										Plant regulator RWP-RK family protein;(source:Araport11)
AT2G03270	1.69446	1.70546e-06	7.80226e-06	UP						√				DNA-binding protein;(source:Araport11)
AT2G38370	1.69438	0.000162476	0.00047555	UP										weak chloroplast movement under blue light protein (DUF827);(source:Araport11)
AT1G26420	1.6936	8.38385e-09	6.32569e-08	UP		√	√	√					(ATBBE7)	FAD-binding Berberine family protein;(source:Araport11)
AT3G24880	1.6935	1.77602e-10	1.93559e-09	UP										Encodes a nuclear localized protein of unknown function that interacts with components of the NuA4 histone acetyltransferase complex. I
AT4G27260	1.69336	3.27549e-20	2.18721e-18	UP						√	√		(WES1); (GH3.5)	encodes an IAA-amido synthase that conjugates Asp and other amino acids to auxin in vitro. Lines carrying insertions in this gene are hypersensitive to auxin. It is involved in camalexin biosynthesis via conjugating indole-3-carboxylic acid (ICA) and cysteine (Cys). The mRNA is cell-to-cell mobile.
AT2G47000	1.69336	1.32431e-08	9.56265e-08	UP		√	√	√		√				Encodes an auxin efflux transmembrane transporter that is a member of the multidrug resistance P-glycoprotein (MDR/PGP) subfamily of ABC transporters. Functions in the basipetal redirection of auxin from the root tip. Exhibits apolar plasma membrane localization in the root cap and polar localization in tissues above and is involved in root hair elongation.
AT3G48060	1.69298	1.7154e-14	4.4797e-13	UP										BAH and TFIIS domain-containing protein;(source:Araport11)
AT4G16630	1.69291	9.94848e-13	1.80322e-11	UP										DEA(D/H)-box RNA helicase family protein;(source:Araport11)
AT5G23110	1.69281	3.07409e-13	6.26429e-12	UP										Zinc finger, C3HC4 type (RING finger) family protein;(source:Araport11)
AT4G18600	1.69168	2.25244e-09	1.92396e-08	UP										Encodes a member of the SCAR family.These proteins are part of a complex (WAVE) complex.The SCAR subunit activates the ARP2/3 complex which in turn act as a nucleator for actin filaments.
AT3G01780	1.69125	3.21041e-22	2.92504e-20	UP										Encodes TPLATE, a cytokinesis protein targeted to the cell plate. Functions in vesicle-trafficking events required for site-specific cell wall modifications during pollen germination and for anchoring of the cell plate to the mother wall at the correct cortical position.
AT2G38280	1.69066	1.02036e-14	2.80568e-13	UP									EMBRYONIC FACTOR1 (FAC1);ADENOSINE 5'-MONOPHOSPHATE DEAMINASE (ATAMPD)	Encodes a protein with in vitro AMP deaminase activity that is involved in embryogenesis. Homozygous mutant embryos fail to develop past the zygote stage.
AT2G26890	1.68977	4.21989e-17	1.7384e-15	UP									(SGR8);GRAVITROPISM DEFECTIVE 2 (GRV2);KATAMARI2 (KAM2)	GRV2 has sequence similarity to the C. elegans protein RME-8 which is involved in endocytosis. grv2 mutants result in a reduction in gravitropic response in hypocotyls and shoots but do not affect root gravitropism. The mutants are defective in amyloplast sedimentation.
AT3G07700	1.68954	6.96258e-20	4.47439e-18	UP							√			ABC1K7 is a member of an atypical protein kinase family that is induced by salt stress. Loss of function mutations affect the metabolic profile of chloroplast lipids. It appears to function along with ABC1K8 in mediating lipid membrane changes in response to stress.
AT4G39230	1.68933	4.4608e-14	1.0822e-12	UP				√					PHENYLCOUMARAN BENZYLIC ETHER REDUCTASE 1 (PCBER1); (ATPCBER1)	encodes a protein whose sequence is similar to phenylcoumaran benzylic ether reductase (PCBER), which catalyzes NADPH-dependent reduction of 8-5' linked lignans such as dehydrodiconiferyl alcohol to give isodihydrodehydrodiconiferyl alcohol.
AT3G13290	1.68931	1.45295e-13	3.17882e-12	UP									VARICOSE-RELATED (VCR)	varicose-like protein;(source:Araport11)
AT3G10420	1.6889	1.0278e-26	1.4838e-24	UP						√	√		SEEDLING PLASTID DEVELOPMENT 1 (SPD1)	P-loop containing nucleoside triphosphate hydrolases superfamily protein;(source:Araport11)
AT1G63740	1.6881	6.32811e-07	3.1819e-06	UP		√								Disease resistance protein (TIR-NBS-LRR class) family;(source:Araport11)
AT5G66620	1.6872	0.000185512	0.000536085	UP							√			DA1-related protein 6;(source:Araport11)
AT4G20340	1.68678	7.18928e-09	5.50542e-08	UP										Transcription factor TFIIE, alpha subunit;(source:Araport11)
AT5G44800	1.68647	2.37654e-16	8.73101e-15	UP									PICKLE RELATED 1 (PKR1);CHROMATIN REMODELING 4 (CHR4); (MI-2-LIKE)	chromatin remodeling 4;(source:Araport11)
AT1G50660	1.68646	7.22916e-13	1.35094e-11	UP										actin cytoskeleton-regulatory complex pan-like protein;(source:Araport11)
AT4G27220	1.68619	0.00464013	0.00976317	UP										NB-ARC domain-containing disease resistance protein;(source:Araport11)
AT1G80070	1.6861	1.06574e-16	4.1067e-15	UP									PRE-MRNA PROCESSING 8 (PRP8);EMBRYO DEFECTIVE 14 (EMB14);EMBRYO DEFECTIVE 177 (EMB177);EMBRYO DEFECTIVE 33 (EMB33);ABNORMAL SUSPENSOR 2 (SUS2)	Encodes a factor that influences pre-mRNA splicing and is required for embryonic development. Mutations result in an abnormal suspensor and embryo lethality. The mRNA is cell-to-cell mobile.
AT3G17700	1.6852	2.17194e-13	4.58636e-12	UP	√	√								cyclic nucleotide-binding transporter 1, member of a family of cyclic nucleotide gated channels.The mRNA is cell-to-cell mobile.
AT3G30775	1.68456	6.12863e-21	4.58529e-19	UP						√				Encodes a proline oxidase that is predicted to localize to the inner mitochondrial membrane, its mRNA expression induced by high levels of Al and by osmotic stress. The promoter contains an L-proline-inducible element.
AT5G44480	1.68432	3.04619e-07	1.64334e-06	UP		√	√			√				mutant has Altered lateral root; UDP Glucose EpimeraseThe mRNA is cell-to-cell mobile.
AT5G45410	1.68404	1.03152e-20	7.49865e-19	UP									NON HOST RESISTANCE 2A (ATNHR2A)	Plastid localized protein of unknown function. Mutants are more susceptible to P. syringae and produce less callose upon infection.
AT1G33730	1.6828	0.00117339	0.00284264	UP				√		√	√			cytochrome P450, family 76, subfamily C, polypeptide 5;(source:Araport11)
AT4G15180	1.6818	1.15245e-12	2.06334e-11	UP									(ATXR3);SET DOMAIN PROTEIN 2 (SDG2)	Encodes SET domain containing protein that acts redundantly with ATX4/5 to regulate histone H3-K4 methylation.
AT5G23080	1.68168	1.45197e-11	2.04293e-10	UP									TOUGH (TGH)	Interacts with TATA-box binding protein 2. Contains domains with strong similarity to G-patch and SWAP domains, characteristic of RNA binding and processing proteins. Colocalizes with the splicing regulator SRp34 to subnuclear particles. It is an important component of miRNA and siRNA biogenesis. Mutants display developmental defects, including reduced plant height, polycotyly, and reduced vascul…
AT2G36910	1.68168	8.34698e-16	2.82365e-14	UP									ATP-BINDING CASSETTE B1 (ABCB1);ARABIDOPSIS THALIANA P GLYCOPROTEIN1 (ATPGP1);P-GLYCOPROTEIN 1 (PGP1)	Belongs to the family of ATP-binding cassette (ABC) transporters. Also known as AtMDR1.Possibly regulates auxin-dependent responses by influencing basipetal auxin transport in the root. Exerts nonredundant, partially overlapping functions with the ABC transporter encoded by AT3G28860. PGP1 mediates cellular efflux of IAA and interacts with PIN genes that may confer an accelerated vectoral compone…
AT1G22870	1.68076	1.10199e-09	1.00582e-08	UP									(SCYL2A)	One of two paralogs in Arabidopsis.Loss of both SCYL2B and SCYL2A results in severe growth defects.
AT3G46230	1.67992	0.00114428	0.002781	UP						√			HEAT SHOCK PROTEIN 17.4 (HSP17.4);ARABIDOPSIS THALIANA HEAT SHOCK PROTEIN 17.4 (ATHSP17.4)	member of the class I small heat-shock protein (sHSP) family, which accounts for the majority of sHSPs in maturing seeds
AT4G36760	1.67897	7.00296e-17	2.79301e-15	UP				√						Arabidopsis aminopeptidase P1The mRNA is cell-to-cell mobile.
AT4G25940	1.67859	7.43881e-14	1.72506e-12	UP									(PICALM2B)	ENTH/ANTH/VHS superfamily protein;(source:Araport11)
AT2G35050	1.67854	2.14656e-13	4.54592e-12	UP										kinase superfamily with octicosapeptide/Phox/Bem1p domain-containing protein;(source:Araport11)
AT2G41960	1.67805	6.81702e-16	2.33304e-14	UP										hypothetical protein;(source:Araport11)
AT2G04050	1.67669	0.00112124	0.0027292	UP		√	√	√	√	√				MATE efflux family protein;(source:Araport11)
AT2G36350	1.67668	1.25009e-09	1.12546e-08	UP									AGC VIIIA KINASE 1-9 (AGC1-9)	Member of AGC VIIIa Kinase gene family.
AT3G20720	1.67627	1.75217e-10	1.91571e-09	UP										amino-terminal region of chorein;(source:Araport11)
AT3G03670	1.6738	0.00384846	0.00824888	UP										Peroxidase superfamily protein;(source:Araport11)
AT3G07520	1.67326	3.66363e-15	1.08888e-13	UP									(ATGLR1.4);GLUTAMATE RECEPTOR 1.4 (GLR1.4)	member of Putative ligand-gated ion channel subunit family. Contains a functional cation - permeable pore domain. Involved in cellular cation homeostasis.
AT4G23460	1.67305	1.25403e-15	4.05481e-14	UP							√			Adaptin family protein;(source:Araport11)
AT1G77500	1.67096	2.9207e-09	2.4486e-08	UP		√					√			DUF630 family protein, putative (DUF630 and DUF632);(source:Araport11)
AT1G69880	1.67084	0.00510618	0.0106292	UP				√	√	√			THIOREDOXIN H-TYPE 8 (ATH8);THIOREDOXIN H-TYPE 8 (TH8)	thioredoxin H-type 8;(source:Araport11)
AT3G48670	1.66862	4.17404e-11	5.22712e-10	UP										Encodes IDN2 (INVOLVED IN DE NOVO 2), a double-stranded RNA-binding protein involved in de novo methylation and small interfering RNA (siRNA)-mediated maintenance methylation. IND2 is a component of the RNA-directed DNA methylation pathway.
AT4G26270	1.66787	6.23893e-11	7.52342e-10	UP				√					PHOSPHOFRUCTOKINASE 3 (PFK3)	phosphofructokinase 3;(source:Araport11)
AT1G21700	1.66745	2.23417e-12	3.80403e-11	UP									(CHB4);SWITCH/SUCROSE NONFERMENTING 3C (ATSWI3C);SWITCH/SUCROSE NONFERMENTING 3C (SWI3C)	a member of the Arabidopsis SWI3 gene family. Protein physically interacts with ATSWI3B and ATSWI3A, the other two members of the SWI3 family. Homologous to yeast SWI3 & RSC8, components of the SWI/SNF and RSC chromatin remodeling complexes. Referred to as CHB3 in Zhou et al (2003).
AT5G08550	1.66711	1.77764e-12	3.08305e-11	UP									INCREASED LEVEL OF POLYPLOIDY1-1D (ILP1)	Encodes a transcriptional repressor that is homologous to the C-terminal region of mammalian GC binding factor. It regulates endoreduplication through control of CYC2A expression.
AT4G35740	1.66502	6.31705e-06	2.55423e-05	UP									A. THALIANA RECQ HELICASE 3 (ATRECQ3); (RecQl3)	Encodes RECQ3, an ATP-dependent helicase.
AT4G32620	1.6644	3.35102e-13	6.74151e-12	UP									(EPCR1)	Polycomb related protein that is part of a protein complex involved in histone deacetylation and heterochromatin silencing.
AT5G55520	1.66419	0.000372354	0.00101036	UP										kinesin-like protein;(source:Araport11)
AT1G24460	1.66329	4.64088e-11	5.76245e-10	UP									TGN-LOCALIZED SYP41 INTERACTING PROTEIN (TNO1)	Encodes a novel protein that co-immunoprecipitates with SYP41. It is involved in vacuolar trafficking and salt tolerance, potentially via a role in vesicle fusion and in maintaining TGN structure or identity. Mutants display delayed formation of the Brefeldin A (BFA) compartment in cotyledons upon application of BFA.
AT4G18430	1.66304	8.05701e-06	3.1849e-05	UP		√	√	√		√			RAB GTPASE HOMOLOG A1E (AtRABA1e);RAB GTPASE HOMOLOG A1E (RABA1e)	RAB GTPase homolog A1E;(source:Araport11)
AT3G45090	1.66292	7.98954e-08	4.89107e-07	UP										P-loop containing nucleoside triphosphate hydrolases superfamily protein;(source:Araport11)
AT5G22860	1.66203	6.48129e-14	1.52195e-12	UP						√				Serine carboxypeptidase S28 family protein;(source:Araport11)
AT5G12340	1.66164	6.12991e-06	2.48395e-05	UP	√	√	√	√		√				DUF4228 domain protein;(source:Araport11)
AT1G25540	1.66154	1.72665e-11	2.37878e-10	UP							√			Encodes a genetic locus that is involved in trichome papillae formation. The locus has been mapped to chromosome 1 between markers M235 and ciw12.
AT3G46960	1.66093	1.05921e-10	1.2185e-09	UP										The gene encodes a DExD&#8260;H box RNA helicase, involved in the regulation of K+ deprivation stress response.SKI2 encodes the RNA helicase subunit of the SKI complex. Mutation of SKI2 leads to production of secondary siRNAs from miRNA target transcripts
AT3G57880	1.66011	9.73781e-13	1.76816e-11	UP	√	√							MULTIPLE C2 DOMAIN AND TRANSMEMBRANE REGION PROTEIN 3 (MCTP3);FT INTERACTING PROTEIN 3 (FTIP3)	Required for maintenance of inflorescence and shoot SAMs and normal development of the derived vascular cambium, functions in the SAM to promote continuous organogenesis, affects SAM development through STM, where it affects intracellular localization of STM in SAM cells in the peripheral region and prevents STM localization toward the cell wall of SAM cells in the peripheral region.
AT4G23190	1.66008	1.21147e-11	1.73188e-10	UP	√	√		√						Encodes putative receptor-like protein kinase that is induced by the soil-borne vascular bacteria, Ralstonia solanacearum. Naming convention from Chen et al 2003 (PMID 14756307)
AT3G04070	1.65983	7.8271e-10	7.41134e-09	UP		√	√	√	√	√			SPEEDY HYPONASTIC GROWTH (SHYG);SPEEDY HYPONASTIC GROWTH (SHG);NAC DOMAIN CONTAINING PROTEIN 47 (NAC047);NAC DOMAIN CONTAINING PROTEIN 47 (anac047)	NAC domain containing protein 47;(source:Araport11)
AT1G49050	1.65959	6.01612e-15	1.7395e-13	UP				√			√			Encodes a member of the aspartyl protease family. Interacts with BAGP1 and BAG6 and appears to be required for cleavage of BAG6 as BAG6 is not cleaved in APCB1 mutant backgrounds.
AT1G12160	1.65883	2.0108e-11	2.73533e-10	UP			√						(FMOGS-OX7)	Encodes a flavin-containing monooxygenases involved in biosynthesis of aliphatic glucosinolates.
AT1G48560	1.65754	0.000519745	0.00136477	UP										hypothetical protein;(source:Araport11)
AT5G46070	1.65685	2.93027e-10	3.04309e-09	UP									GUANYLATE-BINDING PROTEIN-LIKE 3 (GBPL3)	Guanylate-binding family protein;(source:Araport11)
AT4G31500	1.65677	7.68059e-29	1.2801e-26	UP				√					ALTERED TRYPTOPHAN REGULATION 4 (ATR4);RED ELONGATED 1 (RED1);"CYTOCHROME P450, FAMILY 83, SUBFAMILY B, POLYPEPTIDE 1" (CYP83B1);SUPERROOT 2 (SUR2);RUNT 1 (RNT1)	Encodes an oxime-metabolizing enzyme in the biosynthetic pathway of glucosinolates. Is required for phytochrome signal transduction in red light. Mutation confers auxin overproduction.
AT4G02560	1.6557	1.49809e-09	1.32603e-08	UP									LUMINIDEPENDENS (LD)	Encodes a nuclear localized protein with similarity to transcriptional regulators. Recessive mutants are late flowering. Expression of LFY is reduced in LD mutants. LD has been reported to exhibit prion like behavior in yeast but it remains to be determined if such activity exists during normal plant development.
AT5G04020	1.65564	1.81863e-10	1.97887e-09	UP				√						calmodulin binding protein;(source:Araport11)
AT1G68470	1.65543	1.57388e-07	9.01998e-07	UP										Exostosin family protein;(source:Araport11)
AT3G45130	1.65414	2.89742e-07	1.57052e-06	UP			√	√						lanosterol synthase 1;(source:Araport11)
AT4G35800	1.65387	3.92355e-16	1.3964e-14	UP										Encodes the unique largest subunit of nuclear DNA-dependent RNA polymerase II; the ortholog of budding yeast RPB1 and a homolog of the E. coli RNA polymerase beta prime subunit.
AT5G24350	1.65335	2.83474e-11	3.7182e-10	UP										Member of MAG2 complex on the ER that is responsible for efficient transport of seed storage proteins, functions in protein transport between the ER and Golgi apparatus, contain a Zeste?White 10 (ZW10) domain and a Sec39 domain. Required for proper maturation of seed storage proteins.
AT5G15400	1.65328	1.14595e-17	5.30295e-16	UP									MUTANT, SNC1 -ENHANCING 3 (MUSE3)	Single copy gene encoding a putative ubiquitin conjugating E4 factor. Contains Ub elongating factor core domain and C-terminal U-box. Involved in ubiquitination of NLRs.
AT1G24706	1.65307	2.17584e-11	2.92682e-10	UP										Encodes a component of the putative Arabidopsis THO/TREX complex: THO1 or HPR1 (At5g09860), THO2 (At1g24706), THO3 or TEX1 (At5g56130), THO5 (At5g42920, At1g45233), THO6 (At2g19430), and THO7 (At5g16790, At3g02950). THO/TREX complexes in animals have been implicated in the transport of mRNA precursors. Mutants of THO3/TEX1, THO1, THO6 accumulate reduced amount of small interfering (si)RNA, sugges…
AT1G80020	1.65243	7.25306e-14	1.6858e-12	UP										transposable_element_gene;(source:Araport11);hAT-like transposase family (hobo/Ac/Tam3), has a 5.0e-62 P-value blast match to GB:AAD24567 transposase Tag2 (hAT-element) (Arabidopsis thaliana);(source:TAIR10)
AT3G09840	1.65233	1.04714e-20	7.55861e-19	UP						√			(ATCDC48A);CELL DIVISION CYCLE 48 (CDC48); (ATCDC48); (CDC48A)	Encodes a cell division cycle protein, a member of AAA-type ATPases gene family. Expressed throughout the plant in regions of cell division. Within the cell, sub-cellular localization varies depending on the stage of the cell cycle.Mutants in which the expression of CDC48A is altered show defects in cytokinesis, cell expansion and cell differentiation. The mRNA is cell-to-cell mobile.
AT5G63630	1.65063	1.43496e-07	8.33332e-07	UP										P-loop containing nucleoside triphosphate hydrolases superfamily protein;(source:Araport11)
AT4G14605	1.64945	2.37056e-11	3.15766e-10	UP										Encodes a putative mitochondrial transcription termination factor whose mutation results in plants that exhibit altered chloroplast morphology and plant growth, and reduced pigmentation of cotyledons, leaves, stems and sepals.
AT1G75040	1.64942	3.24732e-23	3.36212e-21	UP									(PR-5);PATHOGENESIS-RELATED GENE 5 (PR5)	Thaumatin-like protein involved in response to pathogens. mRNA level of the PR-5 gene (At1g75040)is significantly changed after cutting the inflorescence stem indicating the existence of a network of signal transducing pathways as other stress-regulated genes (At5g01410, At3g17800, At1g29930)do not response to the treatment. The mRNA is cell-to-cell mobile.
AT1G54960	1.6494	0.000456197	0.00121298	UP		√								member of MEKK subfamily
AT5G02430	1.64904	0.00259455	0.00578448	UP				√						Transducin/WD40 repeat-like superfamily protein;(source:Araport11)
AT1G14090	1.64892	0.000586748	0.00152393	UP										pseudogene of Pentatricopeptide repeat (PPR) superfamily protein;(source:Araport11)
AT5G23150	1.64783	2.60739e-14	6.63038e-13	UP										Putative transcription factor. Member of the floral homeotic AGAMOUS pathway.Mutations in HUA enhance the phenotype of mild ag-4 allele. Single hua mutants are early flowering and have reduced levels of FLC mRNA. Other MADS box flowering time genes such as FLM and MAF2 also appear to be regulated by HUA2. HUA2 normally activates FLC expression and enhances AG function. HUA and HUA-LIKE (HULK) gen…
AT5G04140	1.64777	3.53438e-22	3.17784e-20	UP									(GLUS);FERREDOXIN-DEPENDENT GLUTAMATE SYNTHASE 1 (GLS1);GLUTAMATE SYNTHASE 1 (GLU1);FERREDOXIN-DEPENDENT GLUTAMATE SYNTHASE (FD-GOGAT)	Encodes a gene whose sequence is similar to ferredoxin dependent glutamate synthase (Fd-GOGAT). Expression in leaves is induced by light and sucrose. Proposed to be involved in photorespiration and nitrogen assimilation. The mRNA is cell-to-cell mobile.
AT1G71390	1.64622	0.000168529	0.000491372	UP			√							receptor like protein 11;(source:Araport11)
AT1G52420	1.64594	3.21458e-16	1.15612e-14	UP				√						UDP-Glycosyltransferase superfamily protein;(source:Araport11)
AT2G04100	1.64585	1.085e-13	2.41767e-12	UP						√				MATE efflux family protein;(source:Araport11)
AT1G20160	1.64572	3.03191e-08	2.03985e-07	UP										Encodes two isoforms. One (SBT5.2(a) ) is a secreted, cell wall localized subtilisin-like serine protease that is involved in regulation of stomatal development. The second isoform (SBT5.2(b) is localized to endosomes.
AT1G06670	1.64522	1.06781e-09	9.78983e-09	UP										nuclear DEIH-box helicase (NIH) encoding a putative RNA and/or DNA helicase homologous to a group of nucleic acid helicases from the DEAD/H family with nuclear DEIH-box helicase (NIH) distinct N- and C-terminal regions that differ from animal DEIH proteinsThe mRNA is cell-to-cell mobile.
AT2G20960	1.64481	5.45938e-17	2.21618e-15	UP		√		√						phospholipase-like protein (PEARLI 4) family protein;(source:Araport11)
AT1G18900	1.64448	1.14471e-08	8.39893e-08	UP		√					√			Pentatricopeptide repeat (PPR) superfamily protein;(source:Araport11)
AT2G15490	1.64345	0.00164972	0.00386329	UP						√			UDP-GLYCOSYLTRANSFERASE 73B4 (UGT73B4)	UDP-glycosyltransferase 73B4;(source:Araport11)
AT3G23790	1.64338	5.51746e-09	4.33364e-08	UP				√		√			ACYL ACTIVATING ENZYME 16 (AAE16)	AMP-dependent synthetase and ligase family protein;(source:Araport11)
AT1G71080	1.64296	7.36164e-11	8.75369e-10	UP										RNA polymerase II transcription elongation factor;(source:Araport11)
AT3G59820	1.6428	6.87483e-09	5.28839e-08	UP				√						LETM1-like protein;(source:Araport11)
AT5G50920	1.64241	1.34175e-21	1.10466e-19	UP									CLPC HOMOLOGUE 1 (CLPC1);DE-REGULATED CAO ACCUMULATION 1 (DCA1);HEAT SHOCK PROTEIN 93-V (HSP93-V);INCREASED RESISTANCE TO MYZUS PERSICAE 1 (IRM1); (CLPC); (ATHSP93-V)	Encodes a protein that is similar to ATP-dependent Clp protease ATP-binding subunit / ClpC. Involved in protein import into the chloroplast. May provide ATP source that drives the TIC (Translocon at the Inner envelope membrane of Chloroplasts) translocation machinery. Association of Hsp93 with the inner envelope membrane through its N domain is important for the functions of Hsp93 in vivo.
AT1G78940	1.6413	0.004232	0.00897166	UP										kinase with adenine nucleotide alpha hydrolases-like domain-containing protein;(source:Araport11)
AT1G79000	1.64124	3.91095e-11	4.93686e-10	UP										Homologous to CREB-binding protein, a co-activator of transcription with histone acetyl-transferase activity. No single prior lysine acetylation is sufficient to block HAC1 acetylation of the H3 or H4 peptides, suggesting that HAC1, HAC5, and HAC12 can acetylate any of several lysines present in the peptides. HAM2 acetylates histone H4 lysine 5. A plant line expressing an RNAi construct targeted …
AT5G40690	1.64114	1.1903e-15	3.89172e-14	UP			√	√		√				histone-lysine N-methyltransferase trithorax-like protein;(source:Araport11)
AT1G79680	1.64076	1.01496e-06	4.88764e-06	UP	√	√	√	√					WALL ASSOCIATED KINASE (WAK)-LIKE 10 (WAKL10); (ATWAKL10)	Encodes a twin-domain, kinase-GC signaling molecule that may function in biotic stress responses that is critically dependent on the second messenger cGMP.
AT1G32750	1.6407	1.26032e-13	2.78412e-12	UP									TBP-ASSOCIATED FACTOR 1 (TAF1); (GTD1); (HAF01);HISTONE ACETYLTRANSFERASE OF THE TAFII250 FAMILY 1 (HAF1);HISTONE ACETYLTRANSFERASE OF THE CBP FAMILY 13 (HAC13)	This gene is predicted to encode a histone acetyltransferase. Five lines with RNAi constructs directed against HAF1 grow normally and can produce root calli, but have defects in agrobacterium-mediated transformation.
AT5G35580	1.64024	0.00348672	0.00754143	UP		√				√				Protein kinase superfamily protein;(source:Araport11)
AT5G45250	1.64006	4.85082e-13	9.4347e-12	UP									RESISTANT TO P. SYRINGAE 4 (RPS4)	RPS4 belongs to the Toll/interleukin-1 receptor (TIR)-nucleotide binding site (NBS)-Leu-rich repeat (LRR) class of disease resistance (R ) genes. Confers specific resistance to Pseudomonas syringae pv. tomato carrying the avirulence gene AvrRPS4. Produces alternative transcripts with truncated open reading frames.
AT1G07810	1.63912	1.5672e-17	7.1079e-16	UP						√			(ACA3);ARABIDOPSIS THALIANA ER-TYPE CA2+-ATPASE 1 (ATECA1);ER-TYPE CA2+-ATPASE 1 (ECA1)	Encodes an ER-type Ca2+-pumping ATPase. The mRNA is cell-to-cell mobile.
AT3G16940	1.6374	1.495e-12	2.61721e-11	UP									CALMODULIN-BINDING TRANSCRIPTION ACTIVATOR 6 (CAMTA6)	calmodulin-binding transcription activator;(source:Araport11)
AT3G13990	1.6373	1.30191e-15	4.19642e-14	UP										dentin sialophosphoprotein, putative (DUF1296);(source:Araport11)
AT1G54490	1.63695	8.96757e-14	2.05173e-12	UP										Involved in the ethylene response. XRN4 does not appear to regulate ethylene signaling via an RNA-INDUCED SILENCING COMPLEX-based RNA silencing mechanism but acts by independent means. Endogenous suppressor of posttranscriptional gene silencing.The mRNA is cell-to-cell mobile.
AT5G45060	1.6367	1.6203e-11	2.25499e-10	UP										Disease resistance protein (TIR-NBS-LRR class) family;(source:Araport11)
AT5G13490	1.63629	1.13514e-14	3.09859e-13	UP				√		√			ADP/ATP CARRIER 2 (AAC2)	Encodes mitochondrial ADP/ATP carrier
AT5G10760	1.63615	2.41316e-26	3.3653e-24	UP			√	√					APOPLASTIC, EDS1-DEPENDENT 1 (AED1)	Eukaryotic aspartyl protease family protein;(source:Araport11)
AT3G22400	1.63606	9.35874e-08	5.63283e-07	UP						√			(LOX5);ARABIDOPSIS THALIANA LIPOXYGENASE 5 (ATLOX5)	Encodes lipoxygenase5 (LOX5). LOX5 activity in roots facilitates green peach aphid colonization of Arabidopsis foliage by promoting green peach aphid feeding from sieve element and water consumption from xylem.
AT3G07970	1.63593	0.00165674	0.00387795	UP						√			QUARTET 2 (QRT2)	Required for pollen separation during normal development. In qrt mutants, the outer walls of the four meiotic products of the pollen mother cell are fused, and pollen grains are released in tetrads.May be required for cell type-specific pectin degradation.
AT3G43300	1.63587	1.20625e-18	6.50739e-17	UP									BREFELDIN A-INHIBITED GUANINE NUCLEOTIDE-EXCHANGE PROTEIN 5 (BIG5)	AtMIN7 is an immunity associated Arabidopsis protein targeted by HopM1, a conserved Pseudomonas syringae virulence protein. AtMIN7 encodes one of the eight members of the Arabidopsis adenosine diphosphate (ADP) ribosylation factor (ARF) guanine nucleotide exchange factor (GEF) protein family. The AFR GEF proteins are key components of the vesicle trafficking system in eukaryotic cells. HopM1 medi…
AT1G68790	1.63521	3.06356e-13	6.24917e-12	UP									LITTLE NUCLEI3 (LINC3);CROWDED NUCLEI 3 (CRWN3)	Member of small gene family in Arabidopsis containing 4 members (LNC1-4 or CRWN 1-4) with redundant functions in protection from oxidative damage, control of nuclear morphology and degradation of ABI5.
AT3G10010	1.6352	4.04733e-09	3.28856e-08	UP										Encodes a protein with DNA glycosylase activity that is involved in maintaining methylation marks.
AT1G23900	1.63513	1.02473e-10	1.18149e-09	UP										Encodes large subunit of the heterotetrameric adaptor protein complex AP-1. AP-1 is required for clathrin coated vesicles budding from the trans-Golgi network or plasma membrane
AT2G31020	1.63481	1.41542e-07	8.22451e-07	UP	√	√	√			√	√		OSBP(OXYSTEROL BINDING PROTEIN)-RELATED PROTEIN 1A (ORP1A)	OSBP(oxysterol binding protein)-related protein 1A;(source:Araport11)
AT5G59660	1.63384	6.37217e-05	0.000205038	UP										Leucine-rich repeat protein kinase family protein;(source:Araport11)
AT3G14350	1.63349	1.46257e-11	2.05642e-10	UP				√					STRUBBELIG-RECEPTOR FAMILY 7 (SRF7)	STRUBBELIG-receptor family 7;(source:Araport11)
AT1G72330	1.63316	6.82063e-09	5.25656e-08	UP				√					ALANINE AMINOTRANSFERASE 2 (ALAAT2)	Encodes for alanine aminotransferase ALAAT2.
AT3G57300	1.63243	4.05069e-13	8.00764e-12	UP										Encodes the Arabidopsis INO80 ortholog of the SWI/SNF ATPase family that has been shown to interact with H2A.Z and facilitates the enrichment of H2A.Z at the ends of the flowering repressor genes FLC and MAF4/5. Functions as a positive regulator of DNA homologous recombination (HR) and plays a crucial role in genome stability maintenance. In INO80 mutants, the HR frequency is reduced to 15% of th…
AT3G08590	1.63219	3.89129e-23	3.96873e-21	UP									2,3-BIPHOSPHOGLYCERATE-INDEPENDENT PHOSPHOGLYCERATE MUTASE 2 (iPGAM2)	Encodes a 2,3-biphosphoglycerate-independent phosphoglycerate mutase that is involved in pollen development and stomatal movement.
AT5G16210	1.63209	3.42056e-12	5.56961e-11	UP										HEAT repeat-containing protein;(source:Araport11)
AT2G33490	1.63175	7.43879e-12	1.11636e-10	UP				√						hydroxyproline-rich glycoprotein family protein;(source:Araport11)
AT5G27600	1.63115	1.14459e-11	1.64775e-10	UP				√		√			LONG-CHAIN ACYL-COA SYNTHETASE 7 (LACS7); (ATLACS7)	Encode peroxisomal long-chain acyl-CoA synthetase. Activates fatty acids for further metabolism. Interacts with PEX5.
AT2G19110	1.63053	3.30362e-10	3.38451e-09	UP										Encodes a protein with similarity to Zn ATPase. Can rescue Zn deficiency in yeast and Cd resistance, suggesting a role in Zn and Cd transport.The mRNA is cell-to-cell mobile.
AT5G07350	1.63037	1.15679e-19	7.1644e-18	UP									TUDOR-SN PROTEIN 1 (TSN1);ARABIDOPSIS THALIANA TUDOR-SN PROTEIN 1 (AtTUDOR1);TUDOR-SN PROTEIN 1 (TUDOR1)	RNA binding protein with nuclease activity essential for stress response. Involved in mechanisms acting on mRNAs entering the secretory pathway. Functionally redundant with TSN2.
AT5G16930	1.62929	7.2839e-06	2.91072e-05	UP										AAA-type ATPase family protein;(source:Araport11)
AT5G64790	1.62921	0.000465277	0.0012344	UP										O-Glycosyl hydrolases family 17 protein;(source:Araport11)
AT1G74080	1.62901	0.00501396	0.0104638	UP						√			MYB DOMAIN PROTEIN 122 (ATMYB122);MYB DOMAIN PROTEIN 122 (MYB122)	Encodes a putative transcription factor, member of the R2R3 factor gene family (MYB122).
AT1G44910	1.62899	5.32079e-13	1.02708e-11	UP									PRE-MRNA-PROCESSING PROTEIN 40A (ATPRP40A);PRE-MRNA-PROCESSING PROTEIN 40A (PRP40A)	Binds the carboxyl-terminal domain (CTD) of the largest subunit of RNA polymerase II and functions as a scaffold for RNA processing machineries.
AT2G42270	1.62896	4.70917e-08	3.02438e-07	UP									(BRR2B)	Similar to yast Brr2p DEAD/DExH box ATP-dependent RNA helicase.
AT4G04490	1.62847	5.19084e-17	2.11977e-15	UP		√	√	√		√	√		CYSTEINE-RICH RLK (RECEPTOR-LIKE PROTEIN KINASE) 36 (CRK36)	Encodes a cysteine-rich receptor-like protein kinase.
AT3G06340	1.62842	1.06862e-11	1.55257e-10	UP										DNAJ heat shock N-terminal domain-containing protein;(source:Araport11)
AT1G53980	1.62754	0.00638876	0.013037	UP						√				Ubiquitin-like superfamily protein;(source:Araport11)
AT5G54440	1.6269	1.82312e-13	3.92173e-12	UP									(TRAPPC10)	Encodes a putative TRAPPII tethering factor required for cell plate assembly during cytokinesis. Part of multi-protein complex, acting as guanine nucleotide exchange factors (GEFs) and possibly as tethers, regulating intracellular trafficking.
AT2G22300	1.62633	2.79618e-12	4.63768e-11	UP		√								Encodes a putative CAM binding transcription factor. Loss of function mutations show enhanced resistance to fungal and bacterial pathogens suggesting that CAMTA functions to suppress defense responses.It acts in the cold response pathway, it can bind to and activate the expression of DREB1 genes.
AT5G49570	1.62626	2.05579e-12	3.53554e-11	UP							√		PEPTIDE-N-GLYCANASE 1 (PNG1);PEPTIDE-N-GLYCANASE 1 (AtPNG1)	Encodes a protein that has peptide:N-glycanase activity in enzymatic assay in heterologous systems (although the activity was not detected in wild-type plants).
AT1G17500	1.62625	1.0115e-14	2.78707e-13	UP				√			√			ATPase E1-E2 type family protein / haloacid dehalogenase-like hydrolase family protein;(source:Araport11)
AT1G72520	1.62586	1.19776e-13	2.65737e-12	UP	√	√		√					LIPOXYGENASE 4 (LOX4);ARABIDOPSIS THALIANA LIPOXYGENASE 4 (ATLOX4)	PLAT/LH2 domain-containing lipoxygenase family protein;(source:Araport11)
AT3G11010	1.62549	8.37734e-15	2.34611e-13	UP		√	√	√						receptor like protein 34;(source:Araport11)
AT5G03280	1.62508	2.19524e-21	1.75107e-19	UP									(ATEIN2);ORESARA 2 (ORE2);ORESARA 3 (ORE3);ENHANCED RESPONSE TO ABA3 (ERA3);CYTOKININ RESISTANT 1 (CKR1); (PIR2);ETHYLENE INSENSITIVE 2 (EIN2)	Involved in ethylene signal transduction. Acts downstream of CTR1. Positively regulates ORE1 and negatively regulates mir164A,B,C to regulate leaf senescence. A maternally expressed imprinted gene. Mutations in ein2 block ethylene stimulation of flavonol synthesis. The mRNA is cell-to-cell mobile.
AT1G62020	1.62501	3.73551e-21	2.83622e-19	UP										Coatomer, alpha subunit;(source:Araport11)
AT3G20250	1.62463	1.22985e-16	4.70372e-15	UP										Encodes a member of the Arabidopsis Pumilio (APUM) proteins containing PUF domain (eight repeats of approximately 36 amino acids each). PUF proteins regulate both mRNA stability and translation through sequence-specific binding to the 3 Prime UTR of target mRNA transcripts. APUM5 is involved in susceptibility to CMV and is not required for bacterial or fungal pathogen resistance although its expr…
AT2G39210	1.62448	3.43879e-26	4.63784e-24	UP		√		√		√				Major facilitator superfamily protein;(source:Araport11)
AT1G71010	1.62427	2.8997e-12	4.79e-11	UP									FORMS APLOID AND BINUCLEATE CELLS 1C (FAB1C)	Encodes a protein that is predicted to act as a phosphatidylinositol-3P 5-kinase, but, because it lacks a FYVE domain, it is unlikely to be efficiently targeted to membranes containing the proposed phosphatidylinositol-3P substrate. Therefore, its molecular function remains unknown. The mRNA is cell-to-cell mobile.
AT3G49210	1.62405	4.88161e-10	4.82512e-09	UP				√		√			WS /DGAT 6 (WSD6)	O-acyltransferase (WSD1-like) family protein;(source:Araport11)
AT5G07940	1.62318	6.37771e-10	6.13529e-09	UP										dentin sialophosphoprotein-like protein;(source:Araport11)
AT1G62260	1.62309	0.00226347	0.00510913	UP				√					MITOCHONDRIAL EDITING FACTOR 9 (MEF9)	Encodes MITOCHONDRIAL EDITING FACTOR 9 (MEF9), an E subclass PPR protein required for RNA editing.
AT4G16130	1.62164	8.77409e-14	2.01421e-12	UP									(ATISA1);ARABINOSE KINASE (ARA1); (ISA1)	Similar to galactokinase.
AT4G15730	1.62143	0.000416552	0.00111698	UP										CW-type Zinc Finger;(source:Araport11)
AT1G09770	1.62097	3.32888e-18	1.66444e-16	UP									ARABIDOPSIS THALIANA MYB DOMAIN CELL DIVISION CYCLE 5 (ATMYBCDC5);ARABIDOPSIS THALIANA CELL DIVISION CYCLE 5 (ATCDC5);CELL DIVISION CYCLE 5 (CDC5)	Member of MYB3R- and R2R3- type MYB- encoding genes. Essential for plant innate immunity. Interacts with MOS4 and PRL1. The mRNA is cell-to-cell mobile.
AT2G28450	1.62084	5.0107e-12	7.88935e-11	UP									TRNA METHYLTRANSFERASE 2B (TRM2B)	zinc finger (CCCH-type) family protein;(source:Araport11)
AT1G11290	1.62068	7.62193e-06	3.0322e-05	UP									CHLORORESPIRATORY REDUCTION22 (CRR22)	Pentatricopeptide Repeat Protein containing the DYW motif. Required for editing of multiple plastid transcripts. Endonuclease activity.
AT3G02240	1.61978	0.00302586	0.00665131	UP				√		√			GOLVEN 4 (GLV4);ROOT MERISTEM GROWTH FACTOR 7 (RGF7)	Encodes a root meristem growth factor (RGF). Belongs to a family of functionally redundant homologous peptides that are secreted, tyrosine-sulfated, and expressed mainly in the stem cell area and the innermost layer of central columella cells. RGFs are required for maintenance of the root stem cell niche and transit amplifying cell proliferation. Members of this family include: At5g60810 (RGF1), …
AT1G30420	1.61944	1.25151e-06	5.89114e-06	UP										member of MRP subfamily
AT2G14095	1.61828	3.36393e-06	1.44967e-05	UP				√		√				hypothetical protein;(source:Araport11)
AT5G06600	1.61788	2.12639e-16	7.94007e-15	UP									(AtUBP12);UBIQUITIN-SPECIFIC PROTEASE 12 (UBP12)	Encodes a ubiquitin-specific protease.
AT1G35660	1.61708	3.89959e-06	1.6582e-05	UP										erythroid differentiation factor-like protein;(source:Araport11)
AT3G14172	1.61706	4.30905e-09	3.48052e-08	UP										GPI-anchored adhesin-like protein;(source:Araport11)
AT1G20980	1.61644	5.72222e-17	2.30916e-15	UP				√					SQUAMOSA PROMOTER BINDING PROTEIN-LIKE 14 (ATSPL14);SQUAMOSA PROMOTER BINDING PROTEIN-LIKE 14 (SPL14); (FBR6); (SPL1R2)	Encodes a nuclear plant-specific protein with features characteristic of a transcriptional regulator, including a nuclear localization signal sequence, a plant-specific DNA binding domain (the SBP box), and a protein interaction motif (ankyrin repeats). It unctions as a transcriptional regulator that plays a role not only in sensitivity to FB1, but also in the development of normal plant architec…
AT4G30230	1.61583	4.03303e-08	2.63807e-07	UP						√				hypothetical protein;(source:Araport11)
AT2G33730	1.61543	3.84611e-22	3.44287e-20	UP									SMALL1 (SMA1)	Homolog of the DEADbox pre-mRNA splicing factor Prp28 which regulates abundance of miRNA. It plays essential roles in miRNA biogenesis and interacts with the DCL1 complex and positively influences pri-miRNA processing. SMA1 binds the promoter region of genes encoding pri-miRNAs (MIRs) and is required for MIR transcription. It enhances the abundance of the DCL1 protein levels through promoting the…
AT4G29380	1.61457	1.70689e-11	2.35632e-10	UP										The gene encodes phosphatidylinositol 3- kinase involved in the development and germination of pollen through the biosynthesis of phosphatidylinositol 3-phosphate (PI3P).The mRNA is cell-to-cell mobile.
AT4G10590	1.61426	2.97261e-12	4.90254e-11	UP										encodes a member of the ubiquitin-specific protease family, UBP10
AT4G28080	1.61403	2.41278e-16	8.83251e-15	UP									REDUCED CHLOROPLAST COVERAGE 2 (REC2)	Encodes REDUCED CHLOROPLAST COVERAGE 2 (REC2). Along with REC1 and REC3 it contributes to establishing the size of the chloroplast compartment.
AT1G21245	1.61384	0.00572158	0.0117799	UP										Protein kinase superfamily protein;(source:Araport11)
AT2G19130	1.61334	9.38388e-15	2.61727e-13	UP		√		√						S-locus lectin protein kinase family protein;(source:Araport11)
AT2G40950	1.61325	8.56875e-13	1.57825e-11	UP							√		(BZIP17)	bZIP17 appears to regulate transcription as part of a salt and osmotic stress response. zip17 mutants show enhanced inhibition of primary root elongation in response to NaCl. Several salt-responsive genes, such as ATHB-7 show a reduced transcriptional response to a salt treatment in zip17 mutant seedlings. myc:bZIP17 undergoes proteolytic processing in salt-treated wild type seedlings, but not in…
AT3G61670	1.61316	7.23236e-12	1.09049e-10	UP							√			extra-large G-like protein, putative (DUF3133);(source:Araport11)
AT5G56240	1.61292	1.30787e-10	1.47153e-09	UP										hapless protein;(source:Araport11)
AT5G12350	1.61167	8.99236e-12	1.32717e-10	UP										Regulator of chromosome condensation (RCC1) family with FYVE zinc finger domain-containing protein;(source:Araport11)
AT5G01560	1.6108	3.41089e-10	3.47877e-09	UP									L-TYPE LECTIN RECEPTOR KINASE VI.4 (LECRK-VI.4);LECTIN RECEPTOR KINASE A4.3 (LECRKA4.3)	Encodes LecRKA4.3, a member of the lectin receptor kinase subfamily A4 (LecRKA4.1 At5g01540; LecRKA4.2 At5g01550; LecRKA4.3 At5g01560). Together with other members of the subfamily, functions redundantly in the negative regulation of ABA response in seed germination.
AT4G12750	1.61067	6.25243e-07	3.14617e-06	UP				√						Homeodomain-like transcriptional regulator;(source:Araport11)
AT4G01020	1.61051	4.8964e-09	3.89357e-08	UP							√			helicase domain-containing protein / IBR domain-containing protein / zinc finger protein-like protein;(source:Araport11)
AT3G55160	1.61051	7.25939e-09	5.55289e-08	UP									THYROID ADENOMA ASSOCIATED (THADA)	THADA is an orphan gene in Arabidopsis thaliana. It is the only DUF2428 domain containing protein in the genome.
AT3G54670	1.61007	7.84889e-13	1.45481e-11	UP									(ATSMC1);TITAN8 (TTN8);STRUCTURAL MAINTENANCE OF CHROMOSOMES 1 (SMC1)	Encodes a member of the Arabidopsis cohesin complex that is essential for viability and sister chromatid alignment.
AT1G53620	1.60981	4.28463e-05	0.000143427	UP						√				transmembrane protein;(source:Araport11)
AT3G13610	1.6098	1.85264e-11	2.53533e-10	UP						√	√		(F6'H1)	Encodes a Fe(II)- and 2-oxoglutarate-dependent dioxygenase family gene F6'H1. Mutations in this gene compromise iron uptake and the production of fluorescent phenolics involved in Fe uptake. The mRNA is cell-to-cell mobile.
AT1G08450	1.60932	5.99644e-26	7.82264e-24	UP							√		EMS-MUTAGENIZED BRI1 SUPPRESSOR 2 (EBS2);PRIORITY IN SWEET LIFE 1 (PSL1);CALRETICULIN 3 (CRT3)	Encodes one of three Arabidopsis calreticulins. In CRT-deficient mouse fibroblasts, this protein restores ER Ca2+ levels. Non-receptor component required for EFR-mediated immunity. Mutants show de-repressed anthocyanin accumulation in the presence of elf18, and EFR accumulation and signalling.
AT1G30400	1.60927	5.75621e-16	2.00344e-14	UP						√			(EST1);ARABIDOPSIS THALIANA MULTIDRUG RESISTANCE-ASSOCIATED PROTEIN 1 (ATMRP1);ATP-BINDING CASSETTE C1 (ABCC1)	glutathione S-conjugate transporting ATPase (AtMRP1) mRNA. An ABCC-type arsenite-phytochelatin transporter. The expression of this gene is upregulated by herbicide safeners such as benoxacor and fenclorim.
AT3G50380	1.60921	7.86597e-10	7.44127e-09	UP										vacuolar protein sorting-associated protein, putative (DUF1162);(source:Araport11)
AT4G24680	1.60892	3.14899e-14	7.8821e-13	UP										Encodes MOS1 (MODIFIER OF snc1). MOS1 contains a BAT2 domain that is conserved in plants and animals. MOS1 associates with the promoter of SNC1 and regulates its expression.
AT5G48657	1.60884	1.05739e-11	1.53735e-10	UP	√	√	√	√			√			defense protein-like protein;(source:Araport11)
AT3G60860	1.60866	4.66991e-16	1.63646e-14	UP							√		BIG2 (BIG2)	Encodes one of the functionally redundant ARF guanine-nucleotide exchange factors (ARF-GEFs). Functions as regulators of post-Golgi trafficking. The mRNA is cell-to-cell mobile.
AT5G10650	1.6084	1.45633e-12	2.55606e-11	UP				√		√			JAV1- 37 ASSOCIATED UBIQUITIN LIGASE 1 (JUL1)	JUL1 encode a RING-type E3 ubiquitin ligase that is involved in JA responses. It ubiquitinates the JAV1 jasmonic acid response repressor which is then degraded by the proteosome.
AT3G26440	1.60784	1.47623e-09	1.30894e-08	UP	√	√	√	√		√				transmembrane protein, putative (DUF707);(source:Araport11)
AT1G23230	1.60743	8.26413e-12	1.23121e-10	UP									MEDIATOR 23 (MED23)	Mediator tail subunit, involved in transcriptional regulation.
AT3G63460	1.60735	1.15582e-12	2.06757e-11	UP									(SEC31B)	transducin family protein / WD-40 repeat family protein;(source:Araport11)
AT1G10290	1.60616	1.10163e-23	1.20124e-21	UP									DYNAMIN-LIKE PROTEIN 6 (ADL6);DYNAMIN-RELATED PROTEIN 2A (DRP2A)	involved in trafficking from the trans-Golgi Network to the central vacuole. The mRNA is cell-to-cell mobile.
AT4G25810	1.60605	7.57734e-07	3.74483e-06	UP	√	√		√		√	√		XYLOGLUCAN ENDOTRANSGLYCOSYLASE 6 (XTR6);XYLOGLUCAN ENDOTRANSGLUCOSYLASE/HYDROLASE 23 (XTH23)	xyloglucan endotransglycosylase-related protein (XTR6)
AT5G10380	1.60486	1.94309e-19	1.17157e-17	UP				√			√		(ATRING1); (RING1)	Encodes a RING finger domain protein with E3 ligase activity that is localized to the lipid rafts of the plasma membrane. Expression is increased in response to fungal pathogen. May be involved in regulation of programmed cell death by facilitating degredation of regulation of PDC activators. The mRNA is cell-to-cell mobile.
AT5G15540	1.60445	3.18776e-11	4.11778e-10	UP									ARABIDOPSIS THALIANA SISTER-CHROMATID COHESION 2 (ATSCC2);SISTER-CHROMATID COHESION 2 (SCC2);EMBRYO DEFECTIVE 2773 (EMB2773)	Encodes Adherin SCC2. Essential for viability. Required for normal seed development. Plays a role in the establishment of sister-chromatid cohesion and chromosome organization during meiosis.
AT4G10760	1.60433	2.07444e-08	1.44706e-07	UP									MRNAADENOSINE METHYLASE (MTA);EMBRYO DEFECTIVE 1706 (EMB1706)	Encodes a member of a core set of mRNA m6A writer proteins and is required for N6-adenosine methylation of mRNA.
AT2G38470	1.60373	4.11351e-20	2.69415e-18	UP	√	√	√	√			√		WRKY DNA-BINDING PROTEIN 33 (WRKY33);WRKY DNA-BINDING PROTEIN 33 (ATWRKY33)	Member of the plant WRKY transcription factor family. Regulates the antagonistic relationship between defense pathways mediating responses to P. syringae and necrotrophic fungal pathogens. Located in nucleus. Involved in response to various abiotic stresses - especially salt stress.
AT5G20300	1.60348	1.83655e-18	9.53148e-17	UP						√				Encodes Toc90, part of the TOC (translocon at the outer chloroplast membrane) machinery involved in the import of nucleus-encoded proteins into the chloroplast.
AT1G79280	1.60336	2.09845e-13	4.44862e-12	UP									NUCLEAR PORE ANCHOR (NUA)	Encodes a 237-kDA protein with similarity to vertebrate Tpr, a long coiled-coil proteins of nuclear pore inner basket filaments. It is localized to the inner surface of the nuclear envelope and is a component of the nuclear pore-associated steps of sumoylation and mRNA export in plants. Mutations affect flowering time regulation and other developmental processes. Probably acts in the same pathway…
AT4G37530	1.60329	7.91558e-17	3.12658e-15	UP				√		√				Peroxidase superfamily protein;(source:Araport11)
AT2G17520	1.60295	2.15595e-17	9.33063e-16	UP		√		√					(IRE1A);ARABIDOPSIS THALIANA INOSITOL REQUIRING 1-2 (ATIRE1-2);INOSITOL REQUIRING 1-2 (IRE1-2); (ATIRE1A)	Encodes a endoribonuclease/protein kinase IRE1-like protein that is predicted to form a type I transmembrane protein structure and contain kinase/endoribonuclease domains at their C-terminal halves. The transcript levels for several ER-stress responsive genes, including six protein disulfide isomerases (PDIs), BiP2, and AtbZIP60 are not affected in ire1-2 null mutants. The mRNA is cell-to-cell mo…
AT5G06460	1.60277	2.64706e-12	4.4046e-11	UP							√		UBIQUITIN ACTIVATING ENZYME 2 (UBA 2);ARABIDOPSIS THALIANA UBIQUITIN ACTIVATING ENZYME 2 (ATUBA2)	Encodes a ubiquitin-activating enzyme (E1), involved in the first step in conjugating multiple ubiquitins to proteins targeted for degradation. Gene is expressed in most tissues examined. The mRNA is cell-to-cell mobile.
AT2G33050	1.60196	0.00705933	0.0142817	UP									#N/A	#N/A
AT4G29790	1.60156	2.03457e-09	1.751e-08	UP										serine/arginine repetitive matrix protein;(source:Araport11)
AT2G18700	1.60023	6.80926e-19	3.7727e-17	UP							√		(ATTPSB);TREHALOSE PHOSPHATASE/SYNTHASE 11 (TPS11);TREHALOSE-6-PHOSPHATE SYNTHASE 11 (TPS11);TREHALOSE PHOSPHATASE/SYNTHASE 11 (ATTPS11)	Encodes an enzyme putatively involved in trehalose biosynthesis. The protein has a trehalose synthase (TPS)-like domain that may or may not be active as well as a trehalose phosphatase (TPP)-like domain.
AT3G11402	1.60008	1.93644e-09	1.67335e-08	UP				√						Cysteine/Histidine-rich C1 domain family protein;(source:Araport11)
AT3G08530	1.59879	7.69627e-15	2.17919e-13	UP									(ATCHC2);CLATHRIN HEAVY CHAIN 2 (CHC2)	CHC2 heavy chain subunit of clathrin. Involved in vesicle mediated trafficking. Mutants show reduced rates of endocytosis and defects clathrin mediated exocytosis Mutants have increased drought tolerance due to defects in stomatal movement.
AT1G13310	1.59858	0.00214392	0.00486985	UP					√	√				Endosomal targeting BRO1-like domain-containing protein;(source:Araport11)
AT2G21380	1.59857	5.30383e-11	6.51459e-10	UP										Kinesin motor family protein;(source:Araport11)
AT4G11070	1.59747	0.000211418	0.000604136	UP				√					(AtWRKY41); (WRKY41)	member of WRKY Transcription Factor; Group III
AT5G17330	1.59652	6.61201e-06	2.66161e-05	UP				√		√			(ATGAD1);GLUTAMATE DECARBOXYLASE (GAD);GLUTAMATE DECARBOXYLASE 1 (GAD1)	Encodes one of two isoforms of glutamate decarboxylase. The mRNA is cell-to-cell mobile.
AT5G13690	1.59649	1.54728e-07	8.89244e-07	UP										Encodes an enzyme that is predicted to act as an alpha-N-acetylglucosaminidase (NAGLU). An naglu mutant arrests early in seed development but does not appear to have male or female gametophytic defects. Transcript levels for this gene are increased during reproductive development.
AT4G02480	1.59614	3.19866e-16	1.15242e-14	UP										AAA-type ATPase family protein;(source:Araport11)
AT5G01220	1.59614	2.67566e-18	1.35101e-16	UP										Encodes a UDP-sulfoquinovose:DAG sulfoquinovosyltransferase that is involved in sulfolipid biosynthesis and whose expression is responsive to both phosphate (Pi) and phosphite (Phi) in both roots and shoots.
AT1G01320	1.59579	8.34638e-15	2.34064e-13	UP							√			Encodes REDUCED CHLOROPLAST COVERAGE 1 (REC1). Located in the nucleus and cytosol. Contributes to establishing the size of the chloroplast compartment.
AT3G11910	1.59515	1.60157e-17	7.23174e-16	UP							√			ubiquitin-specific protease 13;(source:Araport11)
AT3G27700	1.59416	1.48609e-10	1.6557e-09	UP										zinc finger (CCCH-type) family protein / RNA recognition motif (RRM)-containing protein;(source:Araport11)
AT4G23160	1.59335	1.72479e-08	1.22185e-07	UP		√	√	√			√			Encodes a cysteine-rich receptor-like protein kinase.
AT3G17810	1.59284	2.06717e-21	1.66184e-19	UP				√		√	√		PYRIMIDINE 1 (PYD1)	Encodes a protein predicted to have dihydropyrimidine dehydrogenase activity. Its activity has not been demonstrated in vivo, but, it is required for efficient uracil catabolism in Arabidopsis. It localizes to the plastid.
AT3G59290	1.59216	2.69339e-11	3.55306e-10	UP										ENTH/VHS family protein;(source:Araport11)
AT5G19010	1.59198	9.74561e-15	2.70443e-13	UP									MITOGEN-ACTIVATED PROTEIN KINASE 16 (MPK16)	member of MAP Kinase
AT1G29170	1.59197	1.13418e-06	5.39837e-06	UP									(WAVE2)	Encodes a member of the SCAR family.These proteins are part of a complex (WAVE) complex.The SCAR subunit activates the ARP2/3 complex which in turn act as a nucleator for actin filaments.
AT1G56145	1.5914	7.47532e-07	3.70155e-06	UP										Leucine-rich repeat transmembrane protein kinase;(source:Araport11)
AT5G27650	1.59105	1.28508e-14	3.45271e-13	UP									PWWP DOMAIN PROTEIN 1 (PDP1)	PWWP domain protein involved in regulation of FLC and flowering time.
AT4G00550	1.59068	2.48879e-11	3.30227e-10	UP										encodes a UDP-galactose-dependent digalactosyldiacylglycerol(DGDG) synthase. Located in chloroplast outer membrane.
AT3G48150	1.5903	5.42826e-06	2.22692e-05	UP										anaphase-promoting complex or cyclosome subunit
AT2G27090	1.59018	1.51189e-08	1.0818e-07	UP							√			bZIP transcription factor (DUF630 and DUF632);(source:Araport11)
AT3G18100	1.59013	1.60163e-05	5.93303e-05	UP										Member of the R2R3 transcription factor gene family.
AT1G03080	1.58969	5.46439e-12	8.53161e-11	UP										kinase interacting (KIP1-like) family protein;(source:Araport11)
AT4G21680	1.58934	0.000881092	0.00219817	UP				√	√	√			NITRATE TRANSPORTER 1.8 (NRT1.8); (ATNPF7.2);NRT1/ PTR FAMILY 7.2 (NPF7.2)	Encodes a nitrate transporter (NRT1.8). Functions in nitrate removal from the xylem sap. Mediates cadmium tolerance.
AT2G06210	1.58917	9.59866e-13	1.74444e-11	UP									EARLY FLOWERING 8 (ELF8);VERNALIZATION INDEPENDENCE 6 (VIP6)	Encodes a yeast CTR9 homolog that is involved in the control of flowering time by elevating FLC expression to a level that creates the vernalization-responsive, winter-annual habit. Yeast CTR9 is a component of a five-member PAF1 complex that associates with RNA pol II and is thought to regulate gene expression by recruiting SET1 (a histone 3 Lys 4 [H3-K4] methyl transferase) to the initially tra…
AT5G57240	1.58906	0.00299406	0.00658848	UP				√		√				OSBP(oxysterol binding protein)-related protein 4C;(source:Araport11)
AT3G44480	1.58904	2.10903e-14	5.4521e-13	UP										Encodes a TIR-NB-LRR R-protein RPP1 that confers resistance to Peronospora parasitica (downy mildew).
AT5G18590	1.58855	7.26745e-11	8.65173e-10	UP										Galactose oxidase/kelch repeat superfamily protein;(source:Araport11)
AT5G18270	1.58773	2.43844e-12	4.11425e-11	UP		√	√	√		√			ARABIDOPSIS NAC DOMAIN CONTAINING PROTEIN 87 (ANAC087)	NAC domain containing protein 87;(source:Araport11)
AT5G64270	1.58767	1.17433e-19	7.2511e-18	UP										splicing factor;(source:Araport11)
AT3G13300	1.58751	1.48481e-15	4.71915e-14	UP										Encodes VCS (VARICOSE). Involved in mRNA decapping. VCS forms a mRNA decapping complex with DCP1 (At1g08370) and DCP2 (At5g13570). Unlike DCP2, VCS itself does not have mRNA decapping activity in vitro. DCP1, DCP2 and VCS colocalize in cytoplasmic loci, which are putative Arabidopsis mRNA processing bodies. Null mutants of DCP1, DCP2, and VCS accumulate capped mRNAs with a reduced degradation rat…
AT3G54460	1.5875	1.29801e-10	1.46124e-09	UP										SNF2 domain-containing protein / helicase domain-containing protein / F-box family protein;(source:Araport11)
AT5G27970	1.58731	4.83568e-11	5.98259e-10	UP										ARM repeat superfamily protein;(source:Araport11)
AT4G16310	1.58721	1.94688e-11	2.65897e-10	UP										FAD-dependent lysine-specific histone demethylase involved in the control of flowering time.
AT4G29940	1.58675	1.28106e-08	9.28303e-08	UP									PATHOGENESIS RELATED HOMEODOMAIN PROTEIN A (PRHA)	Homeodomain protein (PRHA). Expression of the gene differs in various vegetative and floral plant tissues and is positively influenced by the phytohormone auxin. It is often associated with regions of developing vascular tissue. The prha promoter is highly responsive to the synthetic auxin, naphthalene acetic acid, in transient assays using tobacco protoplasts. The PRHA protein has the capacity t…
AT5G18525	1.58648	1.85232e-11	2.53533e-10	UP									GREEN FLUORESCENT SEED 12 (GFS12)	Encodes a BEACH domain containing protein that is involved in targeting storage proteins to the protein storage vacuoles and effector triggered immunity to Psuedomonas syringae.
AT5G61140	1.58614	4.76959e-11	5.90795e-10	UP									(BRR2C)	Encodes a predicted protein with 30% identity with MER3/RCK. Similar to yast Brr2p DEAD/DExH box ATP-dependent RNA helicase.
AT3G23780	1.58564	9.25453e-12	1.36096e-10	UP									(NRPE2);OVEREXPRESSOR OF CATIONIC PEROXIDASE 1 (OCP1);DEFECTIVE IN MERISTEM SILENCING 2 (DMS2);NUCLEAR RNA POLYMERASE D2A (NRPD2A); (DRD2); (NRPD2)	This gene encodes the second largest, catalytic subunit of the nuclear DNA-dependent RNA polymerase IV (aka RNA polymerase D). The NRPD2 protein is found at nuclear foci that overlap or are adjacent to chromocentromeres but are not fully coincident with chromocentromeres. The loss of NRPD2 leads to the loss of cytosine methylation at pericentromeric 5S genes and AtSN1 retroelements but has no dis…
AT1G16030	1.58515	5.93048e-05	0.00019197	UP						√			HEAT SHOCK PROTEIN 70B (Hsp70b)	heat shock protein 70B;(source:Araport11)
AT3G52240	1.58498	1.92033e-12	3.31929e-11	UP										transcriptional regulator ATRX;(source:Araport11)
AT1G19180	1.58489	2.5915e-18	1.31175e-16	UP		√		√						JAZ1 is a nuclear-localized protein involved in jasmonate signaling. JAZ1 transcript levels rise in response to a jasmonate stimulus. JAZ1 can interact with the COI1 F-box subunit of an SCF E3 ubiquitin ligase in a yeast-two-hybrid assay only in the presence of jasmonate-isoleucine (JA-ILE) or coronatine. Application of jasmonate methyl ester to Arabidopsis roots reduces the levels of a JAZ1:GUS …
AT5G11490	1.58373	6.24557e-13	1.1855e-11	UP										Encodes a component of the AP4 complex and is involved in vacuolar sorting of storage proteins.
AT4G18980	1.58343	3.18023e-05	0.000109411	UP			√	√		√			ATS40-3 (AtS40-3)	Encodes a nuclear-targeted protein AtS40-3 that modulates senescence associated gene expression.
AT1G77800	1.58342	2.70077e-13	5.55324e-12	UP									PACLOBUTRAZOL RESISTANCE2 (PRE2)	PHD finger family protein;(source:Araport11)
AT2G47410	1.58311	1.08788e-12	1.95971e-11	UP										WD40 domain-containing protein;(source:Araport11)
AT3G47910	1.58306	2.49303e-13	5.17804e-12	UP										Ubiquitin carboxyl-terminal hydrolase-related protein;(source:Araport11)
AT4G12120	1.58261	1.2584e-07	7.39809e-07	UP		√		√			√		(SEC1B); (ATSEC1B)	member of KEULE Gene Family
AT2G07170	1.58256	0.00032774	0.000900866	UP										ARM repeat superfamily protein;(source:Araport11)
AT5G63680	1.58237	2.35566e-15	7.24003e-14	UP				√		√				Pyruvate kinase family protein;(source:Araport11)
AT1G70620	1.58193	3.71824e-10	3.76228e-09	UP										cyclin-like protein;(source:Araport11)
AT1G65800	1.58172	9.27807e-18	4.35241e-16	UP		√								Encodes a putative receptor-like serine/threonine protein kinases that is similar to brassica self-incompatibility (S) locus. expressed in specifically in cotyledons, leaves, and sepals, in correlation with the maturation of these structures. Together with AtPUB9, it is required for auxin-mediated lateral root development under phosphate-starved conditions.The mRNA is cell-to-cell mobile.
AT2G39340	1.58164	1.36167e-10	1.52788e-09	UP									YEAST SAC3 HOMOLOG A (SAC3A); (AtSAC3A)	Putative mRNA export factor that is highly co-expressed with PRP4KA.
AT2G47180	1.58124	7.46847e-22	6.32949e-20	UP							√		GALACTINOL SYNTHASE 1 (AtGolS1);GALACTINOL SYNTHASE 1 (GolS1)	GolS1 is a galactinol synthase that catalyzes the formation of galactinol from UDP-galactose and myo-inositol. GolS1 transcript levels rise in response to methyl viologen, an oxidative damage-inducing agent. Plants over-expressing GolS1 have increased tolerance to salt, chilling, and high-light stress.
AT3G43210	1.58092	1.35712e-05	5.10571e-05	UP						√				Encodes a kinesin TETRASPORE. Required for cytokinesis in pollen. In mutants, all four microspore nuclei remain within the same cytoplasm after meiosis.
AT3G63180	1.58068	1.69088e-10	1.85662e-09	UP									TIC-LIKE (TKL);TICKLE (ATTKL)	TIC-like protein;(source:Araport11)
AT3G15730	1.58046	2.96917e-22	2.72951e-20	UP									(PLD);PHOSPHOLIPASE D ALPHA 1 (PLDALPHA1)	Encodes phospholipase D alpha 1 (PLD alpha 1). Positive regulator of abscisic acid (ABA) mediated stomatal movements. PLD alpha 1 plays an important role in seed deterioration and aging in Arabidopsis. The mRNA is cell-to-cell mobile.
AT2G01920	1.58036	0.00783155	0.0156891	UP						√			(PICALM9C)	ENTH/VHS/GAT family protein;(source:Araport11)
AT1G02580	1.58027	0.00525267	0.0109021	UP										Encodes the imprinted gene MEA that belongs to Polycomb Repressive Complex 2 (PRC2) and has a SET domain for methyltransferase activity and is involved in the stable transcriptional silencing of target genes. It negatively regulates seed development in the absence of fertilization. Mutations in this locus result in embryo lethality. MEA is imprinted in the endosperm. The maternal allele is expres…
AT3G60240	1.58017	1.35405e-15	4.33043e-14	UP									CUCUMOVIRUS MULTIPLICATION 2 (CUM2);EUKARYOTIC TRANSLATION INITIATION FACTOR 4G (EIF4G)	protein synthesis initiation factor 4G (EIF4G). A mutation in this gene (cum2-1) results in decreased accumulation of CMV coat protein in upper, uninoculated leaves. Likely affects cell-to-cell movement of the virus, also affects TCV multiplication.
AT5G16910	1.58008	1.37973e-18	7.30863e-17	UP	√	√		√					(ATCSLD2);CELLULOSE-SYNTHASE LIKE D2 (CSLD2)	encodes a gene similar to cellulose synthase. Located in Golgi membranes. The mRNA is cell-to-cell mobile.
AT5G54160	1.57947	6.17068e-14	1.45234e-12	UP				√		√			O-METHYLTRANSFERASE 3 (OMT3); (ATCOMT);O-METHYLTRANSFERASE 1 (ATOMT1);O-METHYLTRANSFERASE 1 (OMT1);CAFFEATE O-METHYLTRANSFERASE 1 (COMT1)	A caffeic acid/5-hydroxyferulic acid O-methyltransferase. Interacts with 14-4-3 proteins in yeast 2 hybrid assay. AtOMT1 (At5g54160) encodes a flavonol 3?-O-methyltransferase that is highly active towards quercetin and myricetin. The substrate specificity identifies the enzyme as flavonol 3?-methyltransferase which replaces the former annotation of the gene to encode a caffeic acid/5-hydroxyferul…
AT5G55040	1.579	4.93709e-13	9.58432e-12	UP										DNA-binding bromodomain-containing protein;(source:Araport11)
AT1G66700	1.57893	6.19246e-13	1.17842e-11	UP				√	√				(PXMT1)	A member of the Arabidopsis SABATH methyltransferase gene family. Encodes PXMT1, a methyltransferase that methylates 1,7-paraxanthine.
AT3G51540	1.57892	0.00809876	0.0161644	UP						√				mucin-5AC-like protein;(source:Araport11)
AT2G07360	1.57887	2.57927e-13	5.34091e-12	UP									TPLATE-ASSOCIATED SH3 DOMAIN CONTAINING PROTEIN (TASH3)	TPLATE-associated SH3 domain containing protein.
AT1G56290	1.57857	2.78518e-08	1.89123e-07	UP							√			CwfJ-like family protein;(source:Araport11)
AT1G34180	1.57753	4.54213e-06	1.90028e-05	UP			√	√		√				NAC domain containing protein 16;(source:Araport11)
AT1G29640	1.57744	5.10148e-11	6.27357e-10	UP	√	√		√		√				senescence regulator (Protein of unknown function, DUF584);(source:Araport11)
AT3G59020	1.57694	1.19678e-18	6.47337e-17	UP										ARM repeat superfamily protein;(source:Araport11)
AT2G37080	1.57683	5.28322e-09	4.16562e-08	UP										Encodes RIP2 (ROP interactive partner 2), a putative Rho protein effector, interacting specifically with the active form of ROPs (Rho proteins of plants).
AT5G47580	1.5759	3.32053e-07	1.77824e-06	UP							√		ALTERED SEED GERMINATION 7 (ASG7)	transmembrane protein;(source:Araport11)
AT5G01225	1.57507	0.00438126	0.00926224	UP				√						josephin-like protein;(source:Araport11)
AT1G17380	1.57491	1.6807e-07	9.56532e-07	UP	√	√		√			√			jasmonate-zim-domain protein 5;(source:Araport11)
AT1G01340	1.57466	1.63128e-11	2.2672e-10	UP		√							CYCLIC NUCLEOTIDE GATED CHANNEL 10 (CNGC10)	member of Cyclic nucleotide gated channel family
AT4G03430	1.57465	1.49006e-15	4.72121e-14	UP				√						Encodes a nuclear protein similar to the human U5 small ribonucleoprotein-associated 102-kD protein and to the yeast pre-mRNA splicing factors Prp1p and Prp6p. STA1 expression is upregulated by cold stress, and the sta1-1 mutant is defective in the splicing of the cold-induced COR15A gene. Luciferase imaging was used to isolate a recessive mutant, sta1-1, with enhanced stability of the normally u…
AT5G58410	1.57443	4.00082e-11	5.02863e-10	UP										HEAT/U-box domain-containing protein;(source:Araport11)
AT1G70060	1.57269	1.18515e-09	1.07408e-08	UP										Encodes a homolog of the transcriptional repressor SIN3 (AT1G24190).The mRNA is cell-to-cell mobile.
AT3G57270	1.57219	0.000662139	0.00169822	UP			√				√		BETA-1,3-GLUCANASE 1 (BG1);&#946;-1,3-GLUCANASE 1 (GNS1)	encodes a member of glycosyl hydrolase family 17
AT3G17900	1.57218	9.34861e-14	2.12468e-12	UP										unknown protein;(source:TAIR10)
AT1G61140	1.57176	6.48474e-12	9.94294e-11	UP							√		EMBRYO SAC DEVELOPMENT ARREST 16 (EDA16);SNF2-RING-HELICASE?LIKE 4 (FRG4)	SNF2 domain-containing protein / helicase domain-containing protein / zinc finger protein-like protein;(source:Araport11)
AT3G24180	1.57016	1.09618e-11	1.5881e-10	UP										Beta-glucosidase, GBA2 type family protein;(source:Araport11)
AT3G10530	1.57009	1.95442e-07	1.09739e-06	UP				√						Transducin/WD40 repeat-like superfamily protein;(source:Araport11)
AT5G45190	1.56982	6.36941e-11	7.67174e-10	UP										Encodes a cyclin T partner CYCT1;5. Plays important roles in infection with Cauliflower mosaic virus (CaMV).
AT1G63020	1.56959	0.000210248	0.000601129	UP				√		√				Encodes the unique largest subunit of nuclear DNA-dependent RNA polymerase IV; homologous to budding yeast RPB1 and the E. coli RNA polymerase beta prime subunit. Required for posttranscriptional gene silencing.
AT5G61790	1.56865	8.50842e-26	1.097e-23	UP									CALNEXIN 1 (CNX1); (ATCNX1)	calnexin 1;(source:Araport11)
AT3G23670	1.56859	5.55177e-05	0.000180911	UP									(PAKRP1L); (KINESIN-12B)	Microtubule motor kinesin PAKRP1L/Kinesin-12B. Together with PAKRP1/Kinesin-12A, serve as linkers of the plus ends of antiparallel microtubules in the phragmoplast.
AT3G28540	1.56799	9.05447e-12	1.33537e-10	UP		√	√	√						P-loop containing nucleoside triphosphate hydrolases superfamily protein;(source:Araport11)
AT3G17310	1.56773	1.18058e-08	8.61887e-08	UP										Encodes DRM3 (Domains Rearranged Methyltransferase3), a catalytically mutated paralog of the cytosine methyltransferase DRM2. Despite being catalytically mutated, DRM3 is required for normal maintenance of non-CG DNA methylation, establishment of RNA-directed DNA methylation triggered by repeat sequences and accumulation of repeat-associated small RNAs.
AT3G15534	1.56768	5.23642e-05	0.00017159	UP				√		√				hypothetical protein;(source:Araport11)
AT4G11380	1.56684	4.24464e-20	2.76238e-18	UP										Adaptin family protein;(source:Araport11)
AT4G05320	1.56617	1.69095e-18	8.84298e-17	UP							√			One of five polyubiquitin genes in A. thaliana. These genes encode the highly conserved 76-amino acid protein ubiquitin that is covalently attached to substrate proteins targeting most for degradation. Polyubiquitin genes are characterized by the presence of tandem repeats of the 228 bp that encode a ubiquitin monomer. Induced by salicylic acid. Independent of NPR1 for their induction by salicyli…
AT3G27260	1.56556	1.20406e-13	2.66845e-12	UP										Kinase like protein with similarity to yeast BDF1 and human RING3 protein, which have two bromodomains GTE8 has a single bromodomain
AT5G19400	1.56531	7.36107e-16	2.50668e-14	UP										Encodes SMG7, a protein that possesses an evolutionarily conserved EST1 domain and exhibits strong homology to human SMG6 (EST1A) and SMG7 (EST1C) proteins. SMG7 plays an evolutionarily conserved role in nonsense-mediated RNA decay (NMD). Required for exit from meiosis. Hypomorphic smg7 alleles render mutant plants sterile by causing an unusual cell-cycle arrest in anaphase II that is characteriz…
AT1G22620	1.56402	1.46468e-09	1.29983e-08	UP									SUPPRESSOR OF ACTIN 1 (ATSAC1);SUPPRESSOR OF ACTIN 1 (SAC1)	SAC domain phosphoinositide (3,5)P2 phosphatase. Colocalized with a Golgi Marker. Required for normal cell morphogenesis, cell wall synthesis, and actin organization.
AT5G19550	1.56356	2.00442e-18	1.02984e-16	UP				√					ASPARTATE AMINOTRANSFERASE 2 (ASP2);ASPARTATE AMINOTRANSFERASE 2 (AAT2)	Nitrogen metabolism. Major cytosolic isoenzyme controlling aspartate biosynthesis in the light. The mRNA is cell-to-cell mobile.
AT5G45520	1.5632	0.00241851	0.00543158	UP				√						Leucine-rich repeat (LRR) family protein;(source:Araport11)
AT4G38230	1.56303	0.00093679	0.00232365	UP										member of Calcium Dependent Protein Kinase
AT1G23850	1.56301	3.65036e-07	1.93766e-06	UP										transmembrane protein;(source:Araport11)
AT5G57990	1.5624	3.23958e-13	6.5819e-12	UP									UBIQUITIN-SPECIFIC PROTEASE 23 (UBP23)	Encodes a ubiquitin-specific protease.
AT2G42890	1.56223	4.18231e-14	1.02068e-12	UP				√		√			MEI2-LIKE 2 (ML2);MEI2-LIKE 2 (AML2)	A member of mei2-like gene family, predominantly plant-based family of genes encoding RNA binding proteins with characteristic presence of a highly conserved RNA binding motif first described in the mei2 gene of the fission yeast S. pombe. In silico analyses reveal nine mei2 -like genes in A. thaliana. They were grouped into four distinct clades, based on overall sequence similarity and subfamily…
AT1G75310	1.5617	8.15289e-09	6.17187e-08	UP										auxin-like 1 protein;(source:Araport11)
AT1G15750	1.56115	9.72788e-18	4.553e-16	UP							√		TOPLESS (TPL);WUS-INTERACTING PROTEIN 1 (WSIP1)	Encodes a protein with several WD40 repeats at the C-terminus and predicted protein-protein interaction domains at the N-terminus. Together with the TOPLESS-RELATED PROTEINS (TPRs), it is thought to be involved in transcriptional repression of root-promoting genes in the top help of the embryo during the transition stage of embryogenesis. The ability of IAA12 to repress transcription is diminishe…
AT1G03740	1.56067	7.12823e-12	1.07606e-10	UP		√		√			√			Protein kinase superfamily protein;(source:Araport11)
AT2G35940	1.56059	5.47143e-16	1.90756e-14	UP									BEL1-LIKE HOMEODOMAIN 1 (BLH1)	Encodes a member of the BEL-like homeodomain protein family. Ecotopic expression in the embryo sac leads to defects in nuclear migration and cellularization and embryo sacs with multiple egg cells. Loss of function alleles have no female gametophyte defects. The ecotopic expression phenotype requires KNAT3 because it can be suppressed by loss of KNAT3 function alleles. Localized to the nucleus bu…
AT4G36270	1.55994	0.000607815	0.00157405	UP									MICRORCHIDIA3 (MORC3)	Member of the microrchidia protein family which have been described as epigenetic regulators and plant immune mediators, contains a hallmark GHKL-type ATPase domain in N-terminus.
AT5G62090	1.55961	1.06765e-10	1.22684e-09	UP										Encodes a protein that functions with LUH to promote Al binding to the root cell wall.
AT2G38040	1.55902	9.80095e-17	3.7981e-15	UP							√		ACETYL CO-ENZYME A CARBOXYLASE CARBOXYLTRANSFERASE ALPHA SUBUNIT (CAC3)	encodes the carboxyltransferase alpha subunit of acetyl-CoA carboxylase, involved in de novo fatty acid biosynthesis
AT5G53120	1.55878	6.98676e-21	5.17071e-19	UP				√		√				encodes a novel spermine synthase and is a paralog of previously characterized spermidine synthases, SPDS1 and SPDS2. SPDS3 forms heterodimers with SDPS2, which in turn forms heterodimers with SDPS1 in vivo. The gene does not complement speDelta3 deficiency of spermidine synthase in yeast but DOES complement speDelta4 deficiency.
AT1G61850	1.55844	3.6661e-08	2.41889e-07	UP										Encodes a non-specific lipase that hydrolyzes phospholipids as well as galactolipids, at both sn-1 and sn-2 positions. Involved in basal jasmonic acid biosynthesis by releasing the precursor fatty acid from membrane lipids. Mutant plants were impacted in resistance to fungus B. cinerea.
AT2G22010	1.55812	7.47604e-12	1.12031e-10	UP		√							RELATED TO KPC1 (RKP)	Encodes a protein predicted to act as a RING E3 ubiquitin ligase. It appears to regulate the stability of the KRP1/ICK1 cyclin dependent kinase inhibitor. Induced by beet severe curly virus (BSCTV) C4 protein.
AT1G10170	1.55805	1.55396e-20	1.10229e-18	UP										Encodes AtNFXL1, a homologue of the putative human transcription repressor NF-X1. Functions as a negative regulator of the trichothecene phytotoxin-induced defense response.
AT3G27530	1.55782	1.10101e-12	1.97989e-11	UP									MAIGO 4 (MAG4);GOLGIN CANDIDATE 6 (GC6)	This gene is predicted to encode a protein that functions as a Golgi apparatus structural component known as a golgin in mammals and yeast. A fluorescently-tagged version of GC6 co-localizes with Golgi markers, and this localization appears to be replicated using the C-terminal (225 aa) portion of the protein.
AT5G04720	1.55764	4.97439e-19	2.80151e-17	UP				√			√		PHOENIX 21 (PHX21);ADR1-LIKE 2 (ADR1-L2)	Encodes a member of the ADR1 family nucleotide-binding leucine-rich repeat (NB-LRR) immune receptors. The mRNA is cell-to-cell mobile.
AT3G14840	1.55743	1.02099e-14	2.80568e-13	UP	√	√							LYSM RLK1-INTERACTING KINASE 1 (LIK1)	Encodes LRR-RLK protein that is localized to the plasma membrane and is involved in regulation of plant innate immunity to microbes. LIK1 is phosphorylated by CERK1, a kinase involved in chitin perception. The mRNA is cell-to-cell mobile.
AT4G31880	1.55717	2.43741e-14	6.23808e-13	UP									(ATPDS5C); (PDS5C)	One of 5 PO76/PDS5 cohesion cofactor orthologs of Arabidopsis.
AT2G14610	1.55703	2.78238e-19	1.6533e-17	UP			√	√		√			(ATCAPE9);PATHOGENESIS-RELATED GENE 1 (PR1);PATHOGENESIS-RELATED GENE 1 (PR 1);PATHOGENESIS-RELATED GENE 1 (ATPR1)	PR1 gene expression is induced in response to a variety of pathogens. It is a useful molecular marker for the SAR response. Though the Genbank record for the cDNA associated to this gene is called 'PR-1-like', the sequence actually corresponds to PR1. Expression of this gene is salicylic-acid responsive.
AT2G23140	1.55696	4.06107e-09	3.2958e-08	UP										PUB4 encodes a functional ubiquitin-protein ligase. The gene is expressed in most plant tissues and the protein localizes to the nucleus. PUB4 has been recovered as a second site suppressor from several different genetic screens and from these, it has been inferred to have roles in regulating root development, pollen tapetum development and ROS induced chloroplast degredation.
AT3G01370	1.55692	4.45218e-12	7.0697e-11	UP							√		ARABIDOPSIS THALIANA CRM FAMILY MEMBER 2 (ATCFM2);CRM FAMILY MEMBER 2 (CFM2)	Encodes a protein containing a CRM domain that is involved in group I and group II intron splicing.
AT5G15580	1.55691	4.07936e-11	5.11792e-10	UP									(ATLNG1);LONGIFOLIA1 (LNG1);TON1 RECRUITING MOTIF 2 (TRM2)	Encodes LONGIFOLIA1 (LNG1). Regulates leaf morphology by promoting cell expansion in the leaf-length direction. The LNG1 homologue LNG2 (At3g02170) has similar function.
AT2G20825	1.55671	0.00874425	0.0172928	UP									ULTRAPETALA 2 (ULT2)	Developmental regulator, ULTRAPETALA;(source:Araport11)
AT1G53625	1.55631	4.02876e-08	2.63696e-07	UP		√		√		√	√			hypothetical protein;(source:Araport11)
AT4G27480	1.55628	5.93751e-07	3.0017e-06	UP			√	√		√				Core-2/I-branching beta-1,6-N-acetylglucosaminyltransferase family protein;(source:Araport11)
AT5G26860	1.55517	1.10544e-10	1.26248e-09	UP				√					LON PROTEASE 1 (LON1); (LON_ARA_ARA)	Encodes a member of the Lon protease-like proteins (Lon1/At5g26860, Lon2/At5g47040, Lon3/At3g05780, Lon4/At3g05790). Lon is a multifunctional ATP-dependent protease which exists in bacteria, archaea and within organelles in eukaryotic cells. Lon proteases are responsible for the degradation of abnormal, damaged and unstable proteins. The mRNA is cell-to-cell mobile.
AT1G03380	1.55511	1.3739e-11	1.94644e-10	UP									HOMOLOG OF YEAST AUTOPHAGY 18 (ATG18) G (ATG18G);HOMOLOG OF YEAST AUTOPHAGY 18 (ATG18) G (ATATG18G)	yeast autophagy 18 G-like protein;(source:Araport11)
AT1G29370	1.55511	1.09253e-13	2.42958e-12	UP										RNA polymerase II degradation factor-like protein (DUF1296);(source:Araport11)
AT3G21295	1.55465	7.58161e-08	4.66176e-07	UP									PRO-TRP-PRO-TRP PROTEIN 3 (PWWP3)	Pro-Trp-Pro-Trp repeat protein.
AT1G02990	1.55347	1.97099e-10	2.12772e-09	UP										hypothetical protein;(source:Araport11)
AT1G76950	1.55325	4.24586e-10	4.25624e-09	UP									(PRAF1)	Regulator of chromosome condensation (RCC1) family with FYVE zinc finger domain-containing protein;(source:Araport11)
AT1G72700	1.55313	1.53164e-14	4.02031e-13	UP						√	√			ATPase E1-E2 type family protein / haloacid dehalogenase-like hydrolase family protein;(source:Araport11)
AT1G29350	1.5528	5.58762e-14	1.32577e-12	UP										RNA polymerase II degradation factor-like protein (DUF1296);(source:Araport11)
AT1G05630	1.55277	2.82867e-15	8.59077e-14	UP		√								Encodes an inositol polyphosphate 5-phosphatase with phosphatase activity toward only Ins(1,4,5)P3. Induced in response to ABA and wounding treatments. Expressed in young seedlings and flowers, while no transcripts were detectable in maturated roots, stems, and rosette leaves Modulates the development of cotyledon veins through its regulation of auxin homeostasis. Involved in blue light light?sti…
AT3G15120	1.55276	2.17831e-08	1.51221e-07	UP										Encodes BRP1, an ATPase domain-containing protein that interacts with BRAT1 to negatively regulate transcriptional silencing at methylated genomic regions.
AT4G24110	1.55269	0.00292748	0.0064579	UP		√		√		√				NADP-specific glutamate dehydrogenase;(source:Araport11)
AT4G16340	1.55248	4.22004e-16	1.49157e-14	UP										Encodes SPIKE1 (SPK1), the lone DOCK family guanine nucleotide exchange factor (GEF) in Arabidopsis. SPK1 is a peripheral membrane protein that accumulates at, and promotes the formation of, a specialized domain of the endoplasmic reticulum (ER) termed the ER exit site (ERES). SPK1 promotes polarized growth and cell-cell adhesion in the leaf epidermis. Mutant has seedling lethal; cotyledon, leaf-…
AT3G26220	1.55243	9.14115e-16	3.06199e-14	UP	√	√	√	√	√				CYTOCHROME P450, FAMILY 71, SUBFAMILY B, POLYPEPTIDE 3 (CYP71B3)	cytochrome P450 monooxygenase
AT4G36180	1.55242	3.41509e-10	3.48132e-09	UP										Leucine-rich receptor-like protein kinase family protein;(source:Araport11)
AT5G13630	1.55159	3.32516e-20	2.21317e-18	UP									GENOMES UNCOUPLED 5 (GUN5);CONDITIONAL CHLORINA (CCH);H SUBUNIT OF MG-CHELATASE (CHLH); (CCH1);ABA-BINDING PROTEIN (ABAR)	Encodes magnesium chelatase involved in plastid-to-nucleus signal transduction.
AT2G33580	1.55121	2.68205e-13	5.52583e-12	UP	√	√		√					LYSM-CONTAINING RECEPTOR-LIKE KINASE 5 (LYK5); (ATLYK5)	Encodes a putative LysM-containing receptor-like kinase. LYK5 is a major chitin receptor and forms a chitin-induced complex with related kinase CERK1. Based on protein sequence alignment analysis, it was determined as a pseudo kinase due to a lack of the ATP-binding P-loop in the kinase domain.
AT5G12400	1.55088	7.38889e-10	7.02887e-09	UP										PHD-finger and DNA binding domain-containing protein;(source:Araport11)
AT5G08390	1.55031	1.71112e-07	9.71689e-07	UP									KATANIN P80 SUBUNIT 3 (KTN80.3)	One of four katanin p80 subunits. Involved in targeting of katanin complex to crossover and branch points to properly sever microtubules.
AT1G27770	1.55005	2.08509e-19	1.24983e-17	UP	√	√		√			√			Encodes a chloroplast envelope Ca2+-ATPase with an N-terminal autoinhibitor.
AT4G31570	1.55002	2.84517e-12	4.70751e-11	UP										nucleoporin;(source:Araport11)
AT4G01290	1.54975	4.39636e-16	1.54855e-14	UP									CONSERVED BINDING OF EIF4E 1 (CBE1)	Protein with evolutionarily conserved eIF4E-binding motif in its N-terminal domain that can form mRNA cap?binding complexes and has the potential for regulating gene expression as a translation factor associated plant-specific cell cycle regulator.
AT5G25820	1.54933	6.1544e-10	5.93998e-09	UP			√	√		√				Exostosin family protein;(source:Araport11)
AT5G14590	1.5491	1.66063e-17	7.38457e-16	UP				√						Isocitrate/isopropylmalate dehydrogenase family protein;(source:Araport11)
AT4G24020	1.5483	1.55985e-15	4.9347e-14	UP							√			Encodes NIN Like Protein 7 (NLP7). Modulates nitrate sensing and metabolism. Mutants of NLP7 show features of nitrogen-starved plants and are tolerant to drought stress. Localized in the nucleus and functions as a putative transcription factor.The mRNA is cell-to-cell mobile.
AT1G60420	1.5481	1.3799e-14	3.67853e-13	UP									(ATNRX1);NUCLEOREDOXIN 1 (NRX1)	Reduce transmission through pollen. The mRNA is cell-to-cell mobile.
AT2G23740	1.54801	2.05422e-06	9.25732e-06	UP										Encodes a SET-domain protein SUVR5 that mediates H3K9me2 deposition and silencing at stimulus response genes in a DNA methylation-independent manner.
AT5G62000	1.54776	9.48862e-20	5.98513e-18	UP							√			Encodes an auxin response factor. Mutants have many defects including enlarged rosette leaves, reduced fertility, later senescence, hypocotyl elongation defects, enlarged seeds and enlarged cotyledons. May not mediate auxin effects. Increase in seed size due to increased cell proliferation.Phosphorylation of ARF2 relieves repression of transcription of HAK5 and thereby promotes potassium uptake. …
AT3G28030	1.54756	5.77253e-09	4.5184e-08	UP										Required for repair of pyrimidine-pyrimidinone (6-4) dimers.The mRNA is cell-to-cell mobile.
AT3G48470	1.5475	2.55462e-05	8.97664e-05	UP										embryo defective 2423;(source:Araport11)
AT1G08600	1.54732	6.86075e-11	8.21047e-10	UP									(ATRX)	The Arabidopsis ATRX harbours a N-terminal ADD domain and a C-terminal helicase domain and is devoid of the large central region involved in DAXX interaction in mammals. Arabidopsis ATRX mutant alleles are viable, but with reduced fertility. Their combination with mutants for the H3.3 chaperone HIRA impairs plant survival. ATRX loss affects cellular histone H3.3 pools and modulates the H3.1/H3.3 …
AT1G14610	1.54721	3.15833e-13	6.42319e-12	UP									TWIN 2 (TWN2);VALYL TRNA SYNTHETASE (VALRS)	Required for proper proliferation of basal cells.
AT1G55250	1.547	3.17145e-10	3.26052e-09	UP										Gene encodes one of two orthologous E3 ubiquitin ligases in Arabidopsis that are involved in monoubiquitination of histone H2B.
AT3G51620	1.547	1.37237e-09	1.22693e-08	UP										PAP/OAS1 substrate-binding domain superfamily;(source:Araport11)
AT5G07740	1.54678	1.51716e-12	2.65374e-11	UP										actin binding protein;(source:Araport11)
AT5G39720	1.54611	0.000174648	0.000507195	UP			√	√		√				avirulence induced protein 2 like protein;(source:Araport11)
AT1G53590	1.54562	6.19352e-08	3.87095e-07	UP									(NTMC2TYPE6.1); (NTMC2T6.1)	Calcium-dependent lipid-binding (CaLB domain) family protein;(source:Araport11)
AT1G05570	1.54545	7.81764e-15	2.20442e-13	UP										Encodes a callose synthase 1 catalytic subunit . Member of Glycosyltransferase Family- 48.
AT3G22790	1.54542	1.10842e-08	8.14431e-08	UP										Encodes a member of the NET superfamily of proteins that potentially couples different membranes to the actin cytoskeleton in plant cells. It binds filamentous actin and is localized to the plasma membrane and plasmodesmata.
AT1G71410	1.54404	1.06303e-15	3.52624e-14	UP									(SCYL2B)	One of two paralogs in Arabidopsis.SCYL2B is a membrane localized protein that interacts with components of clathrin-mediated vesicle trafficking pathways. Loss of both SCYL2B and .SCYL2A results in severe growth defects.
AT3G61740	1.54346	4.18593e-06	1.76567e-05	UP									(ATX3);SET DOMAIN PROTEIN 14 (SDG14)	Encodes SET domain containing protein that acts redundantly with ATX4/5 to regulate histone H3-K4 methylation.
AT3G01770	1.54237	3.23177e-14	8.04998e-13	UP									GLOBAL TRANSCRIPTION FACTOR GROUP E 11 (GTE11)	Bromodomain protein that functions as a negative regulator of sugar and ABA signaling.
AT3G45830	1.54206	2.6444e-07	1.44676e-06	UP							√			nuclear factor kappa-B-binding-like protein;(source:Araport11)
AT1G14370	1.54198	2.66305e-11	3.51756e-10	UP		√		√					KINASE 1 (KIN1);PBS1-LIKE 2 (PBL2);PROTEIN KINASE 2A (APK2A)	Encodes protein kinase APK2a. Protein is N-myristoylated.
AT1G47560	1.5417	0.000135885	0.000405478	UP						√			EXOCYST COMPLEX COMPONENT SEC3B (SEC3B)	Encodes a member of the exocyst complex gene family. The exocyst is a protein complex involved in tethering vesicles to the plasma membrane during regulated or polarized secretion.
AT4G32700	1.54166	9.45093e-07	4.57915e-06	UP									POLYMERASE THETA (POLQ);TEBICHI (TEB)	Encodes a DNA polymerase required for microhomology mediated repair of DNA double strand breaks and is required for T-DNA integration. The protein contains two conserved functional domains: an N-terminal superfamily II DNA/RNA helicase domain and a C-terminal prokaryotic-type DNA polymerase I domain. Required for regulated cell division and differentiation in meristems. Mutant plants show morphol…
AT3G04820	1.5413	4.14257e-08	2.70369e-07	UP										Pseudouridine synthase family protein;(source:Araport11)
AT1G61810	1.54096	0.00176987	0.00410618	UP						√				beta-glucosidase 45;(source:Araport11)
AT4G10860	1.53983	4.37132e-08	2.83493e-07	UP				√						hypothetical protein;(source:Araport11)
AT4G36650	1.53979	3.5265e-11	4.49585e-10	UP									PLANT-SPECIFIC TFIIB-RELATED PROTEIN (PBRP);PLANT-SPECIFIC TFIIB-RELATED PROTEIN (ATPBRP)	Encodes a protein with similarity to the general transcription factor TFIIB. pBRP binds rDNA sequences in vitro. pBRP has been localized to the outer face of the plastid membrane with GFP fusion however, under conditions of proteosome inhibition it is found in the nucleus.
AT4G21710	1.53957	1.51148e-14	3.98269e-13	UP									(RPB2);EMBRYO DEFECTIVE 1989 (EMB1989); (NRPB2)	Encodes the unique second-largest subunit of DNA-dependent RNA polymerase II; the ortholog of budding yeast RPB2 and a homolog of the E. coli RNA polymerase beta subunit.
AT1G32490	1.53944	2.51405e-12	4.22789e-11	UP									ENHANCED SILENCING PHENOTYPE 3 (ESP3)	Encodes a homolog of the yeast PRP2 protein, one of four related DEAH RNA helicases identified as essential cofactors for RNA splicing.
AT5G02100	1.53876	9.5472e-09	7.11183e-08	UP										Encodes a protein that binds to beta-sitosterol and localizes to the ER. The WFDE motif in ORP3a appears to be important for a direct interaction with PVA12 [Plant VAMP-Associated protein 12]. Mutation of this motif causes ORP3a to relocalize to the Golgi and cytosol. The interaction between PVA12 and ORP3a does not appear to be sterol-dependent.
AT1G21450	1.53873	1.48989e-09	1.31991e-08	UP									SCARECROW-LIKE 1 (SCL1)	Encodes a scarecrow-like protein (SCL1). Member of GRAS gene family. The mRNA is cell-to-cell mobile.
AT3G24870	1.53849	3.24316e-11	4.18144e-10	UP										Helicase/SANT-associated, DNA binding protein;(source:Araport11)
AT1G20960	1.53832	1.08417e-17	5.05125e-16	UP									(BRR2);EMBRYO DEFECTIVE 1507 (emb1507)	Similar to DEAD/DExH box ATP-dependent RNA helicase . Required for proper splicing of FLC. Mutants have reduced FLC levels and are early flowering.
AT3G61690	1.53743	3.25384e-11	4.18994e-10	UP										Putative TNAase
AT1G78650	1.53708	3.37217e-05	0.000115427	UP									(POLD3)	Similar to DNA polymerase delta (POLD3), which in other organism was shown to be involved in the elongation of DNA replication.
AT5G39410	1.53685	4.94193e-10	4.87448e-09	UP				√						Saccharopine dehydrogenase;(source:Araport11)
AT1G08260	1.53678	5.43605e-07	2.76798e-06	UP										Similar to POL2A, DNA polymerase epsilon catalytic subunit. Essential for Arabidopsis growth. Null homozygotes are embryo lethal, partial loss of function alleles show embryo patterning defects such as root pole displacement. Delayed progression through cell cycle results in embryos with smaller numbers of larger cells.
AT4G39830	1.5364	5.34082e-08	3.38235e-07	UP	√	√	√	√					CUPREDOXIN SUPERFAMILY PROTEIN (AO)	role in the degradation of ascorbate to (mono)dehydroascorbate
AT5G55100	1.53511	3.726e-08	2.45683e-07	UP										SWAP (Suppressor-of-White-APricot)/surp domain-containing protein;(source:Araport11)
AT3G57630	1.53463	2.02903e-10	2.18347e-09	UP									EXTENSIN ARABINOSE DEFICIENT TRANSFERASE (EXAD)	Encodes a glycoprotein glycosyl transferase ExAD. Knockout mutants show truncated root hair phenotype.
AT4G13290	1.53446	0.0101021	0.01968	UP									CYTOCHROME P450, FAMILY 71, SUBFAMILY A, POLYPEPTIDE 19 (CYP71A19)	putative cytochrome P450
AT5G18230	1.53444	2.29832e-12	3.90353e-11	UP									(NOT3)	transcription regulator NOT2/NOT3/NOT5 family protein;(source:Araport11)
AT1G67650	1.53422	0.00261505	0.00582385	UP		√	√	√		√				SRP72 RNA-binding domain-containing protein;(source:Araport11)
AT1G17110	1.53403	7.20837e-11	8.59137e-10	UP										Encodes a ubiquitin-specific protease, and its activity has been confirmed in an in vitro assay. ubp15 mutants have defects in cell proliferation, and the associated processes of leaf, root, stem, flower, and silique development. UBP15 can be found in the nucleus and cytoplasm in transient assays. Though UBP15 is expressed in many tissues, UBP15 transcript levels are higher in rosette leaves and …
AT5G53440	1.53378	1.06148e-13	2.37299e-12	UP							√			LOW protein: zinc finger CCCH domain protein;(source:Araport11)
AT3G04240	1.53331	4.77181e-13	9.29868e-12	UP										Has O-linked N-acetyl glucosamine transferase activity. Similar to Arabidopsis SPY gene.
AT3G03440	1.53278	2.21284e-12	3.77085e-11	UP						√				ARM repeat superfamily protein;(source:Araport11)
AT5G63950	1.53185	2.41095e-07	1.32862e-06	UP										chromatin remodeling 24;(source:Araport11)
AT3G13090	1.53168	0.00298937	0.00657886	UP				√		√			MULTIDRUG RESISTANCE-ASSOCIATED PROTEIN 8 (MRP8);MULTIDRUG RESISTANCE-ASSOCIATED PROTEIN 8 (ATMRP8);ATP-BINDING CASSETTE C6 (ABCC6)	member of MRP subfamily
AT1G30410	1.53164	2.38035e-12	4.02285e-11	UP						√	√			member of MRP subfamily
AT3G16630	1.5312	4.12313e-15	1.21443e-13	UP									(ATKINESIN-13A); (KINESIN-13A)	Kinesin-13A localized to entire Golgi stacks. Involved in trichome development.
AT3G62830	1.53087	5.36185e-17	2.18091e-15	UP				√					UDP-GLUCURONIC ACID DECARBOXYLASE 2 (UXS2); (ATUXS2); (AUD1)	encodes an isoform of UDP-glucuronic acid decarboxylase, which is predicted to be membrane-bound by PSORT. This enzyme produces UDP-xylose, which is a substrate for many cell wall carbohydrates including hemicellulose and pectin. UDP-xylose is also known to feedback regulate several cell wall biosynthetic enzymes.
AT3G47050	1.53068	0.00148693	0.00352271	UP										Glycosyl hydrolase family protein;(source:Araport11)
AT5G45500	1.53006	9.72267e-20	6.11395e-18	UP										RNI-like superfamily protein;(source:Araport11)
AT5G53820	1.5298	1.9379e-06	8.77169e-06	UP				√	√	√				Late embryogenesis abundant protein (LEA) family protein;(source:Araport11)
AT4G38180	1.52977	6.9409e-07	3.4573e-06	UP									FAR1-RELATED SEQUENCE 5 (FRS5)	FAR1-related sequence 5;(source:Araport11)
AT3G48770	1.5296	0.00596958	0.0122431	UP										ATP/DNA binding protein;(source:Araport11)
AT2G33710	1.5293	0.010086	0.0196562	UP		√		√						encodes a member of the ERF (ethylene response factor) subfamily B-4 of ERF/AP2 transcription factor family. The protein contains one AP2 domain. There are 7 members in this subfamily.
AT1G09080	1.52922	3.76937e-11	4.78168e-10	UP						√			BINDING PROTEIN 3 (BIP3)	Heat shock protein 70 (Hsp 70) family protein;(source:Araport11)
AT5G49930	1.52908	2.03929e-09	1.75432e-08	UP						√	√		EMBRYO DEFECTIVE 1441 (emb1441)	zinc knuckle (CCHC-type) family protein;(source:Araport11)
AT5G49430	1.52883	1.62256e-07	9.26017e-07	UP										WD40/YVTN repeat and Bromo-WDR9-I-like domain-containing protein;(source:Araport11)
AT3G48080	1.52858	6.1154e-13	1.16511e-11	UP		√	√							alpha/beta-Hydrolases superfamily protein;(source:Araport11)
AT2G30990	1.52841	5.23546e-10	5.13035e-09	UP		√		√						arginine N-methyltransferase, putative (DUF688);(source:Araport11)
AT4G03550	1.52735	9.83847e-14	2.2188e-12	UP									ENHANCER OF EDR1 3 (EED3);GLUCAN SYNTHASE-LIKE 5 (GSL05);GLUCAN SYNTHASE-LIKE 5 (GSL5);GLUCAN SYNTHASE-LIKE 5 (ATGSL05); (ATGSL5); (GSL05);POWDERY MILDEW RESISTANT 4 (PMR4)	Encodes a callose synthase that is required for wound and papillary callose formation in response to fungal pathogens Erysiphe and Blumeria. Mutants are resistant to P. parasitica and exhibit an exaggerated PR1 response.Contributes to PAMP-induced basal defense. The mRNA is cell-to-cell mobile.
AT3G12280	1.52732	5.67776e-11	6.93234e-10	UP							√		RETINOBLASTOMA-RELATED 1 (RBR1)	Encodes a retinoblastoma homologue RETINOBLASTOMA-RELATED protein (RBR or RBR1). RBR controls nuclear proliferation in the female gametophyte. Also required for correct differentiation of male gametophytic cell types. Regulates stem cell maintenance in Arabidopsis roots. Involved in the determination of cell cycle arrest in G1 phase after sucrose starvation. RBR1 is also involved in regulation of…
AT5G54960	1.52729	7.89136e-21	5.79831e-19	UP		√		√					PYRUVATE DECARBOXYLASE-2 (PDC2)	pyruvate decarboxylase-2
AT4G24040	1.52711	4.58829e-09	3.67853e-08	UP				√		√			(ATTRE1);TREHALASE 1 (TRE1)	Encodes a trehalase, member of Glycoside Hydrolase Family 37.
AT4G16760	1.52672	2.02095e-20	1.39493e-18	UP						√			ACYL-COA OXIDASE 1 (ACX1)	Encodes a medium to long-chain acyl-CoA oxidase. Catalyzes the first step of fatty acid beta-oxidation. Involved in jasmonate biosynthesis. Gene expression is induced by wounding, drought stress, abscisic acid, and jasmonate.
AT3G46220	1.52625	8.19556e-07	4.02706e-06	UP										E3 UFM1-protein ligase-like protein;(source:Araport11)
AT1G33950	1.52539	5.22745e-09	4.12481e-08	UP						√			IMMUNE ASSOCIATED NUCLEOTIDE BINDING 7 (IAN7)	Avirulence induced gene (AIG1) family protein;(source:Araport11)
AT4G16150	1.52528	6.152e-14	1.44961e-12	UP									CALMODULIN-BINDING TRANSCRIPTION ACTIVATOR 2 (CAMTA5)	CATMA5 is a transcriptional activator. It acts in the cold response pathway, it can bind to and activate the expression of DREB1 genes.
AT4G15890	1.52526	0.00010223	0.000313356	UP										CAP-3D is a subunit of condensin. It a target of MMD1 regulation and also involved in meiotic chromosome condensation. Mutants have reduced fertility. Required for the correct spatial relationship between centromeres and rDNA arrays.
AT1G01770	1.52523	3.82411e-10	3.8542e-09	UP						√				propionyl-CoA carboxylase;(source:Araport11)
AT4G11270	1.52498	6.93177e-11	8.29063e-10	UP										Transducin/WD40 repeat-like superfamily protein;(source:Araport11)
AT5G42540	1.52486	3.51155e-13	7.02747e-12	UP									EXORIBONUCLEASE 2 (XRN2);EXORIBONUCLEASE 2 (AtXRN2)	Encodes a protein with similarity to yeast 5'-3'exonucleases and can functionally complement the yeast mutations. In Arabidopsis XRN2 acts as a suppressor of posttranscriptional gene silencing.
AT3G59770	1.52453	3.4361e-15	1.02682e-13	UP										Encodes a phosphoinositide phosphatase. The sac9 null mutant accumulates elevated levels of PtdIns(4,5)P2 and Ins(1,4,5)P3. The mutant plants have characteristics of constitutive stress responses.
AT4G26590	1.52438	0.00459862	0.00968379	UP									OLIGOPEPTIDE TRANSPORTER 5 (OPT5);ARABIDOPSIS THALIANA OLIGOPEPTIDE TRANSPORTER 5 (ATOPT5)	oligopeptide transporter
AT2G34810	1.52436	1.11749e-22	1.0557e-20	UP						√			(ATBBE16)	FAD-binding Berberine family protein;(source:Araport11)
AT1G62710	1.52423	1.29047e-09	1.15927e-08	UP				√	√				BETA VACUOLAR PROCESSING ENZYME (BETA-VPE);ASPARAGINYL ENDOPEPTIDASE 2 (AEP2); (BETAVPE)	Encodes a vacuolar processing enzyme belonging to a novel group of cysteine proteases that is expressed specifically in seeds and is essential for the proper processing of storage proteins.
AT5G41360	1.52421	3.45145e-07	1.84257e-06	UP				√		√				Encodes XPB2, a DNA repair protein and transcription factor. Arabidopsis thaliana has duplicated XPB gene (AtXPB1 and AtXPB2, with high similarity to each other). XPB proteins are involved in both DNA repair and transcription, they are component of the transcription factor IIH (TFIIH) and are responsible for DNA helicase activity during nucleotide (nt) excision repair (NER). Complementation assay…
AT3G62360	1.52314	4.71805e-13	9.21143e-12	UP										Carbohydrate-binding-like fold;(source:Araport11)
AT2G06510	1.52276	9.43746e-07	4.57371e-06	UP									ARABIDOPSIS THALIANA RPA70-KDA SUBUNIT A (ATRPA70A);RPA70-KDA SUBUNIT A (RPA70A);REPLICATION PROTEIN A 1A (RPA1A);ARABIDOPSIS THALIANA REPLICATION PROTEIN A 1A (ATRPA1A)	Encodes a homolog of Replication Protein A that is involved in meiosis I in pollen mother cells. rpa1a mutants have a reduced number of class I crossovers. The protein is located in chromatin-associated foci in early leptotene and can be detected in these foci until late pachytene of meiosis I.
AT2G17510	1.52266	2.25686e-13	4.7452e-12	UP									EMBRYO DEFECTIVE 2763 (EMB2763); (ATRRP44A);RRP44 HOMOLOG A (RRP44A)	ribonuclease II family protein;(source:Araport11)
AT1G20720	1.52191	0.00161933	0.00379645	UP										RAD3-like DNA-binding helicase protein;(source:Araport11)
AT5G53870	1.52179	4.56423e-13	8.95458e-12	UP				√		√				early nodulin-like protein 1;(source:Araport11)
AT3G44730	1.5214	0.000155723	0.000457745	UP										kinesin-like protein 1;(source:Araport11)
AT3G23900	1.52096	4.31894e-09	3.48713e-08	UP										RNA recognition motif (RRM)-containing protein;(source:Araport11)
AT5G27030	1.52014	2.23919e-10	2.39205e-09	UP				√					TOPLESS-RELATED 3 (TPR3)	TOPLESS-related 3;(source:Araport11)
AT1G48120	1.52011	2.15569e-08	1.49802e-07	UP						√			MAIN-LIKE 3 (MAIL3)	Encodes a nuclear localized aminotransferase-like protein containing a plant mobile domain.
AT5G24870	1.52006	3.03221e-09	2.52993e-08	UP						√				RING/U-box superfamily protein;(source:Araport11)
AT5G17860	1.51893	1.16332e-15	3.8157e-14	UP		√		√		√				calcium exchanger 7;(source:Araport11)
AT1G45160	1.51883	5.93187e-12	9.17069e-11	UP										Protein kinase superfamily protein;(source:Araport11)
AT1G78280	1.51846	3.63003e-10	3.68577e-09	UP		√		√						transferases, transferring glycosyl groups;(source:Araport11)
AT5G07980	1.51812	2.47503e-09	2.09922e-08	UP										dentin sialophosphoprotein-like protein;(source:Araport11)
AT2G43510	1.5178	5.18467e-16	1.81066e-14	UP				√	√	√			TRYPSIN INHIBITOR PROTEIN 1 (TI1);TRYPSIN INHIBITOR PROTEIN 1 (ATTI1)	Member of the defensin-like (DEFL) family. Encodes putative trypsin inhibitor protein which may function in defense against herbivory.
AT1G33960	1.51753	1.91151e-17	8.39101e-16	UP			√			√	√		IMMUNE ASSOCIATED NUCLEOTIDE BINDING 8 (IAN8);AVRRPT2-INDUCED GENE 1 (AIG1)	Identified as a gene that is induced by avirulence gene avrRpt2 and RPS2 after infection with Pseudomonas syringae pv maculicola strain ES4326 carrying avrRpt2
AT4G21100	1.51721	5.39166e-10	5.27333e-09	UP									DAMAGED DNA BINDING PROTEIN 1B (DDB1B)	One of two closely related genes similar to a damaged DNA binding protein originally described in mammals. May form a complex with DET1 to regulate photomorphogenesis. Loss of function mutations are lethal. The DDB1b protein binds with a number of DWD-containing proteins and may form part of a CUL4-based E3 ubiquitin ligase.
AT4G30935	1.51709	1.85761e-06	8.44929e-06	UP				√					(ATWRKY32);WRKY DNA-BINDING PROTEIN 32 (WRKY32)	member of WRKY Transcription Factor; Group I
AT3G44670	1.51709	6.06097e-10	5.85559e-09	UP									DANGEROUS MIX2H (DM2H)	Disease resistance protein (TIR-NBS-LRR class) family;(source:Araport11)
AT1G12360	1.51607	5.13693e-12	8.0757e-11	UP		√							(SEC11);KEULE (KEU)	encodes a Sec1 protein and expressed throughout the plant. physically interacts with Syntaxin1 and is required for cytokinesis.
AT3G48050	1.51604	1.9256e-13	4.12916e-12	UP									'SHUTTLE' IN CHINESE (SUO)	Encodes a large protein with N-terminal bromo-adjacent homology (BAH) and transcription elongation factor S-II (TFS2N) domains and two C-terminal GW (glycine and tryptophan) repeats. It is nuclear and colocalizes with the processing-body component DCP1 in the cytoplasm. SOU is a component of the miRNA pathway and is involved in translational repression.
AT5G28400	1.5159	1.13375e-06	5.39757e-06	UP										embryo defective protein;(source:Araport11)
AT1G74210	1.51554	3.73198e-13	7.43494e-12	UP				√					(AtGDPD5);GLYCEROPHOSPHODIESTER PHOSPHODIESTERASE 5 (GDPD5)	Encodes a member of the glycerophosphodiester phosphodiesterase (GDPD) family.
AT1G78570	1.51506	4.25449e-16	1.50115e-14	UP									ARABIDOPSIS THALIANA RHAMNOSE BIOSYNTHESIS 1 (ATRHM1);RHAMNOSE BIOSYNTHESIS 1 (RHM1);REPRESSOR OF LRX1 1 (ROL1)	Encodes a UDP-L-Rhamnose synthase involved in the biosynthesis of rhamnose, a major monosaccharide component of pectin. Catalyzes the conversion of UDP-D-Glc to UDP-L-Rha. The dehydrogenase domain of RHM1 was shown to catalyze the conversion of UDP-D-Glc to the reaction intermediate UDP-4-keto-6-deoxy-D-Glc using recombinant protein assay but the activity of the full-length protein was not determ…
AT2G26560	1.51476	2.42555e-20	1.65137e-18	UP	√	√	√	√	√				PATATIN-LIKE PROTEIN 2 (PLP2);PHOSPHOLIPASE A 2A (PLA2A);PHOSPHOLIPASE A 2A (PLA IIA); (PLAII ALPHA);PHOSPHOLIPASE A 2A (PLP2)	Encodes a lipid acyl hydrolase with wide substrate specificity that accumulates upon infection by fungal and bacterial pathogens. Protein is localized in the cytoplasm in healthy leaves, and in membranes in infected cells. Plays a role in cell death and differentially affects the accumulation of oxylipins. Contributes to resistance to virus.
AT1G67530	1.5146	5.84961e-09	4.57339e-08	UP										ARM repeat superfamily protein;(source:Araport11)
AT5G05460	1.51454	1.13326e-12	2.0343e-11	UP				√					ENDO-BETA-N-ACETYGLUCOSAMINIDASE 85A (ENGase85A); (AtENGase85A)	Encodes a cytosolic beta-endo-N-acetyglucosaminidase (ENGase). ENGases N-glycans cleave the O-glycosidic linkage between the two GlcNAc residues of the N-glycan core structure and thus generate a protein with a single GlcNAc attached to asparagine.
AT1G19850	1.5142	8.56169e-07	4.1929e-06	UP						√				Encodes a transcription factor (IAA24) mediating embryo axis formation and vascular development. Similar to AUXIN RESPONSIVE FACTOR 1 (ARF1) shown to bind to auxin responsive elements (AREs), and to the maize transcriptional activator VIVIPAROUS 1( VP1). In situ hybridization shows expression in provascular tissue of embryos, the emerging shoot primordia, then is restricted to provascular tissue,…
AT4G32010	1.51338	1.00591e-13	2.25862e-12	UP										HSI2-like 1;(source:Araport11)
AT3G09920	1.51319	2.23774e-11	2.99046e-10	UP										phosphatidyl inositol monophosphate 5 kinase;(source:Araport11)
AT1G72840	1.51314	8.76486e-05	0.000272862	UP										Disease resistance protein (TIR-NBS-LRR class);(source:Araport11)
AT3G21540	1.51301	8.77689e-09	6.59796e-08	UP										transducin family protein / WD-40 repeat family protein;(source:Araport11)
AT5G10940	1.51273	1.41016e-09	1.25798e-08	UP									ALTERED SEED GERMINATION 2 (ASG2)	ASG2 is farnesylated protein and this post-translational modification impacts its subcellular localization. It is the homolog of the human anti-obesity factor WDTC1 and is involved in the negative regulation of fatty acid biosynthesis. The non-farnesylated form displays a nucleo-cytosolic subcellular localization. The farnesylated form displays a cytosolic subcellular localization. Interaction wi…
AT2G33640	1.51253	0.00672645	0.0136649	UP										DHHC-type zinc finger family protein;(source:Araport11)
AT4G13750	1.51222	1.89156e-06	8.58087e-06	UP									EMBRYO DEFECTIVE 2597 (EMB2597);NO VEIN (NOV)	Encodes NO VEIN (NOV), a plant-specific nuclear factor required for leaf vascular development, cellular patterning and stem cell maintenance in the root meristem, as well as for cotyledon outgrowth and separation. nov mutations affect many aspects of auxin-dependent development without directly affecting auxin perception.
AT1G28420	1.51205	5.4245e-10	5.30039e-09	UP									HOMEOBOX-1 (HB-1);RINGLET 1 (RLT1)	homeobox-1;(source:Araport11)
AT1G14850	1.51196	2.83106e-12	4.68795e-11	UP									NUCLEOPORIN 155 (NUP155)	Encodes a protein similar to nucleoporin, a a major component of the nuclear pore complex (NPC) involved in cellular nucleo-cytoplasmic transport
AT3G53390	1.51188	9.18611e-10	8.54813e-09	UP										Transducin/WD40 repeat-like superfamily protein;(source:Araport11)
AT1G72410	1.51181	3.6858e-10	3.73315e-09	UP										COP1-interacting protein-like protein;(source:Araport11)
AT2G27150	1.51171	1.39399e-10	1.55901e-09	UP				√		√				Encodes the aldehyde oxidase delta isoform catalyzing the final step in abscisic acid biosynthesis.
AT2G13370	1.51117	1.46833e-09	1.3025e-08	UP										chromatin remodeling 5;(source:Araport11)
AT5G14720	1.51042	2.10256e-12	3.60362e-11	UP										Protein kinase superfamily protein;(source:Araport11)
AT3G26720	1.51002	5.29824e-10	5.18691e-09	UP										Glycosyl hydrolase family 38 protein;(source:Araport11)
AT1G20970	1.50983	2.22021e-11	2.97284e-10	UP				√						calponin-like domain protein;(source:Araport11)
AT1G15130	1.50913	1.71954e-18	8.96961e-17	UP										Endosomal targeting BRO1-like domain-containing protein;(source:Araport11)
AT1G76470	1.50899	7.63325e-05	0.000241261	UP						√				NAD(P)-binding Rossmann-fold superfamily protein;(source:Araport11)
AT1G73710	1.50882	2.71796e-09	2.28822e-08	UP										Pentatricopeptide repeat (PPR) superfamily protein;(source:Araport11)
AT1G32230	1.50831	7.19045e-17	2.86222e-15	UP										Encodes a protein belonging to the (ADP-ribosyl)transferase domain-containing subfamily of WWE protein-protein interaction domain protein family. Superoxide radicals are necessary and sufficient to propagate cell death or lesion formation in rcd1 mutants. Without stress treatment, RCD1 is localized in the nucleus. Under high salt or oxidative stress, RCD1 is found not only in the nucleus but also…
AT1G04810	1.50761	1.92981e-15	6.02146e-14	UP										26S proteasome regulatory complex, non-ATPase subcomplex, Rpn2/Psmd1 subunit;(source:Araport11)
AT3G11540	1.50756	1.44579e-12	2.53973e-11	UP									SPINDLY (SPY)	Encodes a N-acetyl glucosamine transferase that may glycosylate other molecules involved in GA signaling. Contains a tetratricopeptide repeat region, and a novel carboxy-terminal region. SPY acts as both a repressor of GA responses and as a positive regulation of cytokinin signalling. SPY may be involved in reducing ROS accumulation in response to stress.
AT4G02940	1.50727	9.28051e-20	5.87193e-18	UP				√		√			ATALKBH10B (ALKBH10B)	ALKBH10B is a functional RNA N6-methyladenosine demethylase. Reduction in ALKBH10B decreases m6A levels, and affects the stability of flowering time genes including FT, SPL3 and SPL9. Mutant plants are early flowering.
AT1G34460	1.50687	0.0115418	0.0221853	UP										B1 type cyclin
AT5G16270	1.50676	4.6369e-16	1.62768e-14	UP									SISTER CHROMATID COHESION 1 PROTEIN 4 (SYN4);ARABIDOPSIS HOMOLOG OF RAD21 3 (ATRAD21.3)	Encodes a SCC1/REC8 ortholog that may be involved in mitosis and may represent a mitotic cohesin. Plays a role in somatic DNA double strand break damage repair. The mRNA is cell-to-cell mobile.
AT5G08630	1.50656	2.43033e-09	2.06387e-08	UP										DDT domain-containing protein;(source:Araport11)
AT1G76810	1.50593	5.27582e-14	1.25907e-12	UP							√		(EIF5B1)	eukaryotic translation initiation factor 2 (eIF-2) family protein;(source:Araport11)
AT4G04510	1.50421	1.70193e-05	6.25374e-05	UP			√	√			√			Encodes a cysteine-rich receptor-like protein kinase.
AT5G22060	1.50417	1.6059e-19	9.8566e-18	UP									DNAJ HOMOLOGUE 2 (J2);ARABIDOPSIS THALIANA DNAJ HOMOLOGUE 2 (ATJ2)	Co-chaperonin similar to E. coli DnaJ
AT3G33530	1.50391	6.84107e-12	1.04192e-10	UP										Transducin family protein / WD-40 repeat family protein;(source:Araport11)
AT1G60490	1.50388	3.55316e-12	5.76265e-11	UP									PHOSPATIDYLINOSITOL 3-KINASE (PI3K); (ATVPS34);VACUOLAR PROTEIN SORTING 34 (VPS34)	Encodes a phosphatidylinositol 3-kinase that is expressed in most plant tissues. Defects in VPS34 affect a number of cellular processes. Loss of function mutations are not transmitted through the male gametophyte due to defects in microgametogenesis therefore it is difficult to assess the effects of loss of VPS34 function in the whole plant. Involved in salt-stress responses.
AT3G04980	1.50289	0.000105314	0.000322085	UP										DNAJ heat shock N-terminal domain-containing protein;(source:Araport11)
AT1G07670	1.5027	4.00968e-19	2.30895e-17	UP										TPLATE complex protein involved in clathrin-mediated endocytosis.
AT2G32850	1.50255	5.97282e-09	4.65208e-08	UP										Protein kinase superfamily protein;(source:Araport11)
AT4G39720	1.50251	0.000155179	0.000456408	UP										VQ motif-containing protein;(source:Araport11)
AT1G15940	1.50241	1.17143e-07	6.93052e-07	UP									(ATPDS5E); (PDS5E)	One of 5 PO76/PDS5 cohesion cofactor orthologs of Arabidopsis.
AT5G46400	1.50216	1.60416e-05	5.93961e-05	UP										Tetratricopeptide repeat (TPR)-like superfamily protein;(source:Araport11)
AT3G58050	1.50024	1.81758e-10	1.97877e-09	UP										hypothetical protein;(source:Araport11)
AT1G10340	1.50006	9.08004e-10	8.46479e-09	UP		√	√	√			√			Ankyrin repeat family protein;(source:Araport11)
AT2G36810	1.49913	1.70996e-09	1.49082e-08	UP										Specifically involved in gravity perception and/or gravity signal transduction for the shoot gravitropic response. Effects gravitropism only in inflorescence stems but normal in both hypocotyls and roots.
AT1G77030	1.49899	2.14153e-11	2.89015e-10	UP										putative DEAD-box ATP-dependent RNA helicase 29;(source:Araport11)
AT5G40480	1.49866	6.56005e-11	7.89207e-10	UP									EMBRYO DEFECTIVE 3012 (EMB3012)	embryo defective 3012;(source:Araport11)
AT4G36120	1.49821	0.000211232	0.000603772	UP										filament-like protein (DUF869);(source:Araport11)
AT1G65660	1.49692	7.4733e-12	1.12031e-10	UP									SWELLMAP 1 (SMP1)	Encodes a CCHC zinc finger protein that may function as a step II splicing factor. In an epigenetic allele of SMP1 (in which SMP1 and SMP2 mRNA is reduced) organs are smaller and contain fewer cells.
AT2G34660	1.4968	5.94752e-11	7.20166e-10	UP						√				encodes a multidrug resistance-associated protein that is MgATP-energized glutathione S-conjugate pump. An ABCC-type arsenite-phytochelatin transporter. The expression of this gene is upregulated by herbicide safeners such as benoxacor and fenclorim.The mRNA is cell-to-cell mobile.
AT5G51430	1.49647	2.93095e-11	3.82703e-10	UP									EMBRYO YELLOW (EYE)	Encodes a protein that is homologous to Cog7, a subunit of the conserved oligomeric Golgi (COG) complex, which is required for the normal morphology and function of the Golgi apparatus. It is likely to be involved in transport or retention of Golgi-localized proteins and in maintenance of Golgi morphology.
AT3G62900	1.4963	5.98383e-10	5.79171e-09	UP										CW-type Zinc Finger;(source:Araport11)
AT1G28060	1.49598	2.59581e-12	4.34047e-11	UP										Pre-mRNA-splicing factor 3;(source:Araport11)
AT4G17830	1.49574	9.72492e-17	3.77577e-15	UP				√					N2-ACETYLORNITHINE DEACETYLASE (ATNAOD)	NAOD encodes a functional acetylornithine deacetylase. Silenced lines plants flower early but have reduced fertility (siliques do not develop) as well as reduced ornithine levels.NAOD mediates a linear pathway for ornithine biosynthesis.
AT1G56340	1.49555	6.44636e-22	5.5293e-20	UP									(AtCRT1a);CALRETICULIN 1A (CRT1a);CALRETICULIN 1 (CRT1)	Encodes one of three Arabidopsis calreticulins. In CRT-deficient mouse fibroblasts, this protein restores ER Ca2+ levels. Post-transcriptionally regulates together with CRT2 VAMP721/722 levels under ER stress.
AT1G15570	1.49549	8.72365e-07	4.26305e-06	UP									CYCLIN A2;3 (CYCA2;3)	A2-type cyclin. Negatively regulates endocycles and acts as a key regulator of ploidy levels in Arabidopsis endoreduplication. Interacts physically with CDKA;1. Expressed preferentially in trichomes and young developing tissues.
AT1G02080	1.4953	1.07867e-12	1.94826e-11	UP									(NOT1)	Acts as scaffold protein in the CCR4-NOT complex, by interacting with various NOT proteins and CAF1.
AT1G78580	1.49491	2.85918e-09	2.39923e-08	UP										Encodes an enzyme putatively involved in trehalose biosynthesis. The protein has a trehalose synthase (TPS)-like domain but no trehalose phosphatase (TPP)-like domain. ATTPS1 is able to complement yeast tps1 mutants in vivo. The gene product modulates cell growth but not cell differentiation by determining cell wall deposition and cell division.
AT1G57700	1.4942	2.43743e-05	8.61356e-05	UP							√			Protein kinase superfamily protein;(source:Araport11)
AT3G12980	1.49378	7.75971e-09	5.90256e-08	UP										Encodes an enzyme with histone acetyltransferase activity that can use both H3 and H4 histones as substrates. No single prior lysine acetylation is sufficient to block HAC5 acetylation of the H3 or H4 peptides, suggesting that HAC5 can acetylate any of several lysines present in the peptides. Di-acetylation of both lysines 9 and 14 on the H3 peptide significantly reduces the level of incorporated…
AT4G36050	1.4931	0.00429685	0.0090941	UP									APURINIC/APYRIMIDINIC ENDONUCLEASE2 (APE2)	Encodes a base excision repair protein with 3'-phosphatase activity and strong 3'-5' exonuclease activity. Together with ZDP, it plays overlapping roles in the maintenance of epigenome and genome stability in plants.
AT3G29590	1.49286	6.25527e-12	9.61267e-11	UP						√			(AT5MAT)	At3g29590 (At5MAT) encodes a malonyl-CoA:anthocyanidin 5-O-glucoside-6"-O-malonyltransferase that is coordinately expressed with a epistatic 5-O-anthocyanidin glucosyltransferase (At4g14090). The enzyme is involved in the malonylation of anthocyanins in Arabidopsis.
AT3G47890	1.49286	1.24052e-08	9.01479e-08	UP										Ubiquitin carboxyl-terminal hydrolase-related protein;(source:Araport11)
AT3G28740	1.49231	0.00738693	0.0148798	UP						√			CYTOCHROME P450, FAMILY 81, SUBFAMILY D, POLYPEPTIDE 11 (CYP81D11)	Encodes a member of the cytochrome p450 family. Expression is upregulated in response to cis-jasmonate treatment. Overexpression induces synthesis of volatile compounds that affect chemical ecology and insect interactions.
AT1G71040	1.49171	2.84282e-21	2.23287e-19	UP				√			√		LOW PHOSPHATE ROOT2 (LPR2)	Encodes LPR2. Function together with LPR1 (AT1G23010) and a P5-type ATPase (At5g23630/PDR2) in a common pathway that adjusts root meristem activity to Pi (inorganic phosphate) availability.
AT2G04025	1.4916	0.0120215	0.0230081	UP						√				Encodes a root meristem growth factor (RGF). Belongs to a family of functionally redundant homologous peptides that are secreted, tyrosine-sulfated, and expressed mainly in the stem cell area and the innermost layer of central columella cells. RGFs are required for maintenance of the root stem cell niche and transit amplifying cell proliferation. Members of this family include: At5g60810 (RGF1), …
AT5G42220	1.49127	4.30367e-15	1.25974e-13	UP										Ubiquitin-like superfamily protein;(source:Araport11)
AT1G16630	1.4912	0.00100143	0.00246687	UP										transmembrane protein;(source:Araport11)
AT2G03060	1.49092	3.74794e-05	0.000127101	UP										Encodes a member of the MIKC (MADS box, Keratin binding domain, and C terminal domain containing )family of transcriptional regulators. AGL30 is expressed in pollen.It forms heterodimers with other MICK family members.
AT5G62410	1.49071	2.17966e-06	9.77531e-06	UP									TITAN 3 (TTN3); (ATCAP-E1); (ATSMC4);STRUCTURAL MAINTENANCE OF CHROMOSOMES 2 (SMC2)	SMC2-1 (SMC2)
AT1G13980	1.49057	2.02699e-10	2.18335e-09	UP									MIZU-KUSSEL2 (MIZ2);GNOM (GN)	Encodes a GDP/GTP exchange factor for small G-proteins of the ADP ribosylation factor (RAF) class, and as regulator of intracellular trafficking. Homologous to Sec7p and YEC2 from yeast. Involved in the specification of apical-basal pattern formation. Essential for cell division, expansion and adhesion. It appears that heteotypic binding between the DCB and C-terminal domains of two GNOM proteins…
AT1G80410	1.49056	1.36868e-13	3.00703e-12	UP									NAA15 (NAA15);OMISHA (OMA);EMBRYO DEFECTIVE 2753 (EMB2753)	Encodes the catalytic subunit of a N-terminal acetyltransferase.
AT2G41550	1.49047	0.00638137	0.0130284	UP										Rho termination factor;(source:Araport11)
AT1G62570	1.49038	3.37247e-07	1.80463e-06	UP						√			FLAVIN-MONOOXYGENASE GLUCOSINOLATE S-OXYGENASE 4 (FMO GS-OX4)	belongs to the flavin-monooxygenase (FMO) family, encodes a glucosinolate S-oxygenase that catalyzes the conversion of methylthioalkyl glucosinolates to methylsulfinylalkyl glucosinolates The mRNA is cell-to-cell mobile.
AT5G24770	1.49004	1.65571e-18	8.68083e-17	UP									VEGETATIVE STORAGE PROTEIN 2 (VSP2); (ATVSP2)	Has acid phosphatase activity dependent on the presence of divalent cations (Mg2+, Co2+, Zn2+, Mn2+) and anti-insect activity. Insects fed with the protein show a retarded development. Induced in response to abscisic acid, jasmonic acid, salt, water deficiency and wounding.
AT1G17450	1.49	1.85172e-07	1.0443e-06	UP										B-block binding subunit of TFIIIC;(source:Araport11)
AT5G45510	1.48995	2.80161e-17	1.18663e-15	UP				√			√			Leucine-rich repeat (LRR) family protein;(source:Araport11)
AT3G07610	1.48978	1.36036e-11	1.92859e-10	UP									INCREASE IN BONSAI METHYLATION 1 (IBM1)	IBM1 likely encodes a protein with histone H3mK9 demethylation activity. It may preferentially demethylate H3mK9 at low-copy loci to protect them from silencing by nearby heterochromatin by preventing the spread of cytosine methylation. BONSAI (At1g73177) is hypermethylated in ibm1 mutants. ibm1 mutants have morphological defects that become apparent at the F3 generation, including small narrow l…
AT2G38440	1.48959	1.25856e-10	1.42073e-09	UP									SCAR HOMOLOG 2 (ATSCAR2); (WAVE4);IRREGULAR TRICHOME BRANCH1 (ITB1);SCAR HOMOLOG 2 (SCAR2); (DIS3)	Encodes a subunit of the WAVE complex. The WAVE complex is required for activation of ARP2/3 complex which functions in actin microfilament nucleation and branching. Mutations cause defects in both the actin and microtubule cytoskeletons that result in aberrant epidermal cell expansion. itb1 mutants showed irregularities in trichome branch positioning and expansion. The SHD domain of this protein…
AT1G08050	1.48896	6.35971e-16	2.18748e-14	UP		√		√						Zinc finger (C3HC4-type RING finger) family protein;(source:Araport11)
AT3G18370	1.48785	3.03013e-16	1.09555e-14	UP									(NTMC2T3); (SYTF); (ATSYTF); (NTMC2TYPE3)	C2 domain-containing protein;(source:Araport11)
AT1G65580	1.48718	4.39478e-12	6.98937e-11	UP										Endonuclease/exonuclease/phosphatase family protein;(source:Araport11)
AT3G02170	1.48712	7.34079e-12	1.10408e-10	UP										Encodes LONGIFOLIA2 (LNG2). Regulates leaf morphology by promoting cell expansion in the leaf-length direction. The LNG2 homologue LNG1 (At5g15580) has similar function.
AT4G01925	1.48706	0.00675054	0.0137084	UP										Cysteine/Histidine-rich C1 domain family protein;(source:Araport11)
AT5G60410	1.48677	4.21561e-16	1.49157e-14	UP										Encodes a plant small ubiquitin-like modifier (SUMO) E3 ligase that is a focal controller of Pi starvation-dependent responses. Also required for SA and PAD4-mediated R gene signalling, which in turn confers innate immunity in Arabidopsis. Also involved in the regulation of plant growth, drought responses and freezing tolerance. This latter effect is most likely due to SIZ1 dependent ABI5 sumoyla…
AT5G46050	1.48657	2.82671e-11	3.71229e-10	UP		√	√	√						Encodes a di- and tri-peptide transporter involved in responses to wounding, virulent bacterial pathogens, and high NaCl concentrations. The protein is predicted to have 12 transmembrane helicies.
AT1G70170	1.48623	1.50448e-05	5.60863e-05	UP							√		(AT2-MMP);MATRIX METALLOPROTEINASE (MMP)	mutant has Late flowering; Early senescence; Matrix Metalloproteinase
AT3G49160	1.4862	0.00169522	0.00395538	UP										Expression of the gene is downregulated in the presence of paraquat, an inducer of photoxidative stress.
AT2G22125	1.48606	1.03774e-09	9.53976e-09	UP									CELLULOSE SYNTHASE-INTERACTIVE PROTEIN 1 (CSI1);POM-POM 2 (POM2)	Encodes a protein involved in cell elongation in root and anther filaments. Mutants have greater cell volumes in root tissues and have additive phenotypes with other cell expansion mutants such as those carrying mutations in COB, QUI and POM1 loci. POM2/CSI1 promotes Cellulose Synthase and microtubule co-alignment. The mRNA is cell-to-cell mobile.
AT1G08620	1.48581	1.81312e-09	1.57496e-08	UP									(PKDM7D);JUMONJI DOMAIN-CONTAINING PROTEIN 16 (JMJ16)	Transcription factor jumonji (jmj) family protein / zinc finger (C5HC2 type) family protein;(source:Araport11)
AT1G76040	1.48546	3.52352e-12	5.72362e-11	UP		√		√			√			member of Calcium Dependent Protein Kinase
AT1G56460	1.4852	9.47862e-13	1.72415e-11	UP										HIT zinc finger and PAPA-1-like domain-containing protein;(source:Araport11)
AT5G14950	1.48475	2.37273e-11	3.1585e-10	UP									(ATGMII);GOLGI ALPHA-MANNOSIDASE II (GMII)	Encodes a golgi alpha-mannosidase, an enzyme responsible for the formation of major complex-type N-glycans.
AT2G47980	1.48417	1.10269e-11	1.5951e-10	UP									SISTER-CHROMATID COHESION PROTEIN 3 (ATSCC3);SISTER-CHROMATID COHESION PROTEIN 3 (SCC3)	Essential to the monopolar orientation of the kinetochores during meiosis.
AT1G55090	1.48394	2.9035e-11	3.79603e-10	UP										carbon-nitrogen hydrolase family protein;(source:Araport11)
AT3G10800	1.48359	2.38671e-15	7.32448e-14	UP									(BZIP28)	Encodes bZIP28, a putative membrane-tethered transcriptional factor. Up-regulated in response to heat; a bZIP28 null mutant has a heat-sensitive phenotype. bZIP28 has a similar domain structure to the mammalian ATF6 protein involved in the unfolded protein response (UPR), and shares a bZIP domain, transmembrane domain, and a canonical S1P cleavage site. The bZIP28 seems to be glycosylated in vivo…
AT2G43800	1.4833	1.30754e-14	3.50387e-13	UP									FORMIN 2 (FH2)	Localizes to plasmodesmata (PD) through its transmembrane domain and is required for normal intercellular trafficking. Functions in a partially redundant manner with its closest homolog AtFH1. Regulates PD's permeability by anchoring actin filaments to PD. Caps the barbed end of actin filaments and stabilizes them in vitro.
AT4G24200	1.48271	1.43842e-09	1.27984e-08	UP										Transcription elongation factor (TFIIS) family protein;(source:Araport11)
AT5G13530	1.48224	4.86164e-14	1.17113e-12	UP									KEEP ON GOING (KEG)	Encodes KEEP ON GOING (KEG), a RING E3 ligase involved in abscisic acid signaling. KEG is essential for Arabidopsis growth and development. ABA promotes KEG degradation via the ubiquitin dependent 26S proteasome pathway.
AT1G64960	1.482	1.8875e-05	6.85209e-05	UP										ARM repeat superfamily protein;(source:Araport11)
AT1G70070	1.4812	1.52472e-11	2.13212e-10	UP									EMBRYO DEFECTIVE 25 (EMB25);PIGMENT DEFECTIVE 317 (PDE317);INCREASED SIZE EXCLUSION LIMIT 2 (ISE2)	Allelic to ISE2(increased size exclusion limit of plasmodesmata 2). Mutants maintain dilated plasmodesmata at the embryonic torpedo stage.
AT4G04540	1.48109	0.00011746	0.000355519	UP		√		√		√				Encodes a cysteine-rich receptor-like protein kinase.
AT5G54930	1.48079	0.0012905	0.00309635	UP									METABOLIC NETWORK MODULATOR 1 (MNM1)	AT hook motif-containing protein;(source:Araport11)
AT3G18480	1.48062	1.09504e-09	9.99921e-09	UP									CCAAT-DISPLACEMENT PROTEIN ALTERNATIVELY SPLICED PRODUCT (AtCASP);CCAAT-DISPLACEMENT PROTEIN ALTERNATIVELY SPLICED PRODUCT (CASP)	This gene is predicted to encode a protein that functions as a Golgi apparatus structural component, known as a golgin in mammals and yeast. A fluorescently-tagged version of CASP co-localizes with Golgi markers, and this localization appears to require the C-terminal (565?689aa) portion of the protein. The protein is inserted into a membrane in a type II orientation.
AT3G15940	1.48058	1.01553e-11	1.48067e-10	UP										UDP-Glycosyltransferase superfamily protein;(source:Araport11)
AT1G60470	1.47983	0.0131154	0.0248904	UP					√				GALACTINOL SYNTHASE 4 (AtGolS4);GALACTINOL SYNTHASE 4 (GolS4)	Predicted to encode a galactinol synthase.
AT3G54960	1.47935	1.61292e-17	7.25105e-16	UP				√					PDI-LIKE 1-3 (PDIL1-3);PDI-LIKE 1-3 (ATPDIL1-3);PROTEIN DISULFIDE ISOMERASE 1 (PDI1);ARABIDOPSIS THALIANA PROTEIN DISULFIDE ISOMERASE 1 (ATPDI1)	Encodes a protein disulfide isomerase-like (PDIL) protein, a member of a multigene family within the thioredoxin (TRX) superfamily. Transcript levels for this gene are up-regulated in response to three different chemical inducers of ER stress (dithiothreitol, beta-mercaptoethanol, and tunicamycin). Neither AtIRE1-2 nor AtbZIP60 appear to be required for this response.
AT1G09210	1.47901	3.53362e-25	4.28635e-23	UP									CALRETICULIN 2 (CRT2);CALRETICULIN 1B (CRT1b); (AtCRT1b)	Encodes one of three Arabidopsis calreticulins.Post-transcriptionally regulates together with CRT1 VAMP721/722 levels under ER stress.
AT1G75340	1.478	5.48739e-09	4.31167e-08	UP				√						Zinc finger C-x8-C-x5-C-x3-H type family protein;(source:Araport11)
AT2G35630	1.47774	6.58272e-11	7.91007e-10	UP							√			Member of the MAP215 family of microtubule-associated proteins required to establish interphase arrays of cortical microtubules.Mutants have defects in cytokinesis during pollen development. Vegetative phenotypes observed in temperature sensitive mutants include left-handed organ twisting, isotropic cell expansion and impairment of root hair polarity.The mRNA is cell-to-cell mobile.
AT4G37900	1.4777	3.96146e-05	0.000133481	UP		√	√	√			√			Protein of unknown function that contains DUF1399 domain and putative RNA binding motif. Expressed in many plant tissues and is involved in many aspects of plant growth and development as well as response to salt stress.
AT3G03810	1.47762	9.60401e-10	8.90064e-09	UP										O-fucosyltransferase family protein;(source:Araport11)
AT1G67310	1.47761	1.13183e-12	2.03353e-11	UP										Calmodulin-binding transcription activator protein with CG-1 and Ankyrin domain;(source:Araport11)
AT1G55350	1.47671	8.93223e-12	1.32115e-10	UP										Similar to maize DEK1, a gene encoding a membrane protein of the calpain gene superfamily required for aleurone cell development in the endosperm of maize grains. A key component of the embryonic L1 cell-layer specification pathway. It localizes to membranes and undergoes intramolecular autolytic cleavage events that release the calpain domain into the cytoplasm.
AT5G60300	1.47647	1.11501e-09	1.01635e-08	UP		√							DOES NOT RESPOND TO NUCLEOTIDES 1 (DORN1); (P2K1);L-TYPE LECTIN RECEPTOR KINASE I.9 (LecRK-I.9)	Encodes a legume-type lectin receptor kinase that is structurally distinct from the mammalian extracellular ATP receptors and acts as an extracellular ATP receptor in Arabidopsis. Extracellular ATP acts as a damage-associated molecular pattern in plants, and its signaling through P2K1 is important for mounting an effective defense response against various pathogenic microorganisms. It also plays …
AT3G08850	1.47597	1.56785e-14	4.10484e-13	UP									(ATRAPTOR1B); (RAPTOR1); (RAPTOR1B)	Encodes one of two Arabidopsis RAPTOR/KOG1 homologs. RAPTOR proteins are binding partners of the target of rapamycin kinase that is present in all eukaryotes and play a central role in the stimulation of cell growth and metabolism in response to nutrients. Mutants show embryo lethal phenotype which occurs at pre-globular stage. May interact with TOR kinase in a rapamycin like signaling pathway. I…
AT3G19670	1.47552	2.98573e-08	2.0134e-07	UP										Binds the carboxyl-terminal domain (CTD) of the largest subunit of RNA polymerase II and functions as a scaffold for RNA processing machineries. Ubiquitously expressed and localize to the nucleus.
AT5G16300	1.4755	6.77307e-12	1.03233e-10	UP									CONSERVED OLIGOMERIC GOLGI COMPLEX 1 (COG1)	Vps51/Vps67 family (components of vesicular transport) protein;(source:Araport11)
AT2G20560	1.47548	8.14148e-05	0.000255583	UP				√		√	√		DNAJ PROTEIN (DNAJ)	DNAJ heat shock family protein;(source:Araport11)
AT1G08860	1.47453	0.0124982	0.0238357	UP				√		√			BONZAI 3 (BON3)	Encodes a copine-like protein, which is a member of a newly identified class of calcium-dependent, phospholipid binding proteins that are present in a wide range of organisms. Overexpression of this gene suppresses bon1-1 phenotypes. Double mutant analyses with bon1-1 suggest that BON1 and BON3 have overlapping functions in maintaining cellular homeostasis and inhibiting cell death.
AT5G38840	1.47435	2.02786e-10	2.18335e-09	UP							√			SMAD/FHA domain-containing protein;(source:Araport11)
AT1G03365	1.47432	5.37933e-08	3.40464e-07	UP										RING/U-box superfamily protein;(source:Araport11)
AT2G34610	1.4743	0.0129053	0.0245166	UP						√	√			cotton fiber protein;(source:Araport11)
AT2G22470	1.47406	3.29011e-14	8.18536e-13	UP				√		√			ARABINOGALACTAN PROTEIN 2 (AGP2); (ATAGP2)	Encodes arabinogalactan-protein (AGP2).
AT2G25170	1.47366	5.3395e-14	1.27279e-12	UP									HYPERSENSITIVE TO RED AND BLUE 2 (HRB2);ENHANCED PHOTOMORPHOGENIC 1 (EPP1);SUPPRESSOR OF SLR 2 (SSL2); (CHR6); (CHD3);GYMNOS (GYM);CYTOKININ-HYPERSENSITIVE 2 (CKH2);PICKLE (PKL)	Encodes a SWI/SWF nuclear-localized chromatin remodeling factor of the CHD3 group. Involved in post-germination repression of embryonic development. Acts with GA to establish repression of embryonic genes upon germination. Protein preferentially accumulates in differentiating tissues. Loss of function alleles are associated with expression of embryonic traits in adult plants and derepression of e…
AT1G21525	1.47316	2.25293e-06	1.00753e-05	UP			√							Possibly not a pseudogene based on evidence for transcription (RNA-seq) and translation (Ribo-seq) described in PMID:27791167 .
AT2G21770	1.4731	0.00689718	0.0139854	UP									CELLULOSE SYNTHASE A9 (CESA9); (CESA09)	cellulose synthase, related to CESA6.
AT2G32910	1.47309	1.74795e-11	2.40167e-10	UP										DCD (Development and Cell Death) domain protein;(source:Araport11)
AT5G58160	1.47264	1.8093e-06	8.24237e-06	UP		√								actin binding protein;(source:Araport11)
AT3G09940	1.47165	9.4455e-19	5.14981e-17	UP			√			√			(ATMDAR3);MONODEHYDROASCORBATE REDUCTASE 2 (MDAR2);MONODEHYDROASCORBATE REDUCTASE 3 (MDAR3);ARABIDOPSIS THALIANA MONODEHYDROASCORBATE REDUCTASE 3 (MDAR3);MONODEHYDROASCORBATE REDUCTASE (MDHAR)	Encodes a member of the monodehydroascorbate reductase gene family. Critical for a mutualistic symbiosis between the host Arabidopsis and the root colonizing fungus Piriformospora indica.
AT5G17910	1.47112	2.56416e-10	2.69842e-09	UP										cardiomyopathy-associated protein;(source:Araport11)
AT3G09560	1.47105	2.38908e-09	2.03052e-08	UP										The PAH1 gene encodes a phosphatidate phosphohydrolase. Mutant analysis revealed its involvement in galactolipid synthesis pathway, and the membrane lipid remodeling. The pah1pah2 double-mutant showed enhanced Al-susceptibility under low-P conditions, but there was no significant differences in Al tolerance between pah1pah2 and wild type when they were grown in a solution containing 35 &#956;M Pi.
AT1G69490	1.4709	2.1572e-15	6.69025e-14	UP					√	√			ARABIDOPSIS NAC DOMAIN CONTAINING PROTEIN 29 (ANAC029);NAC-LIKE, ACTIVATED BY AP3/PI (NAP);NAC-LIKE, ACTIVATED BY AP3/PI (ATNAP)	Encodes a member of the NAC transcription factor gene family. It is expressed in floral primordia and upregulated by AP3 and PI. Its expression is associated with leaf senescence. The mRNA is cell-to-cell mobile.
AT5G53048	1.47065	0.0136873	0.0258631	UP										Natural antisense transcript overlaps with AT5G53050;(source:Araport11)
AT2G40470	1.47003	0.00978104	0.0191182	UP										LOB-domain containing protein. Involved in regulation of xylem differentiation- acts as a regulator of VND7 which is a master regulator of xylem cell differentiation.
AT2G45910	1.46999	1.03421e-10	1.19108e-09	UP							√			U-box domain-containing protein kinase family protein;(source:Araport11)
AT1G79840	1.46945	4.48571e-11	5.59009e-10	UP										Glabra 2, a homeodomain protein affects epidermal cell identity including trichomes, root hairs, and seed coat. It also down-regulates seed oil content. Expressed in atrichoblasts and required to suppress root hair development. Also expressed abundantly during early seed development. Directly regulated by WER.
AT2G48160	1.46847	4.08169e-12	6.52179e-11	UP										HUA and HUA-LIKE (HULK) genes act redundantly to regulate a subset of essential genes, with some (or all) family members also having specific functions.
AT2G26570	1.46843	3.8959e-09	3.17811e-08	UP										Encodes a coiled-coil protein WEB1 (weak chloroplast movement under blue light 1). WEB1, together with another coiled-coil protein WEB2/PMI2 (At1g66840), maintains the chloroplast photorelocation movement velocity.
AT3G50950	1.46834	3.87838e-15	1.14728e-13	UP	√	√		√					HOPZ-ACTIVATED RESISTANCE 1 (ZAR1)	Encodes a canonical CC-type NLR protein that is required for the recognition of the T3SE HopZ1a from the pathogenic bacteria P. syringae.
AT1G03750	1.46812	3.22083e-05	0.000110711	UP									CHROMATIN REMODELING 9 (CHR9);SWITCH 2 (SWI2);SUCROSE NON-FERMENTING 2 (SNF2)	switch 2;(source:Araport11)
AT4G36950	1.4681	8.5381e-07	4.18334e-06	UP	√	√		√					MITOGEN-ACTIVATED PROTEIN KINASE KINASE KINASE 21 (MAPKKK21)	member of MEKK subfamily
AT5G61150	1.46806	2.11706e-14	5.46596e-13	UP									VERNALIZATION INDEPENDENCE 4 (VIP4)	Encodes highly hydrophilic protein involved in positively regulating FLC expression. Mutants are early flowering and show a loss of FLC expression in the absence of cold. Member of PAF-C complex.
AT2G39050	1.46788	6.62984e-15	1.9062e-13	UP									EUONYMUS LECTIN S3 (EULS3); (ARATHEULS3)	Encodes a nucleocytoplasmic lectin that is capable of binding carbohydrates. It is involved in ABA mediated stomatal movement and increased expression is correlated with increased resistance to Pseudomonas syringae.
AT5G10370	1.4671	2.07119e-08	1.44567e-07	UP										helicase domain-containing protein / IBR domain-containing protein / zinc finger protein-like protein;(source:Araport11)
AT3G44200	1.46694	4.60798e-08	2.96775e-07	UP										Encodes AtNek5, a member of the NIMA-related serine/threonine kinases (Neks) that have been linked to cell-cycle regulation in fungi and mammals. Plant Neks might be involved in plant development processes.Interacts physically with plant kinesins ARK1 and ARK2. Mutants show defects in root epidermal cell morphology, trichome branching and other epidermal cell abnormalities suggesting a rol e in e…
AT5G17790	1.46666	2.66413e-08	1.81444e-07	UP									VARIEGATED 3 (VAR3);ORGANELLE ZINC FINGER 1 (OZ1)	Encodes a zinc-finger motif containing protein that is essential for chloroplast RNA editing. The protein physically interacts with ORRM1 and other components of chloroplast editosomes. VAR3 is a part of a protein complex required for normal chloroplast and palisade cell development. Mutants display a variegated phenotype due to somatic areas lacking or containing developmentally retarded chlorop…
AT3G19050	1.46656	8.61027e-06	3.38662e-05	UP									PHRAGMOPLAST ORIENTING KINESIN 2 (POK2)	PHRAGMOPLAST ORIENTING KINESIN 2 is one of the two Arabidopsis homologs isolated in yeast two-hybrid screen for interaction partners of maize gene TANGLED1 (TAN1). Based on sequence homology in their motor domains, POK1 and POK2 belong to the kinesin-12 class which also includes the well-characterized group of phragmoplast-associated kinesins AtPAKRPs. Both kinesins are composed of an N-terminal …
AT3G13530	1.4665	1.17171e-11	1.68207e-10	UP									MITOGEN-ACTIVATED PROTEIN KINASE KINASE KINASE 7 (MAPKKK7);MAP3K EPSILON PROTEIN KINASE (MAP3KE1)	MAP3K epsilon protein kinase 1 is functionally redundant with MAP3Ke2. Required for pollen development but not essential. map3ke1;map3ke2 double-mutant pollen grains develop plasma membrane irregularities following pollen mitosis I. Localized primarily in the plasma membrane. Expressed in leaf trichomes, root columella cells and developing ovules.
AT5G07820	1.46642	1.23106e-06	5.80404e-06	UP				√						Plant calmodulin-binding protein-like protein;(source:Araport11)
AT5G23630	1.46616	2.04303e-14	5.30152e-13	UP									(PDR2);PHOSPHATE DEFICIENCY RESPONSE 2 (PDR2);MALE GAMETOGENESIS IMPAIRED ANTHERS (MIA)	A member of the eukaryotic type V subfamily (P5) of P-type ATPase cation pumps; MIA is most similar to the human P5 ATPase ATY2(44% identity) and to Spf1p from S. cerevisiae (41% identity). Highly abundant in the endoplasmic reticulum and small vesicles of developing pollen grains and tapetum cells. T-DNA insertional mutants of MIA suffer from imbalances in cation homeostasis and exhibit a severe…
AT4G01800	1.46592	1.28592e-12	2.28237e-11	UP										Encodes the ATPase subunit of the chloroplast Sec translocation machinery which plays an essential role in chloroplast biogenesis and the regulation of photosynthesis, the absence of which triggers a retrograde signal, eventually leading to a reprogramming of chloroplast and mitochondrial gene expression.
AT4G03260	1.46561	5.63457e-11	6.88781e-10	UP										MASP1 overexpression promotes growth during drought and promotes microtubule stability and recovery after stress as well as microtubule bundling.MASP1 growth promotion and microtubule stabilization activities are dependent upon serine 670 phosphorylation. MASP1 binds microtubules;this activity is not affected by MASP1 phosphorylation status.MASP1 protein levels are induced by drought post-transcr…
AT3G13060	1.46557	1.24458e-11	1.77674e-10	UP										evolutionarily conserved C-terminal region 5;(source:Araport11)
AT3G10360	1.46556	1.08611e-12	1.95971e-11	UP									PUMILIO 4 (PUM4);PUMILIO 4 (APUM4)	Encodes a member of the Arabidopsis Pumilio (APUM) proteins containing PUF domain (eight repeats of approximately 36 amino acids each). PUF proteins regulate both mRNA stability and translation through sequence-specific binding to the 3' UTR of target mRNA transcripts.
AT4G37520	1.46482	7.27871e-18	3.45402e-16	UP				√		√				Peroxidase superfamily protein;(source:Araport11)
AT1G21630	1.46477	8.47892e-10	7.9733e-09	UP									ARABIDOPSIS THALIANA EH DOMAIN CONTAINING PROTEIN 2 (ATEH2)	TPLATE Adaptor complex subunit.
AT1G22610	1.46431	2.08811e-13	4.43588e-12	UP							√		MULTIPLE C2 DOMAIN AND TRANSMEMBRANE REGION PROTEIN 6 (MCTP6)	C2 calcium/lipid-binding plant phosphoribosyltransferase family protein;(source:Araport11)
AT2G14680	1.46409	7.13381e-09	5.46703e-08	UP										myosin heavy chain-like protein;(source:Araport11)
AT4G14370	1.46364	0.000688889	0.00175868	UP	√	√	√	√			√			Disease resistance protein (TIR-NBS-LRR class) family;(source:Araport11)
AT1G07400	1.46225	0.00420813	0.00892476	UP						√			(HSP17.8)	HSP20-like chaperones superfamily protein;(source:Araport11)
AT4G02400	1.46174	3.99763e-09	3.25592e-08	UP										U3 ribonucleoprotein (Utp) family protein;(source:Araport11)
AT4G02510	1.4614	5.34895e-18	2.58617e-16	UP										An integral membrane GTPase that functions as a transit-sequence receptor required for the import of proteins necessary for chloroplast biogenesis. Located in the outer chloroplast membrane. Phosphorylation of the G-domains regulate translocon assembly.The mRNA is cell-to-cell mobile.
AT5G06110	1.46112	8.8304e-12	1.30703e-10	UP									ZUOTIN-RELATED FACTOR 1B (ZRF1b);GONIDIALESS A/ZUOTIN RELATED FACTOR A1 (ATGLSA1)	Encodes a ZRF1 chromatin regulator. Functions in regulating plant growth and development.
AT4G06744	1.46098	7.24684e-07	3.59623e-06	UP						√				Leucine-rich repeat (LRR) family protein;(source:Araport11)
AT5G41100	1.46091	9.76525e-09	7.26107e-08	UP		√								hydroxyproline-rich glycoprotein family protein;(source:Araport11)
AT1G77960	1.46055	0.00163721	0.00383661	UP										repressor ROX1-like protein;(source:Araport11)
AT5G11040	1.46034	4.34533e-09	3.5043e-08	UP							√		(TRAPPC9); (TRS120); (AtTRS120);VASCULAR NETWORK DEFECTIVE 4 (VAN4)	Encodes a tethering factor required for cell plate biogenesis.
AT5G58320	1.45971	7.94031e-06	3.14422e-05	UP										Encodes a member of the NET superfamily of proteins that potentially couples different membranes to the actin cytoskeleton in plant cells. It colocalizes with filamentous actin and is localized to the tonoplast membrane. It is expressed in the epidermis of the root meristem and the early expansion zone.
AT2G03410	1.45963	0.00688646	0.0139664	UP										Mo25 family protein;(source:Araport11)
AT4G11170	1.45954	0.00125345	0.00301769	UP				√	√	√			RESISTANCE METHYLATED GENE 1 (RMG1)	Encodes RMG1 (Resistance Methylated Gene 1), a NB-LRR disease resistance protein with a Toll/interleukin-1 receptor (TIR) domain at its N terminus. RMG1 is expressed at high levels in response to flg22 and in naive met1/nrpd2 relative to wild-type plants. Expression of this gene is controlled by DNA methylation in its promoter region. The RMG1 promoter region is constitutively demethylated by act…
AT4G02710	1.45946	0.000241441	0.000682036	UP				√					NETWORKED 1C (NET1C)	Kinase interacting (KIP1-like) family protein;(source:Araport11)
AT4G12770	1.45939	1.50864e-11	2.11395e-10	UP									AUXILIN-LIKE2 (AUXILIN-LIKE2)	Negative regulation of growth and endocytosis, most likely as a result of inhibition of the recruitment of clathrin to endocytic pits.
AT1G08800	1.45936	2.07956e-08	1.44954e-07	UP						√				myosin-binding protein (Protein of unknown function, DUF593);(source:Araport11)
AT5G51340	1.45917	1.01901e-10	1.17688e-09	UP							√		(SCC4)	SCC4 is a tetratricopeptide repeat containing protein and a likely component of a plant cohesion loading complex along with its partner SSC2 It is expressed primarily in dividing cells. Loss of function mutants are embryo lethal, arresting by globular stage.
AT3G14050	1.4588	1.11742e-20	8.03758e-19	UP	√	√		√		√	√		RELA-SPOT HOMOLOG 2 (AT-RSH2);RELA/SPOT HOMOLOG 2 (RSH2);RELA/SPOT HOMOLOG 2 (ATRSH2)	RELA/SPOT homolog 2;(source:Araport11)
AT5G41370	1.45869	5.93816e-11	7.19458e-10	UP									ARABIDOPSIS HOMOLOG OF XERODERMA PIGMENTOSUM COMPLEMENTATION GROUP B 1 (ATXPB1);HOMOLOG OF XERODERMA PIGMENTOSUM COMPLEMENTATION GROUP B 1 (XPB1)	Encodes XPB1, a DNA repair protein and transcription factor. Arabidopsis thaliana has duplicated XPB gene (AtXPB1 and AtXPB2, with high similarity to each other). XPB proteins are involved in both DNA repair and transcription, they are component of the transcription factor IIH (TFIIH) and are responsible for DNA helicase activity during nucleotide (nt) excision repair (NER). Complementation assay…
AT1G16130	1.45835	0.000407905	0.00109652	UP	√	√	√	√		√	√		WALL ASSOCIATED KINASE-LIKE 2 (WAKL2)	Encodes a WAK-like receptor-like kinase with a cytoplasmic Ser/Thr protein kinase domain and an extracellular domain with EGF-like repeats.
AT1G76430	1.45795	0.0126784	0.0241325	UP									PHOSPHATE TRANSPORTER 1;9 (PHT1;9)	Encodes Pht1;9, a member of the Pht1 family of phosphate transporters which include: Pht1;1/At5g43350, Pht1;2/At5g43370, Pht1;3/At5g43360, Pht1;4/At2g38940, Pht1;5/At2g32830, Pht1;6/At5g43340, Pht1;7/At3g54700, Pht1;8/At1g20860, Pht1;9/At1g76430 (Plant Journal 2002, 31:341).
AT5G09590	1.4579	2.05886e-12	3.53786e-11	UP				√					MITOCHONDRIAL HSO70 2 (MTHSC70-2);HEAT SHOCK COGNATE (HSC70-5)	heat shock protein 70 (Hsc70-5); nuclear
AT1G52620	1.45787	0.000296775	0.000823149	UP									PENTATRICOPEPTIDE REPEAT PROTEIN 19 (PPR19);MITOCHONDRIAL STABILITY FACTOR 2 (MTSF2)	Mitochondrial pentatricopeptide repeat protein required for stabilizing nad1 transcripts.
AT1G07430	1.45754	1.58532e-05	5.88326e-05	UP					√	√	√		HONSU (KOREAN FOR ABNORMAL DROWSINESS) (HON); (ATAIP1);AKT1 INTERACTING PROTEIN PHOSPHATASE 1 (AIP1);HIGHLY ABA-INDUCED PP2C GENE 2 (HAI2)	Encodes a member of the group A protein phosphatase 2C (PP2C) family that is responsible for negatively regulating seed dormancy.
AT5G57035	1.45752	1.22274e-10	1.38334e-09	UP				√			√			U-box domain-containing protein kinase family protein;(source:Araport11)
AT3G55220	1.45688	1.0616e-15	3.52624e-14	UP									SPLICEOSOME-ASSOCIATED PROTEIN 130 B (SAP130b);ARABIDOPSIS THALIANA SPLICEOSOME-ASSOCIATED PROTEIN 130 B (AtSAP130b)	Encodes a spliceosomal protein that is required for proper reproduction. RNAi lines display low pollen viability,caused by a defect in the transition from microspore to bicellular stage during pollen development.
AT5G60930	1.45683	2.89084e-05	0.000100258	UP										P-loop containing nucleoside triphosphate hydrolases superfamily protein;(source:Araport11)
AT5G43310	1.4567	1.43406e-11	2.02468e-10	UP							√			COP1-interacting protein-like protein;(source:Araport11)
AT1G59610	1.45657	6.26737e-16	2.15934e-14	UP									DYNAMIN-LIKE 3 (DL3);DYNAMIN-LIKE 3 (ADL3);DYNAMIN RELATED PROTEIN 2B (DRP2B)	A high molecular weight GTPase whose GTP-binding domain shows a low homology to those of other plant dynamin-like proteins.Contains a pleckstrin homologous domain. DRP2B and DRP1A participate together in clathrin-coated vesicle formation during endocytosis. The mRNA is cell-to-cell mobile.
AT1G66910	1.45629	7.32371e-08	4.51809e-07	UP										Protein kinase superfamily protein;(source:Araport11)
AT2G25320	1.45616	3.80725e-13	7.57496e-12	UP										TRAF-like family protein;(source:Araport11)
AT5G18620	1.45595	1.94435e-10	2.10338e-09	UP							√		CHROMATIN REMODELING FACTOR17 (CHR17)	Encodes a member of the A. thaliana imitation switch (AtISWI) subfamily of chromatin remodeling factors. Double mutation in CHR17 and CHR11 results in the loss of the evenly spaced nucleosome pattern in gene bodies, but does not affect nucleosome density.
AT1G31870	1.45593	3.1582e-11	4.08732e-10	UP									BUD SITESELECTION PROTEIN 13 (BUD13)	pre-mRNA-splicing factor of RES complex protein;(source:Araport11)
AT5G09840	1.45546	7.69358e-05	0.000243018	UP									MITOCHONDRIAL NUCLEASE2 (MNU2)	Putative endonuclease or glycosyl hydrolase;(source:Araport11)
AT3G04690	1.45466	0.000305227	0.000844762	UP									ANXUR1 (ANX1)	Receptor-like kinase required for maintenance of pollen tube growth. Display polar localization at the plasma membrane of the pollen tube tip.
AT1G74250	1.45451	7.74332e-11	9.14389e-10	UP				√						DNAJ heat shock N-terminal domain-containing protein;(source:Araport11)
AT1G49340	1.45428	1.64625e-13	3.57122e-12	UP										Encodes a phosphatidylinositol 4-kinase that is expressed in inflorescences and shoots.
AT3G22440	1.4539	6.80364e-19	3.7727e-17	UP										FRIGIDA-like protein;(source:Araport11)
AT5G12930	1.45365	4.55845e-07	2.36458e-06	UP		√		√		√				inactive rhomboid protein;(source:Araport11)
AT2G02480	1.45346	4.84339e-07	2.4966e-06	UP										STICHEL mutant shows trichomes with fewer than normal branches.
AT1G10585	1.45336	6.53361e-05	0.000209804	UP				√		√				basic helix-loop-helix (bHLH) DNA-binding superfamily protein;(source:Araport11)
AT3G10650	1.45323	3.80965e-13	7.57496e-12	UP										Encodes a nucleoporin involved in mRNA export from the nucleus. It is also involved in the regulation of nuclear morphology.
AT5G45900	1.45311	5.67067e-09	4.44376e-08	UP						√			PEROXISOME UNUSUAL POSITIONING 4 (PEUP4); (ATATG7);AUTOPHAGY 7 (APG7); (ATAPG7);AUTOPHAGY-RELATED 7 (ATG7)	Component of autophagy conjugation pathway. Required for proper senescence. Contributes to plant basal immunity towards fungal infection.
AT2G17980	1.45244	2.57734e-14	6.56342e-13	UP									(ATSLY1)	member of SLY1 Gene Family The mRNA is cell-to-cell mobile.
AT3G09300	1.45202	3.16855e-15	9.55224e-14	UP									OSBP(OXYSTEROL BINDING PROTEIN)-RELATED PROTEIN 3B (ORP3B)	OSBP(oxysterol binding protein)-related protein 3B;(source:Araport11)
AT1G10390	1.45165	1.08579e-15	3.59011e-14	UP									(NUP98A)	DRA2 is a homolog of mammalian nucleoporin 98 and a likely component of the nuclear pore complex in Arabidopsis. It positively participates in the control of the hypocotyl elongation response to plant proximity and control of shade induced gene expression. Nucleoportin which redundantly inhibits flowering together with Nup98b through multiple pathways including clock, photoperiod, and age pathway…
AT3G52200	1.45134	2.16894e-14	5.59287e-13	UP									(LTA3);MITOCHONDRIAL PYRUVATE DEHYDROGENASE SUBUNIT 2-1 (MTE2-1)	Encodes a dihydrolipoamide S-acetyltransferase, a subunit of the mitochondrial pyruvate dehydrogenase complex.
AT2G13540	1.45064	4.78716e-10	4.73862e-09	UP									CAP-BINDING PROTEIN 80 (CBP80); (ATCBP80);ABA HYPERSENSITIVE 1 (ABH1);ENSALADA (ENS)	Encodes a nuclear cap-binding protein that forms a heterodimeric complex with CBP20 and is involved in ABA signaling and flowering. Mutants are early flowering and exhibit hypersensitive response to ABA in germination inhibition.Loss of ABH1 function results in abnormal processing of mRNAs for several important floral regulators (FLC, CO, FLM). Analysis of loss of function mutations suggests a ro…
AT5G54200	1.45029	3.27147e-07	1.75288e-06	UP									WD40-DOMAIN 1 (WDD1)	Transducin/WD40 repeat-like superfamily protein;(source:Araport11)
AT3G09690	1.45014	1.08087e-08	7.96758e-08	UP										alpha/beta-Hydrolases superfamily protein;(source:Araport11)
AT3G63010	1.44941	5.75264e-12	8.94758e-11	UP				√			√		(ATGID1B);GA INSENSITIVE DWARF1B (GID1B)	Encodes a gibberellin (GA) receptor ortholog of the rice GA receptor gene (OsGID1). Has GA-binding activity, showing higher affinity to GA4. Interacts with DELLA proteins in vivo in the presence of GA4. The mRNA is cell-to-cell mobile.
AT5G66870	1.44908	0.0151096	0.0282152	UP				√					LATERAL ORGAN BOUNDARIES DOMAIN GENE 36 (LBD36);ASYMMETRIC LEAVES 2-LIKE 1 (ASL1)	Encodes LOB domain protein whose overexpression results in KNOX gene repression. Overexpression also results in plants with hyponastic leaves, downward pointing flowers and reduced apical dominance. May be involved in the transcriptional regulation of the homeobox gene BP (brevipedicellus) during lateral organ differentiation. Acts together with AS2 in proximal-distal symmetry determination.
AT3G17712	1.44734	2.59251e-05	9.10666e-05	UP						√				hypothetical protein;(source:Araport11)
AT5G07780	1.44721	6.10329e-05	0.000197066	UP			√						(ATFH19);FORMIN HOMOLOG 19 (FH19)	Encodes a class II formin that nucleates actin assembly, binds to the barbed-end of actin filaments and antagonizes the effect of FH1 on actin dynamics. The mRNA is cell-to-cell mobile.
AT5G15500	1.44697	0.000189179	0.000545914	UP										Ankyrin repeat family protein;(source:Araport11)
AT1G50480	1.44626	5.55987e-22	4.8501e-20	UP									10-FORMYLTETRAHYDROFOLATE SYNTHETASE (THFS)	10-formyltetrahydrofolate synthetase (THFS) mRNA, complete The mRNA is cell-to-cell mobile.
AT1G79570	1.4462	5.31287e-12	8.32674e-11	UP							√			kinase superfamily with octicosapeptide/Phox/Bem1p domain-containing protein;(source:Araport11)
AT1G09980	1.44567	1.02314e-08	7.58016e-08	UP										Putative serine esterase family protein;(source:Araport11)
AT1G55540	1.44553	2.69313e-10	2.82111e-09	UP									EMBRYO DEFECTIVE 1011 (emb1011);LONO 1 (LNO1)	Nuclear pore complex protein;(source:Araport11)
AT2G26440	1.44521	3.21827e-14	8.02609e-13	UP		√	√	√					PECTIN METHYLESTERASE 12 (PME12)	Plant invertase/pectin methylesterase inhibitor superfamily;(source:Araport11)
AT4G37410	1.44517	0.0153645	0.0286495	UP									CYTOCHROME P450, FAMILY 81, SUBFAMILY F, POLYPEPTIDE 4 (CYP81F4)	member of CYP81F The mRNA is cell-to-cell mobile.
AT1G22260	1.44508	0.0152395	0.0284372	UP										One of two nearly identical proteins (ZYP1b) identified by similarity to transverse filament (TF) proteins. These proteins are involved in chromosome synapsis during meiosis I and localize to the synaptonemal complex (SC). Single mutants have reduced fertility and double mutants (induced by RNAi) have severely reduced fertility.
AT3G56150	1.44439	1.92277e-18	9.92866e-17	UP									(TIF3C1); (ATTIF3C1);EUKARYOTIC TRANSLATION INITIATION FACTOR 3C (EIF3C); (ATEIF3C-1); (EIF3C-1)	member of eIF3c - eukaryotic initiation factor 3c
AT2G18790	1.44366	6.91316e-15	1.97656e-13	UP										Red/far-red photoreceptor involved in the regulation of de-etiolation. Exists in two inter-convertible forms: Pr and Pfr (active). Involved in the light-promotion of seed germination and in the shade avoidance response. Promotes seedling etiolation in both the presence and absence of phytochrome A. Overexpression results in etiolation under far-red light. Accumulates in the nucleus after exposure…
AT1G60930	1.44354	0.000894668	0.00222827	UP									RECQ HELICASE L4B (RECQ4B);RECQ HELICASE L4B (RECQL4B);RECQ HELICASE L4B (ATRECQ4B)	AtRECQ4B mutant showed no sensitivity to DNA damaging agents.Involved in homologous recombination.
AT5G22760	1.44313	1.16248e-08	8.50305e-08	UP										PHD finger family protein;(source:Araport11)
AT2G47390	1.44294	3.31216e-13	6.68959e-12	UP										Prolyl oligopeptidase family protein;(source:Araport11)
AT1G63640	1.44262	2.81221e-05	9.78286e-05	UP										P-loop nucleoside triphosphate hydrolases superfamily protein with CH (Calponin Homology) domain-containing protein;(source:Araport11)
AT3G56550	1.44261	0.0122642	0.023426	UP										Pentatricopeptide repeat (PPR) superfamily protein;(source:Araport11)
AT3G27330	1.44255	2.18733e-06	9.80327e-06	UP						√				zinc finger (C3HC4-type RING finger) family protein;(source:Araport11)
AT1G63530	1.44228	0.00403697	0.00859822	UP		√	√	√	√	√				hypothetical protein;(source:Araport11)
AT1G69440	1.44191	2.10454e-05	7.54515e-05	UP									ZIPPY (ZIP);ARGONAUTE7 (AGO7)	Encodes ARGONAUTE7, a member of the ARGONAUTE family, characterised by the presence of PAZ and PIWI domains. Involved in the regulation of developmental timing. Required for the accumulation of TAS3 ta-siRNAs but not for accumulation of miR171, miR173, miR390 or mi391. Localized in mature rosette leaves and floral buds.
AT5G64685	1.44128	0.0145585	0.0273055	UP										transposable_element_gene;(source:Araport11);hAT-like transposase family (hobo/Ac/Tam3), has a 2.6e-85 P-value blast match to GB:AAD24567 transposase Tag2 (hAT-element) (Arabidopsis thaliana);(source:TAIR10)
AT5G49950	1.44111	6.44691e-10	6.19896e-09	UP										alpha/beta-Hydrolases superfamily protein;(source:Araport11)
AT3G27550	1.44065	0.00247961	0.00555299	UP										RNA-binding CRS1 / YhbY (CRM) domain protein;(source:Araport11)
AT3G23890	1.44003	1.9042e-05	6.90416e-05	UP									(ATTOPII);TOPOISOMERASE II (TOPII)	Encodes a topoisomerase II that is highly expressed in young seedlings. The protein is localized in the nucleus and gene expression levels are increased in proliferative tissues.
AT5G19420	1.43984	1.14647e-05	4.38074e-05	UP										Regulator of chromosome condensation (RCC1) family with FYVE zinc finger domain-containing protein;(source:Araport11)
AT1G30900	1.43909	1.34694e-15	4.31441e-14	UP			√	√					BINDING PROTEIN OF 80 KDA 3;3 (BP80-3;3);VACUOLAR SORTING RECEPTOR 6 (VSR6);VACUOLAR SORTING RECEPTOR 3;3 (VSR3;3)	VACUOLAR SORTING RECEPTOR 6;(source:Araport11)
AT1G35115	1.43879	1.78886e-07	1.01135e-06	UP										transposable_element_gene;(source:Araport11);copia-like retrotransposon family, has a 1.1e-168 P-value blast match to gb|AAO73527.1| gag-pol polyprotein (Glycine max) (SIRE1) (Ty1_Copia-family);(source:TAIR10)
AT4G39030	1.43866	5.86839e-17	2.3635e-15	UP				√			√		SUSCEPTIBLE TO CORONATINE-DEFICIENT PST DC3000 3 (SCORD3);ENHANCED DISEASE SUSCEPTIBILITY 5 (EDS5);SALICYLIC ACID INDUCTION DEFICIENT 1 (SID1)	Encodes an orphan multidrug and toxin extrusion transporter. Essential component of salicylic acid-dependent signaling for disease resistance. Member of the MATE-transporter family. Expression induced by salicylic acid. Mutants are salicylic acid-deficient.
AT3G59570	1.43853	7.42217e-06	2.96193e-05	UP										Ypt/Rab-GAP domain of gyp1p superfamily protein;(source:Araport11)
AT5G18370	1.43838	1.20586e-05	4.5846e-05	UP									DOMINANT SUPRESSOR OF CAMTA3 NUMBER 2 (DSC2)	Leucine-rich repeat domain (NLR) receptor. Dominant negative alleles suppress catma3 autoimmunity.
AT5G61040	1.43832	5.49447e-05	0.000179244	UP										hypothetical protein;(source:Araport11)
AT5G16630	1.43817	8.27949e-09	6.25846e-08	UP										DNA repair protein Rad4 family;(source:Araport11)
AT5G19110	1.43751	3.11251e-05	0.000107346	UP				√						Eukaryotic aspartyl protease family protein;(source:Araport11)
AT4G39050	1.43706	3.72112e-11	4.72633e-10	UP							√		KINESIN 7.4 (KIN7.4)	Kinesin motor family protein;(source:Araport11)
AT3G20440	1.43682	3.38013e-07	1.80732e-06	UP									EMBRYO DEFECTIVE 2729 (EMB2729)	Encodes BE1, a putative glycoside hydrolase. Involved in organogenesis and somatic embryogenesis by regulating carbohydrate metabolism. Mutation in BE1 has pleotrophic effect on the whole plant development.
AT1G06290	1.4366	1.07281e-14	2.94018e-13	UP						√			ACYL-COA OXIDASE 3 (ACX3); (ATACX3)	Encodes an acyl-CoA oxidase with specificity for medium chain fatty acids. The mRNA is cell-to-cell mobile.
AT1G76580	1.43564	8.68892e-08	5.27928e-07	UP										Squamosa promoter-binding protein-like (SBP domain) transcription factor family protein;(source:Araport11)
AT3G61760	1.4352	0.0032025	0.00699309	UP		√								DYNAMIN-like 1B;(source:Araport11)
AT3G44050	1.4345	0.00176097	0.00408786	UP										P-loop containing nucleoside triphosphate hydrolases superfamily protein;(source:Araport11)
AT5G65440	1.43409	1.65696e-11	2.29908e-10	UP							√			transmembrane protein;(source:Araport11)
AT3G04510	1.43393	1.47673e-06	6.82901e-06	UP				√					LIGHT SENSITIVE HYPOCOTYLS 2 (LSH2);ORGAN BOUNDARY 2 (OBO2)	LIGHT-DEPENDENT SHORT HYPOCOTYLS-like protein (DUF640);(source:Araport11)
AT1G13160	1.43382	6.20528e-09	4.81849e-08	UP										ARM repeat superfamily protein;(source:Araport11)
AT1G16270	1.43367	2.46503e-10	2.60346e-09	UP										kinase superfamily with octicosapeptide/Phox/Bem1p domain-containing protein;(source:Araport11)
AT5G47690	1.43337	2.09221e-14	5.42229e-13	UP										One of 5 PO76/PDS5 cohesion cofactor orthologs of Arabidopsis.
AT1G16420	1.43307	5.61628e-05	0.000182839	UP		√		√		√			METACASPASE 2E (AtMCP2e);ARABIDOPSIS THALIANA METACASPASE 8 (ATMC8);METACASPASE 8 (MC8);METACASPASE 2E (MCP2e)	Encodes a metacaspase (cysteine-type endopeptidase) that is involved in promoting programmed cell death in response to hydrogen peroxide (H2O2), UV light, and methyl viologen (MV). Transcript levels rise in response to UV-C, H2O2, and MV. In vitro assays demonstrate that this enzyme has a preference for cleaving after an arginine residue, and it has a pH optimum of 8.0.
AT5G61190	1.43305	3.46981e-07	1.85044e-06	UP							√			putative endonuclease or glycosyl hydrolase with C2H2-type zinc finger domain-containing protein;(source:Araport11)
AT4G32730	1.43298	1.05035e-06	5.04738e-06	UP						√				Encodes a putative c-myb-like transcription factor with three MYB repeats.
AT3G02875	1.43282	6.0821e-14	1.43644e-12	UP				√		√				Hydrolyzes amino acid conjugates of the plant growth regulator indole-3-acetic acid (IAA), including IAA-Leu and IAA-Phe. Uses Mg and Co ions as cofactors.
AT3G56310	1.43275	5.84515e-18	2.81942e-16	UP									ALPHA-GALACTOSIDASE 3 (AGAL3)	Member of Glycoside Hydrolase Family 27 (GH27)that functions as an &#945;-galactosidase.
AT3G07160	1.43248	2.30165e-14	5.89797e-13	UP										Encodes GSL10, a member of the Glucan Synthase-Like (GSL) family believed to be involved in the synthesis of the cell wall component callose. GSL10 is required for male gametophyte development and plant growth. Has a role in entry of microspores into mitosis. GSL10 mutation leads to perturbation of microspore division symmetry, irregular callose deposition and failure of generative cell engulfmen…
AT3G59300	1.43244	4.15828e-08	2.71194e-07	UP										Pentatricopeptide repeat (PPR) superfamily protein;(source:Araport11)
AT4G33090	1.43214	4.03137e-18	1.9914e-16	UP						√			AMINOPEPTIDASE M1 (APM1);AMINOPEPTIDASE M1 (ATAPM1)	encodes an aminopeptidase, a ortholog of mouse microsomal AP (EC 3.4.11.2).
AT3G61960	1.43176	2.94565e-10	3.05751e-09	UP				√		√				Protein kinase superfamily protein;(source:Araport11)
AT5G55860	1.43135	2.8337e-07	1.53924e-06	UP				√					TOUCH-REGULATED PHOSPHOPROTEIN1 (TREPH1)	WEB1/PMI2 related protein involved in mecahnotransduction.TREPH1 is phosphorylated at position S625 in response to touch, and this is required for mechanosensitive growth response.
AT2G18760	1.4312	3.0576e-06	1.32798e-05	UP										chromatin remodeling 8;(source:Araport11)
AT3G16450	1.43094	3.22013e-09	2.67366e-08	UP									JACALIN-RELATED LECTIN 33 (JAL33)	Mannose-binding lectin superfamily protein;(source:Araport11)
AT3G26840	1.4308	8.89788e-13	1.63008e-11	UP				√		√	√		PHYTYL ESTER SYNTHASE 2 (PES2)	Encodes a protein with phytyl ester synthesis and diacylglycerol acyltransferase activities that is involved in the deposition of free phytol and free fatty acids in the form of phytyl esters in chloroplasts, a process involved in maintaining the integrity of the photosynthetic membrane during abiotic stress and senescence.
AT3G51640	1.43059	1.33757e-11	1.90021e-10	UP										stress response NST1-like protein;(source:Araport11)
AT1G27180	1.43055	4.95882e-06	2.05407e-05	UP										disease resistance protein (TIR-NBS-LRR class);(source:Araport11)
AT5G50310	1.43026	2.11864e-09	1.81421e-08	UP										Galactose oxidase/kelch repeat superfamily protein;(source:Araport11)
AT1G64610	1.43014	2.98098e-07	1.61028e-06	UP						√	√			Transducin/WD40 repeat-like superfamily protein;(source:Araport11)
AT1G05120	1.42985	5.40345e-12	8.45579e-11	UP										Helicase protein with RING/U-box domain-containing protein;(source:Araport11)
AT1G17820	1.42942	4.74177e-07	2.44667e-06	UP										testis-expressed sequence 2-like protein (DUF2404);(source:Araport11)
AT5G44180	1.42852	1.26659e-11	1.80564e-10	UP										Homeodomain-like transcriptional regulator;(source:Araport11)
AT2G46180	1.42714	5.04832e-06	2.08819e-05	UP									GOLGIN CANDIDATE 4 (GC4)	This gene is predicted to encode a protein that functions as a Golgi apparatus structural component known as a golgin in mammals and yeast. A fluorescently-tagged version of GC4 co-localizes with Golgi markers, and this localization appears to be replicated using the C-terminal (169 aa) portion of the protein.
AT5G40450	1.42685	1.79949e-13	3.87902e-12	UP										Encodes a member of a plant gene family, APK_ORTHOMCL5144,of unknown function. RBB1 is localized to the cytosol and involved in vacuolar biogenesis and organization. RBB1 mutants have increased number of vacuolar bulbs and fewer trans-vacuolar strands.
AT5G04480	1.4266	2.68117e-10	2.81002e-09	UP	√	√		√					BURSTING POLLEN (BUP)	Encodes a protein with sequence similarity to glycosyltransferases that is localized to the golgi apparatus and is involved in pollen tube development.
AT4G36150	1.4261	3.3742e-08	2.248e-07	UP	√	√		√						Disease resistance protein (TIR-NBS-LRR class) family;(source:Araport11)
AT5G52410	1.42585	0.000613016	0.00158572	UP										oxidoreductase/transition metal ion-binding protein;(source:Araport11)
AT2G43680	1.42538	4.51647e-14	1.09312e-12	UP							√			IQ-domain 14;(source:Araport11)
AT3G05670	1.42526	1.45292e-09	1.29107e-08	UP										RING/U-box protein;(source:Araport11)
AT5G66790	1.42496	2.88306e-08	1.95123e-07	UP				√						Protein kinase superfamily protein;(source:Araport11)
AT1G50620	1.42488	2.03094e-06	9.15643e-06	UP										RING/FYVE/PHD zinc finger superfamily protein;(source:Araport11)
AT1G69480	1.42484	0.00268142	0.00596066	UP				√	√	√	√			EXS (ERD1/XPR1/SYG1) family protein;(source:Araport11)
AT5G45000	1.42461	2.94163e-06	1.28333e-05	UP		√	√							Disease resistance protein (TIR-NBS-LRR class) family;(source:Araport11)
AT5G01950	1.42447	4.65703e-13	9.10965e-12	UP	√	√								Leucine-rich repeat protein kinase family protein;(source:Araport11)
AT4G01660	1.42378	7.79017e-08	4.77424e-07	UP									ABC TRANSPORTER 1 (ABC1);ABC TRANSPORTER 1 (ATABC1); (ATATH10)	Encodes an ABC1-like protein, member of the ATH subfamily; putative ABC transporter; isolated by functional complementation of a yeast abc1 mutant The mRNA is cell-to-cell mobile.
AT1G20510	1.42362	3.58152e-20	2.36842e-18	UP	√	√		√			√			OPC-8:0 CoA ligase1;(source:Araport11)
AT1G07910	1.42337	1.28574e-06	6.02598e-06	UP									ZYGOTE-ARREST 3 (ZYG3);ATRLG1 (AtRLG1);RNALIGASE (RNL);ARABIDOPSIS THALIANA RNA LIGASE (ATRNL)	Encodes a tRNA ligase that resembles the yeast Trl1 RNA ligase in structure and function but very different in sequence. Like Trl1, AtRNL consists of two domains, an N-terminal ligase component and a C-terminal 5'-kinase/2',3'-cyclic phosphodiesterase (CPD) component that can function in tRNA splicing in vivo when expressed as separate polypeptides. Requires a 2'-PO4 end for tRNA splicing in vivo.
AT1G64180	1.42321	5.01293e-06	2.07439e-05	UP										intracellular protein transport protein USO1-like protein;(source:Araport11)
AT1G17680	1.42305	7.21717e-08	4.45773e-07	UP										tetratricopeptide repeat (TPR)-containing protein;(source:Araport11)
AT2G29990	1.42295	7.08462e-11	8.45863e-10	UP									ALTERNATIVE NAD(P)H DEHYDROGENASE 2 (NDA2)	alternative NAD(P)H dehydrogenase 2;(source:Araport11)
AT4G16250	1.42261	1.33575e-12	2.36467e-11	UP									PHYTOCHROME D (PHYD)	Encodes a phytochrome photoreceptor with a function similar to that of phyB that absorbs the red/far-red part of the light spectrum and is involved in light responses. It cannot compensate for phyB loss in Arabidopsis but can substitute for tobacco phyB in vivo.
AT3G17205	1.42243	5.48568e-12	8.55182e-11	UP							√		UBIQUITIN PROTEIN LIGASE 6 (UPL6)	ubiquitin protein ligase 6;(source:Araport11)
AT5G02370	1.42229	0.0044213	0.00934109	UP						√				ATP binding microtubule motor family protein;(source:Araport11)
AT2G38770	1.42227	1.55371e-09	1.36993e-08	UP									MOS4-ASSOCIATED COMPLEX 7 (MAC7);EMBRYO DEFECTIVE 2765 (EMB2765)	P-loop containing nucleoside triphosphate hydrolases superfamily protein;(source:Araport11)
AT1G18950	1.42201	5.16414e-10	5.06531e-09	UP										DDT domain superfamily;(source:Araport11)
AT1G16260	1.42148	8.95195e-09	6.71724e-08	UP										Wall-associated kinase family protein;(source:Araport11)
AT4G11420	1.42126	4.58462e-12	7.27436e-11	UP									(EIF3A-1); (ATTIF3A1); (TIF3A1); (ATEIF3A-1);EUKARYOTIC TRANSLATION INITIATION FACTOR 3A (EIF3A)	Encodes a subunit of eukaryotic initiation factor 3 (eIF3), a multisubunit complex that is required for binding of mRNA to 40 S ribosomal subunits, stabilization of ternary complex binding to 40 S subunits, and dissociation of 40 and 60 S subunits.
AT2G28240	1.42113	2.19959e-07	1.22233e-06	UP										ATP-dependent helicase family protein;(source:Araport11)
AT1G61690	1.42107	1.25945e-09	1.1334e-08	UP										phosphoinositide binding protein;(source:Araport11)
AT5G13700	1.42091	0.00856236	0.0169947	UP						√			POLYAMINE OXIDASE 1 (PAO1);POLYAMINE OXIDASE 1 (ATPAO1); (APAO)	Encodes a protein with polyamine oxidase activity. The mRNA of this gene is only expressed in very low amounts in the organs where it was detected (light-grown plants).
AT5G07770	1.42088	8.66492e-12	1.28625e-10	UP										Actin-binding FH2 protein;(source:Araport11)
AT4G19190	1.42049	7.69034e-08	4.72012e-07	UP										zinc knuckle (CCHC-type) family protein;(source:Araport11)
AT4G33240	1.42046	2.79632e-11	3.67937e-10	UP										Encodes a protein that is predicted to act as a 1-phosphatidylinositol-3-phosphate (PtdIns3P) 5-kinase based on its homology to Fab1 from yeast. It contains an FYVE domain required for binding to PtdIns3P-containing membranes in yeast, as well as a Cpn60_TCP1 homology domain plus a kinase domain. fab1a/fab1b pollen grains not viable and have defective vacuolar organization. FAB1A and FAB1B comple…
AT1G06950	1.4203	2.25652e-14	5.79682e-13	UP									TRANSLOCON AT THE INNER ENVELOPE MEMBRANE OF CHLOROPLASTS 110 (TIC110);ARABIDOPSIS THALIANA TRANSLOCON AT THE INNER ENVELOPE MEMBRANE OF CHLOROPLASTS 110 (ATTIC110)	Encodes a protein thought to be a part of the translocon at the chloroplast inner envelope. Involved in protein import into the chloroplast and chloroplast biogenesis. C-terminal half of Tic110 functions as scaffolds for protein-protein interactions.
AT5G15680	1.42028	7.11737e-13	1.33491e-11	UP										ARM repeat superfamily protein;(source:Araport11)
AT4G36520	1.41992	3.95007e-10	3.97138e-09	UP									AUXILIN-LIKE4 (AUXILIN-LIKE4)	Chaperone DnaJ-domain superfamily protein;(source:Araport11)
AT2G25940	1.41989	0.00236046	0.00531519	UP				√		√			ASPARAGINYL ENDOPEPTIDASE 1 (AEP1);ALPHA-VACUOLAR PROCESSING ENZYME (ALPHA-VPE); (ALPHAVPE)	Encodes a vacuolar processing enzyme belonging to a novel group of cysteine proteinases that is expressed in vegetative organs and is upregulated in association with various types of cell death and under stressed conditions.
AT3G14010	1.41966	7.01967e-12	1.06359e-10	UP										hydroxyproline-rich glycoprotein family protein, similar to Mrs16p (GI:2737884) (Saccharomyces cerevisiae); weak similarity to ataxin-2 related protein (GI:1679686) (Homo sapiens). Included in a family of CTC interacting domain proteins found to interact with PAB2.
AT2G47950	1.4193	0.00407047	0.00866147	UP				√	√	√				myelin transcription factor-like protein;(source:Araport11)
AT5G66630	1.41922	8.67827e-05	0.000270454	UP		√		√					DA1-RELATED PROTEIN 5 (DAR5)	DA1-related protein 5;(source:Araport11)
AT1G70300	1.41919	1.07869e-06	5.16301e-06	UP						√			K+ UPTAKE PERMEASE 6 (KUP6)	potassium transporter
AT1G11480	1.4189	8.21617e-15	2.31045e-13	UP										eukaryotic translation initiation factor-like protein;(source:Araport11)
AT3G27670	1.41889	7.33359e-12	1.10381e-10	UP									RESURRECTION1 (RST1)	A novel protein, did not show high similarity to any protein of known function; reveals a novel genetic connection between lipid synthesis and embryo development. Expressed in all tissues examined including leaves, flowers, roots, stems, and siliques, but accumulation levels were not correlated with the degree to which different organs appeared affected by the mutation. Mutant plants showed alter…
AT5G28330	1.41861	0.00125452	0.00301992	UP										pseudogene of RNA-binding (RRM/RBD/RNP motifs) family protein;(source:Araport11)
AT2G36480	1.41852	9.25619e-11	1.07814e-09	UP										pre-mRNA cleavage complex 2 Pcf11-like protein;(source:Araport11)
AT3G55790	1.41803	0.0158503	0.0294615	UP						√				transmembrane protein;(source:Araport11)
AT5G56360	1.41789	3.20883e-12	5.26248e-11	UP									PRIORITY IN SWEET LIFE 4 (PSL4)	Encodes PSL4, beta-subunit of endoplasmic reticulum-resident glucosidase II, which is essential for stable accumulation and quality control of the elf18 receptor EFR but not the flg22 receptor FLS2. The mRNA is cell-to-cell mobile.
AT1G02060	1.41786	2.75636e-05	9.61467e-05	UP							√			Tetratricopeptide repeat (TPR)-like superfamily protein;(source:Araport11)
AT4G15820	1.41783	5.13817e-05	0.000168721	UP										ABC subfamily C protein;(source:Araport11)
AT4G23220	1.41752	6.98925e-14	1.62818e-12	UP	√	√		√			√		CYSTEINE-RICH RLK (RECEPTOR-LIKE PROTEIN KINASE) 14 (CRK14)	Encodes a cysteine-rich receptor-like protein kinase.
AT5G04895	1.41738	0.000236159	0.000668314	UP									ABA OVERLY SENSITIVE 6 (ABO6)	DEA(D/H)-box RNA helicase family protein;(source:Araport11)
AT2G43900	1.41731	2.62077e-10	2.75235e-09	UP										Encodes a 5-inositol-phosphate phosphatase, that, in vitro, shows activity against IP(1,4,5).
AT5G64390	1.41725	3.64128e-09	2.98704e-08	UP									HUA ENHANCER 4 (HEN4)	encodes a K homology (KH) domain-containing, putative RNA binding protein that interacts with HUA1, a CCCH zinc finger RNA binding protein in the nucleus. HEN4 acts redundantly with HUA1 and HUA2 in the specification of floral organ identity in the third whorl. The mRNA is cell-to-cell mobile.
AT1G23190	1.41716	2.43275e-20	1.65137e-18	UP				√					PHOSPHOGLUCOMUTASE 3 (PGM3)	Encodes a cytosolic phosphoglucomutase (PGM). Two Arabidopsis PGM proteins (AT1G70730/PGM2 and AT1G23190/PGM3) have high sequence similarities and redundant functions. Mature plants possessing a single cPGM allele had a major reduction in cPGM activity. Whereas pgm2 and pgm3 single mutants are undistinguishable from the wild type, loss of both PGM2 and PGM3 severely impairs male and female gameto…
AT1G61000	1.41685	0.000707005	0.00179903	UP									(NUF2)	kinetochore protein;(source:Araport11)
AT2G03150	1.41661	2.29569e-10	2.44731e-09	UP										Encodes a nuclear-localized calcium-binding protein RSA1 (SHORT ROOT IN SALT MEDIUM 1), which is required for salt tolerance.
AT3G17420	1.41657	1.79472e-07	1.01438e-06	UP				√		√			GLYOXYSOMAL PROTEIN KINASE 1 (GPK1)	serine/threonine protein kinase-like protein
AT1G22060	1.41651	2.13768e-09	1.82974e-08	UP										sporulation-specific protein;(source:Araport11)
AT5G23520	1.41645	1.28148e-09	1.1522e-08	UP							√			smr (Small MutS Related) domain-containing protein;(source:Araport11)
AT1G67680	1.41624	9.23332e-13	1.68401e-11	UP										SRP72 RNA-binding domain-containing protein;(source:Araport11)
AT1G15290	1.41597	1.02539e-12	1.85693e-11	UP										Encodes REDUCED CHLOROPLAST COVERAGE 3 (REC3). Contributes to establishing the size of the chloroplast compartment.
AT1G74160	1.4157	6.58488e-09	5.09204e-08	UP									LONGIFOLIA 4 (LNG4);LONGIFOLIA 3 (LNG3);TON1 RECRUITING MOTIF 4 (TRM4)	Member of a small gene family in Arabidopsis. Quadruple mutants in this family display defects in cell elongation.
AT5G58130	1.41568	3.869e-11	4.89294e-10	UP									REPRESSOR OF SILENCING 3 (ROS3)	Encodes ROS3 (repressor of silencing 3), a RNA-binding protein required for DNA demethylation.
AT1G26620	1.41568	7.1453e-08	4.41733e-07	UP										T-box transcription factor, putative (DUF863);(source:Araport11)
AT5G55820	1.41505	0.00104457	0.00256206	UP										Encodes a plant ortholog of the inner centromere protein (INCENP), which is implicated in the control of chromosome segregation and cytokinesis in yeast and animals. Required for female gametophytic cell specification and seed development.
AT1G04780	1.41492	3.30986e-13	6.68959e-12	UP				√						Ankyrin repeat family protein;(source:Araport11)
AT1G75730	1.41488	3.83551e-05	0.000129621	UP				√						hypothetical protein;(source:Araport11)
AT1G54360	1.41485	1.02463e-16	3.96321e-15	UP										Encodes one of two Arabidopsis proteins with significant similarity to the histone fold TBP-associated factor TAF6.
AT3G16830	1.41454	2.34782e-12	3.97628e-11	UP							√		TOPLESS-RELATED 2 (TPR2)	TOPLESS-related 2;(source:Araport11)
AT2G42010	1.41446	4.79335e-10	4.74246e-09	UP										phospholipase D (PLDbeta)
AT3G48870	1.41397	2.60639e-13	5.38077e-12	UP										Encodes a nuclear encoded protein with similarity to Clpa regulatory subunit of CLP protease complex. The protein is localized to the chloroplast stroma. May function redundantly with TIC complex in chloroplast protein import.
AT5G59450	1.41389	1.13791e-06	5.41235e-06	UP							√			GRAS family transcription factor;(source:Araport11)
AT1G15160	1.41353	0.00197244	0.00451586	UP										MATE efflux family protein;(source:Araport11)
AT1G63700	1.41352	1.65489e-12	2.8799e-11	UP							√			Member of MEKK subfamily, a component of the stomatal development regulatory pathway. Mutations in this locus result in embryo lethality.
AT4G10120	1.41332	3.26255e-13	6.61546e-12	UP									SUCROSE PHOSPHATE SYNTHASE 4F (SPS4F); (ATSPS4F)	Encodes a protein with putative sucrose-phosphate synthase activity.
AT5G42050	1.4132	1.6084e-17	7.24662e-16	UP		√		√					ASPARAGINE-RICH PROTEIN (NRP)	Stress responsive asparagine-rich protein. Binds to PevD (Verticillium dahliae ) fungal effector protein. NRP interacts with CRY2, leading to increased cytoplasmic accumulation of CRY2 in a blue light-independent manner (PMID:28633330).NRP also binds FyPP3 and recruits it to endosomes and thus targets it for degradation.
AT1G09060	1.41246	1.66349e-10	1.83046e-09	UP							√			JMJ24 is a nuclear localized JmjC domain containing protein. It has been shown to bind to transcribed regions AtSN1 and solo LTR and the promoter of SDC. JMJ24 appears to regulate basal levels of transcription of silenced loci in part by controlling methylation in heterochromatic regions.
AT2G47330	1.41214	1.61454e-09	1.41809e-08	UP							√			P-loop containing nucleoside triphosphate hydrolases superfamily protein;(source:Araport11)
AT5G52850	1.4113	0.0140505	0.0264628	UP				√						Pentatricopeptide repeat (PPR) superfamily protein;(source:Araport11)
AT5G58510	1.41106	1.54407e-07	8.87897e-07	UP										Rab3 GTPase-activating protein catalytic protein;(source:Araport11)
AT5G22010	1.41082	3.74012e-10	3.78256e-09	UP										Encodes RFC1, the largest subunit of replication factor C. Mediates genomic stability and transcriptional gene silencing.
AT2G40930	1.41081	2.12258e-11	2.86834e-10	UP										Encodes ubiquitin-specific protease with nuclear localization signals that is likely to be involved in ubiquitin-mediated protein degradation.
AT4G35790	1.41057	6.07217e-17	2.44078e-15	UP				√					PHOSPHOLIPASE D DELTA (PLDDELTA);ARABIDOPSIS THALIANA PHOSPHOLIPASE D DELTA (ATPLDDELTA)	Encodes a protein with phospholipase D activity. Involved in phospolipase metabolism. Mutants are affected in hydrogen peroxide mediated cell death.
ATCG00350	1.41037	4.84792e-06	2.01534e-05	UP	√				√				(PSAA)	Encodes psaA protein comprising the reaction center for photosystem I along with psaB protein; hydrophobic protein encoded by the chloroplast genome.
AT3G11590	1.41002	7.05943e-10	6.74363e-09	UP										golgin family A protein;(source:Araport11)
AT3G56040	1.40988	2.41207e-13	5.03026e-12	UP									UDP-GLUCOSE PYROPHOSPHORYLASE 3 (UGP3)	UDP-glucose pyrophosphorylase 3;(source:Araport11)
AT3G13870	1.40971	5.9371e-14	1.40381e-12	UP							√		GOLGI MUTANT 8 (GOM8);ROOT HAIR DEFECTIVE 3 (RHD3)	required for regulated cell expansion and normal root hair development. Encodes an evolutionarily conserved protein with putative GTP-binding motifs that is implicated in the control of vesicle trafficking between the endoplasmic reticulum and the Golgi compartments.
AT5G49110	1.40964	0.00502826	0.010486	UP				√						fanconi anemia group I-like protein;(source:Araport11)
AT1G64050	1.40933	1.16288e-07	6.88918e-07	UP										hypothetical protein;(source:Araport11)
AT4G30100	1.40922	1.71525e-10	1.88036e-09	UP										P-loop containing nucleoside triphosphate hydrolases superfamily protein;(source:Araport11)
AT3G12145	1.40913	1.63666e-17	7.29381e-16	UP									FLORAL TRANSITION AT THE MERISTEM4 (FTM4); (FLOR1);FLOR1 (FLR1)	A novel leucine-rich repeat protein. Interacts directly with MADS domain transcription factor.
AT3G60840	1.40903	0.00179844	0.0041652	UP									MICROTUBULE-ASSOCIATED PROTEIN 65-4 (MAP65-4)	Encodes MAP65-4, a non-motor microtubule associated protein (MAP) that belongs to the evolutionarily conserved MAP65 family. MAP65-4 specifically associates with the forming mitotic spindle during prophase and with the kinetochore fibers from prometaphase to the end of anaphase. MAP65-4 cross-links microtubules and promotes microtubule bundle elongation.
AT3G06010	1.40901	2.23112e-07	1.23817e-06	UP									(ATCHR12);CHROMATIN REMODELING 12 (CHR12)	Encodes AtCHR12, a SNF2/Brahma-type chromatin-remodeling protein. AtCHR12 mediates temporary growth arrest in Arabidopsis upon perceiving environmental stress.
AT2G33170	1.40879	2.51529e-10	2.65244e-09	UP				√			√			Leucine-rich repeat receptor-like protein kinase family protein;(source:Araport11)
AT4G21960	1.40802	8.61889e-23	8.41368e-21	UP									(PRXR1)	Encodes AT4g21960 (AT4g21960/T8O5_170). The mRNA is cell-to-cell mobile.
AT1G27430	1.40752	1.61918e-10	1.78458e-09	UP										GYF domain-containing protein;(source:Araport11)
AT4G18820	1.40745	1.55423e-07	8.92733e-07	UP										AAA-type ATPase family protein;(source:Araport11)
AT1G06230	1.40706	1.81639e-12	3.14565e-11	UP										This gene is predicted to encode a bromodomain-containing protein. Plant lines expressing RNAi constructs targeted against GTE4 show some resistance to agrobacterium-mediated root transformation.
AT1G79380	1.40705	5.56676e-15	1.61641e-13	UP	√	√							RING DOMAIN LIGASE 4 (RGLG4)	Encodes a ubiquitin ligase that is an essential upstream modulator of JA signaling in response to various stimuli.
AT1G65440	1.40667	7.24639e-13	1.35206e-11	UP									ARABIDOPSIS SUPPRESSOR OF TY INSERTION 6-LIKE (SPT6L);GLOBAL TRANSCRIPTION FACTOR GROUP B1 (GTB1)	Related to yeast Spt6 protein, which functions as part of a protein complex in transcription initiation and also plays a role in chromatin structure / assembly. It encodes a putative WG/GW-repeat protein involved in the regulation of apical-basal polarity of embryo
AT3G59410	1.40645	1.15691e-06	5.49122e-06	UP										Encodes an eIF2alpha kinase that can bind uncharged tRNA via its C-terminus and can phosphorylate both eIF2alpha homologues in Arabidopsis.
AT4G17500	1.40634	1.09073e-15	3.60064e-14	UP	√	√		√		√	√		ETHYLENE RESPONSIVE ELEMENT BINDING FACTOR 1 (ERF-1);ETHYLENE RESPONSIVE ELEMENT BINDING FACTOR 1 (ATERF-1); (ATERF#100); (ERF1A)	Encodes a member of the ERF (ethylene response factor) subfamily B-3 of ERF/AP2 transcription factor family (ATERF-1). The protein contains one AP2 domain. There are 18 members in this subfamily including ATERF-1, ATERF-2, AND ATERF-5. The mRNA is cell-to-cell mobile.
AT4G26300	1.40633	6.73282e-12	1.02695e-10	UP										Arginyl-tRNA synthetase, class Ic;(source:Araport11)
AT2G40113	1.40622	0.000840186	0.00210534	UP						√				Pollen Ole e 1 allergen and extensin family protein;(source:Araport11)
AT4G00800	1.4062	2.42933e-10	2.57504e-09	UP									VACUOLAR PROTEIN SORTING 8 (VPS8); (SETH5)	transducin family protein / WD-40 repeat family protein;(source:Araport11)
AT5G46510	1.40597	2.16688e-10	2.32085e-09	UP	√	√					√			Disease resistance protein (TIR-NBS-LRR class) family;(source:Araport11)
AT4G02020	1.40595	2.91181e-08	1.96744e-07	UP										encodes a polycomb group protein EZA1. Also known as SWINGER (SWN). Forms part of a large protein complex that can include VRN2 (VERNALIZATION 2), VIN3 (VERNALIZATION INSENSITIVE 3) and polycomb group proteins FERTILIZATION INDEPENDENT ENDOSPERM (FIE) and CURLY LEAF (CLF). The complex has a role in establishing FLC (FLOWERING LOCUS C) repression during vernalization. Performs a partially redundan…
AT3G23120	1.40517	7.68119e-14	1.77725e-12	UP		√		√	√				RECEPTOR LIKE PROTEIN 38 (AtRLP38);RECEPTOR LIKE PROTEIN 38 (RLP38)	receptor like protein 38;(source:Araport11)
AT5G49880	1.40485	5.98048e-09	4.65628e-08	UP									NITRIC OXIDE-INDUCED EARLY COTYLEDON SENESCENCE 1 (NES1);MITOTIC ARREST DEFICIENT 1 (MAD1); (ATMAD1)	Encodes a spindle assembly checkpoint protein MAD1. The mRNA is cell-to-cell mobile.
AT5G50170	1.40483	9.60178e-05	0.000296262	UP						√				C2 calcium/lipid-binding and GRAM domain containing protein;(source:Araport11)
AT4G16144	1.40446	3.76453e-10	3.80162e-09	UP				√					ASSOCIATED MOLECULE WITH THE SH3 DOMAIN OF STAM 3 (AMSH3)	Encodes AMSH3, a deubiquitinating enzyme that hydrolyzes K48- and K63-linked ubiquitin chains in vitro. Required for intracellular trafficking and vacuole biogenesis.
ATMG00520	1.40437	0.0058114	0.0119444	UP									(MATR)	Intron maturase, type II family protein;(source:Araport11)
AT1G35220	1.40422	5.15799e-08	3.28585e-07	UP										FAM91 carboxy-terminus protein;(source:Araport11)
AT4G16890	1.40418	2.77858e-16	1.00994e-14	UP							√			Encodes a Toll Interleukin1 receptor-nucleotide binding-Leu- rich repeat-type resistance gene (TIR-NB-LRR-type) involved in the salicylic acid-dependent defense response pathway. Mutant plants constitutively express pathogenesis-related (PR) genes and are pathogen resistant. Resistance signaling in snc1 requires EDS1, MOS3 and PAD4.
AT4G36630	1.40405	4.48358e-09	3.6044e-08	UP									VACUOLAR PROTEIN SORTING 39 (VPS39);EMBRYO DEFECTIVE 2754 (EMB2754)	Vacuolar sorting protein 39;(source:Araport11)
AT4G33920	1.40398	2.21009e-11	2.96123e-10	UP		√		√			√			Protein phosphatase 2C family protein;(source:Araport11)
AT3G51770	1.40375	8.99151e-13	1.64577e-11	UP									ETHYLENE OVERPRODUCER 1 (ETO1)	Encodes a negative regulator of 1-aminocyclopropane-1-carboxylic acid synthase5(ACS5), which catalyze the rate-limiting step in ethylene biosynthesis. ETO1 directly interacts with ACS5 and inhibits its enzyme activity and targets it for degradation via proteasome-dependent pathway. It also interacts with CUL3 (a component of ubiquitin ligase complexes). eto1 (and eto3) mutations elevate ethylene …
AT1G49040	1.40292	7.20771e-13	1.34939e-11	UP										Encodes soluble protein containing N-terminal DENN domain and eight C-terminal WD-40 repeats. Involved in cytokinesis of guard mother cells and leaf epidermal cells. The overall growth and development of mutant plants is severely affected, they are smaller than wt, with defects in seedling development, leaf expansion and flower morphology which renders the mutant conditionally sterile.
AT3G05400	1.40285	1.25987e-06	5.92368e-06	UP				√		√				Major facilitator superfamily protein;(source:Araport11)
AT5G06350	1.40281	3.73365e-07	1.97675e-06	UP										ARM repeat superfamily protein;(source:Araport11)
AT4G11990	1.40244	0.00910699	0.0179271	UP							√		TPX2-LIKE PROTEIN 2 (TPXL2)	Cell cycle regulated microtubule associated protein;(source:Araport11)
AT5G13980	1.4017	2.56996e-10	2.70314e-09	UP										Glycosyl hydrolase family 38 protein;(source:Araport11)
AT2G26140	1.40152	3.26642e-17	1.36656e-15	UP									FTSH PROTEASE 4 (ftsh4); (ATFTSH4)	Encodes an FtsH protease that is localized to the mitochondrion. Loss of function results in increased determinacy of the meristem that is exacerbated when plants are grown at higher temperatures.
AT5G61010	1.40144	1.68636e-14	4.40948e-13	UP		√		√		√	√		EXOCYST SUBUNIT EXO70 FAMILY PROTEIN E2 (EXO70E2);EXOCYST SUBUNIT EXO70 FAMILY PROTEIN E2 (ATEXO70E2)	A member of EXO70 gene family, putative exocyst subunits, conserved in land plants. Arabidopsis thaliana contains 23 putative EXO70 genes, which can be classified into eight clusters on the phylogenetic tree.
AT5G19310	1.40113	1.30928e-06	6.12511e-06	UP										Encodes CHR23. Overexpression results in increased variability of growth and gene expression.
AT3G11130	1.40093	1.26493e-12	2.25097e-11	UP									(ATCHC1);CLATHRIN HEAVY CHAIN 1 (CHC1)	CHC1 heavy chain subunit of clathrin. Involved in vesicle mediated trafficking. Mutants show reduced rates of endocytosis and defects clathrin mediated exocytosis. Mutants also have increased dehydration tolerance which may be related to the overall slower stomatal aperture dynamics. Overall growth is affected.
AT2G29090	1.40025	1.71272e-06	7.83374e-06	UP			√							Encodes a protein with ABA 8 Prime-hydroxylase activity, involved in ABA catabolism. Member of the CYP707A gene family. This gene predominantly accumulates in dry seeds and is up-regulated immediately following imbibition. CYP707A2 appears to play a major role in the rapid decrease in ABA levels during early seed imbibition.
AT5G56350	1.40006	2.15728e-13	4.56391e-12	UP				√		√				Pyruvate kinase family protein;(source:Araport11)
AT4G04770	1.4	7.44555e-16	2.53124e-14	UP									ATP-BINDING CASSETTE I8 (ABCI8);ATP BINDING CASSETTE PROTEIN 1 (ABC1);ARABIDOPSIS THALIANA NUCLEOSOME ASSEMBLY PROTEIN 1 (ATNAP1);LONG AFTER FR (LAF6);ATP BINDING CASSETTE PROTEIN 1 (ATABC1)	Encodes an iron-stimulated ATPase. A member of the NAP subfamily of ABC transporters. Involved in Fe-S cluster assembly. Similar to SufB. Involved in the regulation of iron homeostasis. Able to form homodimers. Interacts with AtNAP7 inside the chloroplast.
AT3G47950	1.39988	0.000304514	0.000843017	UP										mutant has Slight reduction in root and shoot growth; Exaggerated defects in salt stress; Plasma Membrane H+ ATPase
AT3G15970	1.39942	4.04528e-08	2.6444e-07	UP										NUP50 (Nucleoporin 50 kDa) protein;(source:Araport11)
AT1G22882	1.39925	1.94882e-08	1.36584e-07	UP				√		√	√		(STMP1); (ATSUN3);SUN-DOMAIN PROTEIN 3 (SUN3)	Encodes a member of the mid-SUN subfamily of SUN-domain proteins that is localized to both the nuclear envelope and the ER. It is involved in early seed development and nuclear morphology. Secreted peptide which functions in plant growth and pathogen defense.
AT5G45400	1.39921	0.00017184	0.000499819	UP									REPLICATION PROTEIN A 1C (RPA1C); (RPA70C); (ATRPA70C)	Replication factor-A protein 1-like protein;(source:Araport11)
AT5G17380	1.39914	3.43064e-14	8.49373e-13	UP				√		√				Thiamine pyrophosphate dependent pyruvate decarboxylase family protein;(source:Araport11)
AT4G28650	1.39879	0.00796886	0.0159284	UP									MDIS1-INTERACTING RECEPTOR LIKE KINASE1 (MIK1);PXY-LIKE2 (PXL2);MALE DISCOVERER1 (MDIS1)	Encodes one of the two putative eLRR kinase closely related to PXY (At1g08590/PXL1 and At4g28650/PXL2). Insertion mutants in either pxl1 or pxl2 do not exhibit an obvious phenotype in the stem; double-mutant combinations of a Col allele, of pxy (pxy-3) with pxl1 and pxl2, generate a more severe vascular phenotype than pxy-3 alone, suggesting that these genes act synergistically with PXY in regula…
AT4G19860	1.39858	1.98244e-13	4.23334e-12	UP										Encodes a cytosolic calcium-independent phospholipase A.
AT2G16640	1.39835	4.60499e-11	5.72482e-10	UP									ARSENATE INDUCED CHLOROSIS 1 (AIC1)	multimeric translocon complex in the outer envelope membrane 132;(source:Araport11)
AT1G04850	1.39821	6.37849e-18	3.06946e-16	UP				√						ubiquitin-associated (UBA)/TS-N domain-containing protein;(source:Araport11)
AT2G15900	1.39784	6.50433e-07	3.26331e-06	UP										phox domain-containing protein;(source:Araport11)
AT4G37120	1.39781	8.24219e-13	1.52084e-11	UP				√					SWELLMAP 2 (SMP2)	Encodes a zinc finger containing protein similar to step II splicing factors that is similar to SMP1. SMP2 is also reduced in SMP1 epigenetic alleles; plants make smaller organs having reduced cell numbers but increased cell size. The mRNA is cell-to-cell mobile.
AT3G16860	1.39648	2.98622e-06	1.30001e-05	UP		√		√			√		COBRA-LIKE PROTEIN 8 PRECURSOR (COBL8)	COBRA-like protein 8 precursor;(source:Araport11)
AT5G13950	1.39637	5.02882e-12	7.9118e-11	UP										nuclear factor kappa-B-binding protein;(source:Araport11)
AT3G48580	1.39625	0.000220274	0.000626733	UP				√		√				xyloglucan endotransglucosylase/hydrolase 11;(source:Araport11)
AT2G25730	1.39616	4.16921e-06	1.75971e-05	UP										zinc finger FYVE domain protein;(source:Araport11)
AT1G08630	1.39573	0.00113914	0.00277015	UP		√				√				Encodes a threonine aldolase, involved in threonine degradation to glycine. Primarily expressed in seeds and seedlings.
AT4G02110	1.39545	0.00019117	0.000550805	UP										transcription coactivator;(source:Araport11)
AT3G18240	1.39502	2.34581e-09	1.99706e-08	UP										Ribosomal protein S24/S35;(source:Araport11)
AT1G49870	1.39488	0.00693046	0.0140437	UP										myosin-2 heavy chain-like protein;(source:Araport11)
AT2G21500	1.39472	4.96575e-10	4.89413e-09	UP	√	√		√			√			RING/U-box superfamily protein;(source:Araport11)
AT1G03540	1.39406	0.00668026	0.0135778	UP										Pentatricopeptide repeat (PPR-like) superfamily protein;(source:Araport11)
AT5G27240	1.39354	0.000136378	0.000406831	UP										DNAJ heat shock N-terminal domain-containing protein;(source:Araport11)
AT4G24610	1.39305	1.1803e-05	4.49744e-05	UP										pesticidal crystal cry8Ba protein;(source:Araport11)
AT1G79810	1.39272	8.58578e-10	8.06269e-09	UP									PEROXIN 2 (PEX2);REVERSAL OF THE DET PHENOTYPE 3 (TED3)	Dominant suppressor of det1 phenotypes. Encodes a peroxisomal protein essential for Arabidopsis growth. Inserted directly from the cytosol into peroxisomes.
AT3G05270	1.39264	8.65443e-09	6.51306e-08	UP										Encodes a protein that localizes at motile vesicle-like small compartments in differentiating xylem cells that is associated with microtubule plus-ends. VETH-positive compartments are unlikely to be elements in conventional endomembrane trafficking pathways. It can associate with COG2, and together these two proteins co-localize with the EXO70A1 exocyst subunit, tethering EXO70A1 to compartments …
AT1G10930	1.39264	1.39025e-05	5.21981e-05	UP									(ATRECQ4A); (RECQ4A); (ATSGS1)	DNA helicase involved in the maintenance of genome stability by modulation of the DNA damage response and suppression of homologous recombination.
AT2G44200	1.39191	5.27822e-08	3.35203e-07	UP		√		√						pre-mRNA splicing factor domain-containing protein;(source:Araport11)
AT4G03445	1.39191	0.0196702	0.0357482	UP									MICRORNA447A (MIR447A)	Encodes a microRNA that targets several 2-phosphoglycerate kinase-related family members. MicroRNAs are regulatory RNAs with a mature length of ~21-nucleotides that are processed from hairpin precursors by Dicer-like enzymes. MicroRNAs can negatively regulate gene expression by attenuating translation or by directing mRNA cleavage.Mature sequence: UUGGGGACGAGAUGUUUUGUUG
AT3G26560	1.39185	3.21978e-09	2.67366e-08	UP										ATP-dependent RNA helicase;(source:Araport11)
AT2G39190	1.39122	1.08733e-12	1.95971e-11	UP									(ATATH8)	member of ATH subfamily
AT3G12640	1.39027	3.31773e-09	2.74469e-08	UP										RNA binding (RRM/RBD/RNP motifs) family protein;(source:Araport11)
AT2G36690	1.39023	0.0195347	0.0355244	UP									GAIN-OF-FUNCTION IN ABA-MODULATED SEED GERMINATION 2 (GAS2);GERMINATION INSENSITIVE TO ABA MUTANT 2 (GIM2)	Protein belonging to the Fe-dependent 2-oxoglutarate dioxygenase superfamily, catalyzes the stereospecific hydration of GA12 to produce DHGA12, negatively regulates ABA sensitivity during germination, phototrophic establishment and seedling development.
AT1G24300	1.39018	6.84021e-09	5.26763e-08	UP										GYF domain-containing protein;(source:Araport11)
AT5G39030	1.39013	1.19703e-07	7.0657e-07	UP									MEDOS 4 (MDS4)	Involved in growth adaptation upon exposure to metal ions. Contributes together with the other MDS genes to the complex network of CrRLK1Ls that positively and negatively affect growth.
AT3G57570	1.38986	3.22252e-07	1.72891e-06	UP										ARM repeat superfamily protein;(source:Araport11)
AT3G21240	1.38973	5.47645e-12	8.54392e-11	UP										encodes an isoform of 4-coumarate:CoA ligase (4CL), which is involved in the last step of the general phenylpropanoid pathway. The catalytic efficiency was in the following (descending) order: p-coumaric acid, caffeic acid, ferulic acid, 5-OH-ferulic acid and cinnamic acid. At4CL2 was unable to use sinapic acid as substrate.
AT1G35910	1.38928	0.00108039	0.00264297	UP				√	√	√			(ATTPPD);TREHALOSE-6-PHOSPHATE PHOSPHATASE D (TPPD)	Haloacid dehalogenase-like hydrolase (HAD) superfamily protein;(source:Araport11)
AT1G01140	1.38911	6.87827e-12	1.04523e-10	UP	√	√		√					PROTEIN KINASE 6 (PKS6);CBL-INTERACTING PROTEIN KINASE 9 (CIPK9)	Encodes a CBL-interacting protein kinase with similarity to SOS2
AT2G24200	1.38856	9.98147e-23	9.64962e-21	UP									(ATLAP1);LEUCYL AMINOPEPTIDASE 1 (LAP1)	Cytosol aminopeptidase family protein;(source:Araport11)
AT5G53620	1.3885	5.77068e-11	7.02905e-10	UP										RNA polymerase II degradation factor;(source:Araport11)
AT2G39260	1.38783	2.30686e-08	1.588e-07	UP										regulator of nonsense transcripts UPF2;(source:Araport11)
AT1G71820	1.38651	5.84648e-13	1.11699e-11	UP							√		(SEC6)	Encodes a member of the exocyst complex gene family. The exocyst is a protein complex involved in tethering vesicles to the plasma membrane during regulated or polarized secretion.
AT1G12470	1.38625	1.97727e-08	1.38388e-07	UP									VACUOLAR PROTEIN SORTING 18 (VPS18)	zinc ion binding protein;(source:Araport11)
AT4G21670	1.38596	3.06958e-11	3.98521e-10	UP				√					FIERY 2 (FRY2);REGULATORS OF C-REPEAT BINDING FACTOR (CBF) GENE EXPRESSION 2 (RCF2);SHINY 4 (SHI4); (ATCPL2);C-TERMINAL DOMAIN PHOSPHATASE-LIKE 1 (ATCPL1);C-TERMINAL DOMAIN PHOSPHATASE-LIKE 1 (CPL1)	encodes a a novel transcriptional repressor harboring two double-stranded RNA-binding domains and a region homologous to the catalytic domain of RNA polymerase II C-terminal domain phosphatases found in yeast and in animals that regulate gene transcription. Protein exhibits innate phosphatase activity in vitro. Mutants exhibit hyperresponsiveness to ABA, cold, and NaCl.
AT2G41520	1.38594	4.56848e-07	2.36798e-06	UP										Encodes one of the 36 carboxylate clamp (CC)-tetratricopeptide repeat (TPR) proteins (Prasad 2010, Pubmed ID: 20856808) with potential to interact with Hsp90/Hsp70 as co-chaperones.
AT5G10625	1.38586	1.9851e-05	7.15444e-05	UP				√		√				flowering-promoting factor-like protein;(source:Araport11)
AT2G21470	1.38551	2.86004e-11	3.74399e-10	UP							√		SUMO-ACTIVATING ENZYME 2 (SAE2)	Encodes one of the two subunits of the SUMO activation enzyme required during sumolation. Sumolation is a post-translational protein modification process similar to ubiquitination during which a polypeptide (SUMO) is covalently attached to a target protein.
AT2G27110	1.38549	1.49078e-07	8.60388e-07	UP									FAR1-RELATED SEQUENCE 3 (FRS3)	FAR1-related sequence 3;(source:Araport11)
AT4G35730	1.38547	0.000341739	0.00093571	UP									IST1-LIKE 3 (ISTL3)	Regulator of Vps4 activity in the MVB pathway protein;(source:Araport11)
AT2G20330	1.3852	5.89215e-12	9.12305e-11	UP										Transducin/WD40 repeat-like superfamily protein;(source:Araport11)
AT1G30755	1.38493	4.65384e-08	2.99447e-07	UP	√	√		√						elongation factor G, putative (DUF668);(source:Araport11)
AT5G38010	1.38483	0.00147971	0.00350765	UP										UDP-Glycosyltransferase superfamily protein;(source:Araport11)
AT1G50410	1.38479	9.69138e-09	7.20876e-08	UP										Encodes a member of the SNF2 family of helicase-like proteins and is involved in RNA-directed DNA methylation. It is functionally redundant with FRG1.
AT5G63020	1.38466	6.99516e-10	6.69159e-09	UP							√		SUPPRESSORS OF TOPP4-1 (SUT1)	Disease resistance protein (CC-NBS-LRR class) family;(source:Araport11)
AT1G11580	1.38455	2.17138e-18	1.11283e-16	UP										methylesterase PCR A;(source:Araport11)
AT3G10380	1.38437	5.95235e-10	5.76396e-09	UP										Subunit of the Putative Arabidopsis Exocyst Complex
AT4G01700	1.38434	1.25941e-14	3.39709e-13	UP				√						Chitinase family protein;(source:Araport11)
AT2G38020	1.38415	4.41222e-11	5.51192e-10	UP									(EMB258);VACUOLELESS 1 (VCL1);MANGLED (MAN)	necessary for proper vacuole formation and morphogenesis in Arabidopsis
AT3G46510	1.38366	9.47555e-17	3.69998e-15	UP							√		PLANT U-BOX 13 (PUB13);ARABIDOPSIS THALIANA PLANT U-BOX 13 (ATPUB13)	Encodes a protein containing a UND, a U-box, and an ARM domain. This protein has E3 ubiquitin ligase activity based on in vitro assays. Can be phosphorylated in vitro by MLPK, ARK1, and ARK2 but not by SD1-29. Involved in ubiquitination of pattern recognition receptor FLS2.
AT4G30160	1.38327	2.92159e-09	2.4486e-08	UP										Encodes a major actin filament bundling protein that is involved in root hair growth through regulating actin organization in a Ca2+-dependent manner.
AT4G00570	1.38243	4.57594e-13	8.96814e-12	UP									NAD-DEPENDENT MALIC ENZYME 2 (NAD-ME2)	Encodes an NAD-dependent malic enzyme (NAD-ME) that does not act on oxaloacetate, indicating that it belongs to EC 1.1.1.39. It is a member of the beta family of NAD-MEs in plants. It appears to function as a homodimer or as a heterodimer with the alpha-type NAD-ME2 (At2g13560). NAD-ME2 transcript and protein levels are higher during the night than during the day.
AT1G15780	1.38198	8.78249e-10	8.22857e-09	UP									(ATMED15A);MEDIATOR 15_1 (MED15_1);NON-RECOGNITION-OF-BTH 4 (NRB4)	mediator of RNA polymerase II transcription subunit 15a-like protein;(source:Araport11)
AT1G27940	1.3818	0.0138655	0.0261614	UP										P-glycoprotein 13;(source:Araport11)
AT2G30800	1.38158	1.55544e-09	1.37087e-08	UP										Has RNA or DNA helicase activity and expressed specifically in tapetum and vascular tissue. First identified member of a new group of the mle helicase group of the DEAH family.
AT2G16920	1.38085	3.40471e-08	2.26612e-07	UP										ubiquitin-conjugating enzyme 23;(source:Araport11)
AT5G03540	1.38081	1.53418e-11	2.14388e-10	UP									EXOCYST SUBUNIT EXO70 FAMILY PROTEIN A1 (EXO70A1);EXOCYST SUBUNIT EXO70 FAMILY PROTEIN A1 (ATEXO70A1)	AtEXO70A1 is a member of EXO70 gene family, putative exocyst subunits, conserved in land plants. It plays a central role in Casparian strip formation, generating a transient positional information that will be translated into a precisely localized cell wall modification.
AT2G19120	1.38063	0.00021065	0.000602193	UP										P-loop containing nucleoside triphosphate hydrolases superfamily protein;(source:Araport11)
AT5G52882	1.38056	7.13648e-10	6.80772e-09	UP										P-loop containing nucleoside triphosphate hydrolases superfamily protein;(source:Araport11)
AT1G77620	1.38054	3.06402e-05	0.00010587	UP										P-loop containing nucleoside triphosphate hydrolases superfamily protein;(source:Araport11)
AT3G18040	1.38033	3.42939e-06	1.47416e-05	UP										Encodes a protein with similarity to MAP kinases (MAPK9).Expressed preferentially in guard cells and appears to be involved in reactive oxygen species mediated ABA signaling.
AT5G07660	1.38016	0.00578974	0.0119059	UP									STRUCTURAL MAINTENANCE OF CHROMOSOMES 6A (SMC6A)	Encodes SMC6A (STRUCTURAL MAINTENANCE OF CHROMOSOMES 6A), a component of the SMC5/6 complex. SMC5/6 complex promotes sister chromatid alignment and homologous recombination after DNA damage.
AT1G06430	1.37995	1.41551e-12	2.49295e-11	UP										encodes a FtsH protease that is localized to the chloroplast
AT4G17250	1.37982	8.38691e-08	5.10941e-07	UP							√			transmembrane protein;(source:Araport11)
AT5G11310	1.37976	0.000992094	0.00244623	UP									SUPPRESSOR OF THE ABAR OVEREXPRESSOR 1 (SOAR1)	The SOAR1 gene encodes a pentatricopeptide repeat (PPR) protein which localizes to both the cytosol and nucleus. Down-regulation of SOAR1 strongly enhances, but up-regulation of SOAR1 almost completely impairs, ABA responses, revealing that SOAR1 is a critical, negative, regulator of ABA signalling. Further genetic evidence supports that SOAR1 functions downstream of ABAR and probably upstream of…
AT4G02520	1.3797	3.86356e-23	3.96015e-21	UP		√		√	√		√		GLUTATHIONE S-TRANSFERASE PHI 2 (GSTF2); (GST2);GLUTATHIONE S-TRANSFERASE PHI 2 (ATGSTF2); (ATPM24.1); (ATPM24)	Encodes glutathione transferase belonging to the phi class of GSTs. Naming convention according to Wagner et al. (2002). The expression of this gene is upregulated by herbicide safeners such as benoxacor and fenclorim.
AT4G34040	1.37959	9.50088e-12	1.39419e-10	UP									MED25 BINDING RING-H2 PROTEIN 2 (MBR2)	RING/U-box superfamily protein;(source:Araport11)
AT2G47310	1.37958	1.71353e-05	6.2907e-05	UP										flowering time control protein-related / FCA gamma-like protein;(source:Araport11)
AT3G54280	1.37946	1.30489e-09	1.1712e-08	UP									(BTAF1); (ATBTAF1); (CHR16); (CHA16);ROOT GROWTH DEFECTIVE 3 (RGD3)	ROOT GROWTH DEFECTIVE 3;(source:Araport11)
AT4G35830	1.37896	1.36543e-19	8.40578e-18	UP									ACONITASE 1 (ACO1)	Encodes an aconitase that can catalyze the conversion of citrate to isocitrate through a cis-aconitate intermediate, indicating that it may participate in the TCA cycle and other primary metabolic pathways. The protein is believed to accumulate in the mitochondria and the cytosol. It affects CSD2 (At2g28190 - a superoxide dismutase) transcript levels and may play a role in the response to oxidati…
AT4G15070	1.37841	0.000717987	0.00182388	UP				√						Cysteine/Histidine-rich C1 domain family protein;(source:Araport11)
AT1G71210	1.37809	1.96358e-06	8.8801e-06	UP										Pentatricopeptide repeat (PPR) superfamily protein;(source:Araport11)
AT2G25660	1.3779	6.87527e-08	4.26454e-07	UP									EMBRYO DEFECTIVE 2410 (emb2410);TRANSLOCON AT THE INNER-ENVELOPE MEMBRANES OF CHLOROPLASTS236 (TIC236)	Translocon at the inner-envelope membrane of chloroplasts which binds to the outer-membrane channel TOC75.
AT5G64220	1.37773	3.00448e-09	2.51088e-08	UP							√		CALMODULIN-BINDING TRANSCRIPTION ACTIVATOR 2 (CAMTA2)	CAMTA2 proteins bind to the AtALMT1 promoter at in vitro. The gene itself is Al inducible, and AtALMT1 expression is partially repressed in camta2 mutant. The mRNA is cell-to-cell mobile.
AT3G32940	1.37769	9.52806e-08	5.7244e-07	UP										RNA-binding KH domain-containing protein;(source:Araport11)
AT1G07990	1.37755	5.5564e-13	1.06754e-11	UP										SIT4 phosphatase-associated family protein;(source:Araport11)
AT4G33270	1.37715	6.74915e-07	3.37375e-06	UP									CELL DIVISION CYCLE 20.1 (CDC20.1); (AtCDC20.1)	Encodes a CDC20 protein that interacts with APC subunits, components of the mitochondrial checkpoint complex and mitotic cyclin substrates and is indispensable for normal plant development and fertility.
AT2G17790	1.37654	5.71872e-11	6.97821e-10	UP									ZIG SUPPRESSOR 3 (ZIP3);VPS35 HOMOLOG A (VPS35A)	Encodes a protein with similarity to yeast VPS35 which encodes a component of the retromer involved in retrograde endosomal transport. Mutants partially suppress the loss of VTI11 function in Arabidopsis and restores gravitropism in the double mutant. The mRNA is cell-to-cell mobile.
AT3G15880	1.37644	2.16833e-12	3.70114e-11	UP										WUS-interacting protein 2;(source:Araport11)
AT3G26090	1.37624	6.83627e-09	5.26658e-08	UP				√						Encodes AtRGS1, a putative membrane receptor for D-glucose. Also functions as a regulator of G-protein signaling. Has GTPase-accelerating activity. Regulates the activity of AtGPA1. Lines over-expressing the gene are more tolerant to dehydration and root elongation. These phenotypes are dependent on ABA. Nuclear localization of the protein is dependent on ABA.
AT1G26240	1.37555	0.0180635	0.0331065	UP					√					Proline-rich extensin-like family protein;(source:Araport11)
AT5G38640	1.37552	1.91763e-11	2.62251e-10	UP										NagB/RpiA/CoA transferase-like superfamily protein;(source:Araport11)
AT5G51720	1.37547	0.000212038	0.000605738	UP									(AT-NEET);NEET GROUP PROTEIN (NEET)	Encodes a protein with biochemical, structural, and biophysical characteristics of a NEET protein. It plays a key role in plant development, senescence, reactive oxygen homeostasis, and Fe metabolism.
AT5G17880	1.37529	2.42263e-08	1.66045e-07	UP										Encodes a TIR-NBS-LRR protein CSA1 that functions in photomorphogenic development. csa1 mutants display a constitutive shade-avoidance (CSA) phenotype (long stem) under high red:far-red rations (i.e. in the absence of a shade signal). csa1 mutation can be complemented by RPS4, a TIR-NBS-LRR protein that confers resistance against bacterium Pseudomonas syringae.
AT3G58110	1.37425	1.30043e-08	9.4068e-08	UP										hypothetical protein;(source:Araport11)
AT3G03650	1.37423	0.0170712	0.0315242	UP				√		√			EMBRYO SAC DEVELOPMENT ARREST 5 (EDA5)	Exostosin family protein;(source:Araport11)
AT5G20490	1.37418	2.42433e-10	2.57107e-09	UP						√				Encodes a member of the type XI myosin protein family involved in root hair growth, trichome development, and organelle trafficking. Required for fast root hair growth. This gene appears to be expressed at low levels throughout the plant.
AT4G36140	1.37405	5.04267e-08	3.22535e-07	UP										disease resistance protein (TIR-NBS-LRR class);(source:Araport11)
AT4G14200	1.37384	9.58312e-05	0.000295775	UP										Pentatricopeptide repeat (PPR) superfamily protein;(source:Araport11)
AT1G01600	1.37337	6.85998e-07	3.42331e-06	UP									CYTOCHROME P450, FAMILY 86, SUBFAMILY A, POLYPEPTIDE 4 (CYP86A4)	Encodes a member of the CYP86A subfamily of cytochrome p450 genes. Expressed significantly at highest level in mature stems and flowers.
AT4G30990	1.37335	4.64459e-07	2.40258e-06	UP										ARM repeat superfamily protein;(source:Araport11)
AT1G61370	1.37334	0.000370292	0.0010057	UP		√		√		√	√			S-locus lectin protein kinase family protein;(source:Araport11)
AT1G16540	1.37312	1.86114e-05	6.77408e-05	UP						√				Encodes molybdenum cofactor sulfurase. Involved in Moco biosynthesis. Involved in the conversion of ABA-aldehyde to ABA, the last step of abscisic acid (ABA) biosynthesis. <i>sir</i> loss-of-function mutants are resistant to sirtinol, a modulator of auxin signaling.N terminal domain is similar to bacterial NifS suggesting a common mechanism for sulphur mobilization and transfer. Also involved in …
AT1G17580	1.37288	6.21927e-10	5.99413e-09	UP									MYOSIN XI 1 (XI-1);MYOSIN 1 (MYA1);ARABIDOPSIS MYOSIN 1 (ATMYA1)	Encodes a member of the type XI myosin protein family involved in organelle trafficking and overall plant development.
AT5G20620	1.37288	5.24651e-13	1.0137e-11	UP										encodes a ubiquitin polyprotein.
AT1G72440	1.37282	1.16582e-08	8.52054e-08	UP									EMBRYO SAC DEVELOPMENT ARREST 25 (EDA25);SLOW WALKER2 (SWA2)	Encodes SLOW WALKER2 (SWA2), a NOC1/Mak21 homologue. Essential for coordinated cell cycle progression during female gametophyte development.
AT3G18090	1.37219	0.000114257	0.000346747	UP										Encodes a subunit of RNA polymerase IV (aka RNA polymerase D). NRPD2b is closely related to NRPD2a, but has lower levels of transcription and does not affect endogenous siRNA when mutated.
AT3G55610	1.37211	3.36821e-13	6.76944e-12	UP									DELTA 1-PYRROLINE-5-CARBOXYLATE SYNTHASE 2 (P5CS2)	encodes delta 1-pyrroline-5-carboxylate synthetase B. Gene expression is induced by dehydration, high salt and ABA. Knock-out mutations in P5CS2 are embryo-lethal. P5CS2 appears to be present in different cells and/or different subcellular locations from P5CS1 in a tissue-dependent manner. Mutants are defective in pollen development.
AT5G24390	1.37152	0.00488204	0.0102229	UP										Ypt/Rab-GAP domain of gyp1p superfamily protein;(source:Araport11)
AT5G51630	1.37146	2.75375e-05	9.60882e-05	UP						√				Disease resistance protein (TIR-NBS-LRR class) family;(source:Araport11)
AT1G13210	1.37131	7.17732e-13	1.34493e-11	UP		√		√					AUTOINHIBITED CA2+/ATPASE II (ACA.l)	autoinhibited Ca2+/ATPase II;(source:Araport11)
AT3G61800	1.37049	6.62022e-05	0.000212253	UP									(UVSSA)	ENTH/VHS protein;(source:Araport11)
AT3G18730	1.37033	0.00216074	0.0049048	UP									TONSOKU (TSK);MGOUN3 (MGO3);BRUSHY1 (BRU1)	Encodes a protein with an important role in cell division control and plant morphogenesis and may also play a role in genome maintenance. May be involved in mitosis through interaction with TSA1. In cells synchronized for cell division, TSA1 and TSK relocalize to ends of spindle microtubules that are ahead of separating chromatids during metaphase and anaphase of mitosis.
AT1G62740	1.37023	1.23706e-10	1.398e-09	UP									HOP2 (Hop2)	Encodes one of the 36 carboxylate clamp (CC)-tetratricopeptide repeat (TPR) proteins (Prasad 2010, Pubmed ID: 20856808) with potential to interact with Hsp90/Hsp70 as co-chaperones. The mRNA is cell-to-cell mobile.
AT2G04070	1.37002	3.7713e-07	1.99514e-06	UP		√	√			√				Expression in rosette leaves is activated by high concentration of boron.
AT2G39350	1.36996	0.000261496	0.000733133	UP				√		√	√		ATP-BINDING CASSETTE G1 (ABCG1);WHITE BROWN COMPLEX 1 (WBC1)	Belongs to a clade of five Arabidopsis thaliana ABCG half-transporters that are required for synthesis of an effective suberin barrier in roots and seed coats (ABCG2, ABCG6, and ABCG20) and for synthesis of an intact pollen wall (ABCG1 and ABCG16).
AT2G45030	1.36995	2.04426e-11	2.77532e-10	UP							√			Translation elongation factor EFG/EF2 protein;(source:Araport11)
AT5G22510	1.36976	5.76378e-11	7.02482e-10	UP							√			Encodes a chloroplast-targeted alkaline/neutral invertase that is implicated in the development of the photosynthetic apparatus and nitrogen assimilation in seedlings to control the sucrose to hexose ratio.
AT4G22710	1.36975	4.22371e-21	3.18331e-19	UP	√	√	√	√					CYTOCHROME P450, FAMILY 706, SUBFAMILY A, POLYPEPTIDE 2 (CYP706A2)	member of CYP706A
AT2G16485	1.36922	5.80288e-14	1.37525e-12	UP										Encodes NERD (Needed for RDR2-independent DNA methylation), a plant-specific GW repeat- and PHD finger-containing protein involved in siRNA-dependent DNA methylation.
AT5G55300	1.36869	2.59087e-11	3.42443e-10	UP									FASCIATA5 (FAS5); (MGO1);MGOUN 1 (MGO1);DNA TOPOISOMERASE 1 BETA (TOP1BETA);DNA TOPOISOMERASE I ALPHA (TOP1ALPHA);TOPOISOMERASE 1 (TOP1)	Encodes a type-I DNA topoisomerase I. Disruptions in this gene affect phyllotaxis and plant architecture suggesting that the gene plays a critical role in the maintenance of a regular pattern of organ initiation. Isolated as a protein oxidized during seed germination; proteomics approach revealed differences in de novo synthesis levels of this protein in condition with vs. without salicylic acid …
AT1G61210	1.36848	1.44157e-07	8.36518e-07	UP									KATANIN P80 SUBUNIT 2 (KTN80.2);DWD HYPERSENSITIVE TO ABA 3 (DWA3)	DWA3 encodes a DWD(DDB1 binding WD40) protein. Invitro analyses suggest its involvement in the negative regulation of ABA responses.One of four katanin p80 subunits. Involved in targeting of katanin complex to crossover and branch points to properly sever microtubules.
AT2G21850	1.3681	1.29725e-06	6.0716e-06	UP			√	√						Cysteine/Histidine-rich C1 domain family protein;(source:Araport11)
AT1G48310	1.36802	0.000154152	0.000453844	UP										chromatin remodeling factor18;(source:Araport11)
AT3G60740	1.36713	1.95094e-08	1.36686e-07	UP										Encodes tubulin-folding cofactor D. Mutants arrest during embryogenesis with embryos that are small, mushroom-shaped ( Primepilz Prime) and consist of only one or few large cells each containing one or more variably enlarged nuclei and often cell wall stubs. Gene product necessary for continuous microtubule organization.
AT2G33380	1.36656	2.93564e-13	6.00007e-12	UP				√	√	√			PEROXYGENASE 3 (PXG3); (ATRD20);ARABIDOPSIS THALIANA CALEOSIN 3 (AtCLO3);CALEOSIN 3 (CLO3);CALEOSIN 3 (CLO-3);RESPONSIVE TO DESICCATION 20 (RD20)	Encodes a calcium binding protein whose mRNA is induced upon treatment with NaCl, ABA and in response to desiccation. mRNA expression under drought conditions is apparent particularly in leaves and flowers. Isoform of caleosin with a role as a peroxygenase involved in oxylipin metabolism during biotic and abiotic stress. Involved in the production of 2-hydroxy-octadecatrienoic acid. The peroxygen…
AT3G16060	1.36608	6.16239e-09	4.787e-08	UP										ATP binding microtubule motor family protein;(source:Araport11)
AT1G73130	1.36588	0.000121376	0.000366073	UP									(ATI3C)	ATG8A/F interacting protein containing a WxxL LIR motif at the C terminus which is essential for interaction with ATG8. Stress (abiotic or biotic) results in the formation of ATG8- and ATI3-labeled punctate structures, likely reflecting increased formation of ATG8-labeled phagophores or autophagosomes. ATI3 proteins probably act as selective autophagy receptors that target specific cellular compo…
AT5G55390	1.3657	1.21454e-07	7.15875e-07	UP										Encodes EDM2 (enhanced downy mildew 2). The predicted protein bears typical features of transcriptional regulators. EDM2 contains two putative bipartite nuclear localization signals (NLS) two zinc-finger-like motifs, a Proline-rich region and a large aspartic acid-rich region. Both zinc-finger-like stretches resemble the PHD (plant homeodomain) finger motif. Mutations in EDM2 comprise RPP7 mediat…
AT1G63100	1.36525	0.00526304	0.0109206	UP										GRAS family transcription factor;(source:Araport11)
AT5G35980	1.36524	1.45033e-11	2.04202e-10	UP										Encodes a dual specificity protein kinase which phosphorylates substract proteins on Ser/Thr and Tyr residues. Some substrates include annexin family proteins.
AT4G20860	1.36506	5.91986e-06	2.40597e-05	UP	√	√		√					CELLODEXTRIN OXIDASE (CELLOX); (ATBBE22);BERBERINE BRIDGE ENZYME 22 (BBE22)	involved in the generation of H2O2 from reduced compounds
AT4G30190	1.365	1.41372e-17	6.45463e-16	UP				√		√			(ATHA2);H(+)-ATPASE 2 (HA2)	Belongs to the P-type ATPase superfamily of cation-transporting ATPases, pumps protons out of the cell, generating a proton gradient that drives the active transport of nutrients by proton symport. has two autoinhibitory regions within the C-terminal domain. Its plasma membrane localization is light-dependent.
AT5G34940	1.36484	2.27728e-06	1.01709e-05	UP						√				The protein is predicted (WoLF PSORT program) to be membrane-associated.
AT2G36490	1.36446	6.51427e-12	9.9733e-11	UP									(ATROS1);DEMETER-LIKE 1 (DML1);REPRESSOR OF SILENCING1 (ROS1)	A repressor of transcriptional gene silencing. Functions by demethylating the target promoter DNA. Interacts physically with RPA2/ROR1. In the ros1 mutants, an increase in methylation is observed in a number of gene promoters. Among the loci affected by ros1, a few (RD29A and At1g76930) are affected in cytosine methylation in all sequence contexts (CpG, CpNpG or CpNpN), although many others are a…
AT4G39420	1.36423	1.10273e-07	6.55436e-07	UP										spatacsin carboxy-terminus protein;(source:Araport11)
AT1G52780	1.36416	6.4305e-13	1.21722e-11	UP		√		√						PII, uridylyltransferase (DUF2921);(source:Araport11)
AT1G51270	1.36403	2.13947e-07	1.19085e-06	UP	√	√	√				√			vesicle-associated protein 1-4;(source:Araport11)
AT1G67520	1.36399	0.000104082	0.000318578	UP		√	√	√						lectin protein kinase family protein;(source:Araport11)
AT5G25520	1.36398	1.5709e-10	1.74073e-09	UP										SPOC domain / Transcription elongation factor S-II protein;(source:Araport11)
AT5G09410	1.36369	3.3246e-10	3.40261e-09	UP										calmodulin-binding protein, similar to another ethylene-upregulated calmodulin-binding protein ER1 GI:11612392 from (Nicotiana tabacum)
AT5G20610	1.36365	2.17395e-09	1.85924e-08	UP									PLASTID MOVEMENT IMPAIRED1-RELATED1 (PMIR1)	Encodes a member of a plant specific C2 domain containing gene family. Along with PMI, it appears to be involved in chloroplast and nuclear relocation in response to light.
AT1G31360	1.36323	0.000146056	0.000431992	UP										Encodes a (d)NTP-dependent 3 Prime->5 Prime DNA helicase. This protein can also disrupt D loop structures and may mediate branch migration of Holliday junctions when tested in vitro. The unwinding activity of the enzyme depends on the presence of divalent cations (Mg2+, Mn2+, or Ca2+, but not Zn2+).(d)NTPs are also required with ATP and dATP supporting the greatest amount of DNA unwinding in vitr…
AT4G02060	1.36319	2.88938e-10	3.00366e-09	UP									PROLIFERA (PRL)	Member of the minichromosome maintenance complex, involved in DNA replication initiation. Abundant in proliferating and endocycling tissues. Localized in the nucleus during G1, S and G2 phases of the cell cycle, and are released into the cytoplasmic compartment during mitosis. Binds chromatin.
AT5G11350	1.36306	5.57627e-09	4.37313e-08	UP									CATABOLITE REPRESSOR 4F (CCR4F)	Deadenylase.
AT4G24560	1.36267	6.68201e-13	1.25902e-11	UP									UBIQUITIN-SPECIFIC PROTEASE 16 (UBP16)	Encodes a ubiquitin-specific protease. There is no evidence for a phenotype in ubp16-1 mutants, however, double mutant analysis with ubp15 mutants reveals a role for UBP16 in plant development and cell proliferation.
AT1G31230	1.3626	1.32878e-11	1.89036e-10	UP									ASPARTATE KINASE-HOMOSERINE DEHYDROGENASE I (AK-HSDH I);ASPARTATE KINASE-HOMOSERINE DEHYDROGENASE (AK-HSDH)	Encodes a bifunctional aspartate kinase/homoserine dehydrogenase. These two activities catalyze the first and the third steps toward the synthesis of the essential amino acids threonine, isoleucine and methionine.
AT1G78130	1.36214	6.23863e-06	2.52501e-05	UP									UNFERTILIZED EMBRYO SAC 2 (UNE2)	Major facilitator superfamily protein;(source:Araport11)
AT1G75990	1.36151	4.73872e-11	5.87326e-10	UP										PAM domain (PCI/PINT associated module) protein;(source:Araport11)
AT1G74590	1.36116	4.26135e-10	4.26968e-09	UP			√						GLUTATHIONE S-TRANSFERASE TAU 10 (GSTU10);GLUTATHIONE S-TRANSFERASE TAU 10 (ATGSTU10)	Encodes glutathione transferase belonging to the tau class of GSTs. Naming convention according to Wagner et al. (2002).
AT5G59680	1.3611	2.72552e-05	9.52491e-05	UP	√	√								Leucine-rich repeat protein kinase family protein;(source:Araport11)
AT5G62670	1.36042	1.60247e-11	2.2317e-10	UP									H(+)-ATPASE 11 (HA11);H(+)-ATPASE 11 (AHA11)	H[+]-ATPase 11;(source:Araport11)
AT4G33010	1.36009	6.8023e-14	1.59186e-12	UP									GLYCINE DECARBOXYLASE P-PROTEIN 1 (GLDP1);GLYCINE DECARBOXYLASE P-PROTEIN 1 (AtGLDP1)	glycine decarboxylase P-protein 1;(source:Araport11)
AT2G40770	1.35957	1.93556e-05	7.00051e-05	UP										RING-finger, DEAD-like helicase, PHD and SNF2 domain-containing protein;(source:Araport11)
AT5G44750	1.35905	3.58103e-08	2.37092e-07	UP									ARABIDOPSIS THALIANA HOMOLOG OF REVERSIONLESS 1 (ATREV1); (REV1)	Homologous to Y-family DNA polymerases, contains BRCT domain. Mutants are sensitive to UV-B radiation. Gene is involved in damage-tolerance mechanisms through translesion synthesis(TLS).
AT1G16710	1.35855	1.79421e-08	1.26876e-07	UP										Encodes an enzyme with histone acetyltransferase activity that can use both H3 and H4 histones as substrates. No single prior lysine acetylation is sufficient to block HAC12 acetylation of the H3 or H4 peptides, suggesting that HAC12 can acetylate any of several lysines present in the peptides.
AT1G19290	1.35841	0.00019446	0.000559421	UP										Pentatricopeptide repeat (PPR) superfamily protein;(source:Araport11)
AT4G30310	1.35813	7.33325e-13	1.36665e-11	UP										FGGY family of carbohydrate kinase;(source:Araport11)
AT5G50590	1.35807	0.0166452	0.0308122	UP										Encodes a putative hydroxysteroid dehydrogenase (HSD). Genes that encode HSD include: At5g50600 and At5g50700 (HSD1), At3g47350(HSD2), At3g47360(HSD3), At5g50590 and At5g50690(HSD4), At5g50770(HSD6) (Plant Cell Physiology 50:1463). Two copies of HSD1 and HSD4 exist due to a gene duplication event. In Plant Physiology 145:87, At5g50690 is HSD7, At4g10020 is HSD5.
AT5G50690	1.35807	0.0166452	0.0308122	UP										Encodes a putative hydroxysteroid dehydrogenase (HSD). Genes that encode HSD include: At5g50600 and At5g50700 (HSD1), At3g47350(HSD2), At3g47360(HSD3), At5g50590 and At5g50690(HSD4), At5g50770(HSD6) (Plant Cell Physiology 50:1463). Two copies of HSD1 and HSD4 exist due to a gene duplication event. In Plant Physiology 145:87, At5g50690 is HSD7, At4g10020 is HSD5.
AT1G47570	1.3573	2.54067e-05	8.93376e-05	UP										RING/U-box superfamily protein;(source:Araport11)
AT2G45290	1.35722	1.20463e-08	8.78481e-08	UP				√						Transketolase;(source:Araport11)
AT1G01040	1.35688	1.14381e-08	8.39531e-08	UP									DICER-LIKE 1 (DCL1);DICER-LIKE 1 (ATDCL1);EMBRYO DEFECTIVE 60 (EMB60);EMBRYO DEFECTIVE 76 (EMB76);ABNORMAL SUSPENSOR 1 (ASU1);SHORT INTEGUMENTS 1 (SIN1);SUSPENSOR 1 (SUS1);CARPEL FACTORY (CAF)	Encodes a Dicer homolog. Dicer is a RNA helicase involved in microRNA processing. Mutations in this locus can result in embryo lethality. Embryo shape at seed maturity is globular-elongate. Other mutants convert the floral meristems to an indeterminate state, others yet show defects in ovule development. mRNA is expressed in all shoot tissues. DCL1 is able to produce miRNAs and siRNAs. The mRNA i…
AT2G40030	1.35674	3.17757e-05	0.000109351	UP										Encodes the unique largest subunit of nuclear DNA-dependent RNA polymerase V; homologous to budding yeast RPB1 and the E. coli RNA polymerase beta prime subunit. Required for normal RNA-directed DNA methylation at non-CG methylation sites and transgene silencing. The nrpe1 mutant is more resistant to biotrophic pathogens and is primed to activate salicylic acid-dependent defence genes.
AT3G26170	1.35628	2.37399e-13	4.966e-12	UP		√	√	√	√	√			CYTOCHROME P450, FAMILY 71, SUBFAMILY B, POLYPEPTIDE 19 (CYP71B19)	putative cytochrome P450
AT5G40760	1.3559	2.78679e-08	1.8917e-07	UP				√						Encodes a cytosolic glucose-6-phosphate dehydrogenase that is insensitive to reduction by DTT and whose mRNA is expressed ubiquitously.The mRNA is cell-to-cell mobile.
AT5G11510	1.3556	8.13218e-05	0.000255337	UP										Arabidopsis thaliana putative c-myb-like transcription factor MYB3R-4. Functions in powdery mildew induced host endoreduplication at the site of infection.
AT2G02560	1.35503	6.06125e-10	5.85559e-09	UP									HEMIVENATA (HVE); (TIP120); (ETA2);CULLIN-ASSOCIATED AND NEDDYLATION DISSOCIATED 1 (ATCAND1);CULLIN-ASSOCIATED AND NEDDYLATION DISSOCIATED (CAND1)	Arabidopsis thaliana homolog of human CAND1 (cullin-associated and neddylation-dissociated). Putative similarity to TBP-interacting protein TIP120. Ubiquitously expressed in plant tissues throughout development. T-DNA insertion mutant plants were completely sterile and resistant to sirtinol and auxin, but not to gibberellins or brassinolide. Displayed developmental phenotypes similar to those of …
AT5G54510	1.35422	1.50438e-11	2.10943e-10	UP						√	√		DWARF IN LIGHT 1 (DFL1);GRETCHEN HAGEN3.6 (GH3.6)	Encodes an IAA-amido synthase that conjugates Ala, Asp, Phe, and Trp to auxin. Lines overexpressing this gene accumulate IAA-ASP and are hypersensitive to several auxins. Identified as a dominant mutation that displays shorter hypocotyls in light grown plants when compared to wild type siblings. Protein is similar to auxin inducible gene from pea (GH3).
AT2G25350	1.35405	0.00010317	0.000316189	UP										Phox (PX) domain-containing protein;(source:Araport11)
AT4G04920	1.35373	1.05112e-09	9.64551e-09	UP							√		GLASSY HAIR 2 (GLH2)	Encodes a nuclear targeted protein that plays a role in the CBF pathway -downstream of CBF translation. Mutants have impaired cold responses, reduced levels of cold induced RNA transcripts, are sensitive to osmotic stress. Required for expression of CBF-controlled cold-upregulated genes and some, but not all, other cold up-regulated genes. Required for recruitment of the Mediator complex and RNA …
AT5G44790	1.35366	7.77817e-12	1.16389e-10	UP									RESPONSIVE-TO-ANTAGONIST 1 (RAN1); (HMA7)	ATP dependent copper transporter vital for ethylene response pathway
AT3G48710	1.35352	1.93853e-05	7.00754e-05	UP										DEK domain-containing chromatin associated protein;(source:Araport11)
AT4G00240	1.35315	4.32407e-05	0.000144545	UP										member of C2-PLD subfamily
AT3G13225	1.35293	7.76694e-09	5.90587e-08	UP										WW domain-containing protein;(source:Araport11)
AT1G17440	1.35287	2.178e-11	2.92781e-10	UP									TBP-ASSOCIATED FACTOR 12B (TAF12b);CYTOKININ-HYPERSENSITIVE 1 (CKH1);ENHANCED ETHYLENE RESPONSE 4 (EER4)	Encodes one of two Arabidopsis proteins with similarity to the TBP-associated factor TAF12. The gene product is an EIN3-interacting TFIID transcription factor required for proper ethylene response, including ERF1 induction. Loss of function mutants show enhanced response to ethylene. Located in nucleus and expressed throughout the plant. Required for ERF1 expression. Cytokinin-hypersensitive 1 (C…
AT1G73080	1.3523	1.67661e-08	1.19052e-07	UP	√	√					√		PEP1 RECEPTOR 1 (PEPR1);PEP1 RECEPTOR 1 (ATPEPR1)	Encodes a leucine-rich repeat receptor kinase. Functions as a receptor for AtPep1 to amplify innate immunity response to pathogen attacks. The mRNA is cell-to-cell mobile.
AT1G01010	1.35228	0.000139049	0.000413836	UP				√					NAC DOMAIN CONTAINING PROTEIN 1 (ANAC001); (NTL10);NAC DOMAIN CONTAINING PROTEIN 1 (NAC001)	NAC domain containing protein 1;(source:Araport11)
AT1G08410	1.35201	1.1992e-08	8.7517e-08	UP									YEAST LSG1 ORTHOLOGUE 2 (LSG1-2);DROUGHT INHIBITED GROWTH OF LATERAL ROOTS 6 (DIG6)	Encodes a large 60S subunit nuclear export GTPase 1 that is required for 40S maturation and is involved in ribosome biogenesis and affects multiple auxin-regulated development processes.
AT3G17340	1.35172	2.17217e-10	2.3253e-09	UP										ARM repeat superfamily protein;(source:Araport11)
AT1G79560	1.35141	1.74259e-11	2.39753e-10	UP										Encodes an FtsH protease that is localized to the chloroplast and is part of a membrane localized translocation motor complex .Strong interaction with TIC inner envelope protein translocon which consists of Tic20/Tic56/Tic100/Tic214(Ycf1)(DOI:10.1105/tpc.18.00357). Mutations in this locus result in embryo lethality.
AT2G25560	1.35096	1.34885e-06	6.30017e-06	UP										DNAJ heat shock N-terminal domain-containing protein;(source:Araport11)
AT1G26170	1.35089	1.51403e-07	8.72334e-07	UP										ARM repeat superfamily protein;(source:Araport11)
AT1G59540	1.35066	0.00486377	0.0101898	UP									(ZCF125)	Encodes a kinesin-like protein.
AT3G18890	1.35064	1.76973e-10	1.92976e-09	UP									TRANSLOCON AT THE INNER ENVELOPE MEMBRANE OF CHLOROPLASTS 62 (Tic62);TRANSLOCON AT THE INNER ENVELOPE MEMBRANE OF CHLOROPLASTS 62 (AtTic62)	NAD(P)-binding Rossmann-fold superfamily protein;(source:Araport11)
AT2G25740	1.34985	7.99737e-08	4.89391e-07	UP										ATP-dependent protease La (LON) domain protein;(source:Araport11)
AT5G50200	1.34941	1.69583e-13	3.66715e-12	UP		√		√					NITRATE TRANSPORTER 3.1 (NRT3.1);WOUND-RESPONSIVE 3 (WR3); (ATNRT3.1)	Wound-responsive gene 3 (WR3). Encodes a high-affinity nitrate transporter. Up-regulated by nitrate. Involved in jasmonic acid-independent wound signal transduction.
AT3G49130	1.34918	0.0236692	0.0421087	UP				√		√				SWAP (Suppressor-of-White-APricot)/surp RNA-binding domain-containing protein;(source:Araport11)
AT3G20150	1.34894	0.00147445	0.0034976	UP										Kinesin motor family protein;(source:Araport11)
AT3G26180	1.3488	5.0447e-11	6.21492e-10	UP									CYTOCHROME P450, FAMILY 71, SUBFAMILY B, POLYPEPTIDE 20 (CYP71B20)	putative cytochrome P450
AT5G26850	1.34852	2.35573e-09	2.00467e-08	UP										Uncharacterized protein;(source:Araport11)
AT2G30640	1.34841	0.00430412	0.00910855	UP									MUSTANG 2 (MUG2)	Encodes a member of a domesticated transposable element gene family MUSTANG. Members of this family are derived from transposable elements genes but gained function in plant fitness and flower development. Known members include: AT3G04605 (MUG1), AT2G30640 (MUG2), AT1G06740 (MUG3), AT5G16505 (MUG4), AT3G06940 (MUG5), AT5G48965 (MUG6), AT3G05850 (MUG7) and AT5G34853 (MUG8).
AT2G46950	1.34773	0.018912	0.0345295	UP				√	√	√				cytochrome P450, family 709, subfamily B, polypeptide 2;(source:Araport11)
AT4G19810	1.34771	6.22504e-07	3.13315e-06	UP		√		√	√					ChiC encodes a Class V chitinase that is a part of glycoside hydrolase family 18 based on CAZy groupings. It appears to primarily act as an exochitinase in vitro where it predominantly cleaves a chitobiose (GlcNAc)2 residue from the non-reducing end of a chitin oligosaccharide. However, it shows some minor endochitinase activity in vitro, as well. A putative 24 amino-acid signal peptide may direc…
AT5G60700	1.34757	7.20248e-07	3.57681e-06	UP						√				glycosyltransferase family protein 2;(source:Araport11)
AT4G40020	1.34719	0.0239388	0.0425404	UP				√		√				Myosin heavy chain-related protein;(source:Araport11)
AT5G21990	1.34671	3.77515e-11	4.78606e-10	UP									(ATTPR7);OUTER ENVELOPE PROTEIN 61 (OEP61);TETRATRICOPEPTIDE REPEAT 7 (TPR7)	Encodes one of the 36 carboxylate clamp (CC)-tetratricopeptide repeat (TPR) proteins (Prasad 2010, Pubmed ID: 20856808). Functions as a chaperone receptor at the chloroplast outer envelope, mediating Hsp70-dependent protein targeting to chloroplasts. It has been localized to the ER membrane, interacts with the Sec translocon, and has a potential function in post-translational protein transport in…
AT4G08350	1.34668	2.62302e-12	4.37526e-11	UP									(SPT5-2); (GTA02);GLOBAL TRANSCRIPTION FACTOR GROUP A2 (GTA2)	global transcription factor group A2;(source:Araport11)
AT5G04240	1.3466	4.82155e-06	2.00572e-05	UP							√		EARLY FLOWERING 6 (ELF6)	Early Flowering 6 (ELF6) encodes a Jumonji N/C and zinc finger domain-containing protein that acts as a repressor in the photoperiod pathway. ELF6 interacts with BES1 in a Y2H assay, in vitro, and in Arabidosis protoplasts (based on BiFC). ELF6 may play a role in brassinosteroid signaling by affecting histone methylation in the promoters of BR-responsive genes.
AT5G15730	1.34628	1.42082e-06	6.60472e-06	UP		√		√						Protein kinase superfamily protein;(source:Araport11)
AT5G53370	1.34583	2.94706e-20	1.97433e-18	UP				√						pectin methylesterase PCR fragment F;(source:Araport11)
AT3G62300	1.3457	2.12919e-07	1.1861e-06	UP									DOMAIN OF UNKNOWN FUNCTION 724 7 (ATDUF7);DOMAIN OF UNKNOWN FUNCTION 724 7 (DUF7);ABAP1-I NTERACTING PROTEIN 1 (AIP1)	Encodes a protein with Agenet/Tudor and DUF724 domains. It can interact with ABAP1, a negative regulator of DNA replication and transcription, with the plant histone modification 'reader' LHP1, and with non-modified histones. It may act as a link between DNA replication, transcription and chromatin remodeling during flower development. Loss of function mutant has a WT phenotype.
AT2G31260	1.34548	4.79239e-08	3.07392e-07	UP						√			AUTOPHAGY 9 (ATG9);AUTOPHAGY 9 (APG9); (ATAPG9)	Involved in autophagy, the process of vacuolar bulk degradation of cytoplasmic components. Mutant shows accelerated bolting and senescence.
AT4G01090	1.34461	4.59849e-10	4.57617e-09	UP										Hypothetical protein; participates in wound-induced lateral root development.
AT3G20280	1.34443	1.95621e-05	7.05904e-05	UP										RING/FYVE/PHD zinc finger superfamily protein;(source:Araport11)
AT2G38010	1.34355	5.07636e-11	6.24642e-10	UP							√			Neutral/alkaline non-lysosomal ceramidase;(source:Araport11)
AT4G29230	1.3435	2.41352e-06	1.07116e-05	UP						√				NAC domain containing protein 75;(source:Araport11)
AT5G17270	1.3429	1.25639e-08	9.12365e-08	UP										Protein prenylyltransferase superfamily protein;(source:Araport11)
AT3G13065	1.34286	3.79543e-05	0.000128478	UP									STRUBBELIG-RECEPTOR FAMILY 4 (SRF4)	STRUBBELIG-receptor family 4;(source:Araport11)
AT1G32810	1.34244	5.78203e-10	5.62028e-09	UP										RING/FYVE/PHD zinc finger superfamily protein;(source:Araport11)
AT4G38530	1.34241	0.0126164	0.0240346	UP					√				(ATPLC3);PHOSPHOINOSITIDE-SPECIFIC PHOSPHOLIPASE C ISOFORM 3 (PLC3);PHOSPHOLIPASE C1 (PLC1);PHOSPHOLIPASE C1 (ATPLC1)	Encodes a putative phosphoinositide-specific phospholipase C. There are two genes called ATPLC1, one corresponding to AT4g38530 (this one) and one corresponding to AT5g58670.
AT4G33210	1.34203	3.34886e-10	3.42232e-09	UP									SLOW MOTION (SLOMO)	Encodes SLOMO (SLOW MOTION), a F-box protein required for auxin homeostasis and normal timing of lateral organ initiation at the shoot meristem.
AT3G51650	1.34201	1.25743e-07	7.39488e-07	UP										stress response NST1-like protein;(source:Araport11)
AT1G29900	1.34188	3.62267e-12	5.85683e-11	UP									VENOSA 3 (VEN3);CARBAMOYL PHOSPHATE SYNTHETASE B (CARB);CELLULOSE SYNTHASE LIKE B6 (CLSB6)	Encodes carbamoyl phosphate synthetase (CPS) large subunit (CARB), also named as VEN3. Heterologous expression of the Arabidopsis VEN3 and VEN6 genes in a CPS-deficient Escherichia coli strain fully restored bacterial growth in minimal medium, demonstrating the enzymatic activity of the VEN3 and VEN6 proteins.
AT5G64420	1.34134	1.26417e-08	9.17361e-08	UP										DNA polymerase V family;(source:Araport11)
AT3G52140	1.34098	1.61388e-10	1.77969e-09	UP									(FRIENDLY);FRIENDLY MITOCHONDRIA (FMT);NON RESPONDING TO OXYLIPINS 38 (NOXY38)	Involved in regulating mitochondrial quality control. Regulates mitochondrial association time and thereby is involved in mitochondrial fusion. Mutants show unregulated autophagy and display transcriptomic markers of mitochondrial stress. Its activity can be modulated by Lys acetylation.
AT1G08310	1.34075	0.000349383	0.000954598	UP						√	√			alpha/beta-Hydrolases superfamily protein;(source:Araport11)
AT5G05320	1.34029	0.000318525	0.000877775	UP		√								FAD/NAD(P)-binding oxidoreductase family protein;(source:Araport11)
AT3G01310	1.33989	8.43049e-10	7.93503e-09	UP										Encodes a functional VIP1/PPIP5K-type ATP-grasp kinase that is involved in both InsP6 to InsP7 conversion and InsP7 to InsP8 conversion, producing the InsP8 cofactor of the ASK1-COI1-JAZ-jasmonate co-receptor complex. It is the major isoform in plants, is required for jasmonate-dependent defenses, and plays an important role in plant defenses against necrotrophic fungi and insect herbivores.
AT1G18390	1.33953	5.30869e-08	3.36825e-07	UP	√	√		√					LEAF RUST 10 DISEASE-RESISTANCE LOCUS RECEPTOR- LIKE PROTEIN KINASE-LIKE 1.1 (LRK10L1.1)	Serine/Threonine kinase family catalytic domain protein;(source:Araport11)
AT1G09940	1.33888	6.40075e-08	3.98831e-07	UP	√	√		√			√		(HEMA2)	Encodes glutamyl-tRNA reductase. Involved in heme biosynthesis in non-photosynthetic tissues and induced by oxidative stress in photosynthetic tissues to supply heme for defensive hemoproteins
AT5G19880	1.33828	2.08447e-05	7.48496e-05	UP										Peroxidase superfamily protein;(source:Araport11)
AT5G60900	1.33746	9.4006e-15	2.61837e-13	UP		√		√					RECEPTOR-LIKE PROTEIN KINASE 1 (RLK1)	Encodes a receptor-like protein kinase.
AT2G37040	1.33698	1.16736e-11	1.67818e-10	UP									PHE AMMONIA LYASE 1 (pal1); (ATPAL1)	Encodes PAL1, a phenylalanine ammonia-lyase. Arabidopsis has four PALs: AT2G37040 (PAL1), AT3G53260 (PAL2), AT5G04230 (PAL3) and AT3G10340 (PAL4).
AT5G16280	1.33678	1.60278e-08	1.14191e-07	UP									(TRS85); (TRAPPC8)	Part of multi-protein complex, acting as guanine nucleotide exchange factors (GEFs) and possibly as tethers, regulating intracellular trafficking.
AT5G03550	1.33662	0.0205334	0.0371391	UP				√		√				MATH domain/coiled-coil protein;(source:Araport11)
AT3G17850	1.33603	2.22577e-10	2.3802e-09	UP									NCOMPLETE ROOT HAIR ELONGATION 1 (IREH1)	Protein kinase which together with IRE3 plays an important role in controlling root skewing and maintaining the microtubule network.
AT3G23290	1.33602	1.74228e-14	4.5441e-13	UP									LIGHT SENSITIVE HYPOCOTYLS 4 (LSH4)	LIGHT-DEPENDENT SHORT HYPOCOTYLS-like protein (DUF640);(source:Araport11)
AT1G71110	1.33558	2.07839e-05	7.46442e-05	UP				√						transmembrane protein;(source:Araport11)
AT1G74330	1.33557	8.32905e-07	4.08775e-06	UP		√		√						Protein kinase superfamily protein;(source:Araport11)
AT1G31780	1.33552	6.55732e-13	1.2378e-11	UP									CONSERVED OLIGOMERIC GOLGI COMPLEX 7 (COG7)	oligomeric golgi complex subunit;(source:Araport11)
AT2G33020	1.3354	0.00862368	0.0170939	UP				√	√	√			RECEPTOR LIKE PROTEIN 24 (AtRLP24);RECEPTOR LIKE PROTEIN 24 (RLP24)	receptor like protein 24;(source:Araport11)
AT4G11130	1.3351	0.000326288	0.000897237	UP									(ATRDR2);RNA-DEPENDENT RNA POLYMERASE 2 (RDR2);SILENCING MOVEMENT DEFICIENT 1 (SMD1)	Encodes RNA-dependent RNA polymerase that is required for endogenous siRNA (but not miRNA) formation. Nomenclature according to Xie, et al. (2004).
AT1G17460	1.33473	0.00559104	0.0115424	UP				√						Arabidopsis thaliana myb family transcription factor (At1g17460)
AT3G22170	1.33423	3.30851e-09	2.73928e-08	UP									CHLOROPLAST DIVISION MUTANT 45 (CPD45);FAR-RED ELONGATED HYPOCOTYLS 3 (fhy3)	A component of the PHYA signaling network, mediates the FR-HIR response to far-red light in concert with FAR1.
AT5G09620	1.33423	9.93472e-15	2.74477e-13	UP				√						Octicosapeptide/Phox/Bem1p family protein;(source:Araport11)
AT5G10060	1.33358	1.13831e-07	6.75019e-07	UP										ENTH/VHS family protein;(source:Araport11)
AT1G56120	1.3327	2.90594e-12	4.79644e-11	UP			√							Leucine-rich repeat transmembrane protein kinase;(source:Araport11)
AT3G46920	1.3326	1.3639e-05	5.12839e-05	UP										kinase superfamily with octicosapeptide/Phox/Bem1p domain-containing protein;(source:Araport11)
AT1G80010	1.33204	9.35374e-13	1.70295e-11	UP									FAR1-RELATED SEQUENCE 8 (FRS8)	FAR1-related sequence 8;(source:Araport11)
AT4G29570	1.33095	0.0255436	0.0450253	UP				√						Cytidine/deoxycytidylate deaminase family protein;(source:Araport11)
AT5G66750	1.33091	3.83629e-05	0.000129626	UP									CHROMATIN REMODELING 1 (CHR1);CHROMATIN REMODELING 1 (CHR01);DECREASED DNA METHYLATION 1 (DDM1); (CHA1); (ATDDM1);SOMNIFEROUS 1 (SOM1); (SOM4)	Protein is similar to SWI2/SNF2 chromatin remodeling proteins. DDM1 is appears to act as a chromatin-remodeling ATPase involved in cytosine methylation in CG and non-CG contexts. Involved in gene silencing and maintenance of DNA methylation and histone methylation. Hypomethylation of many genomic regions occurs in ddm1 mutants, and can cause several phenotypic abnormalities, but some loci, such a…
AT3G14980	1.33085	1.06286e-05	4.091e-05	UP										IDM1 is a histone H3 acetyltransferase that is capable of recognizing methylated DNA through its MBD domain and recognizing unmethylated histone H3K4 through its PHD domain. It negatively regulates DNA demethylation, preventing DNA hypermethylation of highly homologous multicopy genes and other repetitive sequences.
AT4G03200	1.3307	2.01964e-11	2.74553e-10	UP										catalytics;(source:Araport11)
AT5G01380	1.33067	0.0126191	0.0240375	UP	√	√			√					Homeodomain-like superfamily protein;(source:Araport11)
AT5G40060	1.33055	1.44167e-07	8.36518e-07	UP										Disease resistance protein (NBS-LRR class) family;(source:Araport11)
AT4G32420	1.33052	7.82718e-09	5.94947e-08	UP										Cyclophilin-like peptidyl-prolyl cis-trans isomerase family protein;(source:Araport11)
AT3G17240	1.33045	9.76233e-15	2.70443e-13	UP				√			√		LIPOAMIDE DEHYDROGENASE 2 (mtLPD2)	lipoamide dehydrogenase precursor
AT3G48390	1.33036	0.00114647	0.00278566	UP						√			MA3 DOMAIN-CONTAINING TRANSLATION REGULATORY FACTOR 4 (MRF4)	MA3 domain-containing protein;(source:Araport11)
AT3G47340	1.33034	1.24295e-14	3.36494e-13	UP	√		√		√	√	√			encodes a glutamine-dependent asparagine synthetase, the predicted ASN1 peptide contains a purF-type glutamine-binding domain, and is expressed predominantly in shoot tissues, where light has a negative effect on its mRNA accumulation. Expression is induced within 3 hours of dark treatment, in senescing leaves and treatment with exogenous photosynthesis inhibitor. Induction of gene expression was…
AT5G35910	1.33008	1.13452e-11	1.63786e-10	UP									(AtRRP6L2);RRP6-LIKE 2 (RRP6L2)	Encodes a nuclear-localized RRP6-like protein whose mutation leads to accumulation of an rRNA maturation by-product.
AT1G60070	1.33006	2.2772e-11	3.04122e-10	UP										Adaptor protein complex AP-1, gamma subunit;(source:Araport11)
AT3G14590	1.33004	0.00633975	0.0129537	UP	√	√		√						Calcium-dependent lipid-binding (CaLB domain) family protein;(source:Araport11)
AT2G24990	1.32908	3.87179e-07	2.04145e-06	UP										Serine/threonine-protein kinase Rio1;(source:Araport11)
AT5G15070	1.32892	0.00664313	0.0135103	UP										Encodes a functional VIP1/PPIP5K-type ATP-grasp kinase that is involved in both InsP6 to InsP7 conversion and InsP7 to InsP8 conversion. It is the minor isoform in plants and is expressed in pollen.
AT2G42600	1.32884	9.58786e-14	2.16944e-12	UP										Encodes one of four Arabidopsis phosphoenolpyruvate carboxylase proteins.PPC1 and PPC2 are crucial for balancing carbon and nitrogen metabolism.
AT2G32730	1.32875	3.45847e-12	5.62688e-11	UP										26S proteasome regulatory complex, non-ATPase subcomplex, Rpn2/Psmd1 subunit;(source:Araport11)
AT1G79270	1.32824	3.16308e-12	5.19576e-11	UP		√		√		√				evolutionarily conserved C-terminal region 8;(source:Araport11)
AT1G25350	1.32754	2.6221e-12	4.37526e-11	UP									OVULE ABORTION 9 (OVA9)	glutamine-tRNA ligase, putative / glutaminyl-tRNA synthetase, putative / GlnRS;(source:Araport11)
AT3G19740	1.32744	4.11681e-09	3.33972e-08	UP										P-loop containing nucleoside triphosphate hydrolases superfamily protein;(source:Araport11)
AT1G31930	1.32741	1.34294e-09	1.20324e-08	UP										Encodes XLG3 (extra-large G protein 3) that shows significant similarity to the G protein alpha subunit in its C terminal region. Involved in the regulation of root morphological and growth responses.
AT4G18130	1.32723	3.07103e-08	2.06346e-07	UP									PHYTOCHROME E (PHYE)	member of Histidine Kinase
AT3G52890	1.32692	1.03435e-08	7.64939e-08	UP										KCBP-interacting protein kinase interacts specifically with the tail region of KCBP
AT1G58230	1.32689	1.48965e-07	8.59977e-07	UP										binding protein;(source:Araport11)
AT3G49601	1.32683	3.49132e-09	2.87438e-08	UP										pre-mRNA-splicing factor;(source:Araport11)
AT4G17100	1.32679	8.97155e-05	0.000278831	UP										poly(U)-specific endoribonuclease-B protein;(source:Araport11)
AT1G79950	1.32676	7.08717e-07	3.52724e-06	UP										Encodes a homologue of human Regulator of Telomere Elongation Helicase1 (RTEL1). Plays a central role in the preservation of genome stability.
AT4G08850	1.32672	8.88205e-13	1.62864e-11	UP	√	√		√					MDIS1-INTERACTING RECEPTOR LIKE KINASE2 (MIK2)	MIK1 encodes a receptor kinase that forms a complex with MDIS1/MIK2 and binds LURE1, the female pollen guidance chemi-attractant. MIK1 phosphorylates MDIS1 and is autophosphorylated.
AT1G30450	1.32644	3.81712e-10	3.84904e-09	UP										member of Cation-chloride co-transporter family
AT4G31610	1.32617	0.025824	0.0454414	UP										Expressed specifically in reproductive meristems, member of a moderately sized gene family distantly related to known plant DNA binding proteins
AT1G10320	1.32594	1.2769e-05	4.82961e-05	UP										Zinc finger C-x8-C-x5-C-x3-H type family protein;(source:Araport11)
AT3G51550	1.32549	1.57828e-13	3.43469e-12	UP		√		√					FERONIA (FER)	Encodes a synergid-expressed, plasma-membrane localized receptor-like kinase that accumulates asymetrically in the synergid membrnane at the filiform apparatus and mediates male-female gametophyte interactions during pollen tube reception. Also involved in powdery mildew infection. Mutants show faster root elongation under dim light, the protein is required for intracellular accumulation of AHA2 …
AT4G39170	1.32521	3.42321e-14	8.48559e-13	UP										Sec14p-like phosphatidylinositol transfer family protein;(source:Araport11)
AT5G52890	1.32518	0.000609279	0.00157725	UP										AT hook motif-containing protein;(source:Araport11)
AT5G55310	1.32457	3.58962e-08	2.37454e-07	UP									DNA TOPOISOMERASE 1 BETA (TOP1BETA);TOPOISOMERASE 1 (TOP1);DNA TOPOISOMERASE I ALPHA (TOP1ALPHA)	Encodes one of two Arabidopsis type-I DNA topoisomerase I genes. Reducing the level of expression of this gene in a top1alpha (At5g55300) mutant background causes seedling lethality.
AT3G49725	1.32432	5.76572e-05	0.000187169	UP										GTP-binding protein, HflX;(source:Araport11)
AT3G62700	1.32367	5.0499e-11	6.2176e-10	UP									ATP-BINDING CASSETTE C14 (ABCC14);MULTIDRUG RESISTANCE-ASSOCIATED PROTEIN 10 (ATMRP10);MULTIDRUG RESISTANCE-ASSOCIATED PROTEIN 10 (MRP10)	member of MRP subfamily
AT5G47910	1.32358	4.29981e-19	2.46218e-17	UP		√		√			√		RESPIRATORY BURST OXIDASE HOMOLOGUE D (RBOHD); (ATRBOHD)	NADPH/respiratory burst oxidase protein D (RbohD).Interacts with AtrbohF gene to fine tune the spatial control of ROI production and hypersensitive response to cell in and around infection site. The mRNA is cell-to-cell mobile.
AT4G35270	1.32355	8.90248e-07	4.33494e-06	UP										Plant regulator RWP-RK family protein;(source:Araport11)
AT3G23980	1.32336	5.05055e-07	2.59229e-06	UP									BLISTER (BLI);KOLD SENSITIV 1 (KOS1)	Encodes a protein that interacts with the Polycomb-group (Pc-G) histone methyltransferase CLF (CURLY LEAF). It colocalizes with CLF to the nucleus and represses a subset of Pc-G target genes. The pleiotropic developmental mutant phenotype suggests that BLI prevents premature differentiation.
AT1G78060	1.3231	1.99769e-11	2.72111e-10	UP							√			Glycosyl hydrolase family protein;(source:Araport11)
AT4G32760	1.32305	4.3077e-15	1.25974e-13	UP										ENTH/VHS/GAT family protein;(source:Araport11)
AT1G74710	1.32297	2.32501e-16	8.55704e-15	UP		√	√				√		SALICYLIC ACID INDUCTION DEFICIENT 2 (SID2);ISOCHORISMATE SYNTHASE 1 (ICS1);ENHANCED DISEASE SUSCEPTIBILITY TO ERYSIPHE ORONTII 16 (EDS16)	Encodes a protein with isochorismate synthase activity. Mutants fail to accumulate salicylic acid. Its function may be redundant with that of ICS2 (AT1G18870).
AT5G46350	1.32284	1.34024e-05	5.04683e-05	UP			√	√		√	√		ARABIDOPSIS THALIANA WRKY DNA-BINDING PROTEIN 8 (ATWRKY8);WRKY DNA-BINDING PROTEIN 8 (WRKY8)	member of WRKY Transcription Factor; Group II-c
AT1G03370	1.32246	1.09272e-13	2.42958e-12	UP		√		√						C2 calcium/lipid-binding and GRAM domain containing protein;(source:Araport11)
AT1G14640	1.32221	0.00987931	0.0192955	UP										SWAP (Suppressor-of-White-APricot)/surp domain-containing protein;(source:Araport11)
AT2G34940	1.32174	2.00003e-05	7.20195e-05	UP									BINDING PROTEIN OF 80 KDA 3;2 (BP80-3;2);VACUOLAR SORTING RECEPTOR 5 (VSR5);VACUOLAR SORTING RECEPTOR 3;2 (VSR3;2)	VACUOLAR SORTING RECEPTOR 5;(source:Araport11)
AT5G56290	1.32154	2.64211e-13	5.44902e-12	UP									ARABIDOPSIS PEROXIN 5 (ATPEX5);EMBRYO DEFECTIVE 2790 (EMB2790);PEROXIN 5 (PEX5)	Encodes the peroxisomal targeting signal type 1 receptor that facilitates peroxisomal protein translocation. It recognizes proteins with the PTS1 consensus sequence (tripeptide SKL or a conserved variant) at the extreme C terminus. The protein has several domains, including C-terminal tetratricopeptide repeat motifs which act in binding the C-terminal "SKL" targeting signal. The mechanism of tran…
AT4G20040	1.32114	0.0207559	0.0375052	UP					√					Pectin lyase-like superfamily protein;(source:Araport11)
AT5G28290	1.32058	1.71429e-06	7.83915e-06	UP										Encodes AtNek3, a member of the NIMA-related serine/threonine kinases (Neks) that have been linked to cell-cycle regulation in fungi and mammals. Plant Neks might be involved in plant development processes.
AT4G23180	1.32026	3.75736e-14	9.2468e-13	UP	√	√								Encodes a receptor-like protein kinase. Naming convention from Chen et al 2003 (PMID 14756307)The mRNA is cell-to-cell mobile.
AT4G14760	1.3201	6.09398e-07	3.07398e-06	UP										kinase interacting (KIP1-like) family protein;(source:Araport11)
AT1G66880	1.31985	1.08013e-11	1.56596e-10	UP	√	√		√						Protein kinase superfamily protein;(source:Araport11)
AT1G55690	1.31851	4.04914e-06	1.71538e-05	UP						√				Sec14p-like phosphatidylinositol transfer family protein;(source:Araport11)
AT1G69870	1.31838	1.90338e-17	8.37322e-16	UP				√					NRT1/ PTR FAMILY 2.13 (NPF2.13);NITRATE TRANSPORTER 1.7 (NRT1.7); (ATNPF2.13)	Encodes a low affinity nitrate transporter NRT1.7. Expressed in phloem. Responsible for source-to-sink remobilization of nitrate. The mRNA is cell-to-cell mobile.
AT2G20580	1.31835	1.34757e-14	3.60173e-13	UP									26S PROTEASOME REGULATORY SUBUNIT S2 1A (ATRPN1A);26S PROTEASOME REGULATORY SUBUNIT S2 1A (RPN1A)	encoding the RPN subunits of the 26S proteasome The mRNA is cell-to-cell mobile.
AT5G16690	1.31822	0.000236949	0.000670363	UP										Origin Recognition Complex subunit 3. Involved in the initiation of DNA replication. Regulated transcriptionally during cell cycle, peaking at G1/S-phase. Target of E2F/DF family of transcription factors. Interacts with all ORC subunits except ORC1b.
AT1G26130	1.31813	2.10327e-06	9.46173e-06	UP						√				ATPase E1-E2 type family protein / haloacid dehalogenase-like hydrolase family protein;(source:Araport11)
AT5G22780	1.31802	1.60612e-10	1.774e-09	UP										Adaptor protein complex AP-2, alpha subunit;(source:Araport11)
AT1G06640	1.31799	8.62108e-14	1.9813e-12	UP										encodes a protein whose sequence is similar to a 2-oxoglutarate-dependent dioxygenase The mRNA is cell-to-cell mobile.
AT1G03780	1.31793	0.00140407	0.00334498	UP									(ATTPX2);TARGETING PROTEIN FOR XKLP2 (TPX2)	Homolog of vertebrate TPX2. Protein has three domains involved in nuclear targeting, one in nuclear export and two in microtubule binding. Involved in mitotic spindle assembly during late prophase and early prometaphase.
AT5G16505	1.31791	8.82811e-08	5.34958e-07	UP									MUSTANG 4 (MUG4)	Encodes a member of a domesticated transposable element gene family MUSTANG. Members of this family are derived from transposable elements genes but gained function in plant fitness and flower development. Known members include: AT3G04605 (MUG1), AT2G30640 (MUG2), AT1G06740 (MUG3), AT5G16505 (MUG4), AT3G06940 (MUG5), AT5G48965 (MUG6), AT3G05850 (MUG7) and AT5G34853 (MUG8).
AT2G17820	1.31787	1.09559e-07	6.52134e-07	UP									HISTIDINE KINASE 1 (ATHK1); (AHK1);HISTIDINE KINASE 1 (HK1)	Encodes a member of the histidine kinase family.
AT1G15910	1.31783	7.88572e-07	3.88506e-06	UP									IDN2 PARALOG 1 (IDP1);FACTOR OF DNA METHYLATION 1 (FDM1);INVOLVED IN DE NOVO 2 (IDN2) - LIKE 1 (IDNL1)	Belongs to a subgroup of SGS3-like proteins that act redundantly in RNA-directed DNA methylation: AT1G15910 (FDM1), AT4G00380 (FDM2), AT3G12550 (FDM3), AT1G13790 (FDM4), AT1G80790 (FDM5).
AT5G20790	1.31781	1.51668e-09	1.34017e-08	UP						√				transmembrane protein;(source:Araport11)
AT3G16620	1.31765	4.55411e-05	0.00015141	UP									TRANSLOCON OUTER COMPLEX PROTEIN 120 (TOC120);ARABIDOPSIS THALIANA TRANSLOCON OUTER COMPLEX PROTEIN 120 (ATTOC120)	component of TOC complex, plastid protein import machinery.
AT4G31270	1.31743	0.00178352	0.00413506	UP									IDM1-ASSOCIATED PROTEIN 2 (IDAP2);HARBINGER TRANSPOSON-DERIVED PROTEIN 2 (HDP2)	Encodes IDAP2. Acts together with IDAP1 and IDM1 to regulate active DNA demethylation.
AT4G09140	1.31737	3.4854e-05	0.000118946	UP										Encodes a protein with similarity to Mut1 DNA mismatch repair protein, from E.coli. The protein is expressed during prophase I of meiosis, colocalizes with MLH3 throughout pachytene and is dependent on MLH3 for proper localization. Mutant analyses suggest that MLH1 promotes mitotic recombination but inhibits recombintation between homeologous sequences.
[truncated: 1,465 more rows]
