# Supplementary material for: KAKU4 regulates leaf senescence through modulation of H3K27me3 deposition in the Arabidopsis genome
Source: BMC Plant Biol. 2024 Mar 7;24:177. doi: 10.1186/s12870-024-04860-9 (PMC10919013; doi:10.1186/s12870-024-04860-9)
Supplement: Supplementary file 12 — Supplementary Material 12 [file 12870_2024_4860_MOESM12_ESM.xlsx]

## Sheet: Sheet1
Supplementary Table 8 | Genes associated with the H3K27me3 enriched regions in the kaku4 mutant or WT
Locus ID	Peak ID in kaku4	Peak_fold_enrichment in kaku4	dist u/dist d TSS in kaku4	Peak ID in WT	Peak_fold_enrichment in WT	dist u/dist d TSS in WT
AT1G01030	MACS_peak_1	2.45	TSSd 1902	MACS_peak_1	2.87	TSSd 1609
AT1G01073	MACS_peak_2	2.27	uTSS 643	MACS_peak_3	2.05	uTSS 1083
AT1G01183	MACS_peak_3	2.37	uTSS 809	MACS_peak_5	3.1	uTSS 723
AT1G01190	MACS_peak_4	2.47	TSSd 428	MACS_peak_6	3.21	TSSd 805
AT1G01250	MACS_peak_5	3.32	TSSd 461
AT1G01270	MACS_peak_6	2.5	uTSS 1693	MACS_peak_8	2.89	uTSS 1481
AT1G01280	MACS_peak_6	2.5	TSSd 1392	MACS_peak_8	2.89	TSSd 1180
AT1G01290	MACS_peak_6	2.5	uTSS 631	MACS_peak_8	2.89	uTSS 843
AT1G01355	MACS_peak_7	3.35	TSSd 454	MACS_peak_10	3.78	TSSd 493
AT1G01400	MACS_peak_8	2.41	uTSS 1214
AT1G01410	MACS_peak_8	2.41	TSSd 312
AT1G01453	MACS_peak_9	2.23	TSSd 205	MACS_peak_13	4.15	TSSd 351
AT1G01460	MACS_peak_9	2.23	uTSS 1085	MACS_peak_13	4.15	uTSS 1231
AT1G01580	MACS_peak_10	2.61	TSSd 980	MACS_peak_14	3.42	TSSd 1013
AT1G02030	MACS_peak_12	2.81	uTSS 1162	MACS_peak_16	4.72	uTSS 1249
AT1G02040	MACS_peak_12	2.81	TSSd 658	MACS_peak_16	4.72	TSSd 571
AT1G02065	MACS_peak_13	2.49	TSSd 1340	MACS_peak_17	3.38	TSSd 1192
AT1G02070	MACS_peak_14	2.8	TSSd 103	MACS_peak_18	2.83	uTSS 146
AT1G02074	MACS_peak_14	2.8	uTSS 1199	MACS_peak_18	2.83	uTSS 950
AT1G02205	MACS_peak_15	2.45	uTSS 467
AT1G02310	MACS_peak_16	3.04	TSSd 194	MACS_peak_19	4.06	TSSd 239
AT1G02320	MACS_peak_16	3.04	uTSS 1325	MACS_peak_19	4.06	uTSS 1370
AT1G02335	MACS_peak_17	2.69	uTSS 1057	MACS_peak_20	3.88	uTSS 977
AT1G02340	MACS_peak_17	2.69	TSSd 1863	MACS_peak_20	3.88	TSSd 1943
AT1G02360	MACS_peak_18	3.15	TSSd 289	MACS_peak_21	3.53	TSSd 405
AT1G02370	MACS_peak_18	3.15	uTSS 1628	MACS_peak_21	3.53	uTSS 1744
AT1G02390	MACS_peak_19	2.69	TSSd 452	MACS_peak_22	3.17	TSSd 536
AT1G02580	MACS_peak_20	2.52	TSSd 2547	MACS_peak_27	2.58	TSSd 2798
AT1G02690	MACS_peak_22	2.98	uTSS 1055	MACS_peak_29	4.8	uTSS 1152
AT1G02770	MACS_peak_23	3.94	TSSd 797	MACS_peak_30	4.6	TSSd 742
AT1G02780	MACS_peak_24	4.81	uTSS 1999
AT1G02790	MACS_peak_24	4.81	TSSd 860	MACS_peak_31	4.77	TSSd 816
AT1G02810	MACS_peak_25	2.27	TSSd 774	MACS_peak_32	3.94	TSSd 1541
AT1G02813	MACS_peak_26	2.98	TSSd 293	MACS_peak_32	3.94	uTSS 872
AT1G02816	MACS_peak_26	2.98	uTSS 490	MACS_peak_32	3.94	uTSS 1655
AT1G02940	MACS_peak_27	3.18	uTSS 1666	MACS_peak_33	2.05	TSSd 461
AT1G02950	MACS_peak_27	3.18	TSSd 657	MACS_peak_34	3.93	TSSd 707
AT1G02952	MACS_peak_27	3.18	TSSd 441	MACS_peak_34	3.93	TSSd 391
AT1G02980	MACS_peak_28	2.19	uTSS 16	MACS_peak_35	3.68	uTSS 26
AT1G03020	MACS_peak_29	3.63	uTSS 549	MACS_peak_36	4	uTSS 667
AT1G03022	MACS_peak_29	3.63	uTSS 56	MACS_peak_36	4	TSSd 62
AT1G03100	MACS_peak_30	4.14	uTSS 1689	MACS_peak_37	4.64	uTSS 1664
AT1G03106	MACS_peak_30	4.14	TSSd 866	MACS_peak_37	4.64	TSSd 891
AT1G03110	MACS_peak_30	4.14	uTSS 1077	MACS_peak_37	4.64	uTSS 1102
AT1G03180	MACS_peak_31	2.31	uTSS 791	MACS_peak_38	3.68	uTSS 935
AT1G03445	MACS_peak_32	3.13	TSSd 2122	MACS_peak_39	4.19	TSSd 1870
AT1G03475	MACS_peak_33	4.39	uTSS 1104	MACS_peak_40	4.2	uTSS 1112
AT1G03490	MACS_peak_33	4.39	TSSd 442	MACS_peak_40	4.2	TSSd 450
AT1G03495	MACS_peak_33	4.39	uTSS 868	MACS_peak_40	4.2	uTSS 860
AT1G03790	MACS_peak_34	2.42	TSSd 587
AT1G03840	MACS_peak_35	3.7	TSSd 1159	MACS_peak_42	3.89	TSSd 1241
AT1G03890	MACS_peak_36	2.34	uTSS 916	MACS_peak_44	2.95	uTSS 920
AT1G03980	MACS_peak_37	2.64	uTSS 860	MACS_peak_45	2.41	uTSS 789
AT1G03982	MACS_peak_37	2.64	TSSd 751	MACS_peak_45	2.41	TSSd 822
AT1G03990	MACS_peak_37	2.64	uTSS 1878	MACS_peak_45	2.41	uTSS 1949
AT1G04150	MACS_peak_38	3.32	TSSd 998	MACS_peak_46	3.74	TSSd 1039
AT1G04180	MACS_peak_39	2.54	TSSd 404	MACS_peak_47	3.12	TSSd 553
AT1G04220	MACS_peak_40	3.17	TSSd 1334	MACS_peak_48	4.12	TSSd 1348
AT1G04250	MACS_peak_41	3.67	TSSd 1026	MACS_peak_49	4.14	TSSd 1155
AT1G04330	MACS_peak_42	3.85	TSSd 277	MACS_peak_52	4	TSSd 287
AT1G04450	MACS_peak_44	3.39	TSSd 418	MACS_peak_54	4.03	TSSd 507
AT1G04500	MACS_peak_45	2.36	TSSd 692	MACS_peak_55	2.96	TSSd 1215
AT1G04501	MACS_peak_45	2.36	uTSS 877	MACS_peak_55	2.96	uTSS 1400
AT1G04540	MACS_peak_46	2.08	TSSd 872	MACS_peak_56	2.7	TSSd 867
AT1G04560	MACS_peak_47	3.09	TSSd 407	MACS_peak_57	3.99	TSSd 406
AT1G04600	MACS_peak_48	2.36	TSSd 9730	MACS_peak_58	2.76	TSSd 9718
AT1G04620	MACS_peak_49	3.91	uTSS 1477	MACS_peak_59	4.98	uTSS 1517
AT1G04625	MACS_peak_49	3.91	TSSd 1759	MACS_peak_59	4.98	TSSd 1719
AT1G04660	MACS_peak_50	3.58	TSSd 532	MACS_peak_60	4.46	TSSd 605
AT1G04670	MACS_peak_50	3.58	uTSS 619	MACS_peak_60	4.46	uTSS 692
AT1G05070	MACS_peak_51	3.64	uTSS 1120	MACS_peak_61	4.09	uTSS 1176
AT1G05080	MACS_peak_51	3.64	TSSd 774	MACS_peak_61	4.09	TSSd 830
AT1G05085	MACS_peak_51	3.64	uTSS 1123	MACS_peak_61	4.09	uTSS 1067
AT1G05135	MACS_peak_52	3.33	uTSS 1731	MACS_peak_62	3.2	uTSS 1997
AT1G05140	MACS_peak_52	3.33	uTSS 1995	MACS_peak_62	3.2	uTSS 1729
AT1G05230	MACS_peak_53	2.88	uTSS 76	MACS_peak_63	3.55	TSSd 210
AT1G05260	MACS_peak_54	2.31	TSSd 413	MACS_peak_65	2.97	TSSd 609
AT1G05310	MACS_peak_55	3.18	TSSd 963	MACS_peak_66	3.58	TSSd 1144
AT1G05370	MACS_peak_56	2.58	TSSd 378	MACS_peak_67	2.63	TSSd 168
AT1G05385	MACS_peak_57	2.4	uTSS 1015	MACS_peak_68	3.12	uTSS 950
AT1G05390	MACS_peak_57	2.4	uTSS 888	MACS_peak_68	3.12	uTSS 823
AT1G05400	MACS_peak_57	2.4	TSSd 661	MACS_peak_68	3.12	TSSd 596
AT1G05420	MACS_peak_58	3.17	TSSd 428
AT1G05450	MACS_peak_59	2.81	TSSd 517	MACS_peak_70	3.08	TSSd 609
AT1G05510	MACS_peak_60	2.82	TSSd 438	MACS_peak_71	3.71	TSSd 291
AT1G05577	MACS_peak_61	2.5	uTSS 1687
AT1G05580	MACS_peak_62	2.28	TSSd 947	MACS_peak_72	3.05	TSSd 2072
AT1G05590	MACS_peak_62	2.28	uTSS 1392
AT1G05660	MACS_peak_63	3.05	TSSd 856	MACS_peak_74	3.98	TSSd 829
AT1G05800	MACS_peak_64	3.16	TSSd 817	MACS_peak_75	3.91	TSSd 877
AT1G06090	MACS_peak_65	2.18	TSSd 216	MACS_peak_76	2.29	TSSd 342
AT1G06140	MACS_peak_66	2.98	uTSS 1992	MACS_peak_78	4.26	uTSS 1999
AT1G06270	MACS_peak_67	4.12	uTSS 1144	MACS_peak_79	5.54	uTSS 1060
AT1G06280	MACS_peak_67	4.12	TSSd 45	MACS_peak_79	5.54	TSSd 129
AT1G06290	MACS_peak_67	4.12	uTSS 1447	MACS_peak_79	5.54	uTSS 1531
AT1G06320	MACS_peak_68	2.23	TSSd 598	MACS_peak_80	2.52	TSSd 635
AT1G06360	MACS_peak_69	2.7	TSSd 647	MACS_peak_81	3.63	TSSd 381
AT1G06800	MACS_peak_71	2.49	uTSS 210	MACS_peak_84	3.07	TSSd 47
AT1G06810	MACS_peak_71	2.49	TSSd 632
AT1G06990	MACS_peak_72	4.21	uTSS 217	MACS_peak_86	5.04	TSSd 770
AT1G07175	MACS_peak_73	3.04	TSSd 247	MACS_peak_88	3.49	TSSd 243
AT1G07180	MACS_peak_73	3.04	uTSS 1743	MACS_peak_88	3.49	uTSS 1747
AT1G07430	MACS_peak_74	3	TSSd 748	MACS_peak_89	4.5	TSSd 780
AT1G07640	MACS_peak_75	2.5	TSSd 500	MACS_peak_91	3.12	TSSd 696
AT1G07650	MACS_peak_76	4.02	uTSS 1478	MACS_peak_92	4.25	uTSS 1453
AT1G07645	MACS_peak_76	4.02	TSSd 346	MACS_peak_92	4.25	TSSd 371
AT1G07660	MACS_peak_76	4.02	uTSS 797	MACS_peak_92	4.25	uTSS 822
AT1G07720	MACS_peak_77	2.56	TSSd 526	MACS_peak_93	3.2	uTSS 123
AT1G07980	MACS_peak_78	3.15	uTSS 776	MACS_peak_95	2.8	uTSS 830
AT1G07985	MACS_peak_78	3.15	TSSd 299	MACS_peak_95	2.8	TSSd 353
AT1G07990	MACS_peak_78	3.15	uTSS 1453	MACS_peak_95	2.8	uTSS 1399
AT1G08070	MACS_peak_79	2.28	uTSS 1123
AT1G08080	MACS_peak_79	2.28	TSSd 818
AT1G08140	MACS_peak_80	2.19	uTSS 1599	MACS_peak_97	2.59	uTSS 1326
AT1G08150	MACS_peak_80	2.19	TSSd 2314	MACS_peak_97	2.59	TSSd 2587
AT1G08290	MACS_peak_81	2.73	TSSd 1035	MACS_peak_100	3.34	TSSd 786
AT1G08320	MACS_peak_82	2.65	TSSd 2300	MACS_peak_101	3.19	TSSd 2284
AT1G08430	MACS_peak_83	2.6	TSSd 1039	MACS_peak_102	3	TSSd 1297
AT1G08465	MACS_peak_84	2.6	TSSd 2554	MACS_peak_103	2.84	TSSd 2617
AT1G08660	MACS_peak_85	3.67	uTSS 1315	MACS_peak_105	4.04	uTSS 1328
AT1G08670	MACS_peak_85	3.67	TSSd 464	MACS_peak_105	4.04	TSSd 451
AT1G08680	MACS_peak_85	3.67	uTSS 1474	MACS_peak_105	4.04	uTSS 1461
AT1G08860	MACS_peak_86	2.75	TSSd 1037	MACS_peak_106	2.96	TSSd 1013
AT1G08990	MACS_peak_87	3.72	TSSd 789	MACS_peak_108	3.36	TSSd 650
AT1G09000	MACS_peak_87	3.72	uTSS 1495	MACS_peak_108	3.36	uTSS 1634
AT1G09090	MACS_peak_89	2.48	TSSd 1187	MACS_peak_110	3.48	TSSd 1216
AT1G09240	MACS_peak_90	2.85	TSSd 513	MACS_peak_111	4.38	TSSd 524
AT1G09350	MACS_peak_91	3.31	TSSd 1133	MACS_peak_112	4.22	TSSd 1107
AT1G09360	MACS_peak_91	3.31	uTSS 850	MACS_peak_112	4.22	uTSS 876
AT1G09380	MACS_peak_92	2.73	TSSd 139	MACS_peak_113	3.53	TSSd 152
AT1G09390	MACS_peak_92	2.73	uTSS 1792	MACS_peak_113	3.53	uTSS 1805
AT1G09483	MACS_peak_93	2.47	TSSd 2	MACS_peak_114	2.34	uTSS 24
AT1G09500	MACS_peak_94	2.28	TSSd 1112	MACS_peak_115	2.53	TSSd 984
AT1G09510	MACS_peak_95	2.41	TSSd 215	MACS_peak_115	2.53	uTSS 1702
AT1G09550	MACS_peak_97	3.19	TSSd 1442	MACS_peak_117	3.3	TSSd 1327
AT1G09790	MACS_peak_98	2.48	uTSS 200	MACS_peak_119	3.29	TSSd 308
AT1G09794	MACS_peak_98	2.48	uTSS 1088	MACS_peak_119	3.29	uTSS 1596
AT1G09810	MACS_peak_99	2.27	uTSS 1294
AT1G09890	MACS_peak_100	2.77	TSSd 371	MACS_peak_120	2.58	TSSd 361
AT1G09900	MACS_peak_100	2.77	uTSS 965	MACS_peak_120	2.58	uTSS 955
AT1G09932	MACS_peak_101	2.71	uTSS 1966
AT1G09935	MACS_peak_101	2.71	TSSd 455
AT1G09960	MACS_peak_102	3.04	TSSd 369	MACS_peak_121	3.78	TSSd 317
AT1G10220	MACS_peak_103	3.27	TSSd 2401	MACS_peak_123	4.48	TSSd 2386
AT1G10230	MACS_peak_103	3.27	uTSS 1011	MACS_peak_123	4.48	uTSS 1026
AT1G10240	MACS_peak_104	2.94	uTSS 425	MACS_peak_124	2.96	uTSS 366
AT1G10250	MACS_peak_104	2.94	TSSd 245	MACS_peak_124	2.96	TSSd 304
AT1G10260	MACS_peak_105	2.5	uTSS 1536	MACS_peak_125	3.59	uTSS 1447
AT1G10270	MACS_peak_105	2.5	uTSS 720	MACS_peak_125	3.59	uTSS 809
AT1G10400	MACS_peak_106	2.89	TSSd 934	MACS_peak_127	2.76	TSSd 698
AT1G10480	MACS_peak_107	3.3	TSSd 195	MACS_peak_128	4.26	TSSd 373
AT1G10560	MACS_peak_108	2.25	uTSS 1382	MACS_peak_129	2.65	uTSS 1109
AT1G10580	MACS_peak_109	2.13	uTSS 908
AT1G10585	MACS_peak_109	2.13	TSSd 499	MACS_peak_130	2.71	uTSS 986
AT1G10620	MACS_peak_110	2.53	TSSd 1433	MACS_peak_131	2.85	TSSd 1339
AT1G10747	MACS_peak_111	2.69	uTSS 49	MACS_peak_134	2.95	uTSS 25
AT1G10880	MACS_peak_112	3.11	TSSd 1192	MACS_peak_135	3.91	TSSd 1314
AT1G10890	MACS_peak_112	3.11	uTSS 1835	MACS_peak_135	3.91	uTSS 1957
AT1G11080	MACS_peak_113	2.19	TSSd 190	MACS_peak_136	2.24	uTSS 446
AT1G11150	MACS_peak_114	2.19	TSSd 2089	MACS_peak_137	2.95	TSSd 2066
AT1G11230	MACS_peak_115	4.06	TSSd 611	MACS_peak_138	4.04	TSSd 710
AT1G11370	MACS_peak_116	3.03	TSSd 1475	MACS_peak_140	3.5	TSSd 1556
AT1G11470	MACS_peak_117	2.95	uTSS 140	MACS_peak_142	3.55	TSSd 11
AT1G11475	MACS_peak_117	2.95	uTSS 1654	MACS_peak_142	3.55	uTSS 1805
AT1G11580	MACS_peak_118	3.41	TSSd 866	MACS_peak_145	4.12	TSSd 914
AT1G11600	MACS_peak_119	3.8	TSSd 804	MACS_peak_146	3.98	TSSd 1210
AT1G11610	MACS_peak_120	2.84	TSSd 908	MACS_peak_147	3.04	TSSd 1555
AT1G11670	MACS_peak_121	2.52	TSSd 612	MACS_peak_148	3.4	TSSd 440
AT1G11740	MACS_peak_122	2.57	TSSd 421	MACS_peak_150	3.67	TSSd 985
AT1G11750	MACS_peak_122	2.57	uTSS 1072	MACS_peak_150	3.67	uTSS 1636
AT1G11760	MACS_peak_123	3.16	uTSS 896	MACS_peak_151	2.98	uTSS 965
AT1G11765	MACS_peak_123	3.16	TSSd 308	MACS_peak_151	2.98	TSSd 377
AT1G11770	MACS_peak_124	2.58	TSSd 611	MACS_peak_152	3.63	TSSd 569
AT1G11920	MACS_peak_125	3.28	TSSd 355	MACS_peak_154	4.01	TSSd 825
AT1G12010	MACS_peak_126	3.27	TSSd 616	MACS_peak_155	3.53	TSSd 724
AT1G12013	MACS_peak_126	3.27	uTSS 1464	MACS_peak_155	3.53	uTSS 1356
AT1G12015	MACS_peak_126	3.27	uTSS 1664	MACS_peak_155	3.53	uTSS 1556
AT1G12030	MACS_peak_127	3.3	TSSd 721	MACS_peak_156	4.95	uTSS 728
AT1G12064	MACS_peak_128	4.09	uTSS 553	MACS_peak_157	4.37	uTSS 739
AT1G12110	MACS_peak_130	2.23	TSSd 3580	MACS_peak_159	2.95	TSSd 270
AT1G12120	MACS_peak_131	3.85	uTSS 1190	MACS_peak_161	4.13	uTSS 1217
AT1G12130	MACS_peak_131	3.85	TSSd 191	MACS_peak_161	4.13	TSSd 218
AT1G12170	MACS_peak_132	2.86	uTSS 1578
AT1G12200	MACS_peak_133	3.04	TSSd 996	MACS_peak_162	3.53	TSSd 893
AT1G12260	MACS_peak_134	2.51	TSSd 1407	MACS_peak_163	2.57	TSSd 1401
AT1G12490	MACS_peak_136	4.02	TSSd 609	MACS_peak_165	4.41	TSSd 643
AT1G12570	MACS_peak_137	3.4	TSSd 2174	MACS_peak_167	2.67	TSSd 2204
AT1G12663	MACS_peak_139	2.61	uTSS 1018	MACS_peak_170	2.68	uTSS 900
AT1G12740	MACS_peak_140	2.1	TSSd 495	MACS_peak_171	2.41	TSSd 17
AT1G12800	MACS_peak_141	3.77	uTSS 1123	MACS_peak_172	4	uTSS 1090
AT1G12805	MACS_peak_141	3.77	uTSS 142	MACS_peak_172	4	uTSS 175
AT1G12810	MACS_peak_141	3.77	uTSS 801	MACS_peak_172	4	uTSS 834
AT1G12950	MACS_peak_142	2.96	TSSd 1715	MACS_peak_173	2.89	TSSd 1719
AT1G12980	MACS_peak_143	4.18	uTSS 244	MACS_peak_174	4.93	uTSS 221
AT1G13130	MACS_peak_144	2.96	TSSd 1507	MACS_peak_175	3.5	TSSd 1411
AT1G13195	MACS_peak_145	2.68	uTSS 1507	MACS_peak_176	3.18	uTSS 1802
AT1G13200	MACS_peak_146	2.17	TSSd 722	MACS_peak_177	2.47	TSSd 639
AT1G13290	MACS_peak_147	2.59	TSSd 251
AT1G13300	MACS_peak_148	3.14	TSSd 703
AT1G13400	MACS_peak_149	6.58	TSSd 1151	MACS_peak_179	5.36	TSSd 1080
AT1G13420	MACS_peak_150	2.43	TSSd 419
AT1G13430	MACS_peak_151	2.43	TSSd 455	MACS_peak_180	3.09	uTSS 444
AT1G13580	MACS_peak_152	2.76	uTSS 866	MACS_peak_181	2.67	uTSS 925
AT1G13590	MACS_peak_152	2.76	uTSS 75	MACS_peak_181	2.67	uTSS 16
AT1G13600	MACS_peak_153	3.3	TSSd 512	MACS_peak_182	4.48	TSSd 539
AT1G13610	MACS_peak_154	2.47	TSSd 1341	MACS_peak_184	2.54	TSSd 1466
AT1G13680	MACS_peak_155	2.52	uTSS 313	MACS_peak_185	3.22	uTSS 881
AT1G13830	MACS_peak_157	2	uTSS 1528	MACS_peak_187	2.54	uTSS 1540
AT1G13850	MACS_peak_157	2	uTSS 528	MACS_peak_187	2.54	uTSS 516
AT1G14030	MACS_peak_158	1.88	uTSS 1449
AT1G14040	MACS_peak_159	3.08	TSSd 371	MACS_peak_188	3.81	uTSS 832
AT1G14210	MACS_peak_161	3.08	uTSS 1329	MACS_peak_190	2.64	uTSS 1269
AT1G14220	MACS_peak_161	3.08	TSSd 308	MACS_peak_190	2.64	TSSd 368
AT1G14230	MACS_peak_161	3.08	uTSS 1972
AT1G14240	MACS_peak_162	3.03	TSSd 1651	MACS_peak_191	2.83	TSSd 1605
AT1G14250	MACS_peak_162	3.03	uTSS 1899	MACS_peak_191	2.83	uTSS 1945
AT1G14549	MACS_peak_164	3.46	uTSS 152	MACS_peak_194	3.23	uTSS 118
AT1G14550	MACS_peak_164	3.46	TSSd 32	MACS_peak_194	3.23	uTSS 2
AT1G14560	MACS_peak_164	3.46	uTSS 1612	MACS_peak_194	3.23	uTSS 1646
AT1G14580	MACS_peak_165	2.55	TSSd 2023
AT1G14760	MACS_peak_166	3.15	TSSd 455	MACS_peak_198	2.93	TSSd 327
AT1G14780	MACS_peak_167	2.69	TSSd 2227	MACS_peak_199	2.92	TSSd 2006
AT1G15310	MACS_peak_168	2.37	uTSS 832	MACS_peak_202	3.36	uTSS 1694
AT1G15320	MACS_peak_168	2.37	TSSd 1184	MACS_peak_202	3.36	TSSd 322
AT1G15330	MACS_peak_168	2.37	uTSS 1455	MACS_peak_202	3.36	uTSS 593
AT1G15360	MACS_peak_169	3.11	TSSd 1015	MACS_peak_203	4.14	TSSd 1067
AT1G15380	MACS_peak_170	2.92	TSSd 1656
AT1G15530	MACS_peak_171	2.93	uTSS 1264	MACS_peak_204	2.94	uTSS 1243
AT1G15540	MACS_peak_171	2.93	TSSd 609	MACS_peak_204	2.94	TSSd 588
AT1G15580	MACS_peak_172	2.46	uTSS 991	MACS_peak_206	2.62	uTSS 1391
AT1G15590	MACS_peak_172	2.46	TSSd 192	MACS_peak_206	2.62	TSSd 592
AT1G15600	MACS_peak_172	2.46	uTSS 1434	MACS_peak_206	2.62	uTSS 1034
AT1G15620	MACS_peak_173	2.09	TSSd 1001
AT1G15630	MACS_peak_174	2.74	TSSd 640
AT1G15640	MACS_peak_174	2.74	uTSS 1453
AT1G15680	MACS_peak_175	3.86	TSSd 719	MACS_peak_208	4.74	TSSd 772
AT1G16530	MACS_peak_177	2.28	uTSS 587	MACS_peak_211	3.42	TSSd 119
AT1G16900	MACS_peak_178	2.07	uTSS 1122	MACS_peak_213	2.93	uTSS 1851
AT1G16905	MACS_peak_178	2.07	TSSd 285	MACS_peak_213	2.93	uTSS 444
AT1G16910	MACS_peak_178	2.07	uTSS 1447	MACS_peak_213	2.93	uTSS 718
AT1G17010	MACS_peak_179	2.26	TSSd 522	MACS_peak_214	2.48	uTSS 381
AT1G17200	MACS_peak_180	2.35	uTSS 1307	MACS_peak_217	2.6	uTSS 188
AT1G17345	MACS_peak_182	3.12	TSSd 345	MACS_peak_219	3.97	TSSd 395
AT1G17350	MACS_peak_182	3.12	uTSS 1016	MACS_peak_219	3.97	uTSS 966
AT1G17710	MACS_peak_183	2.54	TSSd 1317	MACS_peak_221	3.17	TSSd 1248
AT1G17760	MACS_peak_184	2.91	uTSS 992
AT1G17770	MACS_peak_185	3.09	TSSd 648	MACS_peak_222	3.66	TSSd 923
AT1G17950	MACS_peak_186	2.87	uTSS 93	MACS_peak_223	3.65	TSSd 850
AT1G18100	MACS_peak_187	3.47	TSSd 998	MACS_peak_225	2.97	TSSd 1105
AT1G18140	MACS_peak_188	2.96	uTSS 403	MACS_peak_226	3.8	uTSS 406
AT1G18220	MACS_peak_189	3.52	uTSS 1900	MACS_peak_228	4.2	uTSS 1976
AT1G18290	MACS_peak_190	3.23	uTSS 510	MACS_peak_229	4.77	uTSS 1108
AT1G18400	MACS_peak_191	2.42	TSSd 380	MACS_peak_231	3.72	TSSd 450
AT1G18580	MACS_peak_193	2.3	uTSS 1109	MACS_peak_235	2.29	uTSS 1011
AT1G18710	MACS_peak_194	3.16	TSSd 1042	MACS_peak_236	3.97	TSSd 1097
AT1G18760	MACS_peak_195	3	uTSS 763	MACS_peak_237	2.84	uTSS 536
AT1G18800	MACS_peak_196	2.57	uTSS 1995
AT1G18860	MACS_peak_199	3.52	TSSd 723	MACS_peak_242	3.84	TSSd 702
AT1G18960	MACS_peak_200	2.14	TSSd 649
AT1G19060	MACS_peak_201	3.77	TSSd 835	MACS_peak_245	4.28	TSSd 856
AT1G19080	MACS_peak_201	3.77	uTSS 1474	MACS_peak_245	4.28	uTSS 1495
AT1G19070	MACS_peak_201	3.77	uTSS 1687	MACS_peak_245	4.28	uTSS 1708
AT1G19230	MACS_peak_203	3.65	TSSd 283	MACS_peak_248	4.27	TSSd 177
AT1G19240	MACS_peak_204	3.81	uTSS 1546
AT1G19250	MACS_peak_204	3.81	TSSd 1112	MACS_peak_249	3.84	TSSd 554
AT1G19415	MACS_peak_205	3.31	TSSd 491	MACS_peak_252	3.91	TSSd 408
AT1G19420	MACS_peak_205	3.31	uTSS 1496	MACS_peak_252	3.91	uTSS 1579
AT1G19460	MACS_peak_206	2.27	TSSd 919	MACS_peak_253	3.02	TSSd 880
AT1G19464	MACS_peak_206	2.27	uTSS 1097	MACS_peak_253	3.02	uTSS 1136
AT1G19470	MACS_peak_206	2.27	uTSS 1893	MACS_peak_254	2.63	TSSd 759
AT1G19490	MACS_peak_207	2.88	uTSS 1431	MACS_peak_255	3.45	uTSS 1369
AT1G19500	MACS_peak_207	2.88	TSSd 254	MACS_peak_255	3.45	TSSd 316
AT1G19610	MACS_peak_208	2.9	uTSS 1541	MACS_peak_258	3.21	TSSd 154
AT1G19620	MACS_peak_208	2.9	uTSS 439	MACS_peak_259	2.91	TSSd 917
AT1G19640	MACS_peak_209	3.24	TSSd 757	MACS_peak_260	3.14	TSSd 731
AT1G19900	MACS_peak_211	2.84	TSSd 1110	MACS_peak_264	3.02	TSSd 1085
AT1G19920	MACS_peak_212	2.52	uTSS 591	MACS_peak_265	3.46	uTSS 780
AT1G19930	MACS_peak_212	2.52	TSSd 377	MACS_peak_265	3.46	TSSd 566
AT1G19940	MACS_peak_213	2.21	uTSS 1778	MACS_peak_266	2.64	uTSS 1489
AT1G20070	MACS_peak_214	2.79	uTSS 608
AT1G20080	MACS_peak_215	2.76	TSSd 1400
AT1G20130	MACS_peak_216	2.22	TSSd 2111	MACS_peak_268	2.33	TSSd 2329
AT1G20132	MACS_peak_216	2.22	uTSS 1400	MACS_peak_268	2.33	uTSS 1182
AT1G20135	MACS_peak_217	2.34	TSSd 598
AT1G20140	MACS_peak_217	2.34	uTSS 1636
AT1G20240	MACS_peak_218	2.81	TSSd 106	MACS_peak_270	3.28	TSSd 151
AT1G20250	MACS_peak_218	2.81	uTSS 1405	MACS_peak_270	3.28	uTSS 1450
AT1G20260	MACS_peak_218	2.81	uTSS 1582	MACS_peak_270	3.28	uTSS 1627
AT1G20375	MACS_peak_219	2.87	uTSS 200	MACS_peak_271	3.41	uTSS 215
AT1G20657	MACS_peak_220	3.92	TSSd 492	MACS_peak_274	4.61	TSSd 502
AT1G20735	MACS_peak_221	2.61	TSSd 500	MACS_peak_275	3.17	TSSd 473
AT1G20900	MACS_peak_222	2.35	uTSS 188
AT1G20990	MACS_peak_223	2.71	uTSS 822	MACS_peak_279	3.43	uTSS 683
AT1G21110	MACS_peak_224	1.94	TSSd 774	MACS_peak_281	2.61	TSSd 881
AT1G21120	MACS_peak_225	2.42	TSSd 1028	MACS_peak_282	2.53	TSSd 786
AT1G21140	MACS_peak_226	3.44	uTSS 556	MACS_peak_283	4.48	uTSS 624
AT1G21240	MACS_peak_227	2.42	TSSd 2370	MACS_peak_284	2.19	TSSd 2349
AT1G21245	MACS_peak_227	2.42	uTSS 169	MACS_peak_284	2.19	uTSS 190
AT1G21280	MACS_peak_228	2.14	uTSS 914	MACS_peak_285	3.09	uTSS 1765
AT1G21286	MACS_peak_228	2.14	uTSS 94
AT1G21327	MACS_peak_229	2.32	uTSS 1950	MACS_peak_286	2.29	uTSS 1558
AT1G21330	MACS_peak_229	2.32	uTSS 542	MACS_peak_286	2.29	uTSS 934
AT1G21340	MACS_peak_229	2.32	uTSS 1926
AT1G21360	MACS_peak_230	3.04	TSSd 189	MACS_peak_287	3.17	TSSd 291
AT1G21470	MACS_peak_231	2.93	uTSS 14	MACS_peak_288	3.08	uTSS 91
AT1G21475	MACS_peak_232	2.77	TSSd 100	MACS_peak_289	3.14	TSSd 368
AT1G21490	MACS_peak_233	2.44	TSSd 1096	MACS_peak_290	2.4	TSSd 1104
AT1G21525	MACS_peak_234	4.08	TSSd 170	MACS_peak_291	4.51	TSSd 287
AT1G21529	MACS_peak_235	2.21	uTSS 1790	MACS_peak_292	2.53	uTSS 1503
AT1G21530	MACS_peak_235	2.21	TSSd 468	MACS_peak_292	2.53	TSSd 755
AT1G21560	MACS_peak_236	2.17	uTSS 1923	MACS_peak_294	2.74	uTSS 1995
AT1G21850	MACS_peak_237	2.61	uTSS 1151	MACS_peak_295	2.24	uTSS 1172
AT1G21860	MACS_peak_237	2.61	TSSd 2534	MACS_peak_295	2.24	TSSd 2513
AT1G21890	MACS_peak_238	2.94	uTSS 1083	MACS_peak_296	3.17	uTSS 1071
AT1G21910	MACS_peak_239	2.67	TSSd 453	MACS_peak_297	3.23	TSSd 573
AT1G21945	MACS_peak_240	4.46	TSSd 1795	MACS_peak_299	3.22	uTSS 987
AT1G21970	MACS_peak_241	2.87	uTSS 1811	MACS_peak_301	2.26	uTSS 1890
AT1G21973	MACS_peak_241	2.87	uTSS 284	MACS_peak_301	2.26	uTSS 363
AT1G21975	MACS_peak_241	2.87	uTSS 851	MACS_peak_301	2.26	uTSS 772
AT1G21990	MACS_peak_242	2.98	uTSS 432	MACS_peak_302	3.23	uTSS 494
AT1G22000	MACS_peak_242	2.98	uTSS 1650	MACS_peak_302	3.23	uTSS 1588
AT1G22080	MACS_peak_244	2.3	uTSS 595	MACS_peak_304	2.07	TSSd 1418
AT1G22090	MACS_peak_244	2.3	TSSd 328	MACS_peak_305	2.59	TSSd 556
AT1G22110	MACS_peak_245	2.53	uTSS 231	MACS_peak_306	3.97	uTSS 143
AT1G22120	MACS_peak_246	2.06	TSSd 2192	MACS_peak_307	2.29	TSSd 2768
AT1G22150	MACS_peak_247	3.13	uTSS 285	MACS_peak_308	3.14	uTSS 247
AT1G22340	MACS_peak_249	2.58	TSSd 418	MACS_peak_312	3.37	uTSS 464
AT1G22420	MACS_peak_250	2.31	TSSd 874	MACS_peak_314	2.53	TSSd 804
AT1G22440	MACS_peak_251	2.19	TSSd 944	MACS_peak_315	2.94	TSSd 1022
AT1G22450	MACS_peak_251	2.19	uTSS 1749	MACS_peak_315	2.94	uTSS 1671
AT1G22470	MACS_peak_252	2.86	uTSS 1313	MACS_peak_316	3.34	uTSS 1071
AT1G22480	MACS_peak_252	2.86	TSSd 679	MACS_peak_316	3.34	TSSd 921
AT1G22490	MACS_peak_253	3.82	TSSd 725	MACS_peak_317	4.32	TSSd 649
AT1G22570	MACS_peak_254	2.31	TSSd 613	MACS_peak_320	3.17	TSSd 915
AT1G22710	MACS_peak_255	2.85	TSSd 422	MACS_peak_323	3.05	TSSd 632
AT1G22760	MACS_peak_256	3.62	TSSd 830	MACS_peak_324	4.49	TSSd 891
AT1G22910	MACS_peak_257	2.44	TSSd 1450	MACS_peak_326	3.53	TSSd 1635
AT1G22990	MACS_peak_258	4.5	TSSd 428	MACS_peak_327	4.62	TSSd 510
AT1G23040	MACS_peak_259	2.54	uTSS 1374
AT1G23110	MACS_peak_260	2.81	uTSS 1844	MACS_peak_330	2.83	uTSS 1935
AT1G23130	MACS_peak_260	2.81	uTSS 475	MACS_peak_330	2.83	uTSS 384
AT1G23160	MACS_peak_261	2.71	TSSd 636	MACS_peak_331	3.36	TSSd 945
AT1G23200	MACS_peak_262	2.64	TSSd 997	MACS_peak_332	2.85	TSSd 1377
AT1G23205	MACS_peak_263	3.26	TSSd 385	MACS_peak_333	3.35	TSSd 408
AT1G23240	MACS_peak_264	2.34	TSSd 77	MACS_peak_334	3.04	TSSd 208
AT1G23300	MACS_peak_265	5.02	TSSd 291	MACS_peak_335	5.22	TSSd 40
AT1G23320	MACS_peak_266	3.84	TSSd 937	MACS_peak_336	4.1	TSSd 563
AT1G23340	MACS_peak_267	2.53	TSSd 1042	MACS_peak_337	3.08	TSSd 991
AT1G23420	MACS_peak_269	2.82	TSSd 396	MACS_peak_339	2.7	TSSd 391
AT1G23510	MACS_peak_270	3.17	uTSS 1310	MACS_peak_340	2.96	uTSS 1260
AT1G23520	MACS_peak_270	3.17	TSSd 786	MACS_peak_340	2.96	TSSd 836
AT1G23530	MACS_peak_270	3.17	uTSS 1541	MACS_peak_340	2.96	uTSS 1591
AT1G23810	MACS_peak_272	2.5	TSSd 139	MACS_peak_345	2.64	TSSd 166
AT1G24010	MACS_peak_273	2.62	uTSS 201	MACS_peak_348	2.97	uTSS 134
AT1G24070	MACS_peak_275	2.76	TSSd 871	MACS_peak_350	2.46	TSSd 1031
AT1G24090	MACS_peak_275	2.76	uTSS 1970
AT1G24100	MACS_peak_276	3.2	uTSS 1149	MACS_peak_351	4.55	uTSS 1190
AT1G24110	MACS_peak_276	3.2	TSSd 399	MACS_peak_351	4.55	TSSd 440
AT1G24260	MACS_peak_277	2.36	TSSd 1255	MACS_peak_354	2.7	TSSd 1203
AT1G24400	MACS_peak_278	3.01	TSSd 1999	MACS_peak_355	2.92	TSSd 1819
AT1G24480	MACS_peak_279	2.18	uTSS 365	MACS_peak_356	2.6	uTSS 351
AT1G24485	MACS_peak_279	2.18	uTSS 1333	MACS_peak_356	2.6	uTSS 1347
AT1G24510	MACS_peak_280	4.15	uTSS 636	MACS_peak_357	5.01	uTSS 610
AT1G24520	MACS_peak_280	4.15	TSSd 255	MACS_peak_357	5.01	TSSd 229
AT1G24540	MACS_peak_281	2.44	uTSS 222	MACS_peak_359	2.98	uTSS 56
AT1G24590	MACS_peak_282	2.66	uTSS 512	MACS_peak_360	3.6	uTSS 503
AT1G24610	MACS_peak_283	2.77	uTSS 1359	MACS_peak_361	3.78	uTSS 1440
AT1G24620	MACS_peak_283	2.77	TSSd 354	MACS_peak_361	3.78	TSSd 273
AT1G24733	MACS_peak_284	2.58	TSSd 184
AT1G24735	MACS_peak_284	2.58	uTSS 611	MACS_peak_363	3.29	uTSS 390
AT1G25250	MACS_peak_285	2.63	TSSd 1194
AT1G25260	MACS_peak_286	2.9	uTSS 1791
AT1G25270	MACS_peak_286	2.9	uTSS 62	MACS_peak_364	3.07	TSSd 512
AT1G25280	MACS_peak_287	2.12	uTSS 1259
AT1G25300	MACS_peak_288	2.57	TSSd 608	MACS_peak_365	3.35	TSSd 657
AT1G25330	MACS_peak_289	2.43	TSSd 784	MACS_peak_366	2.38	TSSd 624
AT1G25410	MACS_peak_290	3	TSSd 461	MACS_peak_368	3.93	TSSd 547
AT1G25420	MACS_peak_290	3	uTSS 1300	MACS_peak_368	3.93	uTSS 1386
AT1G25450	MACS_peak_291	3.11	TSSd 1069	MACS_peak_369	3.6	TSSd 976
AT1G25886	MACS_peak_293	2.71	uTSS 1572	MACS_peak_371	4.26	uTSS 1443
AT1G25988	MACS_peak_293	2.71	TSSd 652	MACS_peak_371	4.26	TSSd 781
AT1G26250	MACS_peak_294	2.62	uTSS 923	MACS_peak_373	2.73	uTSS 896
AT1G26310	MACS_peak_295	1.98	uTSS 32	MACS_peak_374	2.14	uTSS 8
AT1G26320	MACS_peak_295	1.98	uTSS 1402	MACS_peak_374	2.14	uTSS 1426
AT1G26350	MACS_peak_296	3.17	uTSS 1454	MACS_peak_375	3	uTSS 1411
AT1G26355	MACS_peak_296	3.17	TSSd 376	MACS_peak_375	3	TSSd 419
AT1G26380	MACS_peak_297	2.21	TSSd 628	MACS_peak_376	2.65	TSSd 539
AT1G26390	MACS_peak_298	2	TSSd 980	MACS_peak_377	2.6	TSSd 831
AT1G26400	MACS_peak_299	1.96	TSSd 726	MACS_peak_378	2.55	TSSd 703
AT1G26410	MACS_peak_300	2.24	TSSd 803	MACS_peak_379	2.86	TSSd 821
AT1G26420	MACS_peak_301	2.5	TSSd 838	MACS_peak_380	3.07	TSSd 1023
AT1G26430	MACS_peak_301	2.5	uTSS 1343	MACS_peak_380	3.07	uTSS 1528
AT1G26510	MACS_peak_302	3.4	uTSS 533	MACS_peak_381	4.27	uTSS 555
AT1G26600	MACS_peak_303	3.04	TSSd 222	MACS_peak_382	5.34	TSSd 315
AT1G26610	MACS_peak_303	3.04	uTSS 1521	MACS_peak_382	5.34	uTSS 1428
AT1G26690	MACS_peak_304	2.67	uTSS 937
AT1G26700	MACS_peak_304	2.67	uTSS 1522	MACS_peak_383	2.82	uTSS 371
AT1G26710	MACS_peak_305	2.38	uTSS 1327
AT1G26720	MACS_peak_305	2.38	TSSd 341
AT1G26780	MACS_peak_306	2.35	uTSS 826	MACS_peak_386	2.73	uTSS 1163
AT1G26790	MACS_peak_307	2.34	uTSS 1861	MACS_peak_387	2.27	uTSS 1561
AT1G26796	MACS_peak_307	2.34	uTSS 1779
AT1G26798	MACS_peak_308	2.84	TSSd 76	MACS_peak_388	3.24	TSSd 125
AT1G26820	MACS_peak_309	2.9	uTSS 61	MACS_peak_389	3.04	TSSd 568
AT1G26830	MACS_peak_309	2.9	uTSS 1890
AT1G26870	MACS_peak_310	2.71	uTSS 1493	MACS_peak_390	2.91	uTSS 1114
AT1G26945	MACS_peak_311	2.54	TSSd 792	MACS_peak_392	3.64	TSSd 762
AT1G26970	MACS_peak_312	3.4	TSSd 1727	MACS_peak_393	4	TSSd 1649
AT1G27030	MACS_peak_313	2.53	TSSd 1162	MACS_peak_395	2.91	TSSd 1014
AT1G27040	MACS_peak_314	3	TSSd 1242	MACS_peak_396	3.72	TSSd 1323
AT1G27461	MACS_peak_315	3.15	TSSd 387	MACS_peak_397	4.01	TSSd 359
AT1G27490	MACS_peak_316	2.42	TSSd 290	MACS_peak_398	2.76	TSSd 367
AT1G27550	MACS_peak_317	3.09	uTSS 1114	MACS_peak_399	3.91	uTSS 1037
AT1G27610	MACS_peak_318	3	uTSS 1210	MACS_peak_402	3.32	uTSS 1185
AT1G27620	MACS_peak_318	3	TSSd 370	MACS_peak_402	3.32	TSSd 345
AT1G27670	MACS_peak_319	2.25	TSSd 242	MACS_peak_403	2.5	TSSd 318
AT1G27671	MACS_peak_319	2.25	uTSS 771	MACS_peak_403	2.5	uTSS 847
AT1G27740	MACS_peak_320	2.7	uTSS 338	MACS_peak_404	2.81	uTSS 491
AT1G27860	MACS_peak_321	3.71	TSSd 634	MACS_peak_405	4	TSSd 336
AT1G28160	MACS_peak_323	2.69	TSSd 695	MACS_peak_410	2.85	TSSd 412
AT1G28170	MACS_peak_323	2.69	uTSS 1250	MACS_peak_411	2.88	TSSd 428
AT1G28290	MACS_peak_324	2.42	TSSd 931	MACS_peak_414	3.68	TSSd 908
AT1G28360	MACS_peak_325	2.7	TSSd 496	MACS_peak_416	3.67	TSSd 469
AT1G28375	MACS_peak_326	3.65	TSSd 334	MACS_peak_417	3.18	TSSd 387
AT1G28395	MACS_peak_327	2.62	uTSS 1263	MACS_peak_419	4.2	uTSS 1434
AT1G28400	MACS_peak_327	2.62	TSSd 849	MACS_peak_419	4.2	TSSd 678
AT1G28430	MACS_peak_328	3.04	TSSd 899	MACS_peak_420	3.02	TSSd 722
AT1G28470	MACS_peak_329	2.51	TSSd 125	MACS_peak_422	2.71	TSSd 1402
AT1G28500	MACS_peak_330	2.88	TSSd 1314	MACS_peak_423	3.26	TSSd 1246
AT1G28590	MACS_peak_331	2.51	TSSd 745	MACS_peak_424	3.51	TSSd 691
AT1G28620	MACS_peak_332	2.62	uTSS 1711	MACS_peak_425	2.84	uTSS 1694
AT1G28630	MACS_peak_332	2.62	TSSd 3922	MACS_peak_425	2.84	TSSd 3939
AT1G28640	MACS_peak_333	2.4	TSSd 262	MACS_peak_426	2.88	uTSS 1153
AT1G28690	MACS_peak_334	3.17	uTSS 1867	MACS_peak_427	3.65	uTSS 1969
AT1G28695	MACS_peak_334	3.17	uTSS 349	MACS_peak_427	3.65	uTSS 451
AT1G28960	MACS_peak_335	3.45	uTSS 1721	MACS_peak_428	2.95	uTSS 1862
AT1G29000	MACS_peak_335	3.45	TSSd 364	MACS_peak_428	2.95	TSSd 505
AT1G29080	MACS_peak_336	2.51	TSSd 688	MACS_peak_430	5.15	TSSd 640
AT1G29090	MACS_peak_337	3.05	TSSd 884	MACS_peak_431	3.77	TSSd 875
AT1G29140	MACS_peak_338	2.93	TSSd 503	MACS_peak_433	3.63	TSSd 584
AT1G29150	MACS_peak_338	2.93	uTSS 1113	MACS_peak_433	3.63	uTSS 1032
AT1G29190	MACS_peak_340	2.55	uTSS 1196	MACS_peak_437	3.72	uTSS 1188
AT1G29195	MACS_peak_340	2.55	TSSd 401	MACS_peak_437	3.72	TSSd 409
AT1G29280	MACS_peak_341	3.32	uTSS 150	MACS_peak_438	3.93	TSSd 287
AT1G29860	MACS_peak_342	2.44	TSSd 302	MACS_peak_441	2.57	uTSS 119
AT1G29870	MACS_peak_343	2.68	TSSd 799	MACS_peak_442	3.86	TSSd 750
AT1G30020	MACS_peak_344	3.25	uTSS 1226	MACS_peak_443	3.21	uTSS 1430
AT1G30070	MACS_peak_345	2.19	uTSS 1841
AT1G30150	MACS_peak_350	3.01	uTSS 741
AT1G30180	MACS_peak_351	2.25	TSSd 2302
AT1G30240	MACS_peak_352	3.16	uTSS 1980
AT1G30250	MACS_peak_352	3.16	uTSS 404	MACS_peak_450	4.03	uTSS 475
AT1G30350	MACS_peak_355	3.28	TSSd 682	MACS_peak_454	4.01	TSSd 659
AT1G30650	MACS_peak_357	2.9	TSSd 2158	MACS_peak_457	3.29	TSSd 1581
AT1G30700	MACS_peak_358	2.83	TSSd 918	MACS_peak_458	2.97	TSSd 876
AT1G30710	MACS_peak_359	2.49	TSSd 640	MACS_peak_459	2.98	TSSd 679
AT1G30760	MACS_peak_360	3.37	TSSd 672	MACS_peak_461	4.94	TSSd 822
AT1G30780	MACS_peak_361	2.83	uTSS 944	MACS_peak_462	3.14	uTSS 982
AT1G30795	MACS_peak_362	2.73	uTSS 1114	MACS_peak_463	3.03	uTSS 1420
AT1G30840	MACS_peak_363	2.13	TSSd 407	MACS_peak_466	2.91	TSSd 417
AT1G30920	MACS_peak_364	2.94	TSSd 922	MACS_peak_467	3.29	TSSd 910
AT1G30930	MACS_peak_365	2.19	TSSd 603
AT1G30940	MACS_peak_366	2.28	TSSd 1014	MACS_peak_468	2.95	TSSd 915
AT1G30950	MACS_peak_368	2.47	uTSS 939	MACS_peak_469	3.29	TSSd 64
AT1G31050	MACS_peak_370	2.37	TSSd 927	MACS_peak_472	2.54	TSSd 899
AT1G31070	MACS_peak_371	2.04	uTSS 1846
AT1G31090	MACS_peak_372	3.18	TSSd 520	MACS_peak_473	3.95	TSSd 525
AT1G31163	MACS_peak_373	2.88	uTSS 91	MACS_peak_474	3.09	uTSS 61
AT1G31166	MACS_peak_373	2.88	uTSS 285	MACS_peak_474	3.09	uTSS 315
AT1G31240	MACS_peak_374	3.42	uTSS 1850	MACS_peak_476	3.79	uTSS 1460
AT1G31245	MACS_peak_374	3.42	uTSS 948	MACS_peak_476	3.79	uTSS 558
AT1G31250	MACS_peak_374	3.42	TSSd 769	MACS_peak_477	2.46	uTSS 1692
AT1G31258	MACS_peak_375	2.4	uTSS 1959	MACS_peak_477	2.46	uTSS 1985
AT1G31355	MACS_peak_378	2.65	TSSd 426	MACS_peak_484	3.37	TSSd 343
AT1G31500	MACS_peak_379	2.57	uTSS 1910	MACS_peak_485	2.8	uTSS 1958
AT1G31530	MACS_peak_380	2.24	TSSd 582	MACS_peak_486	2.98	TSSd 490
AT1G31600	MACS_peak_381	3.74	uTSS 1679	MACS_peak_487	4.36	uTSS 1714
AT1G31670	MACS_peak_382	2.98	TSSd 1040	MACS_peak_488	3.72	TSSd 1719
AT1G31690	MACS_peak_383	1.87	TSSd 947	MACS_peak_489	2.85	TSSd 2160
AT1G31710	MACS_peak_384	2.69	TSSd 744	MACS_peak_490	3.18	TSSd 613
AT1G31720	MACS_peak_385	2.43	TSSd 573	MACS_peak_491	2.93	TSSd 563
AT1G31885	MACS_peak_387	2.89	TSSd 1015	MACS_peak_493	3.31	TSSd 738
AT1G31990	MACS_peak_389	2.98	TSSd 484	MACS_peak_495	3.64	TSSd 558
AT1G32030	MACS_peak_391	2.75	TSSd 912	MACS_peak_497	3.1	TSSd 912
AT1G32049	MACS_peak_392	5.58	TSSd 275	MACS_peak_499	6.26	TSSd 254
AT1G32050	MACS_peak_392	5.58	uTSS 442	MACS_peak_499	6.26	uTSS 463
AT1G32100	MACS_peak_393	4.47	TSSd 360	MACS_peak_500	5.42	TSSd 364
AT1G32140	MACS_peak_394	3.58	TSSd 800	MACS_peak_501	3.71	TSSd 948
AT1G32150	MACS_peak_394	3.58	uTSS 1484	MACS_peak_501	3.71	uTSS 1632
AT1G32340	MACS_peak_396	2.92	uTSS 1436	MACS_peak_507	3.18	uTSS 1931
AT1G32350	MACS_peak_396	2.92	TSSd 1196	MACS_peak_507	3.18	TSSd 701
AT1G32420	MACS_peak_397	3.08	TSSd 840
AT1G32430	MACS_peak_398	2.73	TSSd 752
AT1G32450	MACS_peak_399	2.71	TSSd 984	MACS_peak_509	2.76	TSSd 833
AT1G32550	MACS_peak_400	2.39	uTSS 542
AT1G32560	MACS_peak_400	2.39	TSSd 246
AT1G32640	MACS_peak_401	2.04	uTSS 1735	MACS_peak_511	2.6	uTSS 1597
AT1G32650	MACS_peak_402	3.36	uTSS 1020	MACS_peak_512	4.31	uTSS 1778
AT1G32660	MACS_peak_402	3.36	TSSd 612
AT1G32770	MACS_peak_403	2.94	TSSd 686	MACS_peak_514	3.76	TSSd 779
AT1G32990	MACS_peak_404	2.37	uTSS 1786	MACS_peak_517	3.1	uTSS 1916
AT1G33020	MACS_peak_405	2.92	TSSd 365	MACS_peak_518	4.3	TSSd 454
AT1G33080	MACS_peak_406	2.53	TSSd 1660	MACS_peak_519	3.28	TSSd 1684
AT1G33090	MACS_peak_408	3.13	TSSd 1533	MACS_peak_521	2.77	TSSd 1558
AT1G33280	MACS_peak_409	2.82	TSSd 268	MACS_peak_522	3.17	TSSd 282
AT1G33290	MACS_peak_409	2.82	uTSS 1090	MACS_peak_522	3.17	uTSS 1076
AT1G33510	MACS_peak_410	3.14	TSSd 586	MACS_peak_524	3.1	TSSd 529
AT1G33670	MACS_peak_412	2.82	TSSd 671	MACS_peak_527	4.11	TSSd 705
AT1G33680	MACS_peak_412	2.82	uTSS 1311	MACS_peak_527	4.11	uTSS 1277
AT1G33709	MACS_peak_413	2.67	uTSS 1490
AT1G33720	MACS_peak_413	2.67	TSSd 3008
AT1G33811	MACS_peak_415	2.65	TSSd 1927
AT1G33820	MACS_peak_416	2.05	uTSS 35	MACS_peak_531	1.82	uTSS 1924
AT1G33870	MACS_peak_417	2.17	uTSS 1002	MACS_peak_533	2.33	TSSd 521
AT1G33900	MACS_peak_418	2.49	TSSd 875	MACS_peak_536	2.5	TSSd 715
AT1G33930	MACS_peak_419	3.07	TSSd 2772	MACS_peak_537	3.15	TSSd 2810
AT1G34030	MACS_peak_420	3.25	uTSS 588	MACS_peak_540	3.99	uTSS 685
AT1G34050	MACS_peak_421	2.38	TSSd 1022	MACS_peak_541	3.44	TSSd 1082
AT1G34140	MACS_peak_422	2.39	TSSd 119	MACS_peak_542	3.65	TSSd 56
AT1G34150	MACS_peak_422	2.39	uTSS 1337	MACS_peak_542	3.65	uTSS 1274
AT1G34330	MACS_peak_424	3.12	TSSd 546	MACS_peak_545	4.38	TSSd 546
AT1G34460	MACS_peak_425	2.57	TSSd 1408	MACS_peak_546	2.4	TSSd 1298
AT1G34480	MACS_peak_426	2.14	TSSd 925	MACS_peak_547	2.11	TSSd 1765
AT1G34490	MACS_peak_426	2.14	uTSS 1281	MACS_peak_547	2.11	uTSS 441
AT1G34510	MACS_peak_427	2.79	TSSd 235	MACS_peak_548	3.06	TSSd 293
AT1G34520	MACS_peak_428	3.33	uTSS 366	MACS_peak_549	3.87	uTSS 308
AT1G34580	MACS_peak_430	3	TSSd 915	MACS_peak_553	2.8	TSSd 468
AT1G34650	MACS_peak_431	2.55	TSSd 3362	MACS_peak_554	2.57	TSSd 3421
AT1G34670	MACS_peak_432	2.59	uTSS 1315	MACS_peak_555	2.54	uTSS 1231
AT1G34790	MACS_peak_433	3.85	TSSd 518	MACS_peak_556	4.51	TSSd 579
AT1G35170	MACS_peak_434	2.85	TSSd 136	MACS_peak_558	3.65	TSSd 23
AT1G35255	MACS_peak_435	2.52	uTSS 359	MACS_peak_562	2.76	uTSS 314
AT1G35260	MACS_peak_435	2.52	TSSd 875	MACS_peak_562	2.76	TSSd 920
AT1G35310	MACS_peak_436	2.8	TSSd 366	MACS_peak_564	2.76	TSSd 355
AT1G35330	MACS_peak_437	1.99	TSSd 802	MACS_peak_565	2.71	TSSd 852
AT1G35360	MACS_peak_438	2.52	TSSd 442
AT1G35365	MACS_peak_438	2.52	uTSS 837	MACS_peak_566	2.72	uTSS 117
AT1G35440	MACS_peak_439	3.72	TSSd 541	MACS_peak_567	4.46	uTSS 158
AT1G35465	MACS_peak_440	3.73	uTSS 1591	MACS_peak_568	3.91	uTSS 1680
AT1G35545	MACS_peak_442	3.2	uTSS 469	MACS_peak_571	3.56	uTSS 479
AT1G35630	MACS_peak_443	2.5	TSSd 527	MACS_peak_573	2.14	TSSd 490
AT1G35690	MACS_peak_445	2.77	TSSd 491	MACS_peak_575	2.99	TSSd 497
AT1G35700	MACS_peak_445	2.77	uTSS 1995	MACS_peak_575	2.99	uTSS 1989
AT1G35750	MACS_peak_446	2.54	TSSd 1279	MACS_peak_576	2.67	TSSd 980
AT1G36060	MACS_peak_449	2.27	uTSS 823	MACS_peak_584	3.6	uTSS 1035
AT1G36070	MACS_peak_450	2.83	uTSS 686	MACS_peak_585	3.08	uTSS 1308
AT1G36150	MACS_peak_451	4.23	TSSd 1053	MACS_peak_586	3.21	TSSd 1021
AT1G37140	MACS_peak_452	3.56	TSSd 500	MACS_peak_589	3.72	TSSd 468
AT1G37180	MACS_peak_453	5.35	uTSS 1511
AT1G37190	MACS_peak_453	5.35	uTSS 1307
AT1G38440	MACS_peak_458	3.15	uTSS 204	MACS_peak_594	3.37	uTSS 198
AT1G38710	MACS_peak_460	3.04	uTSS 1727
AT1G38790	MACS_peak_460	3.04	TSSd 11
AT1G39350	MACS_peak_461	3.08	uTSS 1242	MACS_peak_596	2.6	uTSS 1201
AT1G40104	MACS_peak_463	3.08	TSSd 1855	MACS_peak_599	3.02	TSSd 1877
AT1G40113	MACS_peak_465	2.85	uTSS 1251
AT1G40135	MACS_peak_468	4	uTSS 1207
AT1G40124	MACS_peak_471	3.89	uTSS 1312
AT1G40470	MACS_peak_472	5.19	uTSS 706	MACS_peak_604	5.67	uTSS 679
AT1G42560	MACS_peak_474	2.81	TSSd 663	MACS_peak_606	2.54	TSSd 1204
AT1G42980	MACS_peak_475	3.81	uTSS 1207	MACS_peak_607	6.27	uTSS 1239
AT1G43010	MACS_peak_476	3.17	uTSS 1202	MACS_peak_608	3.37	uTSS 1152
AT1G43140	MACS_peak_477	3.39	TSSd 1009	MACS_peak_609	3.37	TSSd 1343
AT1G43640	MACS_peak_478	2.03	TSSd 1436	MACS_peak_611	3.25	TSSd 1427
AT1G43650	MACS_peak_479	2.54	TSSd 237	MACS_peak_612	2.8	TSSd 351
AT1G43800	MACS_peak_480	3.41	TSSd 1067	MACS_peak_613	5	TSSd 1001
AT1G44050	MACS_peak_481	3.11	TSSd 891	MACS_peak_615	4.05	TSSd 944
AT1G44080	MACS_peak_482	4.13	TSSd 642	MACS_peak_616	4.79	TSSd 638
AT1G44090	MACS_peak_483	3.41	TSSd 888	MACS_peak_617	3.73	TSSd 1108
AT1G44094	MACS_peak_483	3.41	uTSS 1686	MACS_peak_617	3.73	uTSS 1906
AT1G44224	MACS_peak_485	2.68	TSSd 333	MACS_peak_619	3.16	TSSd 304
AT1G44286	MACS_peak_486	3.06	TSSd 0	MACS_peak_620	2.93	uTSS 39
AT1G44318	MACS_peak_487	2.81	TSSd 644	MACS_peak_621	3.35	TSSd 929
AT1G44446	MACS_peak_488	2.42	uTSS 1603	MACS_peak_623	2.73	uTSS 1518
AT1G44478	MACS_peak_488	2.42	TSSd 411	MACS_peak_623	2.73	TSSd 496
AT1G44740	MACS_peak_489	3.42	TSSd 984	MACS_peak_626	3.62	TSSd 654
AT1G44800	MACS_peak_490	2.71	uTSS 653	MACS_peak_627	3.57	uTSS 641
AT1G44830	MACS_peak_491	2.77	TSSd 359	MACS_peak_628	3.49	TSSd 328
AT1G44940	MACS_peak_492	2.71	uTSS 1295	MACS_peak_631	3.48	uTSS 1372
AT1G45090	MACS_peak_493	4.1	uTSS 1822	MACS_peak_632	3.94	uTSS 1531
AT1G45100	MACS_peak_493	4.1	TSSd 753	MACS_peak_632	3.94	TSSd 462
AT1G45110	MACS_peak_493	4.1	uTSS 1150	MACS_peak_632	3.94	uTSS 1441
AT1G45201	MACS_peak_494	2.38	TSSd 216	MACS_peak_634	2.92	TSSd 177
AT1G46480	MACS_peak_496	2.43	TSSd 443	MACS_peak_638	3.66	TSSd 420
AT1G46552	MACS_peak_497	2.46	TSSd 1106	MACS_peak_639	2.69	TSSd 2405
AT1G46554	MACS_peak_497	2.46	uTSS 1605
AT1G46840	MACS_peak_498	2.7	TSSd 770	MACS_peak_640	3.49	TSSd 953
AT1G46912	MACS_peak_498	2.7	uTSS 1566	MACS_peak_640	3.49	uTSS 1383
AT1G47300	MACS_peak_499	3.88	TSSd 428	MACS_peak_641	4.5	TSSd 431
AT1G47320	MACS_peak_500	3.05	uTSS 1296	MACS_peak_642	3.4	uTSS 704
AT1G47350	MACS_peak_501	2.86	TSSd 1660	MACS_peak_643	3.3	TSSd 1645
AT1G47370	MACS_peak_502	2.5	TSSd 226	MACS_peak_644	3.38	uTSS 971
AT1G47390	MACS_peak_504	3.76	uTSS 103	MACS_peak_645	4.2	uTSS 233
AT1G47480	MACS_peak_505	2.31	TSSd 1690	MACS_peak_647	3.09	TSSd 1247
AT1G47490	MACS_peak_506	2.07	uTSS 1503	MACS_peak_648	2.66	uTSS 1573
AT1G47510	MACS_peak_507	3.19	TSSd 229	MACS_peak_649	3.14	TSSd 388
AT1G47530	MACS_peak_508	2.73	uTSS 1334	MACS_peak_650	2.67	uTSS 1118
AT1G47540	MACS_peak_509	3.69	TSSd 284	MACS_peak_651	4.93	TSSd 317
AT1G47550	MACS_peak_509	3.69	uTSS 1249	MACS_peak_651	4.93	uTSS 1282
AT1G47560	MACS_peak_510	2.62	uTSS 1816	MACS_peak_652	2.89	uTSS 1851
AT1G47610	MACS_peak_511	2.87	TSSd 1116	MACS_peak_653	3.65	TSSd 386
AT1G47720	MACS_peak_512	4.17	uTSS 1706	MACS_peak_655	4.68	uTSS 1772
AT1G47730	MACS_peak_512	4.17	TSSd 517	MACS_peak_655	4.68	TSSd 451
AT1G47740	MACS_peak_512	4.17	uTSS 1921	MACS_peak_655	4.68	uTSS 1855
AT1G47790	MACS_peak_513	1.89	uTSS 187	MACS_peak_656	2.01	uTSS 785
AT1G47800	MACS_peak_513	1.89	uTSS 152	MACS_peak_656	2.01	TSSd 446
AT1G47860	MACS_peak_514	3.04	TSSd 85	MACS_peak_658	3.84	TSSd 190
AT1G47890	MACS_peak_515	2.61	uTSS 1639	MACS_peak_659	3.18	uTSS 1339
AT1G47920	MACS_peak_516	2.73	TSSd 44	MACS_peak_660	2.89	uTSS 9
AT1G47930	MACS_peak_516	2.73	uTSS 1761	MACS_peak_660	2.89	uTSS 1814
AT1G47980	MACS_peak_517	3.04	TSSd 966	MACS_peak_661	3.66	TSSd 1373
AT1G47990	MACS_peak_518	2.85	uTSS 610	MACS_peak_662	3.43	TSSd 14
AT1G48000	MACS_peak_519	2.21	TSSd 761	MACS_peak_663	3.73	TSSd 1322
AT1G48070	MACS_peak_520	2.44	TSSd 517	MACS_peak_664	3.46	TSSd 404
AT1G48080	MACS_peak_520	2.44	uTSS 1235	MACS_peak_664	3.46	uTSS 1122
AT1G48120	MACS_peak_521	5.09	uTSS 1067	MACS_peak_666	4.95	uTSS 1015
AT1G48130	MACS_peak_521	5.09	TSSd 521	MACS_peak_666	4.95	TSSd 469
AT1G48140	MACS_peak_521	5.09	uTSS 1008	MACS_peak_666	4.95	uTSS 1060
AT1G48180	MACS_peak_522	2.15	uTSS 1574	MACS_peak_667	2.13	uTSS 1609
AT1G48190	MACS_peak_522	2.15	uTSS 128	MACS_peak_667	2.13	uTSS 163
AT1G48195	MACS_peak_522	2.15	uTSS 1043	MACS_peak_667	2.13	uTSS 1008
AT1G48260	MACS_peak_523	2.65	uTSS 1759	MACS_peak_668	4.07	uTSS 1753
AT1G48280	MACS_peak_524	2.73	uTSS 1832	MACS_peak_669	3.38	uTSS 1839
AT1G48410	MACS_peak_525	3.22	uTSS 1198	MACS_peak_671	3.62	uTSS 1133
AT1G48500	MACS_peak_526	2.09	TSSd 597	MACS_peak_672	2.83	TSSd 1086
AT1G48590	MACS_peak_527	2.77	TSSd 1506	MACS_peak_674	3.83	TSSd 1387
AT1G48598	MACS_peak_527	2.77	uTSS 1778	MACS_peak_674	3.83	uTSS 1897
AT1G48600	MACS_peak_527	2.77	uTSS 1785	MACS_peak_674	3.83	uTSS 1904
AT1G48650	MACS_peak_528	2.81	uTSS 1182	MACS_peak_675	2.42	uTSS 1331
AT1G48660	MACS_peak_528	2.81	TSSd 1464	MACS_peak_675	2.42	TSSd 1315
AT1G48730	MACS_peak_529	3.09	TSSd 56	MACS_peak_677	2.96	uTSS 153
AT1G48740	MACS_peak_530	4	uTSS 1213	MACS_peak_678	3.66	uTSS 1145
AT1G48742	MACS_peak_530	4	uTSS 269	MACS_peak_678	3.66	uTSS 201
AT1G48800	MACS_peak_532	2.94	TSSd 1409	MACS_peak_680	3.18	TSSd 933
AT1G48870	MACS_peak_533	2.67	uTSS 1752
AT1G48910	MACS_peak_534	4.12	TSSd 729	MACS_peak_682	5.67	TSSd 552
AT1G48990	MACS_peak_535	3.28	uTSS 723	MACS_peak_683	4.33	uTSS 743
AT1G49005	MACS_peak_536	2.62	TSSd 2802	MACS_peak_684	3.21	TSSd 2735
AT1G49020	MACS_peak_537	3.34	uTSS 1288	MACS_peak_685	4.18	uTSS 1224
AT1G49030	MACS_peak_537	3.34	TSSd 253	MACS_peak_685	4.18	TSSd 189
AT1G49032	MACS_peak_537	3.34	uTSS 1310	MACS_peak_685	4.18	uTSS 1374
AT1G49100	MACS_peak_538	2.23	TSSd 578	MACS_peak_686	2.07	TSSd 1589
AT1G49190	MACS_peak_539	2.42	uTSS 5	MACS_peak_687	2.77	TSSd 30
AT1G49280	MACS_peak_540	3.31	uTSS 1934	MACS_peak_688	3.07	uTSS 1952
AT1G49310	MACS_peak_541	2.66	uTSS 1565	MACS_peak_689	2.77	uTSS 1531
AT1G49320	MACS_peak_542	2.14	TSSd 1145	MACS_peak_690	2.26	TSSd 1344
AT1G49330	MACS_peak_543	3.24	TSSd 482	MACS_peak_691	3.7	TSSd 467
AT1G49340	MACS_peak_543	3.24	uTSS 1830	MACS_peak_691	3.7	uTSS 1845
AT1G49450	MACS_peak_544	3.86	TSSd 407	MACS_peak_694	4.07	TSSd 537
AT1G49470	MACS_peak_545	2.84	TSSd 597	MACS_peak_695	3.32	TSSd 824
AT1G49475	MACS_peak_545	2.84	uTSS 1829	MACS_peak_695	3.32	uTSS 1602
AT1G49570	MACS_peak_546	3.88	TSSd 978	MACS_peak_696	4.64	TSSd 737
AT1G49770	MACS_peak_547	3.12	TSSd 1519	MACS_peak_697	4.76	TSSd 1575
AT1G49790	MACS_peak_548	2.91	uTSS 1634	MACS_peak_698	3.46	uTSS 1616
AT1G49800	MACS_peak_548	2.91	TSSd 237	MACS_peak_698	3.46	TSSd 255
AT1G49860	MACS_peak_549	3.92	TSSd 769	MACS_peak_699	3.99	TSSd 654
AT1G49870	MACS_peak_549	3.92	uTSS 777	MACS_peak_699	3.99	uTSS 892
AT1G49920	MACS_peak_550	3.27	uTSS 1029	MACS_peak_700	4.3	uTSS 1006
AT1G49930	MACS_peak_550	3.27	TSSd 331	MACS_peak_700	4.3	TSSd 308
AT1G49950	MACS_peak_551	2.81	uTSS 1712	MACS_peak_701	3.68	uTSS 1670
AT1G49960	MACS_peak_551	2.81	TSSd 313	MACS_peak_701	3.68	TSSd 271
AT1G50050	MACS_peak_552	5.21	TSSd 423	MACS_peak_702	6.03	TSSd 453
AT1G50090	MACS_peak_553	2.61	TSSd 37	MACS_peak_703	3.1	TSSd 101
AT1G50100	MACS_peak_553	2.61	uTSS 1142	MACS_peak_703	3.1	uTSS 1206
AT1G50130	MACS_peak_554	3.91	TSSd 408	MACS_peak_704	4.89	TSSd 613
AT1G50310	MACS_peak_555	2.98	uTSS 465	MACS_peak_705	2.95	uTSS 379
AT1G50650	MACS_peak_556	3.89	TSSd 466
AT1G50680	MACS_peak_557	2.8	uTSS 1537	MACS_peak_709	4.1	uTSS 1500
AT1G50690	MACS_peak_557	2.8	TSSd 546	MACS_peak_709	4.1	TSSd 509
AT1G50700	MACS_peak_557	2.8	uTSS 1762	MACS_peak_709	4.1	uTSS 1799
AT1G50710	MACS_peak_558	5.04	uTSS 1597	MACS_peak_710	6.8	uTSS 1689
AT1G50720	MACS_peak_558	5.04	TSSd 245	MACS_peak_710	6.8	TSSd 153
AT1G50880	MACS_peak_560	2.71	uTSS 31	MACS_peak_712	3.07	TSSd 8
AT1G50960	MACS_peak_561	3.17	TSSd 763	MACS_peak_713	3.62	TSSd 982
AT1G50980	MACS_peak_562	3.61	uTSS 1038	MACS_peak_714	4.09	uTSS 959
AT1G50990	MACS_peak_562	3.61	TSSd 166	MACS_peak_714	4.09	TSSd 87
AT1G51150	MACS_peak_563	2.58	TSSd 461	MACS_peak_716	3.27	TSSd 420
AT1G51160	MACS_peak_563	2.58	uTSS 761	MACS_peak_716	3.27	uTSS 720
AT1G51330	MACS_peak_564	3.43	TSSd 519	MACS_peak_718	3.47	TSSd 511
AT1G51460	MACS_peak_565	2.81	uTSS 1232	MACS_peak_720	2.91	uTSS 1172
AT1G51810	MACS_peak_566	2.45	TSSd 2723	MACS_peak_722	2.19	TSSd 3173
AT1G51830	MACS_peak_567	2.28	TSSd 1568	MACS_peak_723	2.51	TSSd 2413
AT1G51850	MACS_peak_568	2.21	TSSd 1996
AT1G51900	MACS_peak_569	2.37	TSSd 1458
AT1G51910	MACS_peak_570	2.22	TSSd 2138
AT1G51915	MACS_peak_571	2.2	TSSd 223
AT1G51920	MACS_peak_571	2.2	uTSS 528	MACS_peak_724	2.31	uTSS 94
AT1G52085	MACS_peak_573	3.23	uTSS 1257	MACS_peak_727	4.56	uTSS 1430
AT1G52087	MACS_peak_573	3.23	uTSS 1963	MACS_peak_727	4.56	uTSS 1790
AT1G52100	MACS_peak_574	2.36	TSSd 1242	MACS_peak_728	2.29	TSSd 1086
AT1G52120	MACS_peak_575	2.56	TSSd 1320	MACS_peak_729	2.68	TSSd 1123
AT1G52130	MACS_peak_576	2.11	TSSd 288	MACS_peak_730	2.34	TSSd 619
AT1G52190	MACS_peak_578	2.72	TSSd 3142	MACS_peak_732	2.86	TSSd 3191
AT1G52210	MACS_peak_579	2.19	TSSd 1967	MACS_peak_733	2.17	TSSd 1697
AT1G52440	MACS_peak_580	2.31	TSSd 89	MACS_peak_734	3.11	TSSd 826
AT1G52490	MACS_peak_582	2.55	TSSd 2494
AT1G52680	MACS_peak_583	2.86	uTSS 1750	MACS_peak_735	3.07	uTSS 1766
AT1G52690	MACS_peak_583	2.86	TSSd 1027	MACS_peak_735	3.07	TSSd 1043
AT1G52790	MACS_peak_585	3.15	uTSS 1782	MACS_peak_737	3.08	uTSS 1538
AT1G52800	MACS_peak_585	3.15	TSSd 1040	MACS_peak_737	3.08	TSSd 796
AT1G52825	MACS_peak_586	3.88	uTSS 1678	MACS_peak_738	3.73	uTSS 1836
AT1G52827	MACS_peak_586	3.88	uTSS 720	MACS_peak_738	3.73	uTSS 878
AT1G52830	MACS_peak_586	3.88	TSSd 999	MACS_peak_738	3.73	TSSd 841
AT1G52840	MACS_peak_586	3.88	uTSS 1894	MACS_peak_738	3.73	uTSS 1736
AT1G52890	MACS_peak_587	2.38	TSSd 918	MACS_peak_740	3.45	TSSd 627
AT1G52900	MACS_peak_588	3.82	TSSd 306	MACS_peak_741	5.31	TSSd 330
AT1G52990	MACS_peak_589	3.57	TSSd 163	MACS_peak_742	3.44	TSSd 690
AT1G53080	MACS_peak_590	3.81	TSSd 360	MACS_peak_744	5.05	TSSd 440
AT1G53090	MACS_peak_590	3.81	uTSS 1624	MACS_peak_744	5.05	uTSS 1544
AT1G53130	MACS_peak_591	3.17	TSSd 367	MACS_peak_745	3.13	TSSd 325
AT1G53163	MACS_peak_592	4.2	TSSd 440	MACS_peak_748	4.74	TSSd 439
AT1G53165	MACS_peak_592	4.2	uTSS 1102	MACS_peak_748	4.74	uTSS 1103
AT1G53320	MACS_peak_594	2.78	uTSS 1491	MACS_peak_750	3.37	uTSS 1540
AT1G53330	MACS_peak_594	2.78	uTSS 1031	MACS_peak_750	3.37	uTSS 982
AT1G53340	MACS_peak_595	2.77	TSSd 925	MACS_peak_751	2.78	TSSd 882
AT1G53370	MACS_peak_596	2.92	uTSS 807	MACS_peak_752	3.15	uTSS 787
AT1G53687	MACS_peak_598	2.3	TSSd 151	MACS_peak_757	2.8	TSSd 151
AT1G53700	MACS_peak_599	2.87	TSSd 99	MACS_peak_758	3.98	TSSd 156
AT1G53785	MACS_peak_600	2.48	uTSS 1501	MACS_peak_759	3.39	uTSS 1657
AT1G53790	MACS_peak_600	2.48	TSSd 952	MACS_peak_759	3.39	TSSd 796
AT1G53800	MACS_peak_600	2.48	uTSS 1195	MACS_peak_759	3.39	uTSS 1039
AT1G53815	MACS_peak_601	2.85	uTSS 1216	MACS_peak_760	4.13	uTSS 1220
AT1G53820	MACS_peak_601	2.85	TSSd 688	MACS_peak_760	4.13	TSSd 692
AT1G53830	MACS_peak_602	4.51	TSSd 983	MACS_peak_761	5.16	TSSd 996
AT1G53840	MACS_peak_602	4.51	uTSS 1940	MACS_peak_761	5.16	uTSS 1927
AT1G53887	MACS_peak_603	2.19	uTSS 1294	MACS_peak_763	3.75	uTSS 1640
AT1G53890	MACS_peak_603	2.19	uTSS 666	MACS_peak_763	3.75	uTSS 320
AT1G53990	MACS_peak_604	2.87	TSSd 1232	MACS_peak_765	2.59	TSSd 1251
AT1G54010	MACS_peak_605	2.58	uTSS 1254
AT1G54020	MACS_peak_605	2.58	TSSd 1679
AT1G54035	MACS_peak_606	3.46	uTSS 552	MACS_peak_766	3.43	uTSS 596
AT1G54040	MACS_peak_606	3.46	TSSd 2732	MACS_peak_766	3.43	TSSd 2688
AT1G54290	MACS_peak_607	2.46	uTSS 1410	MACS_peak_769	3.2	uTSS 1534
AT1G54300	MACS_peak_607	2.46	TSSd 708	MACS_peak_769	3.2	TSSd 832
AT1G54330	MACS_peak_608	3.09	TSSd 0	MACS_peak_770	3.57	uTSS 115
AT1G54470	MACS_peak_609	2.39	TSSd 2079	MACS_peak_771	2.57	TSSd 2129
AT1G54575	MACS_peak_611	2.7	TSSd 240	MACS_peak_773	2.89	TSSd 2
AT1G54660	MACS_peak_612	3	TSSd 995	MACS_peak_775	2.79	TSSd 1509
AT1G54860	MACS_peak_613	2.32	uTSS 817
AT1G54870	MACS_peak_613	2.32	TSSd 443
AT1G54880	MACS_peak_614	2.23	uTSS 1790
AT1G54890	MACS_peak_614	2.23	TSSd 266
AT1G54940	MACS_peak_615	2.72	TSSd 1259	MACS_peak_777	3.26	TSSd 1316
AT1G54955	MACS_peak_616	2.79	TSSd 699	MACS_peak_778	3.48	TSSd 598
AT1G54970	MACS_peak_617	3.51	TSSd 1381	MACS_peak_779	3.78	TSSd 1337
AT1G55030	MACS_peak_619	2.83	uTSS 725	MACS_peak_782	3.05	uTSS 823
AT1G55110	MACS_peak_620	2.54	TSSd 1872	MACS_peak_783	3.17	TSSd 1538
AT1G55220	MACS_peak_621	2.73	TSSd 89	MACS_peak_784	3.22	uTSS 22
AT1G55221	MACS_peak_621	2.73	TSSd 334	MACS_peak_784	3.22	TSSd 445
AT1G55230	MACS_peak_621	2.73	uTSS 1471	MACS_peak_784	3.22	uTSS 1360
AT1G55240	MACS_peak_622	2.45	TSSd 996	MACS_peak_785	3.01	uTSS 314
AT1G55250	MACS_peak_622	2.45	uTSS 1118
AT1G55260	MACS_peak_623	3.67	TSSd 530	MACS_peak_786	3.92	TSSd 583
AT1G55380	MACS_peak_624	2.14	TSSd 978	MACS_peak_787	2.53	TSSd 969
AT1G55390	MACS_peak_625	2.86	TSSd 1005	MACS_peak_788	3.67	TSSd 984
AT1G55410	MACS_peak_626	2.58	uTSS 328
AT1G55430	MACS_peak_627	2.82	TSSd 1276	MACS_peak_789	2.63	TSSd 1226
AT1G55440	MACS_peak_628	2.25	TSSd 1109	MACS_peak_790	2.3	TSSd 1100
AT1G55560	MACS_peak_629	2.67	uTSS 1052
AT1G55570	MACS_peak_629	2.67	uTSS 58
AT1G55600	MACS_peak_631	3.53	TSSd 2235	MACS_peak_792	3.12	TSSd 1103
AT1G55650	MACS_peak_632	2.73	TSSd 1231	MACS_peak_793	3.06	TSSd 1252
AT1G55700	MACS_peak_633	3.34	TSSd 1036	MACS_peak_795	3.92	TSSd 989
AT1G55720	MACS_peak_634	2.97	TSSd 1943	MACS_peak_796	2.62	TSSd 1591
AT1G55830	MACS_peak_635	3.13	uTSS 1201	MACS_peak_798	3.69	uTSS 1243
AT1G55928	MACS_peak_637	2.48	TSSd 788	MACS_peak_800	3.42	TSSd 695
AT1G55930	MACS_peak_637	2.48	uTSS 739	MACS_peak_800	3.42	uTSS 832
AT1G56030	MACS_peak_638	2.37	uTSS 1432	MACS_peak_801	2.42	uTSS 1236
AT1G56100	MACS_peak_639	2.92	TSSd 362	MACS_peak_802	3.47	TSSd 380
AT1G56240	MACS_peak_640	2.98	TSSd 617	MACS_peak_805	3.51	TSSd 660
AT1G56242	MACS_peak_640	2.98	TSSd 560	MACS_peak_805	3.51	TSSd 517
AT1G56250	MACS_peak_641	2.92	TSSd 817	MACS_peak_806	4.52	TSSd 734
AT1G56270	MACS_peak_642	4.73	TSSd 500	MACS_peak_807	5.43	TSSd 390
AT1G56360	MACS_peak_643	2.79	TSSd 272	MACS_peak_808	2.78	TSSd 264
AT1G56380	MACS_peak_643	2.79	uTSS 756	MACS_peak_808	2.78	uTSS 748
AT1G56385	MACS_peak_644	2.91	uTSS 1904
AT1G56390	MACS_peak_644	2.91	TSSd 714
AT1G56400	MACS_peak_645	2.51	TSSd 883
AT1G56430	MACS_peak_646	3.47	TSSd 521	MACS_peak_810	4.21	TSSd 165
AT1G56490	MACS_peak_647	2.17	TSSd 987	MACS_peak_812	2.5	TSSd 1032
AT1G56540	MACS_peak_648	2.22	TSSd 1669	MACS_peak_814	2.79	TSSd 1431
AT1G56600	MACS_peak_649	3.73	TSSd 424	MACS_peak_816	5.11	TSSd 883
AT1G56620	MACS_peak_650	2.68	uTSS 247	MACS_peak_817	4.02	uTSS 208
AT1G56680	MACS_peak_651	2.5	TSSd 398	MACS_peak_820	3.37	TSSd 241
AT1G57640	MACS_peak_652	2.12	uTSS 1315	MACS_peak_821	2.39	uTSS 1704
AT1G57650	MACS_peak_652	2.12	TSSd 818	MACS_peak_821	2.39	TSSd 1207
AT1G57670	MACS_peak_653	2.37	TSSd 333	MACS_peak_822	3.44	TSSd 278
AT1G57690	MACS_peak_654	3.51	TSSd 139	MACS_peak_823	3.86	TSSd 142
AT1G57750	MACS_peak_655	3.5	TSSd 525	MACS_peak_824	3.59	TSSd 518
AT1G57800	MACS_peak_656	2.62	TSSd 1017	MACS_peak_825	3.34	TSSd 1093
AT1G57830	MACS_peak_657	3.2	TSSd 495
AT1G57835	MACS_peak_657	3.2	uTSS 1656	MACS_peak_826	3.91	uTSS 1496
AT1G58007	MACS_peak_658	3.15	TSSd 793	MACS_peak_827	3.61	TSSd 841
AT1G58037	MACS_peak_659	2.45	TSSd 872	MACS_peak_828	2.71	TSSd 507
AT1G58050	MACS_peak_660	3.83	TSSd 697	MACS_peak_829	5.18	TSSd 760
AT1G58055	MACS_peak_660	3.83	uTSS 1598	MACS_peak_829	5.18	uTSS 1661
AT1G58090	MACS_peak_661	3.6	uTSS 263	MACS_peak_830	4.02	uTSS 216
AT1G58260	MACS_peak_662	3.43	TSSd 240	MACS_peak_831	4.15	TSSd 398
AT1G58270	MACS_peak_663	2.76	TSSd 798	MACS_peak_832	3.48	TSSd 783
AT1G58300	MACS_peak_664	2.7	uTSS 73	MACS_peak_834	3.57	TSSd 13
AT1G58310	MACS_peak_664	2.7	uTSS 1877	MACS_peak_834	3.57	uTSS 1963
AT1G58460	MACS_peak_665	2.93	TSSd 392	MACS_peak_841	3.05	TSSd 376
AT1G59500	MACS_peak_666	2.32	TSSd 1054	MACS_peak_842	2.84	TSSd 1046
AT1G59675	MACS_peak_668	2.25	uTSS 1077	MACS_peak_844	2.57	uTSS 1397
AT1G59680	MACS_peak_668	2.25	TSSd 460	MACS_peak_844	2.57	TSSd 780
AT1G59722	MACS_peak_669	3.3	uTSS 11	MACS_peak_845	3.63	uTSS 42
AT1G59740	MACS_peak_670	2.63	TSSd 793
AT1G59790	MACS_peak_671	2.22	TSSd 519	MACS_peak_849	2.35	TSSd 527
AT1G59950	MACS_peak_672	2.6	TSSd 702	MACS_peak_851	3.37	TSSd 541
AT1G60050	MACS_peak_674	2.36	TSSd 306
AT1G60060	MACS_peak_676	2.75	TSSd 688	MACS_peak_853	3.92	TSSd 1329
AT1G60070	MACS_peak_677	3.56	uTSS 1262	MACS_peak_854	3.98	uTSS 1172
AT1G60075	MACS_peak_677	3.56	uTSS 126	MACS_peak_854	3.98	uTSS 216
AT1G60095	MACS_peak_678	2.27	TSSd 989	MACS_peak_855	2.41	TSSd 911
AT1G60110	MACS_peak_679	2.96	TSSd 1107	MACS_peak_856	4.05	TSSd 1069
AT1G60130	MACS_peak_680	2.34	TSSd 815
AT1G60180	MACS_peak_681	3.32	TSSd 91	MACS_peak_857	3.98	uTSS 4
AT1G60190	MACS_peak_681	3.32	uTSS 1808	MACS_peak_857	3.98	uTSS 1713
AT1G60230	MACS_peak_682	3.27	uTSS 1203
AT1G60240	MACS_peak_682	3.27	TSSd 403	MACS_peak_858	4.56	uTSS 498
AT1G60250	MACS_peak_683	3.37	TSSd 341
AT1G60360	MACS_peak_684	2.43	uTSS 632	MACS_peak_859	2.34	uTSS 933
AT1G60370	MACS_peak_684	2.43	uTSS 599	MACS_peak_859	2.34	uTSS 298
AT1G60480	MACS_peak_686	3.49	TSSd 341	MACS_peak_863	3.47	TSSd 413
AT1G60560	MACS_peak_687	4.09	uTSS 1176	MACS_peak_864	4.6	uTSS 1210
AT1G60570	MACS_peak_687	4.09	TSSd 691	MACS_peak_864	4.6	TSSd 725
AT1G60780	MACS_peak_688	2.52	uTSS 1087	MACS_peak_865	2.7	uTSS 1565
AT1G60783	MACS_peak_688	2.52	uTSS 1662	MACS_peak_865	2.7	uTSS 1184
AT1G60820	MACS_peak_689	2.5	uTSS 1282	MACS_peak_866	2.59	uTSS 1251
AT1G60830	MACS_peak_689	2.5	uTSS 386	MACS_peak_866	2.59	uTSS 355
AT1G60835	MACS_peak_689	2.5	uTSS 676	MACS_peak_866	2.59	uTSS 707
AT1G60980	MACS_peak_691	3.08	TSSd 732	MACS_peak_868	3.4	TSSd 698
AT1G61065	MACS_peak_692	2.92	uTSS 716
AT1G61070	MACS_peak_692	2.92	TSSd 365
AT1G61110	MACS_peak_693	3.21	TSSd 759	MACS_peak_869	3.01	TSSd 832
AT1G61120	MACS_peak_694	2.18	TSSd 4684
AT1G61270	MACS_peak_695	2.97	TSSd 1609	MACS_peak_870	3.09	TSSd 1851
AT1G61310	MACS_peak_696	2.58	uTSS 1832	MACS_peak_871	2.91	uTSS 1852
AT1G61320	MACS_peak_696	2.58	TSSd 406	MACS_peak_871	2.91	TSSd 426
AT1G61330	MACS_peak_697	3.18	TSSd 685	MACS_peak_872	3.89	TSSd 786
AT1G61665	MACS_peak_698	4	uTSS 1259	MACS_peak_873	4.42	uTSS 1311
AT1G61540	MACS_peak_698	4	TSSd 508	MACS_peak_873	4.42	TSSd 560
AT1G61542	MACS_peak_698	4	uTSS 1004	MACS_peak_873	4.42	uTSS 952
AT1G61590	MACS_peak_700	2.75	TSSd 352	MACS_peak_875	3.56	TSSd 672
AT1G61630	MACS_peak_701	2.76	uTSS 1059	MACS_peak_876	2.74	uTSS 999
AT1G61680	MACS_peak_703	2.96	TSSd 578	MACS_peak_878	3.53	TSSd 704
AT1G61710	MACS_peak_704	2.99	TSSd 759	MACS_peak_879	3.05	TSSd 782
AT1G61750	MACS_peak_705	2.55	TSSd 1451	MACS_peak_880	3.24	TSSd 1566
AT1G61810	MACS_peak_706	2.87	TSSd 1739	MACS_peak_881	2.69	TSSd 1894
AT1G61830	MACS_peak_707	2.15	TSSd 396
AT1G61840	MACS_peak_708	2.89	TSSd 1172	MACS_peak_882	3.46	TSSd 1024
AT1G62010	MACS_peak_709	2.85	uTSS 1143	MACS_peak_885	2.16	uTSS 978
AT1G62030	MACS_peak_710	1.85	TSSd 1113	MACS_peak_886	2.09	TSSd 1035
AT1G62060	MACS_peak_711	3.05	uTSS 1954	MACS_peak_887	3.31	uTSS 1897
AT1G62070	MACS_peak_711	3.05	TSSd 661	MACS_peak_887	3.31	TSSd 604
AT1G62214	MACS_peak_712	2.57	uTSS 274	MACS_peak_890	2.92	uTSS 234
AT1G62220	MACS_peak_712	2.57	TSSd 17	MACS_peak_890	2.92	uTSS 23
AT1G62270	MACS_peak_713	2.33	TSSd 697
AT1G62300	MACS_peak_714	2.59	TSSd 1152	MACS_peak_891	3.97	TSSd 1201
AT1G62340	MACS_peak_715	2.4	TSSd 2481	MACS_peak_892	2.89	TSSd 2485
AT1G62360	MACS_peak_716	2.42	TSSd 0
AT1G62410	MACS_peak_717	2.61	uTSS 101	MACS_peak_893	3.17	uTSS 108
AT1G62420	MACS_peak_718	3.5	TSSd 242	MACS_peak_894	4.21	TSSd 764
AT1G62440	MACS_peak_719	2.26	TSSd 2421	MACS_peak_895	2.65	TSSd 2922
AT1G62490	MACS_peak_720	3.04	uTSS 1138	MACS_peak_896	3.01	uTSS 1087
AT1G62500	MACS_peak_720	3.04	TSSd 627	MACS_peak_896	3.01	TSSd 576
AT1G62540	MACS_peak_721	3.43	TSSd 289	MACS_peak_899	4.14	TSSd 507
AT1G62560	MACS_peak_722	2.81	TSSd 353	MACS_peak_900	3.48	TSSd 353
AT1G62570	MACS_peak_723	2.95	TSSd 282	MACS_peak_901	3.76	TSSd 105
AT1G62660	MACS_peak_724	2.59	TSSd 2816	MACS_peak_903	4.2	TSSd 410
AT1G62700	MACS_peak_725	2.35	TSSd 22
AT1G62770	MACS_peak_727	2.69	TSSd 410	MACS_peak_906	3.46	TSSd 413
AT1G62978	MACS_peak_728	3.06	uTSS 1588	MACS_peak_909	2.98	uTSS 1713
AT1G62981	MACS_peak_728	3.06	uTSS 435	MACS_peak_909	2.98	uTSS 310
AT1G63005	MACS_peak_729	2.66	uTSS 549	MACS_peak_910	2.28	uTSS 39
AT1G63070	MACS_peak_731	2.5	TSSd 1444	MACS_peak_912	2.69	TSSd 1349
AT1G63105	MACS_peak_732	3.42	uTSS 15	MACS_peak_913	4	uTSS 33
AT1G63110	MACS_peak_732	3.42	uTSS 695	MACS_peak_913	4	uTSS 713
AT1G63140	MACS_peak_733	2.5	TSSd 383	MACS_peak_914	3.32	TSSd 423
AT1G63150	MACS_peak_733	2.5	uTSS 1519	MACS_peak_914	3.32	uTSS 1479
AT1G63205	MACS_peak_735	2.18	uTSS 526
AT1G63206	MACS_peak_735	2.18	uTSS 438
AT1G63290	MACS_peak_736	2.91	uTSS 1882	MACS_peak_916	3.02	uTSS 1908
AT1G63295	MACS_peak_736	2.91	TSSd 11	MACS_peak_916	3.02	uTSS 15
AT1G63450	MACS_peak_737	2.44	TSSd 1630	MACS_peak_919	3.33	TSSd 1462
AT1G63460	MACS_peak_737	2.44	uTSS 1977
AT1G63560	MACS_peak_738	3.57	TSSd 313	MACS_peak_920	4.69	TSSd 579
AT1G63600	MACS_peak_739	2.27	TSSd 427	MACS_peak_922	2.84	TSSd 518
AT1G63710	MACS_peak_740	2.89	TSSd 342	MACS_peak_924	3.74	TSSd 828
AT1G63910	MACS_peak_742	2.63	TSSd 258	MACS_peak_926	2.85	TSSd 98
AT1G63920	MACS_peak_743	2.94	TSSd 906
AT1G63930	MACS_peak_743	2.94	uTSS 479	MACS_peak_927	3.22	uTSS 190
AT1G64000	MACS_peak_744	2.81	TSSd 252	MACS_peak_928	2.85	TSSd 1170
AT1G64020	MACS_peak_745	3.28	uTSS 1501	MACS_peak_929	3.95	uTSS 1554
AT1G64030	MACS_peak_745	3.28	TSSd 726	MACS_peak_929	3.95	TSSd 673
AT1G64035	MACS_peak_746	2.39	TSSd 1606
AT1G64060	MACS_peak_747	2.13	uTSS 1369	MACS_peak_930	3.36	uTSS 616
AT1G64070	MACS_peak_748	2.99	TSSd 710	MACS_peak_931	4.03	TSSd 645
AT1G64240	MACS_peak_749	2.96	uTSS 261	MACS_peak_934	3.28	uTSS 256
AT1G64255	MACS_peak_750	3.5	TSSd 915	MACS_peak_935	3.42	TSSd 1004
AT1G64260	MACS_peak_750	3.5	uTSS 1887	MACS_peak_935	3.42	uTSS 1798
AT1G64290	MACS_peak_751	2.76	TSSd 185	MACS_peak_936	3.34	TSSd 375
AT1G64295	MACS_peak_752	2.72	TSSd 329	MACS_peak_937	2.94	TSSd 419
AT1G64370	MACS_peak_753	2.31	TSSd 334	MACS_peak_939	3.3	TSSd 345
AT1G64480	MACS_peak_754	3.12	uTSS 390	MACS_peak_941	3.12	uTSS 496
AT1G64490	MACS_peak_754	3.12	uTSS 1991	MACS_peak_941	3.12	uTSS 1885
AT1G64583	MACS_peak_755	2.92	uTSS 1255	MACS_peak_943	3.77	uTSS 1287
AT1G64585	MACS_peak_755	2.92	TSSd 102	MACS_peak_943	3.77	TSSd 70
AT1G64590	MACS_peak_756	2.59	TSSd 245	MACS_peak_944	3.1	TSSd 343
AT1G64620	MACS_peak_757	2.5	TSSd 1569	MACS_peak_945	2.68	TSSd 1010
AT1G64700	MACS_peak_758	2.04	TSSd 206	MACS_peak_946	2.99	TSSd 286
AT1G64780	MACS_peak_759	3.04	TSSd 826	MACS_peak_947	4.16	TSSd 828
AT1G64870	MACS_peak_760	3.29	TSSd 779
AT1G64880	MACS_peak_760	3.29	uTSS 1946	MACS_peak_949	4.52	uTSS 1705
AT1G64910	MACS_peak_761	2.92	TSSd 659
AT1G64930	MACS_peak_762	2.63	TSSd 718	MACS_peak_951	2.66	TSSd 774
AT1G65040	MACS_peak_763	2.75	uTSS 1602	MACS_peak_953	3.08	uTSS 1576
AT1G65050	MACS_peak_763	2.75	TSSd 449	MACS_peak_953	3.08	TSSd 475
AT1G65150	MACS_peak_764	2.77	TSSd 363	MACS_peak_955	3.41	TSSd 147
AT1G65160	MACS_peak_764	2.77	uTSS 849	MACS_peak_955	3.41	uTSS 633
AT1G65180	MACS_peak_765	2.6	TSSd 661	MACS_peak_956	2.68	TSSd 677
AT1G65190	MACS_peak_766	2.41	uTSS 1416	MACS_peak_957	1.98	uTSS 1428
AT1G65200	MACS_peak_766	2.41	TSSd 4045	MACS_peak_957	1.98	TSSd 4033
AT1G65210	MACS_peak_767	3.19	TSSd 606	MACS_peak_958	3.84	TSSd 587
AT1G65220	MACS_peak_767	3.19	uTSS 693	MACS_peak_958	3.84	uTSS 712
AT1G65300	MACS_peak_768	3.37	TSSd 469	MACS_peak_959	3.66	TSSd 452
AT1G65310	MACS_peak_769	2.11	TSSd 1116	MACS_peak_960	2.44	TSSd 664
AT1G65350	MACS_peak_770	2.48	TSSd 3457
AT1G65346	MACS_peak_770	2.48	TSSd 220
AT1G65347	MACS_peak_770	2.48	uTSS 1078
AT1G65385	MACS_peak_771	2.97	TSSd 175	MACS_peak_963	4.33	TSSd 241
AT1G65390	MACS_peak_771	2.97	uTSS 1628	MACS_peak_963	4.33	uTSS 1694
AT1G65440	MACS_peak_772	2.75	uTSS 1672	MACS_peak_964	4.76	uTSS 1623
AT1G65450	MACS_peak_772	2.75	TSSd 479	MACS_peak_964	4.76	TSSd 430
AT1G65480	MACS_peak_774	2.84	TSSd 2037	MACS_peak_966	3.35	TSSd 2076
AT1G65481	MACS_peak_775	2.03	uTSS 154	MACS_peak_967	2.28	uTSS 1319
AT1G65483	MACS_peak_775	2.03	uTSS 589	MACS_peak_967	2.28	TSSd 576
AT1G65500	MACS_peak_776	2.54	TSSd 417	MACS_peak_968	3.14	TSSd 7
AT1G65510	MACS_peak_776	2.54	uTSS 1169	MACS_peak_968	3.14	uTSS 1579
AT1G65560	MACS_peak_777	3.15	uTSS 1603	MACS_peak_969	3.86	uTSS 1659
AT1G65570	MACS_peak_777	3.15	TSSd 445	MACS_peak_969	3.86	TSSd 389
AT1G65681	MACS_peak_778	2.39	TSSd 84
AT1G65875	MACS_peak_781	2.14	TSSd 506	MACS_peak_974	2.8	TSSd 908
AT1G65890	MACS_peak_782	2.91	TSSd 1623
AT1G65910	MACS_peak_783	2.96	TSSd 2804	MACS_peak_976	2.91	TSSd 2083
AT1G65980	MACS_peak_785	2.4	uTSS 1713	MACS_peak_978	2.64	uTSS 1702
AT1G65985	MACS_peak_786	2.23	TSSd 2089	MACS_peak_979	3.05	TSSd 2172
AT1G66040	MACS_peak_787	2.86	uTSS 1702	MACS_peak_980	3.04	TSSd 609
AT1G66045	MACS_peak_787	2.86	TSSd 115	MACS_peak_981	2.66	TSSd 133
AT1G66050	MACS_peak_787	2.86	uTSS 1103	MACS_peak_981	2.66	uTSS 1085
AT1G66090	MACS_peak_788	2.45	TSSd 2091	MACS_peak_983	2.85	TSSd 2056
AT1G66120	MACS_peak_789	3.45	TSSd 732	MACS_peak_984	3	TSSd 706
AT1G66130	MACS_peak_789	3.45	uTSS 1610	MACS_peak_984	3	uTSS 1636
AT1G66220	MACS_peak_791	2.61	TSSd 1435
AT1G66245	MACS_peak_792	3.39	TSSd 21	MACS_peak_987	3.18	uTSS 113
AT1G66270	MACS_peak_793	2.39	TSSd 1144	MACS_peak_988	2.6	TSSd 1391
AT1G66310	MACS_peak_794	2.58	uTSS 1335
AT1G66380	MACS_peak_795	2.48	TSSd 658	MACS_peak_990	2.59	TSSd 955
AT1G66390	MACS_peak_796	2.6	uTSS 89	MACS_peak_991	2.44	uTSS 724
AT1G66400	MACS_peak_797	3.6	TSSd 381	MACS_peak_992	4.19	TSSd 740
AT1G66440	MACS_peak_798	2.02	TSSd 1128	MACS_peak_994	2.29	TSSd 1109
AT1G66480	MACS_peak_799	2.66	uTSS 893	MACS_peak_995	3.21	uTSS 1019
AT1G66630	MACS_peak_800	2.57	uTSS 547	MACS_peak_999	3.1	uTSS 312
AT1G66640	MACS_peak_800	2.57	uTSS 176	MACS_peak_999	3.1	uTSS 411
AT1G66680	MACS_peak_801	2.79	uTSS 1195	MACS_peak_1000	3.48	uTSS 1098
AT1G66690	MACS_peak_801	2.79	TSSd 663	MACS_peak_1000	3.48	TSSd 760
AT1G66700	MACS_peak_802	2.47	TSSd 862	MACS_peak_1001	3.29	TSSd 834
AT1G66710	MACS_peak_803	3.08	TSSd 671	MACS_peak_1002	2.75	uTSS 1437
AT1G66720	MACS_peak_804	2.72	TSSd 801	MACS_peak_1002	2.75	TSSd 478
AT1G66725	MACS_peak_804	2.72	uTSS 1950
AT1G66840	MACS_peak_806	3.47	uTSS 1496	MACS_peak_1004	4.06	uTSS 1531
AT1G66860	MACS_peak_807	2.15	TSSd 668	MACS_peak_1005	2.66	TSSd 666
AT1G66950	MACS_peak_808	3.13	TSSd 1164	MACS_peak_1006	3.97	TSSd 1156
AT1G66960	MACS_peak_809	2.12	TSSd 1723	MACS_peak_1007	2.51	TSSd 1928
AT1G67025	MACS_peak_810	3.88	uTSS 1428	MACS_peak_1009	5.1	uTSS 1725
AT1G67030	MACS_peak_810	3.88	uTSS 389	MACS_peak_1009	5.1	uTSS 92
AT1G67035	MACS_peak_810	3.88	uTSS 1923	MACS_peak_1009	5.1	uTSS 1626
AT1G67100	MACS_peak_812	2.8	TSSd 826
AT1G67130	MACS_peak_813	2.92	TSSd 688	MACS_peak_1013	3.75	TSSd 689
AT1G67140	MACS_peak_814	2.58	uTSS 1527	MACS_peak_1014	2.69	uTSS 1625
AT1G67160	MACS_peak_815	2.56	TSSd 1754	MACS_peak_1015	3	TSSd 1903
AT1G67170	MACS_peak_815	2.56	uTSS 1901
AT1G67270	MACS_peak_817	2.66	TSSd 1689	MACS_peak_1017	3.37	TSSd 1371
AT1G67370	MACS_peak_820	3.04	uTSS 1069	MACS_peak_1021	4.16	uTSS 1073
AT1G67390	MACS_peak_820	3.04	TSSd 217	MACS_peak_1021	4.16	TSSd 221
AT1G67455	MACS_peak_821	2.38	uTSS 24	MACS_peak_1022	2.42	uTSS 546
AT1G67760	MACS_peak_823	2.84	uTSS 1230	MACS_peak_1026	3.11	uTSS 1320
AT1G67770	MACS_peak_823	2.84	uTSS 440	MACS_peak_1026	3.11	uTSS 350
AT1G67810	MACS_peak_824	2.89	TSSd 361	MACS_peak_1027	4.44	TSSd 377
AT1G67860	MACS_peak_825	3.7	uTSS 833
AT1G68040	MACS_peak_826	3.69	TSSd 1423	MACS_peak_1028	5.03	TSSd 1507
AT1G68130	MACS_peak_827	3.06	TSSd 2074	MACS_peak_1029	3.81	TSSd 1866
AT1G68150	MACS_peak_828	2.89	TSSd 389	MACS_peak_1030	3.88	TSSd 420
AT1G68170	MACS_peak_829	2.46	TSSd 1435	MACS_peak_1031	3.26	TSSd 1331
AT1G68180	MACS_peak_829	2.46	uTSS 1364	MACS_peak_1031	3.26	uTSS 1468
AT1G68210	MACS_peak_830	2.23	TSSd 2779	MACS_peak_1032	2.54	TSSd 2719
AT1G68220	MACS_peak_830	2.23	uTSS 1469	MACS_peak_1032	2.54	uTSS 1529
AT1G68260	MACS_peak_832	2.52	uTSS 1618	MACS_peak_1035	2.5	uTSS 1636
AT1G68270	MACS_peak_832	2.52	TSSd 978	MACS_peak_1035	2.5	TSSd 960
AT1G68280	MACS_peak_833	2.5	TSSd 633	MACS_peak_1036	2.68	TSSd 614
AT1G68370	MACS_peak_836	3.27	uTSS 1949
AT1G68380	MACS_peak_836	3.27	TSSd 775	MACS_peak_1039	3.67	TSSd 247
AT1G68390	MACS_peak_837	3.68	TSSd 425	MACS_peak_1040	4.41	TSSd 375
AT1G68460	MACS_peak_838	1.89	uTSS 1629	MACS_peak_1043	2.17	uTSS 1133
AT1G68500	MACS_peak_839	2.85	TSSd 102	MACS_peak_1044	3.37	TSSd 127
AT1G68510	MACS_peak_840	2.76	TSSd 679	MACS_peak_1045	3.12	TSSd 617
AT1G68526	MACS_peak_841	3.29	uTSS 1728	MACS_peak_1046	3.2	uTSS 1890
AT1G68530	MACS_peak_841	3.29	TSSd 841	MACS_peak_1046	3.2	TSSd 679
AT1G68620	MACS_peak_842	2.47	TSSd 609
AT1G68630	MACS_peak_842	2.47	uTSS 1983
AT1G68810	MACS_peak_843	2.32	uTSS 287	MACS_peak_1050	3.17	TSSd 666
AT1G68825	MACS_peak_844	3.32	uTSS 127	MACS_peak_1051	3.97	uTSS 461
AT1G68850	MACS_peak_845	2.67	TSSd 752	MACS_peak_1052	3.34	TSSd 819
AT1G68872	MACS_peak_846	3.12	uTSS 1033	MACS_peak_1053	3.48	uTSS 1080
AT1G68875	MACS_peak_846	3.12	TSSd 696
AT1G68960	MACS_peak_847	2.31	TSSd 940	MACS_peak_1054	2.95	TSSd 896
AT1G69070	MACS_peak_848	2.88	uTSS 1358	MACS_peak_1055	3.08	uTSS 1326
AT1G69080	MACS_peak_848	2.88	TSSd 524	MACS_peak_1055	3.08	TSSd 556
AT1G69140	MACS_peak_849	2.42	uTSS 1553	MACS_peak_1056	3.39	uTSS 1551
AT1G69230	MACS_peak_850	2.62	uTSS 1865
AT1G69240	MACS_peak_850	2.62	TSSd 661	MACS_peak_1058	3.27	TSSd 448
AT1G69310	MACS_peak_851	2.82	TSSd 2151	MACS_peak_1059	3.01	TSSd 1904
AT1G69320	MACS_peak_852	2.68	TSSd 261	MACS_peak_1060	3.71	TSSd 297
AT1G69325	MACS_peak_852	2.68	uTSS 1082	MACS_peak_1060	3.71	uTSS 1046
AT1G69460	MACS_peak_853	2.73	uTSS 893	MACS_peak_1061	3.82	uTSS 934
AT1G69480	MACS_peak_853	2.73	TSSd 3661	MACS_peak_1061	3.82	TSSd 3620
AT1G69560	MACS_peak_854	3.45	TSSd 615	MACS_peak_1062	3.78	TSSd 714
AT1G69600	MACS_peak_855	3.28	TSSd 662	MACS_peak_1064	4.85	TSSd 657
AT1G69630	MACS_peak_856	2.45	TSSd 362	MACS_peak_1065	3.99	TSSd 365
AT1G69650	MACS_peak_857	2.53	uTSS 871	MACS_peak_1066	2.69	uTSS 797
AT1G69660	MACS_peak_857	2.53	TSSd 911
AT1G69780	MACS_peak_858	2.52	uTSS 1946
AT1G69810	MACS_peak_860	2.82	TSSd 523	MACS_peak_1071	3.55	TSSd 966
AT1G69860	MACS_peak_861	2.44	TSSd 1306	MACS_peak_1072	3.41	TSSd 1719
AT1G69880	MACS_peak_862	3.82	TSSd 344	MACS_peak_1073	3.01	uTSS 907
AT1G69930	MACS_peak_863	2.82	TSSd 637	MACS_peak_1074	3.72	TSSd 600
AT1G69970	MACS_peak_864	3.08	TSSd 219	MACS_peak_1075	3.86	TSSd 171
AT1G70030	MACS_peak_865	3.93	uTSS 123	MACS_peak_1076	3.95	TSSd 91
AT1G70080	MACS_peak_866	2.53	TSSd 1161	MACS_peak_1077	2.78	TSSd 1412
AT1G70170	MACS_peak_867	2.77	TSSd 770	MACS_peak_1078	4.07	TSSd 919
AT1G70180	MACS_peak_867	2.77	uTSS 1697	MACS_peak_1078	4.07	uTSS 1548
AT1G70260	MACS_peak_868	2.37	TSSd 884
AT1G70270	MACS_peak_869	2.67	uTSS 794	MACS_peak_1079	3.3	uTSS 917
AT1G70380	MACS_peak_870	2.49	TSSd 553	MACS_peak_1080	2.64	TSSd 488
AT1G70390	MACS_peak_871	2.6	TSSd 483	MACS_peak_1081	3.12	TSSd 432
AT1G70450	MACS_peak_872	2.35	TSSd 1384	MACS_peak_1083	2.28	TSSd 1275
AT1G70460	MACS_peak_872	2.35	uTSS 1886	MACS_peak_1083	2.28	uTSS 1995
AT1G70500	MACS_peak_873	2.96	uTSS 560	MACS_peak_1084	2.75	uTSS 693
AT1G70505	MACS_peak_873	2.96	uTSS 1357	MACS_peak_1084	2.75	uTSS 1224
AT1G70510	MACS_peak_874	2.54	TSSd 842	MACS_peak_1085	3.58	TSSd 870
AT1G70540	MACS_peak_875	3.42	TSSd 277	MACS_peak_1086	4.35	TSSd 272
AT1G70560	MACS_peak_876	3.11	TSSd 395	MACS_peak_1087	3.17	TSSd 402
AT1G70570	MACS_peak_877	3.33	uTSS 1842	MACS_peak_1088	3.86	uTSS 1810
AT1G70680	MACS_peak_878	2.08	TSSd 323	MACS_peak_1090	2.19	TSSd 530
AT1G70720	MACS_peak_880	3.11	TSSd 648	MACS_peak_1092	3.25	TSSd 668
AT1G70910	MACS_peak_881	2.67	TSSd 473	MACS_peak_1093	3.02	TSSd 452
AT1G70920	MACS_peak_882	2.02	TSSd 1289	MACS_peak_1094	2.65	TSSd 1408
AT1G70950	MACS_peak_883	2.76	uTSS 1187	MACS_peak_1095	3.67	uTSS 1067
AT1G70970	MACS_peak_884	2.89	TSSd 322	MACS_peak_1096	3.18	TSSd 272
AT1G70990	MACS_peak_885	2.78	uTSS 1996	MACS_peak_1097	3.12	TSSd 431
AT1G71000	MACS_peak_885	2.78	TSSd 39	MACS_peak_1098	3.23	TSSd 203
AT1G71050	MACS_peak_887	3.75	TSSd 435	MACS_peak_1100	4.76	TSSd 708
AT1G71160	MACS_peak_888	2.98	TSSd 619	MACS_peak_1101	3.33	TSSd 1151
AT1G71170	MACS_peak_888	2.98	uTSS 1079	MACS_peak_1101	3.33	uTSS 1611
AT1G71390	MACS_peak_889	2.7	TSSd 946	MACS_peak_1103	2.62	uTSS 398
AT1G71460	MACS_peak_890	2.69	uTSS 641
AT1G71470	MACS_peak_890	2.69	TSSd 252
AT1G71480	MACS_peak_890	2.69	uTSS 982
AT1G71520	MACS_peak_891	2.23	TSSd 180	MACS_peak_1104	4.13	TSSd 263
AT1G71530	MACS_peak_891	2.23	uTSS 862	MACS_peak_1104	4.13	uTSS 779
AT1G71680	MACS_peak_892	2.9	TSSd 992	MACS_peak_1105	3.18	TSSd 973
AT1G71692	MACS_peak_893	2.54	TSSd 896	MACS_peak_1106	2.78	TSSd 759
AT1G71890	MACS_peak_895	3.92	TSSd 693	MACS_peak_1110	4.29	TSSd 664
AT1G72125	MACS_peak_898	2.68	TSSd 1426	MACS_peak_1115	2.85	TSSd 1428
AT1G72130	MACS_peak_898	2.68	uTSS 1587	MACS_peak_1115	2.85	uTSS 1585
AT1G72140	MACS_peak_899	2.51	TSSd 701	MACS_peak_1116	2.96	TSSd 1149
AT1G72200	MACS_peak_900	2.34	uTSS 1292	MACS_peak_1117	2.65	uTSS 950
AT1G72210	MACS_peak_901	2.5	TSSd 588	MACS_peak_1118	3.01	TSSd 1617
AT1G72230	MACS_peak_902	2.77	TSSd 541	MACS_peak_1119	3.12	TSSd 514
AT1G72240	MACS_peak_902	2.77	uTSS 1572	MACS_peak_1119	3.12	uTSS 1599
AT1G72280	MACS_peak_903	3.93	uTSS 1525	MACS_peak_1120	4.27	uTSS 1470
AT1G72290	MACS_peak_903	3.93	TSSd 402	MACS_peak_1120	4.27	TSSd 347
AT1G72590	MACS_peak_904	2.62	uTSS 1787	MACS_peak_1123	2.89	uTSS 1910
AT1G72630	MACS_peak_905	2.23	uTSS 1066
AT1G72800	MACS_peak_906	2.35	TSSd 291	MACS_peak_1124	3.37	TSSd 441
AT1G73010	MACS_peak_907	3	TSSd 782	MACS_peak_1126	3.6	TSSd 1623
AT1G73110	MACS_peak_908	3.46	uTSS 426
AT1G73120	MACS_peak_908	3.46	TSSd 646
AT1G73130	MACS_peak_908	3.46	uTSS 1730
AT1G73220	MACS_peak_910	2.42	TSSd 574	MACS_peak_1128	3.15	uTSS 463
AT1G73270	MACS_peak_911	2.03	TSSd 1159	MACS_peak_1130	2.37	TSSd 1599
AT1G73320	MACS_peak_912	3.61	uTSS 2000	MACS_peak_1131	4.35	uTSS 1481
AT1G73325	MACS_peak_912	3.61	uTSS 1036	MACS_peak_1131	4.35	uTSS 505
AT1G73330	MACS_peak_912	3.61	TSSd 495
AT1G73410	MACS_peak_913	4.82	TSSd 626	MACS_peak_1132	5.81	TSSd 655
AT1G73430	MACS_peak_913	4.82	uTSS 1397	MACS_peak_1132	5.81	uTSS 1368
AT1G73510	MACS_peak_914	2.92	TSSd 403	MACS_peak_1133	4	TSSd 413
AT1G73590	MACS_peak_915	2.14	TSSd 435	MACS_peak_1135	3.15	TSSd 887
AT1G73610	MACS_peak_916	2.57	TSSd 649
AT1G73850	MACS_peak_917	2.72	TSSd 1497	MACS_peak_1138	3.58	TSSd 1434
AT1G74000	MACS_peak_918	3.25	uTSS 1765	MACS_peak_1140	2.91	TSSd 1105
AT1G74010	MACS_peak_918	3.25	TSSd 917	MACS_peak_1141	3.46	TSSd 1003
AT1G74110	MACS_peak_919	3.36	TSSd 104	MACS_peak_1143	3.6	TSSd 609
AT1G74490	MACS_peak_920	3.05	uTSS 1515	MACS_peak_1144	3.81	uTSS 1542
AT1G74500	MACS_peak_920	3.05	TSSd 564	MACS_peak_1144	3.81	TSSd 537
AT1G74600	MACS_peak_921	2.83	uTSS 804	MACS_peak_1146	4.1	uTSS 782
AT1G74620	MACS_peak_921	2.83	TSSd 393	MACS_peak_1146	4.1	TSSd 371
AT1G74630	MACS_peak_921	2.83	uTSS 1876	MACS_peak_1146	4.1	uTSS 1898
AT1G74650	MACS_peak_922	3	TSSd 972	MACS_peak_1148	3.59	TSSd 1254
AT1G74660	MACS_peak_923	3.3	TSSd 527
AT1G74820	MACS_peak_924	2.42	TSSd 232	MACS_peak_1150	2.95	TSSd 318
AT1G75150	MACS_peak_925	2.84	uTSS 1325	MACS_peak_1153	3.73	uTSS 1571
AT1G75160	MACS_peak_925	2.84	TSSd 462	MACS_peak_1153	3.73	TSSd 708
AT1G75394	MACS_peak_927	2.55	uTSS 191	MACS_peak_1157	3.55	uTSS 345
AT1G75450	MACS_peak_928	3.2	TSSd 404	MACS_peak_1158	4.48	TSSd 548
AT1G75470	MACS_peak_929	2.8	TSSd 1024	MACS_peak_1159	3.3	TSSd 1006
AT1G75620	MACS_peak_932	3.19	TSSd 1273	MACS_peak_1164	4.15	TSSd 1209
AT1G75710	MACS_peak_933	2.9	TSSd 530	MACS_peak_1166	3.08	TSSd 569
AT1G75790	MACS_peak_935	3.83	TSSd 1360	MACS_peak_1168	3.86	TSSd 1430
AT1G75830	MACS_peak_936	3.32	TSSd 331	MACS_peak_1169	4.86	uTSS 68
AT1G75860	MACS_peak_937	2.64	uTSS 1416
AT1G75870	MACS_peak_937	2.64	TSSd 1139
AT1G75900	MACS_peak_938	2.04	TSSd 1894	MACS_peak_1170	2.23	TSSd 1481
AT1G75910	MACS_peak_938	2.04	uTSS 480	MACS_peak_1170	2.23	uTSS 893
AT1G76135	MACS_peak_939	2.88	uTSS 197	MACS_peak_1171	3.24	uTSS 187
AT1G76210	MACS_peak_940	2.89	uTSS 188	MACS_peak_1172	3	uTSS 63
AT1G76250	MACS_peak_941	3.09	TSSd 147
AT1G76260	MACS_peak_941	3.09	uTSS 1283
AT1G76280	MACS_peak_942	2.72	uTSS 1524	MACS_peak_1173	2.94	uTSS 1892
AT1G76290	MACS_peak_942	2.72	TSSd 1153	MACS_peak_1173	2.94	TSSd 785
AT1G76300	MACS_peak_942	2.72	uTSS 1628	MACS_peak_1173	2.94	uTSS 1260
AT1G76420	MACS_peak_943	3.54	TSSd 199	MACS_peak_1174	4.15	TSSd 246
AT1G76430	MACS_peak_944	4.05	TSSd 1524	MACS_peak_1175	4.35	TSSd 1475
AT1G76500	MACS_peak_945	3.26	TSSd 969	MACS_peak_1176	3.68	TSSd 1029
AT1G76800	MACS_peak_947	4.07	TSSd 92	MACS_peak_1180	4.92	TSSd 268
AT1G76830	MACS_peak_948	3.02	TSSd 397	MACS_peak_1181	3.7	TSSd 519
AT1G76910	MACS_peak_949	2.27	uTSS 897	MACS_peak_1183	2	TSSd 332
AT1G77110	MACS_peak_950	2.98	TSSd 693	MACS_peak_1186	3.26	TSSd 1133
AT1G77145	MACS_peak_951	2.75	TSSd 791	MACS_peak_1187	3.88	TSSd 643
AT1G77160	MACS_peak_952	2.77	TSSd 632	MACS_peak_1188	3.21	TSSd 200
AT1G77200	MACS_peak_953	2.83	TSSd 389	MACS_peak_1189	3.53	TSSd 235
AT1G77650	MACS_peak_954	3.28	TSSd 1066	MACS_peak_1194	4.28	TSSd 1035
AT1G77690	MACS_peak_955	2.3	TSSd 899
AT1G77700	MACS_peak_956	3.13	TSSd 1037	MACS_peak_1195	3.63	TSSd 1011
AT1G77710	MACS_peak_956	3.13	uTSS 851	MACS_peak_1195	3.63	uTSS 877
AT1G77770	MACS_peak_957	3.12	uTSS 1058	MACS_peak_1197	3.98	uTSS 1010
AT1G77780	MACS_peak_957	3.12	TSSd 448	MACS_peak_1197	3.98	TSSd 496
AT1G77790	MACS_peak_958	2.25	TSSd 733	MACS_peak_1198	2.76	TSSd 729
AT1G77940	MACS_peak_959	2.78	uTSS 1259	MACS_peak_1199	2.87	uTSS 1058
AT1G77950	MACS_peak_959	2.78	uTSS 315	MACS_peak_1199	2.87	uTSS 516
AT1G77990	MACS_peak_960	2.28	TSSd 636	MACS_peak_1200	2.55	TSSd 559
AT1G77992	MACS_peak_960	2.28	TSSd 306	MACS_peak_1200	2.55	TSSd 383
AT1G78330	MACS_peak_961	4.35	TSSd 1115	MACS_peak_1204	3.72	TSSd 685
AT1G78390	MACS_peak_962	2.09	uTSS 1415	MACS_peak_1205	2.29	TSSd 623
AT1G78470	MACS_peak_963	2.46	TSSd 642
AT1G78476	MACS_peak_963	2.46	uTSS 1570
AT1G78490	MACS_peak_964	1.94	TSSd 1013	MACS_peak_1209	2.56	TSSd 1051
AT1G78500	MACS_peak_965	2.87	TSSd 388	MACS_peak_1210	3.22	TSSd 420
AT1G78640	MACS_peak_966	2.85	TSSd 1587	MACS_peak_1211	3.45	TSSd 1574
AT1G78710	MACS_peak_967	2.72	TSSd 2783	MACS_peak_1212	3.42	TSSd 2502
AT1G78720	MACS_peak_968	2.72	TSSd 269	MACS_peak_1213	3.36	TSSd 321
AT1G78750	MACS_peak_969	2.22	uTSS 397	MACS_peak_1214	2.65	TSSd 4
AT1G78770	MACS_peak_969	2.22	uTSS 1826
AT1G78810	MACS_peak_970	3.57	uTSS 1376	MACS_peak_1215	4.53	uTSS 1293
AT1G78815	MACS_peak_970	3.57	TSSd 816	MACS_peak_1215	4.53	TSSd 899
AT1G78860	MACS_peak_971	2.65	TSSd 967	MACS_peak_1217	3.05	TSSd 897
AT1G78950	MACS_peak_972	2.59	uTSS 66	MACS_peak_1218	3.55	uTSS 353
AT1G78955	MACS_peak_973	3.39	uTSS 1770	MACS_peak_1219	3.82	uTSS 1231
AT1G78960	MACS_peak_973	3.39	uTSS 444	MACS_peak_1219	3.82	uTSS 983
AT1G78970	MACS_peak_974	3.04	TSSd 1429	MACS_peak_1220	3.53	TSSd 1395
AT1G78980	MACS_peak_975	2.62	uTSS 1527
AT1G79150	MACS_peak_976	2.48	uTSS 1713
AT1G79160	MACS_peak_977	3	uTSS 1670	MACS_peak_1221	3.82	TSSd 50
AT1G79170	MACS_peak_977	3	TSSd 171	MACS_peak_1221	3.82	uTSS 1549
AT1G79350	MACS_peak_978	2.45	uTSS 1408	MACS_peak_1223	2.65	uTSS 1576
AT1G79360	MACS_peak_978	2.45	TSSd 999	MACS_peak_1223	2.65	TSSd 831
AT1G79370	MACS_peak_979	2.43	TSSd 847	MACS_peak_1224	2.77	TSSd 1077
AT1G79380	MACS_peak_979	2.43	uTSS 1710	MACS_peak_1224	2.77	uTSS 1480
AT1G79430	MACS_peak_980	2.71	TSSd 1266	MACS_peak_1225	3.15	TSSd 1277
AT1G79470	MACS_peak_981	2.11	uTSS 602	MACS_peak_1227	2.22	uTSS 534
AT1G79480	MACS_peak_981	2.11	TSSd 1836
AT1G79580	MACS_peak_982	3.18	TSSd 135	MACS_peak_1228	3.73	TSSd 520
AT1G79680	MACS_peak_983	2.97	TSSd 1381	MACS_peak_1229	3.8	TSSd 1322
AT1G79770	MACS_peak_984	2.75	uTSS 680	MACS_peak_1230	3.14	uTSS 726
AT1G79840	MACS_peak_985	2.55	TSSd 157	MACS_peak_1231	3.01	TSSd 413
AT1G79850	MACS_peak_986	2.6	uTSS 1529	MACS_peak_1232	2.57	uTSS 1381
AT1G79860	MACS_peak_986	2.6	TSSd 694	MACS_peak_1232	2.57	TSSd 842
AT1G79870	MACS_peak_986	2.6	uTSS 1264	MACS_peak_1232	2.57	uTSS 1412
AT1G80100	MACS_peak_987	2.39	uTSS 1633	MACS_peak_1233	2.39	uTSS 1543
AT1G80130	MACS_peak_988	2.3	uTSS 1434	MACS_peak_1235	2.85	TSSd 678
AT1G80133	MACS_peak_988	2.3	TSSd 175	MACS_peak_1236	2.8	uTSS 125
AT1G80140	MACS_peak_989	2.33	TSSd 477
AT1G80150	MACS_peak_989	2.33	uTSS 1300
AT1G80220	MACS_peak_990	2.7	TSSd 5	MACS_peak_1237	2.97	uTSS 134
AT1G80230	MACS_peak_991	2.99	uTSS 1226	MACS_peak_1238	3.41	uTSS 1139
AT1G80240	MACS_peak_991	2.99	TSSd 512	MACS_peak_1238	3.41	TSSd 599
AT1G80245	MACS_peak_991	2.99	uTSS 1850	MACS_peak_1238	3.41	uTSS 1937
AT1G80340	MACS_peak_992	2.7	uTSS 1878	MACS_peak_1239	2.94	uTSS 1511
AT1G80390	MACS_peak_993	3	uTSS 93	MACS_peak_1240	3.94	TSSd 1
AT1G80530	MACS_peak_994	3.86	uTSS 1752
AT1G80540	MACS_peak_994	3.86	TSSd 2243	MACS_peak_1243	4.22	TSSd 1870
AT1G80730	MACS_peak_996	2.15	uTSS 152	MACS_peak_1245	3.15	TSSd 278
AT1G80740	MACS_peak_996	2.15	uTSS 1994	MACS_peak_1246	2.66	TSSd 292
AT1G80760	MACS_peak_997	2.92	TSSd 843	MACS_peak_1247	3.22	TSSd 715
AT1G80820	MACS_peak_998	2.73	TSSd 584	MACS_peak_1248	4.49	TSSd 507
AT1G80860	MACS_peak_999	3.08	uTSS 569	MACS_peak_1249	4.05	uTSS 745
AT1G80865	MACS_peak_999	3.08	TSSd 334	MACS_peak_1249	4.05	TSSd 510
AT1G80980	MACS_peak_1000	2.39	uTSS 1311	MACS_peak_1250	3.34	uTSS 1376
AT1G81020	MACS_peak_1000	2.39	uTSS 1440	MACS_peak_1250	3.34	uTSS 1375
AT2G01240	MACS_peak_1002	3.08	TSSd 413	MACS_peak_1252	3.56	TSSd 267
AT2G01430	MACS_peak_1003	2.58	TSSd 1341	MACS_peak_1254	2.92	TSSd 1402
AT2G01500	MACS_peak_1004	3.5	TSSd 561	MACS_peak_1255	4.54	TSSd 497
AT2G01520	MACS_peak_1005	3.34	TSSd 666	MACS_peak_1256	3.61	TSSd 695
AT2G01610	MACS_peak_1007	2.77	TSSd 834
AT2G01660	MACS_peak_1008	2.85	TSSd 391	MACS_peak_1258	3.37	TSSd 380
AT2G01770	MACS_peak_1009	3.5	uTSS 235	MACS_peak_1259	4.38	uTSS 1238
AT2G01810	MACS_peak_1010	2.93	TSSd 1006	MACS_peak_1260	3.37	TSSd 931
AT2G01890	MACS_peak_1011	3	TSSd 422	MACS_peak_1261	4.57	TSSd 394
AT2G01900	MACS_peak_1012	2.7	TSSd 827	MACS_peak_1262	3.39	TSSd 1225
AT2G01940	MACS_peak_1013	2.45	TSSd 2448	MACS_peak_1263	2.98	TSSd 2447
AT2G02080	MACS_peak_1015	2.21	TSSd 2286	MACS_peak_1271	2.52	TSSd 2665
AT2G02140	MACS_peak_1016	2.73	TSSd 223	MACS_peak_1273	3.27	TSSd 261
AT2G02147	MACS_peak_1016	2.73	uTSS 1734	MACS_peak_1273	3.27	uTSS 1696
AT2G02240	MACS_peak_1017	2.79	uTSS 1715
AT2G02250	MACS_peak_1017	2.79	TSSd 535	MACS_peak_1274	2.9	uTSS 35
AT2G02310	MACS_peak_1018	2.48	uTSS 558	MACS_peak_1276	2.66	uTSS 236
AT2G02320	MACS_peak_1018	2.48	TSSd 1155
AT2G02450	MACS_peak_1019	2.81	TSSd 1843
AT2G02540	MACS_peak_1021	3.19	TSSd 770	MACS_peak_1278	3.21	TSSd 835
AT2G02610	MACS_peak_1022	3.65	TSSd 980	MACS_peak_1279	3.88	TSSd 1181
AT2G02620	MACS_peak_1023	3.32	TSSd 1149	MACS_peak_1280	3.4	TSSd 1191
AT2G02630	MACS_peak_1024	3.45	TSSd 941	MACS_peak_1281	3.35	TSSd 913
AT2G02680	MACS_peak_1025	2.72	TSSd 867	MACS_peak_1283	2.44	TSSd 463
AT2G02700	MACS_peak_1026	3.23	TSSd 619	MACS_peak_1284	3.44	TSSd 729
AT2G02770	MACS_peak_1027	2.71	TSSd 685	MACS_peak_1285	2.82	TSSd 750
AT2G03000	MACS_peak_1029	3.37	TSSd 961	MACS_peak_1287	3.7	TSSd 1089
AT2G03020	MACS_peak_1030	3.78	TSSd 559	MACS_peak_1288	3.98	TSSd 542
AT2G03180	MACS_peak_1032	2.37	uTSS 432	MACS_peak_1290	2.94	uTSS 481
AT2G03190	MACS_peak_1032	2.37	uTSS 1882	MACS_peak_1290	2.94	uTSS 1931
AT2G03250	MACS_peak_1033	2.32	TSSd 2274	MACS_peak_1291	3.44	TSSd 2210
AT2G03260	MACS_peak_1034	2.08	TSSd 281	MACS_peak_1292	3.15	TSSd 357
AT2G03270	MACS_peak_1034	2.08	uTSS 1704	MACS_peak_1292	3.15	uTSS 1780
AT2G03310	MACS_peak_1036	3.33	uTSS 1302	MACS_peak_1294	4.12	uTSS 1310
AT2G03330	MACS_peak_1036	3.33	TSSd 26	MACS_peak_1294	4.12	TSSd 34
AT2G03360	MACS_peak_1037	2.69	TSSd 784	MACS_peak_1295	3.57	TSSd 299
AT2G03560	MACS_peak_1038	2.19	TSSd 695	MACS_peak_1297	3.23	TSSd 904
AT2G03565	MACS_peak_1038	2.19	uTSS 1258	MACS_peak_1297	3.23	uTSS 1049
AT2G03710	MACS_peak_1039	3	TSSd 1032	MACS_peak_1298	3.2	TSSd 1150
AT2G03720	MACS_peak_1039	3	uTSS 1870	MACS_peak_1298	3.2	uTSS 1752
AT2G03740	MACS_peak_1040	3.96	TSSd 217	MACS_peak_1299	5.19	uTSS 194
AT2G03850	MACS_peak_1041	2.47	TSSd 429	MACS_peak_1301	2.75	TSSd 903
AT2G03860	MACS_peak_1041	2.47	uTSS 889	MACS_peak_1301	2.75	uTSS 415
AT2G03900	MACS_peak_1042	3.11	TSSd 860	MACS_peak_1302	3.42	uTSS 345
AT2G03910	MACS_peak_1043	2.89	TSSd 423
AT2G03960	MACS_peak_1045	3.37	uTSS 244	MACS_peak_1304	4.08	uTSS 584
AT2G03970	MACS_peak_1046	2.01	TSSd 827	MACS_peak_1305	2.55	TSSd 864
AT2G04025	MACS_peak_1047	2.38	TSSd 510	MACS_peak_1307	3.23	TSSd 559
AT2G04032	MACS_peak_1048	3.84	TSSd 737	MACS_peak_1308	4.44	TSSd 920
AT2G04046	MACS_peak_1049	3.01	TSSd 371	MACS_peak_1309	4.07	TSSd 237
AT2G04047	MACS_peak_1049	3.01	uTSS 922	MACS_peak_1309	4.07	uTSS 1056
AT2G04050	MACS_peak_1050	2.39	TSSd 440	MACS_peak_1310	3.53	TSSd 763
AT2G04090	MACS_peak_1051	2.79	uTSS 59	MACS_peak_1311	2.85	TSSd 337
AT2G04100	MACS_peak_1052	3.65	TSSd 589	MACS_peak_1312	4.86	TSSd 952
AT2G04160	MACS_peak_1053	3.15	TSSd 476	MACS_peak_1315	3.3	TSSd 421
AT2G04170	MACS_peak_1054	2.36	TSSd 808	MACS_peak_1316	3.53	TSSd 937
AT2G04220	MACS_peak_1055	2.19	TSSd 268	MACS_peak_1317	2.94	TSSd 201
AT2G04410	MACS_peak_1056	3.19	uTSS 651	MACS_peak_1319	4.38	uTSS 646
AT2G04420	MACS_peak_1056	3.19	TSSd 281	MACS_peak_1319	4.38	TSSd 276
AT2G04470	MACS_peak_1057	2.42	uTSS 1526	MACS_peak_1320	2.75	uTSS 1449
AT2G04480	MACS_peak_1057	2.42	TSSd 959	MACS_peak_1320	2.75	TSSd 1036
AT2G04500	MACS_peak_1058	3.16	TSSd 612	MACS_peak_1321	2.52	TSSd 741
AT2G04570	MACS_peak_1059	2.65	TSSd 729	MACS_peak_1322	3.49	TSSd 777
AT2G04680	MACS_peak_1060	3.35	TSSd 970	MACS_peak_1323	3.85	TSSd 777
AT2G04820	MACS_peak_1061	2.32	TSSd 276	MACS_peak_1325	2.07	TSSd 300
AT2G04830	MACS_peak_1061	2.32	uTSS 320	MACS_peak_1325	2.07	uTSS 344
AT2G04840	MACS_peak_1061	2.32	uTSS 1974	MACS_peak_1325	2.07	uTSS 1998
AT2G05133	MACS_peak_1063	3.71	uTSS 821	MACS_peak_1327	4.57	uTSS 892
AT2G05140	MACS_peak_1063	3.71	uTSS 785	MACS_peak_1327	4.57	uTSS 714
AT2G05300	MACS_peak_1064	3.04	TSSd 66	MACS_peak_1328	3.4	TSSd 241
AT2G05410	MACS_peak_1065	2.78	TSSd 903	MACS_peak_1330	2.95	TSSd 649
AT2G05420	MACS_peak_1066	2.03	TSSd 1337
AT2G05430	MACS_peak_1066	2.03	uTSS 756
AT2G05440	MACS_peak_1067	3.06	TSSd 666	MACS_peak_1331	3.42	TSSd 388
AT2G05441	MACS_peak_1067	3.06	uTSS 614	MACS_peak_1331	3.42	uTSS 892
AT2G05500	MACS_peak_1068	2.16	TSSd 878
AT2G05510	MACS_peak_1068	2.16	uTSS 1177	MACS_peak_1332	3.08	uTSS 1699
AT2G05540	MACS_peak_1069	2.81	TSSd 147	MACS_peak_1334	2.44	TSSd 47
AT2G05570	MACS_peak_1070	3.39	uTSS 1748	MACS_peak_1335	4.22	uTSS 1890
AT2G05580	MACS_peak_1070	3.39	uTSS 325	MACS_peak_1335	4.22	uTSS 183
AT2G05715	MACS_peak_1072	2.92	uTSS 604	MACS_peak_1336	2.67	uTSS 617
AT2G05720	MACS_peak_1072	2.92	TSSd 455	MACS_peak_1336	2.67	TSSd 468
AT2G05830	MACS_peak_1073	4.96	TSSd 2428
AT2G05850	MACS_peak_1074	4.35	TSSd 961	MACS_peak_1337	4.05	TSSd 1081
AT2G07080	MACS_peak_1076	11.83	TSSd 2218	MACS_peak_1339	10.84	TSSd 2194
AT2G07120	MACS_peak_1077	3.53	uTSS 1469
AT2G07130	MACS_peak_1077	3.53	TSSd 515
AT2G07140	MACS_peak_1077	3.53	uTSS 1369	MACS_peak_1340	4.64	uTSS 585
AT2G07420	MACS_peak_1078	2.36	TSSd 798	MACS_peak_1341	2.61	TSSd 276
AT2G07789	MACS_peak_1080	2.27	TSSd 1947	MACS_peak_1344	2.35	TSSd 679
AT2G10280	MACS_peak_1084	2.17	TSSd 5772	MACS_peak_1349	2.16	TSSd 5968
AT2G10440	MACS_peak_1086	4	uTSS 1734	MACS_peak_1350	5.34	uTSS 1764
AT2G10450	MACS_peak_1086	4	uTSS 524	MACS_peak_1350	5.34	uTSS 494
AT2G10600	MACS_peak_1087	9.89	TSSd 574	MACS_peak_1351	9.04	TSSd 585
AT2G12020	MACS_peak_1088	6.85	TSSd 1893	MACS_peak_1354	4.32	TSSd 1959
AT2G13630	MACS_peak_1090	2.58	uTSS 45	MACS_peak_1362	2.75	uTSS 303
AT2G13810	MACS_peak_1091	2.45	TSSd 1250	MACS_peak_1364	2.85	TSSd 1275
AT2G13900	MACS_peak_1092	3.11	TSSd 762	MACS_peak_1365	3.02	TSSd 696
AT2G13910	MACS_peak_1093	2.16	TSSd 955	MACS_peak_1366	2.32	TSSd 975
AT2G13920	MACS_peak_1094	2.85	TSSd 695	MACS_peak_1367	3.79	TSSd 716
AT2G13950	MACS_peak_1095	3.8	TSSd 990	MACS_peak_1368	3.12	TSSd 1293
AT2G13960	MACS_peak_1095	3.8	uTSS 1059	MACS_peak_1368	3.12	uTSS 756
AT2G14210	MACS_peak_1097	2.6	TSSd 2612	MACS_peak_1370	3.45	TSSd 2381
AT2G14280	MACS_peak_1098	2.73	TSSd 421
AT2G14430	MACS_peak_1099	2.99	uTSS 1414	MACS_peak_1373	2.54	uTSS 1177
AT2G14550	MACS_peak_1101	4.62	TSSd 854	MACS_peak_1375	4.1	TSSd 882
AT2G14570	MACS_peak_1102	3.54	uTSS 1950	MACS_peak_1378	4.29	uTSS 1837
AT2G14580	MACS_peak_1102	3.54	TSSd 357	MACS_peak_1378	4.29	TSSd 470
AT2G14610	MACS_peak_1103	4.47	TSSd 329	MACS_peak_1380	5.11	TSSd 564
AT2G14620	MACS_peak_1104	2.32	TSSd 546	MACS_peak_1381	2.27	TSSd 630
AT2G14630	MACS_peak_1105	4.19	uTSS 1258	MACS_peak_1382	4.49	uTSS 1334
AT2G14635	MACS_peak_1105	4.19	TSSd 231	MACS_peak_1382	4.49	TSSd 155
AT2G14661	MACS_peak_1106	2.77	uTSS 1926	MACS_peak_1383	3.56	uTSS 1785
AT2G14670	MACS_peak_1106	2.77	TSSd 354	MACS_peak_1383	3.56	TSSd 495
AT2G14680	MACS_peak_1106	2.77	uTSS 1838	MACS_peak_1383	3.56	uTSS 1979
AT2G14690	MACS_peak_1107	2.18	uTSS 1575	MACS_peak_1384	3	uTSS 1591
AT2G14692	MACS_peak_1107	2.18	uTSS 9	MACS_peak_1384	3	TSSd 7
AT2G14710	MACS_peak_1109	4.67	TSSd 437	MACS_peak_1386	5.14	TSSd 445
AT2G14760	MACS_peak_1110	3.85	TSSd 812	MACS_peak_1387	4.71	TSSd 790
AT2G14920	MACS_peak_1111	2.62	TSSd 476	MACS_peak_1388	3.78	TSSd 466
AT2G14960	MACS_peak_1112	3.59	TSSd 164	MACS_peak_1389	3.52	TSSd 170
AT2G15010	MACS_peak_1113	2.58	TSSd 90	MACS_peak_1390	3.99	uTSS 248
AT2G15012	MACS_peak_1113	2.58	uTSS 1962
AT2G15020	MACS_peak_1114	3.34	TSSd 653	MACS_peak_1391	4.18	TSSd 563
AT2G15025	MACS_peak_1115	2.76	TSSd 112	MACS_peak_1392	2.35	uTSS 124
AT2G15090	MACS_peak_1116	2.69	TSSd 495	MACS_peak_1393	4.03	TSSd 789
AT2G15220	MACS_peak_1117	2.5	TSSd 268	MACS_peak_1395	4.13	TSSd 322
AT2G15310	MACS_peak_1118	3.5	TSSd 1109	MACS_peak_1396	3.75	TSSd 901
AT2G15327	MACS_peak_1119	2.97	TSSd 175	MACS_peak_1397	3.12	TSSd 183
AT2G15370	MACS_peak_1121	2.15	TSSd 1217	MACS_peak_1400	2.38	TSSd 1348
AT2G15400	MACS_peak_1122	2.5	TSSd 826	MACS_peak_1401	3.56	TSSd 776
AT2G15590	MACS_peak_1123	2.66	TSSd 304	MACS_peak_1402	3.48	TSSd 384
AT2G15600	MACS_peak_1124	4.51	uTSS 436	MACS_peak_1403	4.8	uTSS 207
AT2G15610	MACS_peak_1124	4.51	uTSS 138	MACS_peak_1403	4.8	uTSS 367
AT2G15770	MACS_peak_1125	2.49	uTSS 812	MACS_peak_1405	3.15	uTSS 1567
AT2G15840	MACS_peak_1126	3.27	TSSd 720	MACS_peak_1406	3.69	TSSd 858
AT2G16005	MACS_peak_1127	2.81	TSSd 283	MACS_peak_1407	2.63	TSSd 47
AT2G16050	MACS_peak_1128	3.5	TSSd 209	MACS_peak_1408	4.48	TSSd 221
AT2G16120	MACS_peak_1129	2.58	TSSd 906	MACS_peak_1409	4.06	TSSd 918
AT2G16130	MACS_peak_1130	2.68	TSSd 49	MACS_peak_1410	3.24	TSSd 388
AT2G16180	MACS_peak_1131	3.89	uTSS 1469	MACS_peak_1411	5.02	uTSS 1450
AT2G16190	MACS_peak_1131	3.89	TSSd 692	MACS_peak_1411	5.02	TSSd 711
AT2G16210	MACS_peak_1132	3.31	uTSS 1920
AT2G16220	MACS_peak_1132	3.31	TSSd 404	MACS_peak_1412	3.38	uTSS 65
AT2G16230	MACS_peak_1133	2.64	TSSd 1539	MACS_peak_1413	3.23	TSSd 1758
AT2G16290	MACS_peak_1134	2.93	TSSd 758	MACS_peak_1414	2.86	uTSS 504
AT2G16310	MACS_peak_1135	2.58	TSSd 49	MACS_peak_1415	2.61	TSSd 611
AT2G16320	MACS_peak_1135	2.58	uTSS 1354	MACS_peak_1415	2.61	uTSS 1916
AT2G16365	MACS_peak_1136	3.44	TSSd 4322	MACS_peak_1416	3.42	TSSd 4330
AT2G16360	MACS_peak_1136	3.44	uTSS 1317	MACS_peak_1416	3.42	uTSS 1325
AT2G16570	MACS_peak_1137	3.63	TSSd 754	MACS_peak_1417	4.69	TSSd 772
AT2G16586	MACS_peak_1138	15.07	TSSd 297	MACS_peak_1418	14.01	TSSd 301
AT2G16760	MACS_peak_1139	3.32	TSSd 783	MACS_peak_1420	4.59	TSSd 757
AT2G16840	MACS_peak_1140	3.23	uTSS 332	MACS_peak_1421	4.65	uTSS 306
AT2G16850	MACS_peak_1141	3.68	TSSd 322	MACS_peak_1422	3.74	TSSd 706
AT2G16890	MACS_peak_1142	2.31	TSSd 212	MACS_peak_1423	2.54	TSSd 1511
AT2G16910	MACS_peak_1143	2.87	uTSS 508	MACS_peak_1424	2.89	uTSS 475
AT2G16990	MACS_peak_1144	1.99	TSSd 3757
AT2G17050	MACS_peak_1145	2.18	TSSd 4338	MACS_peak_1426	2.26	TSSd 4151
AT2G17055	MACS_peak_1146	3.76	TSSd 226	MACS_peak_1427	3.76	TSSd 252
AT2G17060	MACS_peak_1147	2.39	TSSd 3052	MACS_peak_1428	2.28	TSSd 2256
AT2G17090	MACS_peak_1148	2.8	TSSd 1023	MACS_peak_1429	3.77	TSSd 830
AT2G17295	MACS_peak_1149	3.92	uTSS 269	MACS_peak_1430	5.05	uTSS 324
AT2G17310	MACS_peak_1150	3.55	TSSd 659	MACS_peak_1431	4.37	TSSd 610
AT2G17470	MACS_peak_1151	2.63	TSSd 2354	MACS_peak_1433	3.71	TSSd 2367
AT2G17500	MACS_peak_1152	2.16	uTSS 1497	MACS_peak_1435	3.22	TSSd 304
AT2G17590	MACS_peak_1153	2.47	TSSd 975	MACS_peak_1436	2.8	TSSd 1016
AT2G17600	MACS_peak_1154	2.47	TSSd 780	MACS_peak_1437	2.39	TSSd 702
AT2G17680	MACS_peak_1155	3.89	TSSd 563	MACS_peak_1438	5.52	TSSd 493
AT2G17780	MACS_peak_1156	4.19	uTSS 1420	MACS_peak_1440	3.66	uTSS 1432
AT2G17785	MACS_peak_1156	4.19	TSSd 103	MACS_peak_1440	3.66	TSSd 91
AT2G17930	MACS_peak_1157	3.05	uTSS 1670	MACS_peak_1441	4.12	uTSS 1858
AT2G17940	MACS_peak_1157	3.05	TSSd 1076
AT2G17950	MACS_peak_1158	2.9	TSSd 1474	MACS_peak_1442	3.24	TSSd 196
AT2G18010	MACS_peak_1160	2.37	uTSS 61	MACS_peak_1444	4.63	TSSd 12
AT2G18080	MACS_peak_1161	2.16	TSSd 1133	MACS_peak_1445	2.55	TSSd 1705
AT2G18120	MACS_peak_1162	4.16	TSSd 610
AT2G18150	MACS_peak_1163	2.03	TSSd 343	MACS_peak_1448	2.59	TSSd 324
AT2G18180	MACS_peak_1164	2.34	uTSS 1763	MACS_peak_1449	3.53	uTSS 1561
AT2G18190	MACS_peak_1164	2.34	TSSd 414	MACS_peak_1449	3.53	TSSd 616
AT2G18323	MACS_peak_1165	4.85	TSSd 170	MACS_peak_1452	3.14	TSSd 195
AT2G18340	MACS_peak_1166	2.08	TSSd 1291
AT2G18480	MACS_peak_1167	2.41	uTSS 1447
AT2G18540	MACS_peak_1168	2.07	TSSd 891	MACS_peak_1457	2.56	TSSd 1241
AT2G18570	MACS_peak_1169	3.35	TSSd 155	MACS_peak_1459	3.54	TSSd 185
AT2G18590	MACS_peak_1170	2.65	TSSd 2653
AT2G18610	MACS_peak_1171	2.7	uTSS 1348	MACS_peak_1461	4.66	uTSS 1516
AT2G18620	MACS_peak_1171	2.7	TSSd 375	MACS_peak_1461	4.66	TSSd 543
AT2G18630	MACS_peak_1171	2.7	uTSS 1840	MACS_peak_1461	4.66	uTSS 1672
AT2G18710	MACS_peak_1173	2.31	uTSS 1889
AT2G18720	MACS_peak_1173	2.31	TSSd 437	MACS_peak_1463	3.02	TSSd 270
AT2G18721	MACS_peak_1173	2.31	uTSS 624	MACS_peak_1463	3.02	uTSS 457
AT2G18810	MACS_peak_1174	2.43	TSSd 18	MACS_peak_1464	2.76	TSSd 130
AT2G18820	MACS_peak_1174	2.43	uTSS 1543	MACS_peak_1464	2.76	uTSS 1655
AT2G18870	MACS_peak_1175	2.73	TSSd 736	MACS_peak_1465	3.56	TSSd 680
AT2G18876	MACS_peak_1175	2.73	uTSS 1339	MACS_peak_1465	3.56	uTSS 1395
AT2G18880	MACS_peak_1176	2.32	TSSd 4287	MACS_peak_1466	2.89	TSSd 5273
AT2G18990	MACS_peak_1178	2.65	uTSS 1461	MACS_peak_1468	3.74	uTSS 1337
AT2G19000	MACS_peak_1178	2.65	TSSd 360	MACS_peak_1468	3.74	TSSd 236
AT2G19010	MACS_peak_1178	2.65	uTSS 1625	MACS_peak_1468	3.74	uTSS 1749
AT2G19150	MACS_peak_1179	3.44	TSSd 1957	MACS_peak_1469	3.27	TSSd 1802
AT2G19200	MACS_peak_1180	2.34	TSSd 1050	MACS_peak_1471	2.84	TSSd 1038
AT2G19210	MACS_peak_1181	3.22	uTSS 1956
AT2G19220	MACS_peak_1181	3.22	TSSd 898	MACS_peak_1472	3.29	TSSd 726
AT2G19310	MACS_peak_1182	2.89	uTSS 632	MACS_peak_1473	3.3	uTSS 656
AT2G19320	MACS_peak_1182	2.89	TSSd 70	MACS_peak_1473	3.3	TSSd 46
AT2G19330	MACS_peak_1182	2.89	uTSS 1908	MACS_peak_1473	3.3	uTSS 1884
AT2G19420	MACS_peak_1183	2.75	TSSd 720	MACS_peak_1474	2.49	TSSd 821
AT2G19500	MACS_peak_1184	3.32	uTSS 50	MACS_peak_1476	4.39	uTSS 50
AT2G19610	MACS_peak_1185	2.92	TSSd 1017	MACS_peak_1477	3.24	TSSd 1027
AT2G19620	MACS_peak_1186	3.77	uTSS 1977	MACS_peak_1478	4.65	uTSS 1895
AT2G19630	MACS_peak_1186	3.77	TSSd 413	MACS_peak_1478	4.65	TSSd 495
AT2G19640	MACS_peak_1186	3.77	uTSS 690	MACS_peak_1478	4.65	uTSS 772
AT2G19660	MACS_peak_1187	2.57	TSSd 821	MACS_peak_1479	2.99	TSSd 693
AT2G19770	MACS_peak_1188	4.69	TSSd 620	MACS_peak_1480	4.92	TSSd 648
AT2G19802	MACS_peak_1189	3.14	uTSS 1424	MACS_peak_1481	3.37	uTSS 1433
AT2G19803	MACS_peak_1189	3.14	TSSd 185	MACS_peak_1481	3.37	TSSd 194
AT2G19806	MACS_peak_1190	2.65	uTSS 725	MACS_peak_1482	2.55	uTSS 475
AT2G19890	MACS_peak_1191	2.63	TSSd 2137	MACS_peak_1483	3.06	TSSd 1487
AT2G19893	MACS_peak_1191	2.63	uTSS 572	MACS_peak_1483	3.06	uTSS 1222
AT2G19980	MACS_peak_1192	3.42	TSSd 355	MACS_peak_1485	3.71	TSSd 295
AT2G19990	MACS_peak_1193	3.23	TSSd 510	MACS_peak_1486	3.63	TSSd 74
AT2G20080	MACS_peak_1194	3.03	TSSd 305	MACS_peak_1487	4.03	TSSd 229
AT2G20100	MACS_peak_1195	2.91	TSSd 443	MACS_peak_1488	3.39	TSSd 504
AT2G20150	MACS_peak_1196	3.21	TSSd 1872	MACS_peak_1489	4.99	TSSd 1788
AT2G20170	MACS_peak_1196	3.21	uTSS 1841	MACS_peak_1489	4.99	uTSS 1925
AT2G20330	MACS_peak_1197	2.58	uTSS 599	MACS_peak_1490	3.06	uTSS 1326
AT2G20350	MACS_peak_1198	3.93	TSSd 261	MACS_peak_1491	4.69	TSSd 281
AT2G20360	MACS_peak_1198	3.93	uTSS 958	MACS_peak_1491	4.69	uTSS 938
AT2G20430	MACS_peak_1199	3.12	TSSd 928	MACS_peak_1492	3.24	TSSd 925
AT2G20515	MACS_peak_1200	3.24	uTSS 1328	MACS_peak_1493	4.56	uTSS 1338
AT2G20520	MACS_peak_1200	3.24	TSSd 366	MACS_peak_1493	4.56	TSSd 376
AT2G20530	MACS_peak_1200	3.24	uTSS 943	MACS_peak_1493	4.56	uTSS 933
AT2G20570	MACS_peak_1201	2.73	TSSd 1546	MACS_peak_1494	3.31	TSSd 1172
AT2G20620	MACS_peak_1202	3.34	TSSd 568	MACS_peak_1495	3.81	TSSd 609
AT2G20825	MACS_peak_1203	3.46	TSSd 346	MACS_peak_1497	3.88	TSSd 414
AT2G21100	MACS_peak_1205	3.37	uTSS 340	MACS_peak_1500	3.61	uTSS 398
AT2G21140	MACS_peak_1206	3.51	TSSd 497	MACS_peak_1501	3.79	TSSd 264
AT2G21230	MACS_peak_1208	2.85	uTSS 1802	MACS_peak_1503	3.43	uTSS 1797
AT2G21235	MACS_peak_1208	2.85	TSSd 618	MACS_peak_1503	3.43	TSSd 623
AT2G21250	MACS_peak_1209	3.48	uTSS 1601	MACS_peak_1504	4.35	uTSS 1516
AT2G21260	MACS_peak_1209	3.48	TSSd 592	MACS_peak_1504	4.35	TSSd 677
AT2G21270	MACS_peak_1209	3.48	uTSS 757	MACS_peak_1504	4.35	uTSS 842
AT2G21480	MACS_peak_1210	2.81	uTSS 618	MACS_peak_1505	2.66	uTSS 657
AT2G21610	MACS_peak_1211	3.25	TSSd 799	MACS_peak_1507	3.07	TSSd 825
AT2G21720	MACS_peak_1212	2.45	TSSd 1633	MACS_peak_1508	2.96	TSSd 1629
AT2G21790	MACS_peak_1213	2.7	uTSS 1438	MACS_peak_1510	5.25	uTSS 1438
AT2G21840	MACS_peak_1214	2.89	TSSd 553	MACS_peak_1511	4.35	TSSd 814
AT2G21870	MACS_peak_1215	2.38	uTSS 1720	MACS_peak_1513	2.56	uTSS 1656
AT2G21900	MACS_peak_1216	2.28	TSSd 345	MACS_peak_1514	2.83	uTSS 357
AT2G21920	MACS_peak_1217	3.09	uTSS 467	MACS_peak_1515	3.59	TSSd 152
AT2G21970	MACS_peak_1218	3.7	uTSS 1995	MACS_peak_1516	4.65	uTSS 1979
AT2G21980	MACS_peak_1218	3.7	uTSS 850	MACS_peak_1516	4.65	uTSS 834
AT2G21990	MACS_peak_1218	3.7	TSSd 753	MACS_peak_1516	4.65	TSSd 769
AT2G22150	MACS_peak_1219	2.61	TSSd 360	MACS_peak_1517	2.88	TSSd 613
AT2G22155	MACS_peak_1219	2.61	uTSS 1370	MACS_peak_1517	2.88	uTSS 1623
AT2G22170	MACS_peak_1220	3.3	uTSS 1230	MACS_peak_1518	4.36	uTSS 1368
AT2G22180	MACS_peak_1220	3.3	TSSd 305	MACS_peak_1518	4.36	TSSd 443
AT2G22330	MACS_peak_1221	2.8	TSSd 517	MACS_peak_1519	3.07	TSSd 457
AT2G22335	MACS_peak_1222	2.27	TSSd 534	MACS_peak_1520	2.87	TSSd 502
AT2G22510	MACS_peak_1223	3.63	TSSd 149	MACS_peak_1522	3.98	uTSS 1020
AT2G22520	MACS_peak_1224	2.4	uTSS 594	MACS_peak_1522	3.98	uTSS 1287
AT2G22630	MACS_peak_1225	2.91	TSSd 2124	MACS_peak_1524	3.08	TSSd 1928
AT2G22750	MACS_peak_1227	2.55	uTSS 536	MACS_peak_1526	3.25	uTSS 528
AT2G22760	MACS_peak_1228	2.43	TSSd 783	MACS_peak_1527	3.09	TSSd 798
AT2G22800	MACS_peak_1229	3	TSSd 1014	MACS_peak_1529	5.22	TSSd 1024
AT2G22805	MACS_peak_1230	6.06	uTSS 713	MACS_peak_1530	4.8	uTSS 828
AT2G22810	MACS_peak_1231	3.29	TSSd 889	MACS_peak_1531	3.82	TSSd 1648
AT2G22930	MACS_peak_1232	2.11	TSSd 577
AT2G22941	MACS_peak_1232	2.11	uTSS 1855
AT2G23100	MACS_peak_1234	2.75	TSSd 1131	MACS_peak_1534	3.17	TSSd 1061
AT2G23110	MACS_peak_1234	2.75	uTSS 1850	MACS_peak_1534	3.17	uTSS 1780
AT2G23170	MACS_peak_1235	2.7	TSSd 1545	MACS_peak_1535	2.97	TSSd 1570
AT2G23190	MACS_peak_1236	2.77	TSSd 946
AT2G23200	MACS_peak_1236	2.77	uTSS 1272
AT2G23230	MACS_peak_1237	2.46	TSSd 1766	MACS_peak_1537	2.25	TSSd 1819
AT2G23250	MACS_peak_1238	2.47	uTSS 1589	MACS_peak_1538	2.84	uTSS 1478
AT2G23260	MACS_peak_1238	2.47	TSSd 725	MACS_peak_1538	2.84	TSSd 836
AT2G23330	MACS_peak_1239	2.15	TSSd 3922	MACS_peak_1539	3.37	TSSd 3709
AT2G23410	MACS_peak_1240	2.38	TSSd 50	MACS_peak_1540	2.22	uTSS 66
AT2G23420	MACS_peak_1241	2.63	uTSS 1535	MACS_peak_1541	3.41	uTSS 1510
AT2G23430	MACS_peak_1242	3.12	uTSS 1896	MACS_peak_1542	4.16	uTSS 1858
AT2G23510	MACS_peak_1244	3.1	TSSd 1208	MACS_peak_1544	3.48	TSSd 973
AT2G23540	MACS_peak_1245	3.29	TSSd 690	MACS_peak_1545	3.12	TSSd 669
AT2G23560	MACS_peak_1246	2.47	uTSS 1939
AT2G23570	MACS_peak_1246	2.47	TSSd 432	MACS_peak_1546	2.88	uTSS 1159
AT2G23580	MACS_peak_1247	2.31	uTSS 530	MACS_peak_1546	2.88	TSSd 415
AT2G23590	MACS_peak_1247	2.31	TSSd 1143
AT2G23630	MACS_peak_1248	2.31	TSSd 1355	MACS_peak_1547	2.27	TSSd 1583
AT2G23800	MACS_peak_1249	3.05	TSSd 421	MACS_peak_1549	4.07	TSSd 95
AT2G23834	MACS_peak_1250	2.76	TSSd 243	MACS_peak_1550	2.73	TSSd 295
AT2G23840	MACS_peak_1251	2.24	uTSS 1563	MACS_peak_1551	2.26	uTSS 1579
AT2G23850	MACS_peak_1251	2.24	uTSS 314	MACS_peak_1551	2.26	uTSS 330
AT2G23860	MACS_peak_1251	2.24	TSSd 206	MACS_peak_1551	2.26	TSSd 222
AT2G23900	MACS_peak_1253	2.73	TSSd 1445	MACS_peak_1553	3.67	TSSd 1295
AT2G23910	MACS_peak_1253	2.73	uTSS 1874
AT2G23960	MACS_peak_1254	3.58	TSSd 629	MACS_peak_1554	3.56	TSSd 643
AT2G24000	MACS_peak_1255	2.29	TSSd 3799	MACS_peak_1555	3.71	TSSd 3974
AT2G24010	MACS_peak_1255	2.29	uTSS 1440	MACS_peak_1555	3.71	uTSS 1265
AT2G24080	MACS_peak_1256	3.4	TSSd 1042	MACS_peak_1556	4.28	TSSd 961
AT2G24210	MACS_peak_1257	2.41	TSSd 482	MACS_peak_1558	2.6	TSSd 498
AT2G24430	MACS_peak_1258	3.65	uTSS 1012	MACS_peak_1559	3.56	uTSS 1558
AT2G24450	MACS_peak_1259	2.27	uTSS 1326	MACS_peak_1560	2.85	uTSS 1401
AT2G24460	MACS_peak_1259	2.27	TSSd 974	MACS_peak_1560	2.85	TSSd 1049
AT2G24500	MACS_peak_1260	3.54	uTSS 1744	MACS_peak_1561	3.32	uTSS 1810
AT2G24510	MACS_peak_1260	3.54	TSSd 306	MACS_peak_1561	3.32	TSSd 372
AT2G24620	MACS_peak_1261	2.77	TSSd 206	MACS_peak_1563	3.68	TSSd 133
AT2G24660	MACS_peak_1262	2.2	TSSd 853	MACS_peak_1564	2.86	TSSd 29
AT2G24670	MACS_peak_1262	2.2	uTSS 1278	MACS_peak_1564	2.86	uTSS 454
AT2G24696	MACS_peak_1263	3.2	TSSd 681	MACS_peak_1565	3.72	TSSd 400
AT2G24735	MACS_peak_1264	2.51	TSSd 1939	MACS_peak_1567	2.77	TSSd 1934
AT2G24740	MACS_peak_1264	2.51	TSSd 1955	MACS_peak_1567	2.77	TSSd 1960
AT2G24748	MACS_peak_1265	2.35	TSSd 501	MACS_peak_1568	3.06	TSSd 410
AT2G24750	MACS_peak_1265	2.35	uTSS 1655	MACS_peak_1568	3.06	uTSS 1746
AT2G24800	MACS_peak_1266	4.04	uTSS 1760	MACS_peak_1570	4.48	uTSS 1733
AT2G24810	MACS_peak_1266	4.04	TSSd 469	MACS_peak_1570	4.48	TSSd 442
AT2G24820	MACS_peak_1266	4.04	uTSS 648	MACS_peak_1570	4.48	uTSS 675
AT2G24850	MACS_peak_1267	3.61	TSSd 675	MACS_peak_1571	4.44	TSSd 707
AT2G25140	MACS_peak_1270	3.43	uTSS 1336	MACS_peak_1575	3.62	uTSS 1406
AT2G25150	MACS_peak_1270	3.43	TSSd 806	MACS_peak_1575	3.62	TSSd 736
AT2G25160	MACS_peak_1271	3.01	TSSd 573	MACS_peak_1576	3.58	TSSd 991
AT2G25330	MACS_peak_1272	2.66	uTSS 526	MACS_peak_1579	3.8	uTSS 463
AT2G25360	MACS_peak_1273	2.44	TSSd 528	MACS_peak_1580	2.48	TSSd 606
AT2G25370	MACS_peak_1273	2.44	uTSS 1903	MACS_peak_1580	2.48	uTSS 1825
AT2G25380	MACS_peak_1274	3.05	TSSd 660	MACS_peak_1581	3.06	uTSS 91
AT2G25440	MACS_peak_1275	2.49	TSSd 1477	MACS_peak_1582	2.85	TSSd 1428
AT2G25510	MACS_peak_1276	2.43	uTSS 1978	MACS_peak_1586	3.57	TSSd 386
AT2G25630	MACS_peak_1277	3.31	TSSd 782	MACS_peak_1587	3.48	TSSd 800
AT2G25640	MACS_peak_1277	3.31	uTSS 1356	MACS_peak_1587	3.48	uTSS 1338
AT2G25700	MACS_peak_1278	2.7	TSSd 681	MACS_peak_1588	3.66	TSSd 650
AT2G25770	MACS_peak_1279	2.81	TSSd 557	MACS_peak_1589	3.33	TSSd 571
AT2G25780	MACS_peak_1279	2.81	uTSS 1776	MACS_peak_1589	3.33	uTSS 1762
AT2G25820	MACS_peak_1280	3.29	uTSS 436	MACS_peak_1591	3.08	uTSS 530
AT2G25880	MACS_peak_1281	4.24	uTSS 1281	MACS_peak_1592	5.96	uTSS 1292
AT2G25980	MACS_peak_1282	2.59	TSSd 1142	MACS_peak_1593	3.03	TSSd 1402
AT2G25990	MACS_peak_1282	2.59	uTSS 1809
AT2G26020	MACS_peak_1283	2.95	uTSS 1304	MACS_peak_1594	3.43	uTSS 1317
AT2G26030	MACS_peak_1284	2.77	uTSS 1864	MACS_peak_1595	5.27	uTSS 1892
AT2G26040	MACS_peak_1284	2.77	TSSd 372	MACS_peak_1595	5.27	TSSd 344
AT2G26050	MACS_peak_1285	3.27	TSSd 402	MACS_peak_1596	3.25	TSSd 313
AT2G26130	MACS_peak_1286	2.89	TSSd 908	MACS_peak_1597	4.03	TSSd 662
AT2G26160	MACS_peak_1287	3.44	TSSd 609	MACS_peak_1598	4.29	TSSd 591
AT2G26170	MACS_peak_1287	3.44	uTSS 1966	MACS_peak_1598	4.29	uTSS 1948
AT2G26250	MACS_peak_1288	2.72	TSSd 1749	MACS_peak_1599	3.15	TSSd 1197
AT2G26290	MACS_peak_1289	2.7	TSSd 186	MACS_peak_1600	3.98	uTSS 716
AT2G26380	MACS_peak_1290	2.32	TSSd 1108	MACS_peak_1601	2.71	TSSd 833
AT2G26450	MACS_peak_1291	2.95	TSSd 2009	MACS_peak_1603	3.11	TSSd 1594
AT2G26550	MACS_peak_1292	2.5	uTSS 1461	MACS_peak_1604	3.4	uTSS 1466
AT2G26560	MACS_peak_1292	2.5	TSSd 900	MACS_peak_1604	3.4	TSSd 895
AT2G26580	MACS_peak_1293	2.34	TSSd 1736	MACS_peak_1605	3.03	TSSd 1438
AT2G26695	MACS_peak_1294	2.38	TSSd 500
AT2G26700	MACS_peak_1295	2.71	TSSd 1040	MACS_peak_1607	3.51	TSSd 1114
AT2G26720	MACS_peak_1297	2.65	TSSd 222	MACS_peak_1609	4.86	TSSd 267
AT2G26820	MACS_peak_1298	3.06	TSSd 2028	MACS_peak_1610	4.01	TSSd 3095
AT2G26830	MACS_peak_1299	2.87	uTSS 1946
AT2G26840	MACS_peak_1300	2.95	uTSS 1350	MACS_peak_1611	3.24	uTSS 1628
AT2G26850	MACS_peak_1300	2.95	TSSd 940	MACS_peak_1611	3.24	TSSd 662
AT2G26865	MACS_peak_1301	2.12	uTSS 1599
AT2G26870	MACS_peak_1301	2.12	TSSd 1917	MACS_peak_1612	2.57	TSSd 1003
AT2G26880	MACS_peak_1302	2.65	TSSd 628
AT2G26882	MACS_peak_1302	2.65	TSSd 253	MACS_peak_1612	2.57	uTSS 1856
AT2G26960	MACS_peak_1303	2.62	TSSd 711	MACS_peak_1615	2.61	uTSS 121
AT2G27070	MACS_peak_1304	2.95	TSSd 2403	MACS_peak_1616	4.26	TSSd 2894
AT2G27110	MACS_peak_1305	3.47	uTSS 869	MACS_peak_1618	4.03	uTSS 901
AT2G27120	MACS_peak_1305	3.47	TSSd 438	MACS_peak_1618	4.03	TSSd 470
AT2G27220	MACS_peak_1306	3.29	TSSd 1250	MACS_peak_1619	3.67	TSSd 1024
AT2G27240	MACS_peak_1307	2.73	uTSS 606	MACS_peak_1620	2.81	uTSS 594
AT2G27250	MACS_peak_1308	2.19	TSSd 402	MACS_peak_1621	3.07	TSSd 580
AT2G27370	MACS_peak_1309	2.98	TSSd 705	MACS_peak_1622	3.39	TSSd 711
AT2G27375	MACS_peak_1309	2.98	uTSS 1374	MACS_peak_1622	3.39	uTSS 1380
AT2G27385	MACS_peak_1310	2.25	TSSd 388	MACS_peak_1623	3.12	TSSd 439
AT2G27520	MACS_peak_1311	2.37	TSSd 337	MACS_peak_1625	3.03	TSSd 329
AT2G27550	MACS_peak_1312	3.73	TSSd 793	MACS_peak_1626	4.2	TSSd 1321
AT2G27570	MACS_peak_1312	3.73	uTSS 1285	MACS_peak_1626	4.2	uTSS 757
AT2G27660	MACS_peak_1313	2.49	uTSS 1963	MACS_peak_1627	2.87	uTSS 768
AT2G27670	MACS_peak_1313	2.49	TSSd 78	MACS_peak_1627	2.87	TSSd 1273
AT2G27700	MACS_peak_1314	3.38	TSSd 838	MACS_peak_1629	4.52	TSSd 925
AT2G27710	MACS_peak_1314	3.38	uTSS 1469	MACS_peak_1629	4.52	uTSS 1556
AT2G27760	MACS_peak_1315	2.85	uTSS 887	MACS_peak_1630	3.86	uTSS 1067
AT2G27880	MACS_peak_1316	2.92	TSSd 537	MACS_peak_1631	4.35	uTSS 221
AT2G27936	MACS_peak_1317	2.12	TSSd 376	MACS_peak_1633	2.78	TSSd 408
AT2G27940	MACS_peak_1317	2.12	uTSS 1438	MACS_peak_1633	2.78	uTSS 1406
AT2G27990	MACS_peak_1318	2.74	TSSd 1558	MACS_peak_1634	3.45	TSSd 1182
AT2G28010	MACS_peak_1319	2.61	TSSd 568	MACS_peak_1635	3.32	TSSd 519
AT2G28060	MACS_peak_1321	2.62	uTSS 1999
AT2G28085	MACS_peak_1323	2.62	uTSS 254	MACS_peak_1638	2.76	uTSS 196
AT2G28180	MACS_peak_1324	2.03	TSSd 1728	MACS_peak_1640	2.25	TSSd 1467
AT2G28220	MACS_peak_1325	3.08	TSSd 1507	MACS_peak_1641	3.6	TSSd 1193
AT2G28340	MACS_peak_1326	3.06	TSSd 566	MACS_peak_1644	3.39	TSSd 147
AT2G28420	MACS_peak_1327	2.85	TSSd 21	MACS_peak_1645	2.89	TSSd 175
AT2G28490	MACS_peak_1328	2.18	TSSd 373	MACS_peak_1646	2.98	TSSd 674
AT2G28510	MACS_peak_1329	2.62	TSSd 1056	MACS_peak_1648	3.32	TSSd 1137
AT2G28590	MACS_peak_1330	2.68	uTSS 556	MACS_peak_1650	2.51	uTSS 549
AT2G28610	MACS_peak_1331	3.14	uTSS 916	MACS_peak_1651	3.32	uTSS 600
AT2G28625	MACS_peak_1332	2.55	TSSd 518
AT2G28630	MACS_peak_1333	2.14	TSSd 82	MACS_peak_1652	2.78	TSSd 1781
AT2G28660	MACS_peak_1334	3.5	TSSd 375	MACS_peak_1653	3.97	TSSd 728
AT2G28670	MACS_peak_1335	3.85	uTSS 1781	MACS_peak_1654	4.27	uTSS 1724
AT2G28680	MACS_peak_1335	3.85	TSSd 660	MACS_peak_1654	4.27	TSSd 717
AT2G28780	MACS_peak_1338	3.13	TSSd 453	MACS_peak_1657	3.02	TSSd 655
AT2G28790	MACS_peak_1339	2.99	TSSd 494	MACS_peak_1658	3.79	TSSd 448
AT2G28850	MACS_peak_1340	2.1	TSSd 1389	MACS_peak_1660	2.79	TSSd 1327
AT2G28860	MACS_peak_1341	2.34	TSSd 1076	MACS_peak_1661	2.51	TSSd 541
AT2G28870	MACS_peak_1342	2.64	TSSd 346	MACS_peak_1662	3.58	TSSd 353
AT2G28960	MACS_peak_1343	2.45	TSSd 3191
AT2G28970	MACS_peak_1344	2.1	TSSd 601
AT2G29130	MACS_peak_1345	2.66	TSSd 1019	MACS_peak_1668	3.14	TSSd 418
AT2G29220	MACS_peak_1346	4.16	TSSd 1003	MACS_peak_1669	3.76	TSSd 977
AT2G29250	MACS_peak_1347	2.98	TSSd 928	MACS_peak_1670	3.66	TSSd 973
AT2G29380	MACS_peak_1348	2.58	uTSS 394	MACS_peak_1673	2.63	uTSS 544
AT2G29590	MACS_peak_1349	2.84	uTSS 821	MACS_peak_1676	4.16	uTSS 758
AT2G29600	MACS_peak_1349	2.84	TSSd 1128	MACS_peak_1676	4.16	TSSd 1065
AT2G29605	MACS_peak_1350	3.28	uTSS 1545	MACS_peak_1677	4.46	uTSS 1594
AT2G29610	MACS_peak_1350	3.28	TSSd 321	MACS_peak_1677	4.46	TSSd 370
AT2G29770	MACS_peak_1351	2.74	uTSS 1989
AT2G29780	MACS_peak_1351	2.74	TSSd 464	MACS_peak_1680	3.64	TSSd 282
AT2G29810	MACS_peak_1352	2.3	uTSS 363	MACS_peak_1681	2.78	TSSd 823
AT2G29860	MACS_peak_1353	4.02	TSSd 426	MACS_peak_1682	4.46	TSSd 399
AT2G29930	MACS_peak_1354	2.85	TSSd 937	MACS_peak_1683	3.9	TSSd 962
AT2G29940	MACS_peak_1355	2.4	TSSd 5784	MACS_peak_1684	1.87	TSSd 5983
AT2G29950	MACS_peak_1355	2.4	uTSS 1662	MACS_peak_1684	1.87	uTSS 1463
AT2G29960	MACS_peak_1356	2.15	uTSS 1921	MACS_peak_1685	2.3	uTSS 1950
AT2G30090	MACS_peak_1357	2.42	TSSd 1421	MACS_peak_1687	2.86	TSSd 1471
AT2G30130	MACS_peak_1358	2.7	uTSS 1069	MACS_peak_1688	3.12	uTSS 1060
AT2G30210	MACS_peak_1359	2.83	TSSd 1819	MACS_peak_1689	2.77	TSSd 1994
AT2G30220	MACS_peak_1360	2.24	TSSd 766	MACS_peak_1690	2.65	TSSd 916
AT2G30240	MACS_peak_1361	3.24	TSSd 1964	MACS_peak_1691	4.37	TSSd 1770
AT2G30300	MACS_peak_1362	2.37	TSSd 926	MACS_peak_1692	2.75	TSSd 919
AT2G30340	MACS_peak_1363	4.48	TSSd 804	MACS_peak_1693	4.77	TSSd 708
AT2G30370	MACS_peak_1364	2.27	TSSd 627	MACS_peak_1694	3.1	TSSd 646
AT2G30670	MACS_peak_1365	2.32	TSSd 1177	MACS_peak_1695	2.25	TSSd 1124
AT2G30680	MACS_peak_1366	2.25	TSSd 37	MACS_peak_1696	2.51	uTSS 29
AT2G30750	MACS_peak_1367	3.38	TSSd 421	MACS_peak_1697	3.87	TSSd 597
AT2G30770	MACS_peak_1368	3.88	TSSd 670	MACS_peak_1698	3.62	TSSd 940
AT2G30900	MACS_peak_1369	2.12	TSSd 2518	MACS_peak_1699	2.69	TSSd 2066
AT2G30910	MACS_peak_1369	2.12	uTSS 857	MACS_peak_1699	2.69	uTSS 1309
AT2G31085	MACS_peak_1370	2.76	uTSS 881	MACS_peak_1701	3.02	uTSS 977
AT2G31420	MACS_peak_1372	2.93	uTSS 1914	MACS_peak_1705	3.04	uTSS 1868
AT2G31430	MACS_peak_1372	2.93	uTSS 276	MACS_peak_1705	3.04	uTSS 322
AT2G31432	MACS_peak_1372	2.93	uTSS 1681	MACS_peak_1705	3.04	uTSS 1727
AT2G31470	MACS_peak_1373	2.78	TSSd 383	MACS_peak_1706	2.55	TSSd 246
AT2G31680	MACS_peak_1374	2.92	uTSS 1973
AT2G31690	MACS_peak_1374	2.92	TSSd 522	MACS_peak_1707	3.48	TSSd 466
AT2G31710	MACS_peak_1375	3.06	uTSS 1250	MACS_peak_1708	2.28	uTSS 707
AT2G31780	MACS_peak_1376	2.54	TSSd 616	MACS_peak_1710	2.53	TSSd 754
AT2G31910	MACS_peak_1377	2.22	TSSd 1977	MACS_peak_1711	1.86	TSSd 1835
AT2G31920	MACS_peak_1378	2.64	uTSS 1439	MACS_peak_1712	3.73	uTSS 1500
AT2G31930	MACS_peak_1378	2.64	TSSd 252	MACS_peak_1712	3.73	TSSd 313
AT2G32130	MACS_peak_1379	3.19	uTSS 556	MACS_peak_1714	3.78	uTSS 586
AT2G32140	MACS_peak_1379	3.19	TSSd 1094	MACS_peak_1714	3.78	TSSd 1064
AT2G32180	MACS_peak_1380	3.32	uTSS 1538	MACS_peak_1716	3.95	uTSS 1576
AT2G32190	MACS_peak_1380	3.32	TSSd 297	MACS_peak_1716	3.95	TSSd 335
AT2G32200	MACS_peak_1380	3.32	uTSS 1693	MACS_peak_1716	3.95	uTSS 1655
AT2G32273	MACS_peak_1381	2.58	uTSS 758	MACS_peak_1718	2.87	uTSS 669
AT2G32275	MACS_peak_1381	2.58	TSSd 19	MACS_peak_1718	2.87	uTSS 70
AT2G32370	MACS_peak_1382	2.58	TSSd 1816	MACS_peak_1720	3.13	TSSd 2067
AT2G32415	MACS_peak_1383	2.76	uTSS 1819	MACS_peak_1721	2.98	uTSS 1900
AT2G32460	MACS_peak_1384	2.92	TSSd 1096	MACS_peak_1722	4.28	TSSd 1111
AT2G32487	MACS_peak_1385	2.23	TSSd 292	MACS_peak_1723	2.45	TSSd 356
AT2G32540	MACS_peak_1386	2.01	TSSd 2551	MACS_peak_1725	2.01	TSSd 1832
AT2G32780	MACS_peak_1387	2.78	uTSS 1422	MACS_peak_1728	3.24	uTSS 1455
AT2G32785	MACS_peak_1387	2.78	TSSd 21	MACS_peak_1728	3.24	TSSd 54
AT2G32788	MACS_peak_1387	2.78	uTSS 1623	MACS_peak_1728	3.24	uTSS 1590
AT2G32830	MACS_peak_1388	3.2	TSSd 995	MACS_peak_1729	3.78	TSSd 1048
AT2G32880	MACS_peak_1389	2.5	uTSS 390
AT2G32885	MACS_peak_1389	2.5	uTSS 739
AT2G33070	MACS_peak_1391	3.44	TSSd 1008	MACS_peak_1732	4.55	TSSd 306
AT2G33080	MACS_peak_1391	3.44	uTSS 1858	MACS_peak_1732	4.55	uTSS 1156
AT2G33160	MACS_peak_1392	3.5	TSSd 876	MACS_peak_1733	3.9	TSSd 1145
AT2G33385	MACS_peak_1393	2.76	TSSd 654	MACS_peak_1737	2.75	TSSd 488
AT2G33390	MACS_peak_1393	2.76	uTSS 1989	MACS_peak_1737	2.75	uTSS 1823
AT2G33655	MACS_peak_1394	2.7	TSSd 695	MACS_peak_1738	3.14	TSSd 661
AT2G33660	MACS_peak_1394	2.7	uTSS 824	MACS_peak_1738	3.14	uTSS 790
AT2G33670	MACS_peak_1394	2.7	uTSS 1155	MACS_peak_1738	3.14	uTSS 1121
AT2G33710	MACS_peak_1395	2.62	TSSd 869	MACS_peak_1739	3.45	TSSd 982
AT2G33775	MACS_peak_1396	2.35	TSSd 690
AT2G33790	MACS_peak_1397	2.78	TSSd 1386
AT2G33847	MACS_peak_1398	3.5	uTSS 1741	MACS_peak_1740	4.32	uTSS 1779
AT2G33850	MACS_peak_1398	3.5	uTSS 283	MACS_peak_1740	4.32	uTSS 321
AT2G34000	MACS_peak_1399	3.08	TSSd 302	MACS_peak_1741	3.62	TSSd 102
AT2G34110	MACS_peak_1400	3.67	TSSd 1482	MACS_peak_1742	3.74	TSSd 1584
AT2G34080	MACS_peak_1400	3.67	TSSd 826	MACS_peak_1742	3.74	TSSd 724
AT2G34090	MACS_peak_1401	3.22	uTSS 1540	MACS_peak_1743	3.25	uTSS 1906
AT2G34100	MACS_peak_1401	3.22	TSSd 12684	MACS_peak_1743	3.25	TSSd 12318
AT2G34140	MACS_peak_1402	3.54	TSSd 332	MACS_peak_1744	4.39	TSSd 657
AT2G34202	MACS_peak_1403	2.25	uTSS 1868	MACS_peak_1746	3.09	uTSS 1704
AT2G34208	MACS_peak_1403	2.25	uTSS 51	MACS_peak_1746	3.09	uTSS 215
AT2G34210	MACS_peak_1403	2.25	uTSS 992	MACS_peak_1746	3.09	uTSS 1156
AT2G34315	MACS_peak_1404	3.01	uTSS 1469	MACS_peak_1747	3.51	uTSS 1878
AT2G34350	MACS_peak_1405	2.6	TSSd 342	MACS_peak_1748	2.82	TSSd 378
AT2G34360	MACS_peak_1406	2.74	TSSd 2612	MACS_peak_1749	3.17	TSSd 2184
AT2G34370	MACS_peak_1406	2.74	uTSS 576	MACS_peak_1749	3.17	uTSS 1004
AT2G34530	MACS_peak_1407	3.77	uTSS 1822	MACS_peak_1751	3.64	uTSS 1793
AT2G34540	MACS_peak_1407	3.77	TSSd 1411	MACS_peak_1751	3.64	TSSd 1382
AT2G34700	MACS_peak_1408	3.72	TSSd 1089	MACS_peak_1753	5.56	TSSd 1036
AT2G34720	MACS_peak_1410	2.86	uTSS 1115	MACS_peak_1755	2.46	uTSS 1162
AT2G34730	MACS_peak_1410	2.86	uTSS 1614	MACS_peak_1755	2.46	uTSS 1567
AT2G34790	MACS_peak_1411	4.22	TSSd 385	MACS_peak_1757	5.36	TSSd 620
AT2G34830	MACS_peak_1412	2.72	TSSd 1271
AT2G34880	MACS_peak_1413	2.44	TSSd 4286	MACS_peak_1758	2.85	TSSd 4437
AT2G35070	MACS_peak_1414	2.43	TSSd 250	MACS_peak_1761	2.41	TSSd 829
AT2G35080	MACS_peak_1415	3.25	uTSS 91	MACS_peak_1762	3.42	uTSS 102
AT2G35090	MACS_peak_1415	3.25	uTSS 631	MACS_peak_1762	3.42	uTSS 620
AT2G35215	MACS_peak_1416	3.04	TSSd 625	MACS_peak_1763	2.26	TSSd 575
AT2G35220	MACS_peak_1416	3.04	uTSS 891	MACS_peak_1763	2.26	uTSS 941
AT2G35270	MACS_peak_1417	3.24	uTSS 997	MACS_peak_1764	3.43	uTSS 993
AT2G35290	MACS_peak_1418	4.8	uTSS 960	MACS_peak_1765	4.55	uTSS 905
AT2G35300	MACS_peak_1418	4.8	TSSd 398	MACS_peak_1765	4.55	TSSd 453
AT2G35310	MACS_peak_1418	4.8	uTSS 1865	MACS_peak_1765	4.55	uTSS 1920
AT2G35450	MACS_peak_1419	3.39	uTSS 594	MACS_peak_1766	3.49	uTSS 616
AT2G35460	MACS_peak_1419	3.39	TSSd 179	MACS_peak_1766	3.49	TSSd 201
AT2G35570	MACS_peak_1420	2.96	uTSS 1422	MACS_peak_1767	3.02	uTSS 1252
AT2G35580	MACS_peak_1420	2.96	TSSd 885	MACS_peak_1767	3.02	TSSd 1055
AT2G35612	MACS_peak_1421	2.83	uTSS 523	MACS_peak_1769	3.18	uTSS 527
AT2G35637	MACS_peak_1422	3.06	TSSd 586	MACS_peak_1770	4.22	TSSd 497
AT2G35640	MACS_peak_1422	3.06	TSSd 578	MACS_peak_1770	4.22	TSSd 667
AT2G35670	MACS_peak_1423	2.29	TSSd 2698	MACS_peak_1771	3.04	TSSd 2600
AT2G35770	MACS_peak_1424	2.66	TSSd 1823	MACS_peak_1773	2.54	TSSd 1883
AT2G35930	MACS_peak_1425	2.56	TSSd 820	MACS_peak_1777	3.43	TSSd 768
AT2G35980	MACS_peak_1427	3.11	TSSd 398	MACS_peak_1780	4.06	TSSd 682
AT2G35990	MACS_peak_1427	3.11	uTSS 1098	MACS_peak_1780	4.06	uTSS 814
AT2G36020	MACS_peak_1428	2.3	TSSd 651
AT2G36100	MACS_peak_1429	2.66	TSSd 517	MACS_peak_1785	3.6	TSSd 528
AT2G36110	MACS_peak_1430	2.72	TSSd 533	MACS_peak_1786	3.24	TSSd 494
AT2G36190	MACS_peak_1431	2.84	TSSd 857	MACS_peak_1787	3.52	TSSd 887
AT2G36200	MACS_peak_1432	3.66	uTSS 1461	MACS_peak_1788	5.36	uTSS 1486
AT2G36210	MACS_peak_1432	3.66	TSSd 29	MACS_peak_1788	5.36	TSSd 4
AT2G36255	MACS_peak_1433	2.19	uTSS 1025	MACS_peak_1789	2.67	uTSS 935
AT2G36260	MACS_peak_1433	2.19	TSSd 108	MACS_peak_1789	2.67	TSSd 18
AT2G36325	MACS_peak_1435	2.62	TSSd 682	MACS_peak_1791	3.08	TSSd 787
AT2G36330	MACS_peak_1435	2.62	uTSS 1447	MACS_peak_1791	3.08	uTSS 1342
AT2G36450	MACS_peak_1436	3.31	uTSS 253
AT2G36500	MACS_peak_1437	2.77	uTSS 1197	MACS_peak_1793	2.78	uTSS 1372
AT2G36560	MACS_peak_1438	4.31	TSSd 1482	MACS_peak_1794	5.36	TSSd 1567
AT2G36640	MACS_peak_1439	3.5	TSSd 508	MACS_peak_1796	3.9	TSSd 708
AT2G36650	MACS_peak_1439	3.5	uTSS 1810
AT2G36690	MACS_peak_1440	2.9	TSSd 1172	MACS_peak_1798	3.87	TSSd 1132
AT2G36695	MACS_peak_1440	2.9	uTSS 1795	MACS_peak_1798	3.87	uTSS 1835
AT2G36770	MACS_peak_1441	2.25	uTSS 1986	MACS_peak_1799	2.42	TSSd 627
AT2G36780	MACS_peak_1441	2.25	TSSd 402	MACS_peak_1800	2.77	TSSd 696
AT2G36792	MACS_peak_1441	2.25	uTSS 1602	MACS_peak_1800	2.77	uTSS 1896
AT2G36890	MACS_peak_1442	2.43	TSSd 1035	MACS_peak_1802	3.04	TSSd 916
AT2G37010	MACS_peak_1445	2.49	TSSd 2374	MACS_peak_1806	3.06	TSSd 2477
AT2G37060	MACS_peak_1446	3.81	uTSS 1252	MACS_peak_1808	3.21	uTSS 1309
AT2G37210	MACS_peak_1447	3.41	uTSS 1486	MACS_peak_1810	3.3	uTSS 1397
AT2G37360	MACS_peak_1448	2.52	uTSS 1859
AT2G37370	MACS_peak_1448	2.52	uTSS 1335	MACS_peak_1811	2.31	uTSS 839
AT2G37390	MACS_peak_1449	2.5	TSSd 401	MACS_peak_1812	4.61	TSSd 374
AT2G37440	MACS_peak_1451	3.61	TSSd 2571	MACS_peak_1814	4.43	TSSd 2579
AT2G37460	MACS_peak_1452	2.58	TSSd 1620
AT2G37470	MACS_peak_1453	2.49	uTSS 1873	MACS_peak_1815	3.14	uTSS 1383
AT2G37590	MACS_peak_1454	2.85	TSSd 694	MACS_peak_1817	3.66	TSSd 505
AT2G37600	MACS_peak_1455	2.32	uTSS 1763	MACS_peak_1818	3.81	uTSS 1855
AT2G37610	MACS_peak_1455	2.32	TSSd 632	MACS_peak_1818	3.81	TSSd 540
AT2G37700	MACS_peak_1456	3.66	TSSd 1701	MACS_peak_1819	3.55	TSSd 1874
AT2G37730	MACS_peak_1457	2.97	uTSS 988
AT2G37800	MACS_peak_1458	2.54	TSSd 1178	MACS_peak_1820	3.35	TSSd 1146
AT2G37990	MACS_peak_1459	2.15	uTSS 857	MACS_peak_1822	2.51	uTSS 799
AT2G38080	MACS_peak_1460	2.1	TSSd 512	MACS_peak_1824	2.66	TSSd 1278
AT2G38110	MACS_peak_1461	2.02	TSSd 1977	MACS_peak_1825	2.41	TSSd 147
AT2G38240	MACS_peak_1463	3.23	TSSd 593	MACS_peak_1829	4.06	TSSd 1344
AT2G38300	MACS_peak_1464	2.79	TSSd 822	MACS_peak_1831	3.79	TSSd 786
AT2G38320	MACS_peak_1465	1.99	TSSd 1836	MACS_peak_1832	2.78	TSSd 1801
AT2G38390	MACS_peak_1466	2.55	uTSS 1061	MACS_peak_1833	2.72	uTSS 1077
AT2G38510	MACS_peak_1467	2.6	TSSd 1270	MACS_peak_1834	2.87	TSSd 1259
AT2G38520	MACS_peak_1467	2.6	uTSS 664	MACS_peak_1834	2.87	uTSS 675
AT2G38540	MACS_peak_1468	2.95	uTSS 693	MACS_peak_1835	3.67	TSSd 227
AT2G38544	MACS_peak_1468	2.95	uTSS 1851	MACS_peak_1835	3.67	uTSS 931
AT2G38590	MACS_peak_1469	2.58	TSSd 851	MACS_peak_1836	2.33	TSSd 718
AT2G38900	MACS_peak_1470	4.16	TSSd 490	MACS_peak_1837	3.65	TSSd 596
AT2G38920	MACS_peak_1471	2.75	TSSd 37	MACS_peak_1838	2.52	TSSd 892
AT2G39040	MACS_peak_1472	3.41	TSSd 1309	MACS_peak_1842	3.55	TSSd 1534
AT2G39060	MACS_peak_1473	3.26	TSSd 951	MACS_peak_1843	4.2	TSSd 1004
AT2G39175	MACS_peak_1474	2.55	uTSS 196	MACS_peak_1844	2.9	uTSS 576
AT2G39200	MACS_peak_1475	3.27	TSSd 1108	MACS_peak_1845	3.63	TSSd 1169
AT2G39310	MACS_peak_1476	2.27	TSSd 1135	MACS_peak_1847	3.17	TSSd 291
AT2G39330	MACS_peak_1477	2.63	TSSd 846	MACS_peak_1848	2.67	TSSd 1116
AT2G39410	MACS_peak_1479	2.85	TSSd 2158	MACS_peak_1850	3.53	TSSd 1841
AT2G39490	MACS_peak_1480	2.51	TSSd 689	MACS_peak_1851	3.41	TSSd 775
AT2G39500	MACS_peak_1480	2.51	uTSS 1116	MACS_peak_1851	3.41	uTSS 1202
AT2G39510	MACS_peak_1481	2.31	TSSd 732	MACS_peak_1852	2.38	TSSd 801
AT2G39518	MACS_peak_1482	2.47	uTSS 395	MACS_peak_1853	2.79	uTSS 291
AT2G39520	MACS_peak_1482	2.47	TSSd 578	MACS_peak_1853	2.79	TSSd 474
AT2G39590	MACS_peak_1483	2.82	TSSd 282	MACS_peak_1854	3.18	TSSd 329
AT2G39610	MACS_peak_1483	2.82	uTSS 785	MACS_peak_1854	3.18	uTSS 832
AT2G39630	MACS_peak_1484	2.87	uTSS 1058	MACS_peak_1855	2.89	uTSS 1016
AT2G39640	MACS_peak_1484	2.87	TSSd 1267	MACS_peak_1855	2.89	TSSd 1309
AT2G39782	MACS_peak_1485	3.63	uTSS 293	MACS_peak_1856	4.69	uTSS 410
AT2G39790	MACS_peak_1485	3.63	uTSS 23	MACS_peak_1856	4.69	TSSd 94
AT2G39830	MACS_peak_1486	2.42	TSSd 2597	MACS_peak_1858	2.91	TSSd 2858
AT2G39850	MACS_peak_1487	2.55	TSSd 2016	MACS_peak_1859	2.73	TSSd 2675
AT2G40050	MACS_peak_1488	3.4	TSSd 913	MACS_peak_1861	3.69	TSSd 971
AT2G40060	MACS_peak_1488	3.4	uTSS 1622	MACS_peak_1861	3.69	uTSS 1680
AT2G40170	MACS_peak_1489	2.84	TSSd 146	MACS_peak_1862	3.03	uTSS 1905
AT2G40210	MACS_peak_1490	2.52	uTSS 1674	MACS_peak_1863	3.12	uTSS 1768
AT2G40260	MACS_peak_1491	3.06	uTSS 76	MACS_peak_1864	3.37	uTSS 122
AT2G40330	MACS_peak_1492	2.9	TSSd 852	MACS_peak_1865	3.91	TSSd 718
AT2G40370	MACS_peak_1493	2.05	TSSd 241	MACS_peak_1866	2.41	TSSd 200
AT2G40390	MACS_peak_1494	2.9	TSSd 856	MACS_peak_1867	3.6	TSSd 811
AT2G40400	MACS_peak_1494	2.9	uTSS 1185	MACS_peak_1867	3.6	uTSS 1230
AT2G40435	MACS_peak_1495	2.33	TSSd 301
AT2G40470	MACS_peak_1496	2.95	TSSd 352	MACS_peak_1868	2.74	TSSd 378
AT2G40500	MACS_peak_1497	4.82	TSSd 791	MACS_peak_1870	4.95	TSSd 743
AT2G40510	MACS_peak_1497	4.82	uTSS 1312	MACS_peak_1870	4.95	uTSS 1360
AT2G40560	MACS_peak_1498	5.02	TSSd 464	MACS_peak_1872	5.2	TSSd 446
AT2G40570	MACS_peak_1498	5.02	uTSS 1682	MACS_peak_1872	5.2	uTSS 1664
AT2G40730	MACS_peak_1499	3.22	uTSS 1133	MACS_peak_1874	4.02	uTSS 1270
AT2G40740	MACS_peak_1499	3.22	TSSd 255	MACS_peak_1874	4.02	TSSd 392
AT2G40802	MACS_peak_1501	2.33	uTSS 1482	MACS_peak_1876	2.64	uTSS 1490
AT2G40805	MACS_peak_1501	2.33	TSSd 187	MACS_peak_1876	2.64	TSSd 195
AT2G40900	MACS_peak_1502	2.61	TSSd 1152	MACS_peak_1877	3.09	TSSd 1188
AT2G40910	MACS_peak_1503	2.27	TSSd 723	MACS_peak_1878	2.55	TSSd 579
AT2G40990	MACS_peak_1504	2.05	uTSS 1630	MACS_peak_1880	2.58	uTSS 1764
AT2G40995	MACS_peak_1504	2.05	uTSS 990	MACS_peak_1880	2.58	uTSS 856
AT2G41130	MACS_peak_1505	3.71	TSSd 1222	MACS_peak_1881	4.99	TSSd 1079
AT2G41225	MACS_peak_1506	3.32	TSSd 180
AT2G41230	MACS_peak_1507	2.74	TSSd 355
AT2G41231	MACS_peak_1507	2.74	TSSd 28	MACS_peak_1883	3.51	uTSS 731
AT2G41260	MACS_peak_1508	2.91	TSSd 627	MACS_peak_1884	2.91	TSSd 168
AT2G41270	MACS_peak_1509	2.55	uTSS 596	MACS_peak_1885	2.82	uTSS 478
AT2G41280	MACS_peak_1509	2.55	TSSd 302	MACS_peak_1885	2.82	TSSd 184
AT2G41360	MACS_peak_1510	2.33	TSSd 803	MACS_peak_1886	3.16	TSSd 829
AT2G41370	MACS_peak_1511	2.39	TSSd 1338	MACS_peak_1887	2.97	TSSd 1240
AT2G41400	MACS_peak_1513	3.28	uTSS 691	MACS_peak_1890	3.84	uTSS 934
AT2G41410	MACS_peak_1514	2.58	uTSS 1780	MACS_peak_1891	2.94	uTSS 1864
AT2G41415	MACS_peak_1514	2.58	TSSd 418	MACS_peak_1891	2.94	TSSd 334
AT2G41445	MACS_peak_1515	3.15	TSSd 1049	MACS_peak_1892	3.79	TSSd 1040
AT2G41450	MACS_peak_1515	3.15	uTSS 1518	MACS_peak_1892	3.79	uTSS 1527
AT2G41470	MACS_peak_1517	2.6	TSSd 410	MACS_peak_1893	2.82	TSSd 3675
AT2G41600	MACS_peak_1518	3.38	uTSS 1596	MACS_peak_1894	4.74	uTSS 1408
AT2G41620	MACS_peak_1518	3.38	TSSd 6751	MACS_peak_1894	4.74	TSSd 6939
AT2G41690	MACS_peak_1521	3.3	uTSS 186	MACS_peak_1897	3.8	uTSS 164
AT2G41790	MACS_peak_1522	2.56	uTSS 1214	MACS_peak_1898	3.56	uTSS 1304
AT2G41800	MACS_peak_1522	2.56	TSSd 652	MACS_peak_1898	3.56	TSSd 562
AT2G41810	MACS_peak_1523	2.51	TSSd 151
AT2G41850	MACS_peak_1524	2.58	uTSS 1222	MACS_peak_1899	3.26	TSSd 646
AT2G42090	MACS_peak_1525	2.5	TSSd 821	MACS_peak_1903	2.74	TSSd 614
AT2G42100	MACS_peak_1526	3.08	TSSd 568	MACS_peak_1904	3.2	TSSd 795
AT2G42140	MACS_peak_1527	3.81	TSSd 376	MACS_peak_1905	4.26	TSSd 466
AT2G42180	MACS_peak_1528	2.81	TSSd 473	MACS_peak_1907	3.42	TSSd 454
AT2G42190	MACS_peak_1528	2.81	uTSS 1385	MACS_peak_1907	3.42	uTSS 1366
AT2G42400	MACS_peak_1529	2.86	uTSS 1681	MACS_peak_1909	3.04	uTSS 1927
AT2G42410	MACS_peak_1529	2.86	TSSd 371	MACS_peak_1909	3.04	TSSd 617
AT2G42430	MACS_peak_1530	2.64	TSSd 1223	MACS_peak_1910	3.03	TSSd 1236
AT2G42440	MACS_peak_1531	3.12	TSSd 512	MACS_peak_1911	3.47	TSSd 314
AT2G42560	MACS_peak_1532	2.96	TSSd 546	MACS_peak_1913	3.67	TSSd 781
AT2G42660	MACS_peak_1534	2.98	uTSS 887	MACS_peak_1916	2.86	uTSS 1003
AT2G42730	MACS_peak_1535	2.41	TSSd 3645
AT2G42830	MACS_peak_1536	2.84	TSSd 1048	MACS_peak_1918	3.86	TSSd 1753
AT2G42990	MACS_peak_1537	2.48	TSSd 1293	MACS_peak_1920	3.2	TSSd 1340
AT2G43050	MACS_peak_1538	3.51	TSSd 430	MACS_peak_1921	3.81	TSSd 426
AT2G43060	MACS_peak_1539	3.93	uTSS 208	MACS_peak_1922	6.27	TSSd 284
AT2G43140	MACS_peak_1540	3.13	TSSd 2469	MACS_peak_1924	4.25	TSSd 150
AT2G43150	MACS_peak_1541	3.96	TSSd 334	MACS_peak_1925	5.34	TSSd 377
AT2G43160	MACS_peak_1541	3.96	uTSS 1835	MACS_peak_1925	5.34	uTSS 1792
AT2G43220	MACS_peak_1542	3.1	TSSd 679	MACS_peak_1926	3.18	TSSd 769
AT2G43230	MACS_peak_1542	3.1	uTSS 1353	MACS_peak_1926	3.18	uTSS 1263
AT2G43261	MACS_peak_1543	2.72	uTSS 1177	MACS_peak_1927	3.85	uTSS 1087
AT2G43280	MACS_peak_1543	2.72	uTSS 1745	MACS_peak_1927	3.85	uTSS 1835
AT2G43465	MACS_peak_1544	3.36	uTSS 1738	MACS_peak_1929	4.26	uTSS 1625
AT2G43470	MACS_peak_1544	3.36	uTSS 283	MACS_peak_1929	4.26	uTSS 170
AT2G43480	MACS_peak_1544	3.36	uTSS 1500	MACS_peak_1929	4.26	uTSS 1613
AT2G43560	MACS_peak_1545	2.79	uTSS 1295	MACS_peak_1932	3.31	uTSS 1255
AT2G43570	MACS_peak_1545	2.79	TSSd 670	MACS_peak_1932	3.31	TSSd 710
AT2G43590	MACS_peak_1546	2.95	TSSd 634
AT2G43600	MACS_peak_1547	3.1	uTSS 494
AT2G43620	MACS_peak_1548	3.15	TSSd 589	MACS_peak_1933	3.59	TSSd 582
AT2G43630	MACS_peak_1548	3.15	uTSS 1338	MACS_peak_1933	3.59	uTSS 1331
AT2G43660	MACS_peak_1549	3.58	uTSS 479	MACS_peak_1934	4.52	uTSS 576
AT2G43670	MACS_peak_1549	3.58	uTSS 76	MACS_peak_1934	4.52	TSSd 21
AT2G43850	MACS_peak_1550	2.6	uTSS 1672	MACS_peak_1935	2.53	uTSS 1677
AT2G43860	MACS_peak_1550	2.6	TSSd 712	MACS_peak_1935	2.53	TSSd 707
AT2G43880	MACS_peak_1551	2.67	TSSd 569	MACS_peak_1937	3.88	TSSd 315
AT2G43920	MACS_peak_1552	2.31	TSSd 1054	MACS_peak_1938	2.85	TSSd 801
AT2G43950	MACS_peak_1553	3.57	uTSS 1624	MACS_peak_1939	4.7	uTSS 1571
AT2G43960	MACS_peak_1553	3.57	TSSd 618	MACS_peak_1939	4.7	TSSd 671
AT2G44020	MACS_peak_1554	4.04	uTSS 1077	MACS_peak_1940	4.13	uTSS 1081
AT2G44030	MACS_peak_1554	4.04	TSSd 377	MACS_peak_1940	4.13	TSSd 381
AT2G44070	MACS_peak_1555	3.99	TSSd 576	MACS_peak_1941	4.16	TSSd 689
AT2G44110	MACS_peak_1556	3.28	TSSd 414	MACS_peak_1942	3.34	TSSd 722
AT2G44240	MACS_peak_1557	2.22	TSSd 1336	MACS_peak_1943	2.62	TSSd 1290
AT2G44320	MACS_peak_1558	3.09	uTSS 1531	MACS_peak_1945	3.22	uTSS 1121
AT2G44340	MACS_peak_1559	3.27	TSSd 200	MACS_peak_1946	4.4	TSSd 276
AT2G44350	MACS_peak_1559	3.27	uTSS 1799	MACS_peak_1946	4.4	uTSS 1723
AT2G44460	MACS_peak_1560	2.63	uTSS 70	MACS_peak_1949	2.79	uTSS 160
AT2G44480	MACS_peak_1561	2.44	TSSd 194	MACS_peak_1951	2.87	TSSd 226
AT2G44540	MACS_peak_1563	2.12	uTSS 1688	MACS_peak_1953	2.47	uTSS 1763
AT2G44550	MACS_peak_1563	2.12	TSSd 1344	MACS_peak_1953	2.47	TSSd 1269
AT2G44570	MACS_peak_1564	2.94	uTSS 1364	MACS_peak_1954	4.07	uTSS 552
AT2G44745	MACS_peak_1565	3.2	TSSd 920	MACS_peak_1955	3.03	TSSd 623
AT2G44990	MACS_peak_1568	2.62	TSSd 988	MACS_peak_1960	3.36	TSSd 1191
AT2G45100	MACS_peak_1569	4.24	uTSS 1853	MACS_peak_1962	4.04	uTSS 1800
AT2G45110	MACS_peak_1569	4.24	TSSd 791	MACS_peak_1962	4.04	TSSd 738
AT2G45135	MACS_peak_1570	3.38	TSSd 21	MACS_peak_1963	3.39	TSSd 41
AT2G45140	MACS_peak_1570	3.38	uTSS 1961	MACS_peak_1963	3.39	uTSS 1941
AT2G45220	MACS_peak_1571	3.05	uTSS 423	MACS_peak_1964	3.23	TSSd 225
AT2G45350	MACS_peak_1572	4.44	uTSS 1914
AT2G45360	MACS_peak_1572	4.44	uTSS 20	MACS_peak_1965	6.14	TSSd 234
AT2G45400	MACS_peak_1573	3.29	TSSd 720	MACS_peak_1966	4.67	TSSd 649
AT2G45420	MACS_peak_1574	3.2	TSSd 994	MACS_peak_1968	3.19	uTSS 457
AT2G45430	MACS_peak_1575	2.63	TSSd 404	MACS_peak_1969	3.37	TSSd 378
AT2G45434	MACS_peak_1575	2.63	uTSS 1768	MACS_peak_1969	3.37	uTSS 1794
AT2G45650	MACS_peak_1576	2.87	TSSd 573	MACS_peak_1970	3.54	TSSd 553
AT2G45660	MACS_peak_1577	2.23	TSSd 1481	MACS_peak_1971	2.84	TSSd 1801
AT2G45760	MACS_peak_1578	2.65	TSSd 728	MACS_peak_1974	2.44	uTSS 1468
AT2G45770	MACS_peak_1579	2.92	uTSS 1942	MACS_peak_1974	2.44	uTSS 1926
AT2G45840	MACS_peak_1580	2.6	uTSS 234	MACS_peak_1976	2.63	TSSd 673
AT2G45970	MACS_peak_1581	2.91	uTSS 284	MACS_peak_1977	4.24	uTSS 169
AT2G46140	MACS_peak_1582	3.38	TSSd 737	MACS_peak_1978	2.88	TSSd 760
AT2G46150	MACS_peak_1582	3.38	uTSS 1588	MACS_peak_1978	2.88	uTSS 1565
AT2G46493	MACS_peak_1583	2.72	uTSS 1326	MACS_peak_1982	2.55	uTSS 1220
AT2G46494	MACS_peak_1583	2.72	TSSd 734	MACS_peak_1982	2.55	TSSd 840
AT2G46590	MACS_peak_1584	3.15	TSSd 1172	MACS_peak_1983	3.91	TSSd 1215
AT2G46600	MACS_peak_1584	3.15	uTSS 1807	MACS_peak_1983	3.91	uTSS 1764
AT2G46630	MACS_peak_1585	2.44	TSSd 609	MACS_peak_1984	3.36	TSSd 426
AT2G46640	MACS_peak_1586	3.17	TSSd 1456	MACS_peak_1985	4.16	TSSd 1377
AT2G46650	MACS_peak_1586	3.17	uTSS 1528	MACS_peak_1985	4.16	uTSS 1607
AT2G46720	MACS_peak_1588	2.76	TSSd 2151	MACS_peak_1987	4.59	TSSd 2111
AT2G46730	MACS_peak_1588	2.76	uTSS 1326	MACS_peak_1987	4.59	uTSS 1366
AT2G46740	MACS_peak_1589	2.19	uTSS 1139	MACS_peak_1988	2.47	uTSS 531
AT2G46750	MACS_peak_1589	2.19	TSSd 2364
AT2G46970	MACS_peak_1592	2.42	TSSd 881	MACS_peak_1991	4.24	TSSd 1070
AT2G46990	MACS_peak_1593	4.33	TSSd 112	MACS_peak_1992	5.65	uTSS 457
AT2G47030	MACS_peak_1594	2.92	TSSd 856
AT2G47115	MACS_peak_1595	3.05	uTSS 808	MACS_peak_1994	3.87	uTSS 856
AT2G47120	MACS_peak_1595	3.05	TSSd 509	MACS_peak_1994	3.87	TSSd 461
AT2G47260	MACS_peak_1597	3.41	TSSd 1332	MACS_peak_1997	3.86	TSSd 1347
AT2G47270	MACS_peak_1598	2.48	uTSS 530	MACS_peak_1998	3.95	uTSS 491
AT2G47280	MACS_peak_1599	3.45	TSSd 716	MACS_peak_1999	4.01	TSSd 755
AT2G47300	MACS_peak_1599	3.45	uTSS 980	MACS_peak_1999	4.01	uTSS 941
AT2G47430	MACS_peak_1600	2.63	TSSd 1173	MACS_peak_2000	3.17	TSSd 1007
AT2G47460	MACS_peak_1601	2.75	TSSd 2716	MACS_peak_2001	3.91	TSSd 2720
AT2G47520	MACS_peak_1602	2.74	uTSS 1904
AT2G47540	MACS_peak_1602	2.74	uTSS 386
AT2G47590	MACS_peak_1603	2.22	uTSS 931	MACS_peak_2004	1.95	uTSS 1013
AT2G47810	MACS_peak_1604	3.25	TSSd 593	MACS_peak_2006	4.01	uTSS 62
AT2G47880	MACS_peak_1606	3.31	uTSS 33	MACS_peak_2007	3.99	uTSS 42
AT2G47950	MACS_peak_1607	3	TSSd 253
AT2G47960	MACS_peak_1607	3	uTSS 1151
AT2G48130	MACS_peak_1608	3.56	uTSS 156	MACS_peak_2009	4.21	uTSS 351
AT2G48140	MACS_peak_1608	3.56	uTSS 259	MACS_peak_2009	4.21	uTSS 64
AT3G01015	MACS_peak_1609	2.65	uTSS 733	MACS_peak_2010	4.76	uTSS 750
AT3G01020	MACS_peak_1609	2.65	uTSS 211	MACS_peak_2010	4.76	uTSS 194
AT3G01030	MACS_peak_1609	2.65	uTSS 1764	MACS_peak_2010	4.76	uTSS 1747
AT3G01080	MACS_peak_1610	2.44	TSSd 969	MACS_peak_2011	3.35	TSSd 1420
AT3G01085	MACS_peak_1610	2.44	uTSS 1515	MACS_peak_2011	3.35	uTSS 1064
AT3G01190	MACS_peak_1611	3.39	TSSd 569	MACS_peak_2012	3.71	TSSd 647
AT3G01202	MACS_peak_1611	3.39	uTSS 1886	MACS_peak_2012	3.71	uTSS 1964
AT3G01260	MACS_peak_1612	2.68	uTSS 1241
AT3G01270	MACS_peak_1612	2.68	TSSd 1651
AT3G01331	MACS_peak_1613	3.33	uTSS 1788	MACS_peak_2014	3.41	uTSS 1732
AT3G01323	MACS_peak_1613	3.33	uTSS 282	MACS_peak_2014	3.41	uTSS 226
AT3G01420	MACS_peak_1614	2.84	TSSd 1669	MACS_peak_2016	2.9	TSSd 1462
AT3G01900	MACS_peak_1615	3.04	TSSd 707	MACS_peak_2022	4.18	TSSd 721
AT3G01940	MACS_peak_1616	3.12	uTSS 1079	MACS_peak_2023	3.29	uTSS 1012
AT3G01950	MACS_peak_1616	3.12	TSSd 156	MACS_peak_2023	3.29	TSSd 89
AT3G01961	MACS_peak_1616	3.12	uTSS 1048	MACS_peak_2023	3.29	uTSS 1115
AT3G02150	MACS_peak_1618	2.87	TSSd 1412	MACS_peak_2025	3.61	TSSd 1211
AT3G02160	MACS_peak_1618	2.87	uTSS 1601	MACS_peak_2025	3.61	uTSS 1802
AT3G02242	MACS_peak_1619	3	TSSd 399	MACS_peak_2026	3.36	TSSd 335
AT3G02310	MACS_peak_1620	2.95	TSSd 828	MACS_peak_2027	3.55	TSSd 592
AT3G02440	MACS_peak_1621	2.92	TSSd 961	MACS_peak_2028	3.04	TSSd 884
AT3G02493	MACS_peak_1622	2.94	uTSS 996	MACS_peak_2029	2.7	uTSS 1282
AT3G02620	MACS_peak_1623	3.57	TSSd 303	MACS_peak_2031	3.66	TSSd 302
AT3G02630	MACS_peak_1623	3.57	uTSS 1471	MACS_peak_2031	3.66	uTSS 1472
AT3G02660	MACS_peak_1624	3.79	uTSS 1777
AT3G02670	MACS_peak_1624	3.79	TSSd 504	MACS_peak_2032	4.05	uTSS 146
AT3G02940	MACS_peak_1625	2.51	uTSS 141	MACS_peak_2034	2.89	uTSS 34
AT3G02960	MACS_peak_1626	2.99	uTSS 1262	MACS_peak_2035	2.99	uTSS 1122
AT3G02970	MACS_peak_1626	2.99	TSSd 653	MACS_peak_2035	2.99	TSSd 793
AT3G03200	MACS_peak_1627	3.87	TSSd 1467	MACS_peak_2036	4.51	TSSd 1431
AT3G03220	MACS_peak_1628	2.12	uTSS 1371
AT3G03230	MACS_peak_1628	2.12	TSSd 591	MACS_peak_2037	3.37	uTSS 734
AT3G03240	MACS_peak_1629	2.99	TSSd 824	MACS_peak_2037	3.37	TSSd 1857
AT3G03250	MACS_peak_1630	3.4	uTSS 1713
AT3G03260	MACS_peak_1631	2.35	TSSd 1529	MACS_peak_2038	3.68	TSSd 2401
AT3G03272	MACS_peak_1632	2.89	uTSS 1071	MACS_peak_2039	3.59	uTSS 718
AT3G03280	MACS_peak_1632	2.89	TSSd 50	MACS_peak_2039	3.59	uTSS 303
AT3G03290	MACS_peak_1632	2.89	uTSS 1236	MACS_peak_2039	3.59	uTSS 1589
AT3G03405	MACS_peak_1633	4.19	uTSS 727	MACS_peak_2040	5.37	uTSS 683
AT3G03410	MACS_peak_1633	4.19	TSSd 197	MACS_peak_2040	5.37	TSSd 241
AT3G03420	MACS_peak_1633	4.19	uTSS 925	MACS_peak_2040	5.37	uTSS 969
AT3G03670	MACS_peak_1634	3.14	TSSd 704	MACS_peak_2046	2.91	TSSd 682
AT3G03720	MACS_peak_1635	2.54	uTSS 1120	MACS_peak_2047	2.92	uTSS 1864
AT3G03726	MACS_peak_1636	2.99	uTSS 1399	MACS_peak_2048	3.18	uTSS 1454
AT3G03730	MACS_peak_1636	2.99	TSSd 457	MACS_peak_2048	3.18	TSSd 402
AT3G03760	MACS_peak_1637	3.59	TSSd 568	MACS_peak_2049	4.6	TSSd 583
AT3G04060	MACS_peak_1638	3.19	TSSd 1261	MACS_peak_2050	3.87	TSSd 1426
AT3G04090	MACS_peak_1639	2.39	uTSS 1436	MACS_peak_2052	3.37	uTSS 1742
[truncated: 4,255 more rows]
