# Supplementary material for: KAKU4 regulates leaf senescence through modulation of H3K27me3 deposition in the Arabidopsis genome
Source: BMC Plant Biol. 2024 Mar 7;24:177. doi: 10.1186/s12870-024-04860-9 (PMC10919013; doi:10.1186/s12870-024-04860-9)
Supplement: Supplementary file 13 — Supplementary Material 13 [file 12870_2024_4860_MOESM13_ESM.xlsx]

## Sheet: sheet2
Supplementary Table 9 | Differential H3K27me3 related genes between the kaku4 mutant and WT.
Locus ID	Location	Chr	Peak_start	Peak_end	fold_enrichment	dist u/dist d TSS	Short name	Description
AT1G01450	TSSu1500-2000	chr1	166704	168280	2.99	uTSS 1974		Protein kinase superfamily protein; FUNCTIONS IN: protein serine/threonine/tyrosine kinase activity, kinase activity; INVOLVED IN: protein amino acid phosphorylation; LOCATED IN: cellular_component unknown; EXPRESSED IN: pollen tube; CONTAINS InterPro DOMAIN/s: Protein kinase, catalytic domain (InterPro:IPR000719), Serine/threonine-protein kinase domain (InterPro:IPR002290), Tyrosine-protein kina…
AT1G01453	genebody	chr1	166704	168280	2.99	TSSd 351		unknown protein; FUNCTIONS IN: molecular_function unknown; INVOLVED IN: biological_process unknown; LOCATED IN: cellular_component unknown; BEST Arabidopsis thaliana protein match is: unknown protein (TAIR:AT4G01110.1); Has 30201 Blast hits to 17322 proteins in 780 species: Archae - 12; Bacteria - 1396; Metazoa - 17338; Fungi - 3422; Plants - 5037; Viruses - 0; Other Eukaryotes - 2996 (source: NC…
AT1G01460	TSSu1000-1500	chr1	166704	168280	2.99	uTSS 1231	ATPIPK11, PIPK11	Type I phosphatidylinositol-4-phosphate 5-kinase, subfamily A.
AT1G02440	TSSu500-1000	chr1	497724	498769	3.21	uTSS 767	ADP-RIBOSYLATION FACTOR D1A, ARFD1A, ATARFD1A	A member of ARF GTPase family. A thaliana has 21 members of this family, known to be essential for vesicle coating and uncoating and functions in GTP-binding. Gene encoding ADP-ribosylation factor and similar to other ARFs and ARF-like proteins.
AT1G02450	genebody	chr1	497724	498769	3.21	TSSd 270	NIM1-INTERACTING 1, NIMIN-1, NIMIN1	NIMIN1 modulates PR gene expression according the following model: NPR1 forms a ternary complex with NIMIN1 and TGA factors upon SAR induction that binds to a positive regulatory cis-element of the PR-1 promoter, termed LS7. This leads to PR-1 gene induction. NIMIN1 decreases transcriptional activation, possibly through its EAR motif, which results in fine-tuning of PR-1 gene expression.
AT1G02540	TSSu1000-1500	chr1	536315	537478	3.26	uTSS 1197		unknown protein; Has 3327 Blast hits to 2216 proteins in 265 species: Archae - 18; Bacteria - 202; Metazoa - 802; Fungi - 283; Plants - 84; Viruses - 187; Other Eukaryotes - 1751 (source: NCBI BLink).
AT1G02550	genebody	chr1	536315	537478	3.26	TSSd 414		Plant invertase/pectin methylesterase inhibitor superfamily protein; FUNCTIONS IN: enzyme inhibitor activity, pectinesterase inhibitor activity, pectinesterase activity; INVOLVED IN: biological_process unknown; LOCATED IN: endomembrane system; CONTAINS InterPro DOMAIN/s: Pectinesterase inhibitor (InterPro:IPR006501); BEST Arabidopsis thaliana protein match is: Plant invertase/pectin methylesteras…
AT1G02560	TSSu500-1000	chr1	536315	537478	3.26	uTSS 963	CLPP5, NCLPP1, NCLPP5, NUCLEAR CLPP 5, NUCLEAR ENCODED CLP PROTEASE 5, NUCLEAR-ENCODED CLPP 1	One of several nuclear-encoded ClpPs (caseinolytic protease). Contains a highly conserved catalytic triad of Ser-type proteases (Ser-His-Asp). The name reflects nomenclature described in Adam et. al (2001).
AT1G02980	TSSu0-500	chr1	677089	678597	2.78	uTSS 26	ATCUL2, CUL2, CULLIN 2	encodes an Arabidopsis cullin
AT1G04500	genebody	chr1	1221567	1224737	2.1	TSSd 1215		CCT motif family protein; CONTAINS InterPro DOMAIN/s: CCT domain (InterPro:IPR010402); BEST Arabidopsis thaliana protein match is: CCT motif family protein (TAIR:AT2G33350.2); Has 1789 Blast hits to 1789 proteins in 111 species: Archae - 0; Bacteria - 6; Metazoa - 2; Fungi - 2; Plants - 1654; Viruses - 0; Other Eukaryotes - 125 (source: NCBI BLink).
AT1G04501	TSSu1000-1500	chr1	1221567	1224737	2.1	uTSS 1400		unknown protein; Has 30201 Blast hits to 17322 proteins in 780 species: Archae - 12; Bacteria - 1396; Metazoa - 17338; Fungi - 3422; Plants - 5037; Viruses - 0; Other Eukaryotes - 2996 (source: NCBI BLink).
AT1G04540	genebody	chr1	1237090	1239156	2.08	TSSd 867		Calcium-dependent lipid-binding (CaLB domain) family protein; INVOLVED IN: biological_process unknown; LOCATED IN: membrane; EXPRESSED IN: 10 plant structures; EXPRESSED DURING: L mature pollen stage, M germinated pollen stage, 4 anthesis, C globular stage, petal differentiation and expansion stage; CONTAINS InterPro DOMAIN/s: C2 calcium/lipid-binding domain, CaLB (InterPro:IPR008973), C2 calcium…
AT1G05250	genebody	chr1	1525638	1527283	1.96	TSSd 774	ATPRX1, PEROXIDASE 2, PRX2	Encodes a cationic cell-wall-bound peroxidase homolog that is involved in the lignification of cell walls.
AT1G06590	TSSu1000-1500	chr1	2025269	2026312	2.61	uTSS 1128		unknown protein; Has 380 Blast hits to 268 proteins in 109 species: Archae - 0; Bacteria - 0; Metazoa - 245; Fungi - 73; Plants - 49; Viruses - 0; Other Eukaryotes - 13 (source: NCBI BLink).
AT1G06620	genebody	chr1	2025269	2026312	2.61	TSSd 190		encodes a protein whose sequence is similar to a 2-oxoglutarate-dependent dioxygenase
AT1G06630	TSSu1500-2000	chr1	2025269	2026312	2.61	uTSS 1948		F-box/RNI-like superfamily protein; CONTAINS InterPro DOMAIN/s: F-box domain, cyclin-like (InterPro:IPR001810), F-box domain, Skp2-like (InterPro:IPR022364); BEST Arabidopsis thaliana protein match is: F-box family protein (TAIR:AT3G60040.1); Has 1823 Blast hits to 1784 proteins in 27 species: Archae - 2; Bacteria - 0; Metazoa - 0; Fungi - 0; Plants - 1819; Viruses - 0; Other Eukaryotes - 2 (sour…
AT1G06980	genebody	chr1	2142882	2144234	3.46	TSSd 264		unknown protein; FUNCTIONS IN: molecular_function unknown; INVOLVED IN: biological_process unknown; LOCATED IN: endomembrane system; EXPRESSED IN: sepal, male gametophyte, carpel; EXPRESSED DURING: 4 anthesis; BEST Arabidopsis thaliana protein match is: unknown protein (TAIR:AT2G30230.1); Has 159 Blast hits to 159 proteins in 13 species: Archae - 0; Bacteria - 0; Metazoa - 0; Fungi - 0; Plants - …
AT1G07090	genebody	chr1	2172768	2175165	3.65	TSSd 928	LIGHT SENSITIVE HYPOCOTYLS 6, LSH6	LIGHT SENSITIVE HYPOCOTYLS 6 (LSH6); CONTAINS InterPro DOMAIN/s: Protein of unknown function DUF640 (InterPro:IPR006936); BEST Arabidopsis thaliana protein match is: Protein of unknown function (DUF640) (TAIR:AT5G58500.1); Has 311 Blast hits to 311 proteins in 18 species: Archae - 0; Bacteria - 0; Metazoa - 14; Fungi - 0; Plants - 297; Viruses - 0; Other Eukaryotes - 0 (source: NCBI BLink).
AT1G07430	genebody	chr1	2281015	2283083	2.88	TSSd 780	AIP1, AKT1 INTERACTING PROTEIN PHOSPHATASE 1, ATAIP1, HAI2, HIGHLY ABA-INDUCED PP2C GENE 2, HON, HONSU (KOREAN FOR ABNORMAL DROWSINESS)	Encodes a member of the group A protein phosphatase 2C (PP2C) family that is responsible for negatively regulating seed dormancy.
AT1G08660	TSSu1000-1500	chr1	2759988	2762258	2.27	uTSS 1328	MALE GAMETOPHYTE DEFECTIVE 2, MGP2	Encodes a sialyltransferase-like protein that is localized to the Golgi apparatus and is involved in pollen tube growth and pollen germination.
AT1G08670	genebody	chr1	2759988	2762258	2.27	TSSd 451		ENTH/VHS family protein; CONTAINS InterPro DOMAIN/s: Epsin, N-terminal (InterPro:IPR001026), Epsin-like, N-terminal (InterPro:IPR013809), ENTH/VHS (InterPro:IPR008942); BEST Arabidopsis thaliana protein match is: ENTH/VHS family protein (TAIR:AT3G46540.1); Has 902 Blast hits to 902 proteins in 167 species: Archae - 0; Bacteria - 0; Metazoa - 537; Fungi - 217; Plants - 109; Viruses - 0; Other Euka…
AT1G08680	TSSu1000-1500	chr1	2759988	2762258	2.27	uTSS 1461	AGD14, ARF GAP-LIKE ZINC FINGER-CONTAINING PROTEIN ZIGA4, ARF-GAP DOMAIN 14, ZIGA4	A member of ARF GAP domain (AGD), A thaliana has 15 members, grouped into four classes. AGD14 belongs to the class 4, together with AGD15.
AT1G09090	genebody	chr1	2932349	2935560	2.69	TSSd 1216	ATRBOHB, ATRBOHB-BETA, RBOHB, RESPIRATORY BURST OXIDASE HOMOLOG B	NADPH-oxidase AtrbohB plays a role in seed after-ripening. Major producer of superoxide in germinating seeds. AtrbohB pre-mRNA is alternatively spliced in seeds in a hormonally and developmentally regulated manner. ABA caused accumulation of AtrbohB-?mRNA and prevented prevented AtrbohB-a mRNA expression in fresh seeds.
AT1G10620	genebody	chr1	3509412	3511862	2.13	TSSd 1339	ATPERK11, PERK11, PROLINE-RICH EXTENSIN-LIKE RECEPTOR KINASE 11	Encodes a member of the proline-rich extensin-like receptor kinase (PERK) family. This family consists of 15 predicted receptor kinases (PMID: 15653807).
AT1G11240	TSSu500-1000	chr1	3768325	3770052	2.69	uTSS 894		CONTAINS InterPro DOMAIN/s: Nucleolar protein 12 (InterPro:IPR019186); Has 2484 Blast hits to 1934 proteins in 262 species: Archae - 0; Bacteria - 90; Metazoa - 921; Fungi - 378; Plants - 144; Viruses - 18; Other Eukaryotes - 933 (source: NCBI BLink).
AT1G11250	genebody	chr1	3768325	3770052	2.69	TSSd 465	ATSYP125, SYNTAXIN OF PLANTS 125, SYP125	member of SYP12 Gene Family
AT1G11510	TSSu0-500	chr1	3871780	3874039	2.98	uTSS 73		DNA-binding storekeeper protein-related transcriptional regulator; CONTAINS InterPro DOMAIN/s: Protein of unknown function DUF573 (InterPro:IPR007592); BEST Arabidopsis thaliana protein match is: DNA-binding storekeeper protein-related transcriptional regulator (TAIR:AT1G61730.1); Has 6244 Blast hits to 2746 proteins in 297 species: Archae - 0; Bacteria - 3717; Metazoa - 876; Fungi - 377; Plants …
AT1G11520	TSSu0-500	chr1	3871780	3874039	2.98	uTSS 119		pliceosome associated protein-related; FUNCTIONS IN: molecular_function unknown; INVOLVED IN: biological_process unknown; LOCATED IN: chloroplast; EXPRESSED IN: male gametophyte, pollen tube; EXPRESSED DURING: L mature pollen stage, M germinated pollen stage; BEST Arabidopsis thaliana protein match is: proline-rich spliceosome-associated (PSP) family protein (TAIR:AT4G21660.2); Has 139 Blast hits…
AT1G11530	TSSu1500-2000	chr1	3871780	3874039	2.98	uTSS 1527	ATCXXS1, C-TERMINAL CYSTEINE RESIDUE IS CHANGED TO A SERINE 1, CXXS1	Encodes a monocysteinic thioredoxin, thioredoxin in which the second cysteine of the redox site is replaced by a serine, with low disulfide reductase but efficient disulfide isomerase activity.
AT1G11670	genebody	chr1	3929960	3932314	2.43	TSSd 440		MATE efflux family protein; FUNCTIONS IN: antiporter activity, drug transmembrane transporter activity, transporter activity; INVOLVED IN: drug transmembrane transport, N-terminal protein myristoylation, transmembrane transport; LOCATED IN: membrane; EXPRESSED IN: 22 plant structures; EXPRESSED DURING: 13 growth stages; CONTAINS InterPro DOMAIN/s: Multi antimicrobial extrusion protein MatE (Inter…
AT1G11740	genebody	chr1	3964490	3967189	2.59	TSSd 985		ankyrin repeat family protein; CONTAINS InterPro DOMAIN/s: Ankyrin repeat-containing domain (InterPro:IPR020683), Protein of unknown function DUF3424 (InterPro:IPR021832), Ankyrin repeat (InterPro:IPR002110); BEST Arabidopsis thaliana protein match is: Ankyrin repeat family protein (TAIR:AT1G62050.1); Has 1132 Blast hits to 1026 proteins in 130 species: Archae - 4; Bacteria - 26; Metazoa - 550; F…
AT1G11750	TSSu1500-2000	chr1	3964490	3967189	2.59	uTSS 1636	CLP PROTEASE PROTEOLYTIC SUBUNIT 6, CLPP6, NCLPP1, NCLPP6, NUCLEAR-ENCODED CLPP 1	One of several nuclear-encoded ClpPs (caseinolytic protease). Contains a highly conserved catalytic triad of Ser-type proteases (Ser-His-Asp). The name reflects nomenclature described in Adam et. al (2001).
AT1G12110	genebody	chr1	4103924	4107081	3.21	TSSd 270	ARABIDOPSIS THALIANA NITRATE TRANSPORTER 1, ATNPF6.3, ATNRT1, B-1, CHL1, CHL1-1, CHLORINA 1, NITRATE TRANSPORTER 1, NITRATE TRANSPORTER 1.1, NPF6.3, NRT1, NRT1.1, NRT1/ PTR FAMILY 6.3	Encodes NRT1.1 (CHL1), a dual-affinity nitrate transporter. The protein is expressed in guard cells and function in stomatal opening. Mutants have less transpiration and are more tolerant to drought. Expressed in lateral roots. Involved in nitrate signaling which enables the plant root system to detect and exploit nitrate-rich soil patches. Comparing to the wild type, the mutant displays a strong…
AT1G12950	genebody	chr1	4419421	4423557	2.17	TSSd 1719	ROOT HAIR SPECIFIC 2, RSH2	root hair specific 2 (RSH2); FUNCTIONS IN: antiporter activity, drug transmembrane transporter activity, transporter activity; INVOLVED IN: drug transmembrane transport, transmembrane transport; LOCATED IN: membrane; EXPRESSED IN: sperm cell, root hair, root; CONTAINS InterPro DOMAIN/s: Multi antimicrobial extrusion protein MatE (InterPro:IPR002528); BEST Arabidopsis thaliana protein match is: MA…
AT1G14240	genebody	chr1	4864787	4868227	2.3	TSSd 1605		GDA1/CD39 nucleoside phosphatase family protein; FUNCTIONS IN: hydrolase activity; INVOLVED IN: biological_process unknown; LOCATED IN: cellular_component unknown; EXPRESSED IN: 20 plant structures; EXPRESSED DURING: 11 growth stages; CONTAINS InterPro DOMAIN/s: Nucleoside phosphatase GDA1/CD39 (InterPro:IPR000407); BEST Arabidopsis thaliana protein match is: GDA1/CD39 nucleoside phosphatase fami…
AT1G14250	TSSu1500-2000	chr1	4864787	4868227	2.3	uTSS 1945		GDA1/CD39 nucleoside phosphatase family protein; FUNCTIONS IN: hydrolase activity; INVOLVED IN: biological_process unknown; LOCATED IN: vacuole; EXPRESSED IN: male gametophyte, cultured cell, pollen tube; EXPRESSED DURING: L mature pollen stage, M germinated pollen stage; CONTAINS InterPro DOMAIN/s: Nucleoside phosphatase GDA1/CD39 (InterPro:IPR000407); BEST Arabidopsis thaliana protein match is:…
AT1G14440	genebody	chr1	4938886	4940055	1.96	TSSd 1433	ATHB31, FLORAL TRANSITION AT THE MERISTEM2, FTM2, HB31, HOMEOBOX PROTEIN 31, ZHD4, ZINC FINGER HOMEODOMAIN 4	homeobox protein 31 (HB31); FUNCTIONS IN: DNA binding, sequence-specific DNA binding transcription factor activity; INVOLVED IN: regulation of transcription; LOCATED IN: cellular_component unknown; EXPRESSED IN: 17 plant structures; EXPRESSED DURING: 11 growth stages; CONTAINS InterPro DOMAIN/s: Homeobox domain, ZF-HD class (InterPro:IPR006455), ZF-HD homeobox protein, Cys/His-rich dimerisation d…
AT1G14590	TSSu1500-2000	chr1	5000890	5003786	2.57	uTSS 1694		Nucleotide-diphospho-sugar transferase family protein; CONTAINS InterPro DOMAIN/s: Nucleotide-diphospho-sugar transferase, predicted (InterPro:IPR005069); BEST Arabidopsis thaliana protein match is: Nucleotide-diphospho-sugar transferase family protein (TAIR:AT2G02061.1); Has 314 Blast hits to 308 proteins in 24 species: Archae - 0; Bacteria - 0; Metazoa - 0; Fungi - 0; Plants - 294; Viruses - 0;…
AT1G14600	genebody	chr1	5000890	5003786	2.57	TSSd 1033		Homeodomain-like superfamily protein; CONTAINS InterPro DOMAIN/s: Myb, DNA-binding (InterPro:IPR014778), Homeodomain-like (InterPro:IPR009057), Homeodomain-related (InterPro:IPR012287), HTH transcriptional regulator, Myb-type, DNA-binding (InterPro:IPR017930), Myb-like DNA-binding domain, SHAQKYF class (InterPro:IPR006447); BEST Arabidopsis thaliana protein match is: Homeodomain-like superfamily …
AT1G14860	genebody	chr1	5124619	5126275	2.07	TSSd 705	ATNUDT18, NUDIX HYDROLASE HOMOLOG 18, NUDT18	nudix hydrolase homolog 18 (NUDT18); FUNCTIONS IN: hydrolase activity; INVOLVED IN: biological_process unknown; CONTAINS InterPro DOMAIN/s: NUDIX hydrolase domain-like (InterPro:IPR015797), NUDIX hydrolase, conserved site (InterPro:IPR020084), NUDIX hydrolase domain (InterPro:IPR000086); BEST Arabidopsis thaliana protein match is: nudix hydrolase homolog 17 (TAIR:AT2G01670.1); Has 1011 Blast hits…
AT1G14880	TSSu0-500	chr1	5132276	5135401	2.8	uTSS 122	ATPCR1, PCR1, PLANT CADMIUM RESISTANCE 1	PLANT CADMIUM RESISTANCE 1 (PCR1); FUNCTIONS IN: molecular_function unknown; INVOLVED IN: biological_process unknown; LOCATED IN: vacuole; CONTAINS InterPro DOMAIN/s: Protein of unknown function Cys-rich (InterPro:IPR006461); BEST Arabidopsis thaliana protein match is: PLANT CADMIUM RESISTANCE 2 (TAIR:AT1G14870.1); Has 778 Blast hits to 777 proteins in 111 species: Archae - 0; Bacteria - 0; Metaz…
AT1G16530	genebody	chr1	5651070	5654460	2.71	TSSd 119	ASL9, ASYMMETRIC LEAVES 2-LIKE 9, LBD3, LOB DOMAIN-CONTAINING PROTEIN 3	ASYMMETRIC LEAVES 2-like 9 (ASL9); CONTAINS InterPro DOMAIN/s: Lateral organ boundaries, LOB (InterPro:IPR004883); BEST Arabidopsis thaliana protein match is: Lateral organ boundaries (LOB) domain family protein (TAIR:AT2G30130.1); Has 986 Blast hits to 981 proteins in 24 species: Archae - 0; Bacteria - 0; Metazoa - 0; Fungi - 0; Plants - 986; Viruses - 0; Other Eukaryotes - 0 (source: NCBI BLink…
AT1G17710	genebody	chr1	6089200	6092341	2.19	TSSd 1248	ARABIDOPSIS THALIANA PHOSPHOETHANOLAMINE/PHOSPHOCHOLINE PHOSPHATASE 1, ATPEPC1, PEPC1, PHOSPHOETHANOLAMINE/PHOSPHOCHOLINE PHOSPHATASE 1	Encodes a phosphoethanolamine/phosphocholine phosphatase. It is likely to be involved in the liberation of inorganic phosphate from intracellular sources. Expression is upregulated in the shoot of cax1/cax3 mutant.
AT1G18190	TSSu1000-1500	chr1	6261757	6263485	3	uTSS 1163	GC2, GOLGIN CANDIDATE 2	This gene is predicted to encode a protein that functions as a Golgi apparatus structural component known as a golgin in mammals and yeast. A fluorescently-tagged version of GC2 co-localizes with Golgi markers, and this localization appears to be replicated using the C-terminal (508鈥?68 aa) portion of the protein.
AT1G18191	TSSu0-500	chr1	6261757	6263485	3	uTSS 290		Pseudogene of AT1G18200; AtRABA6b (Arabidopsis Rab GTPase homolog A6b); GTP binding
AT1G18200	genebody	chr1	6263896	6266972	2.35	TSSd 1504	ATRABA6B, RAB GTPASE HOMOLOG A6B, RABA6B	RAB GTPase homolog A6B (RABA6b); FUNCTIONS IN: GTP binding, GTPase activity; INVOLVED IN: intracellular protein transport, signal transduction, nucleocytoplasmic transport, protein transport, small GTPase mediated signal transduction; LOCATED IN: intracellular; CONTAINS InterPro DOMAIN/s: Ran GTPase (InterPro:IPR002041), Ras (InterPro:IPR013753), Ras small GTPase, Ras type (InterPro:IPR003577), R…
AT1G18520	genebody	chr1	6374950	6376348	2.48	TSSd 717	TET11, TETRASPANIN11	Member of TETRASPANIN family
AT1G18530	TSSu1000-1500	chr1	6374950	6376348	2.48	uTSS 1134		EF hand calcium-binding protein family; FUNCTIONS IN: calcium ion binding; INVOLVED IN: biological_process unknown; LOCATED IN: cellular_component unknown; EXPRESSED IN: male gametophyte, flower, pollen tube; EXPRESSED DURING: L mature pollen stage, M germinated pollen stage, 4 anthesis; CONTAINS InterPro DOMAIN/s: EF-Hand 1, calcium-binding site (InterPro:IPR018247), EF-HAND 2 (InterPro:IPR01824…
AT1G19030	genebody	chr1	6571755	6573278	2.21	TSSd 1333		similar to unknown protein [Arabidopsis thaliana] (TAIR:AT5G13655.1); similar to putative AP endonuclease/reverse transcriptase [Brassica napus] (GB:AAM82604.1); contains domain NON-LTR RETROELEMENT REVERSE TRANSCRIPTASE RELATED (PTHR19446:SF34); contains domain REVERSE TRANSCRIPTASES (PTHR19446)
AT1G19660	TSSu1500-2000	chr1	6803625	6805356	2.66	uTSS 1838	ATBBD2, BBD2, BIFUNCTIONAL NUCLEASE IN BASAL DEFENSE RESPONSE 2	Wound-responsive family protein; FUNCTIONS IN: DNA binding, nuclease activity; INVOLVED IN: response to wounding, nucleotide-excision repair; EXPRESSED IN: ovule; CONTAINS InterPro DOMAIN/s: Protein of unknown function DUF151 (InterPro:IPR003729), UvrB/UvrC protein (InterPro:IPR001943); BEST Arabidopsis thaliana protein match is: bifunctional nuclease in basal defense response 1 (TAIR:AT1G75380.3…
AT1G19670	genebody	chr1	6803625	6805356	2.66	TSSd 554	ATCLH1, ATHCOR1, CHLOROPHYLLASE 1, CLH1, CORI1, CORONATINE-INDUCED PROTEIN 1	Chlorophyllase is the first enzyme involved in chlorophyll degradation. It catalyzes the hydrolysis of the ester bond to yield chlorophyllide and phytol. AtCLH1 lacks a typical signal sequence for the chloroplast. Its expression is induced rapidly by methyljasmonate, a known promoter of senescence and chlorophyll degradation.
AT1G19680	TSSu500-1000	chr1	6803625	6805356	2.66	uTSS 966		RING/U-box superfamily protein; FUNCTIONS IN: zinc ion binding; INVOLVED IN: N-terminal protein myristoylation; EXPRESSED IN: 24 plant structures; EXPRESSED DURING: 15 growth stages; CONTAINS InterPro DOMAIN/s: Zinc finger, RING-type (InterPro:IPR001841); BEST Arabidopsis thaliana protein match is: RING/U-box superfamily protein (TAIR:AT1G75400.1); Has 470 Blast hits to 325 proteins in 82 species…
AT1G19960	genebody	chr1	6927646	6928699	2.83	TSSd 134		BEST Arabidopsis thaliana protein match is: transmembrane receptors (TAIR:AT2G32140.1); Has 41 Blast hits to 41 proteins in 17 species: Archae - 0; Bacteria - 2; Metazoa - 23; Fungi - 0; Plants - 11; Viruses - 0; Other Eukaryotes - 5 (source: NCBI BLink).
AT1G20130	genebody	chr1	6977579	6982584	2.18	TSSd 2329		GDSL-like Lipase/Acylhydrolase superfamily protein; FUNCTIONS IN: structural constituent of cell wall, lipase activity, hydrolase activity, acting on ester bonds; INVOLVED IN: lipid metabolic process; CONTAINS InterPro DOMAIN/s: Pistil-specific extensin-like protein (InterPro:IPR003882), Lipase, GDSL, active site (InterPro:IPR008265), Lipase, GDSL (InterPro:IPR001087); BEST Arabidopsis thaliana p…
AT1G20132	TSSu1000-1500	chr1	6977579	6982584	2.18	uTSS 1182		GDSL-like Lipase/Acylhydrolase superfamily protein; FUNCTIONS IN: hydrolase activity, acting on ester bonds, lipase activity; INVOLVED IN: lipid metabolic process; LOCATED IN: endomembrane system; CONTAINS InterPro DOMAIN/s: Lipase, GDSL, active site (InterPro:IPR008265), Lipase, GDSL (InterPro:IPR001087); BEST Arabidopsis thaliana protein match is: GDSL-like Lipase/Acylhydrolase superfamily prot…
AT1G20500	genebody	chr1	7101532	7103125	2.22	TSSd 587		AMP-dependent synthetase and ligase family protein; FUNCTIONS IN: 4-coumarate-CoA ligase activity; INVOLVED IN: phenylpropanoid metabolic process, metabolic process; CONTAINS InterPro DOMAIN/s: AMP-binding, conserved site (InterPro:IPR020845), AMP-dependent synthetase/ligase (InterPro:IPR000873); BEST Arabidopsis thaliana protein match is: AMP-dependent synthetase and ligase family protein (TAIR:…
AT1G21050	genebody	chr1	7366663	7367824	2.9	TSSd 469		Protein of unknown function, DUF617; CONTAINS InterPro DOMAIN/s: Protein of unknown function DUF617, plant (InterPro:IPR006460); BEST Arabidopsis thaliana protein match is: Protein of unknown function, DUF617 (TAIR:AT1G76610.1); Has 257 Blast hits to 256 proteins in 14 species: Archae - 0; Bacteria - 0; Metazoa - 0; Fungi - 0; Plants - 257; Viruses - 0; Other Eukaryotes - 0 (source: NCBI BLink).
AT1G21120	genebody	chr1	7394950	7397026	2.08	TSSd 786	IGMT2, INDOLE GLUCOSINOLATE O-METHYLTRANSFERASE 2	O-methyltransferase family protein; FUNCTIONS IN: methyltransferase activity, O-methyltransferase activity, protein dimerization activity; LOCATED IN: cytosol; EXPRESSED IN: 9 plant structures; EXPRESSED DURING: LP.04 four leaves visible, LP.10 ten leaves visible, LP.08 eight leaves visible; CONTAINS InterPro DOMAIN/s: Winged helix-turn-helix transcription repressor DNA-binding (InterPro:IPR01199…
AT1G21327	TSSu1500-2000	chr1	7471655	7475883	1.97	uTSS 1558		unknown protein; Has 30201 Blast hits to 17322 proteins in 780 species: Archae - 12; Bacteria - 1396; Metazoa - 17338; Fungi - 3422; Plants - 5037; Viruses - 0; Other Eukaryotes - 2996 (source: NCBI BLink).
AT1G21330	TSSu500-1000	chr1	7471655	7475883	1.97	uTSS 934		similar to unknown protein [Arabidopsis thaliana] (TAIR:AT2G40680.1); similar to hypothetical protein 23.t00046 [Brassica oleracea] (GB:ABD65629.1); contains domain NON-LTR RETROELEMENT REVERSE TRANSCRIPTASE RELATED (PTHR19446:SF34); contains domain REVERSE TRANSCRIPTASES (PTHR19446)
AT1G21560	TSSu1500-2000	chr1	7551387	7554191	2.35	uTSS 1995		unknown protein; FUNCTIONS IN: molecular_function unknown; INVOLVED IN: biological_process unknown; LOCATED IN: cellular_component unknown; EXPRESSED IN: 22 plant structures; EXPRESSED DURING: 13 growth stages; BEST Arabidopsis thaliana protein match is: unknown protein (TAIR:AT4G01170.1).
AT1G21940	genebody	chr1	7716072	7717605	2.96	TSSd 137		unknown protein; FUNCTIONS IN: molecular_function unknown; INVOLVED IN: biological_process unknown; LOCATED IN: endomembrane system; BEST Arabidopsis thaliana protein match is: unknown protein (TAIR:AT1G21950.1); Has 19 Blast hits to 12 proteins in 2 species: Archae - 0; Bacteria - 0; Metazoa - 0; Fungi - 0; Plants - 19; Viruses - 0; Other Eukaryotes - 0 (source: NCBI BLink).
AT1G21945	TSSu500-1000	chr1	7716072	7717605	2.96	uTSS 987		copia-like retrotransposon family, has a 1.7e-243 P-value blast match to gb|AAO73529.1| gag-pol polyprotein (Glycine max) (SIRE1) (Ty1_Copia-family)
AT1G21950	TSSu1500-2000	chr1	7724317	7726897	2.33	uTSS 1652		unknown protein; BEST Arabidopsis thaliana protein match is: unknown protein (TAIR:AT1G21940.1); Has 10 Blast hits to 10 proteins in 2 species: Archae - 0; Bacteria - 0; Metazoa - 0; Fungi - 0; Plants - 10; Viruses - 0; Other Eukaryotes - 0 (source: NCBI BLink).
AT1G21960	TSSu0-500	chr1	7724317	7726897	2.33	uTSS 365		RING/U-box superfamily protein; FUNCTIONS IN: zinc ion binding; CONTAINS InterPro DOMAIN/s: Zinc finger, RING-type (InterPro:IPR001841), Zinc finger, C3HC4 RING-type (InterPro:IPR018957); BEST Arabidopsis thaliana protein match is: Zinc finger, C3HC4 type (RING finger) family protein (TAIR:AT1G18760.1); Has 8070 Blast hits to 8054 proteins in 255 species: Archae - 0; Bacteria - 0; Metazoa - 2404;…
AT1G22110	TSSu0-500	chr1	7801406	7804006	3.12	uTSS 143		structural constituent of ribosome; FUNCTIONS IN: structural constituent of ribosome; INVOLVED IN: translation; LOCATED IN: ribosome, intracellular, chloroplast; EXPRESSED IN: 7 plant structures; EXPRESSED DURING: L mature pollen stage, M germinated pollen stage, 4 anthesis, petal differentiation and expansion stage; CONTAINS InterPro DOMAIN/s: Protein of unknown function DUF3049 (InterPro:IPR021…
AT1G22220	genebody	chr1	7846411	7847820	2.94	TSSd 514	AUF2, AUXIN UP-REGULATED F-BOX PROTEIN 2	F-box family protein; CONTAINS InterPro DOMAIN/s: F-box domain, cyclin-like (InterPro:IPR001810); BEST Arabidopsis thaliana protein match is: F-box family protein (TAIR:AT1G78100.1); Has 155 Blast hits to 154 proteins in 12 species: Archae - 0; Bacteria - 0; Metazoa - 0; Fungi - 0; Plants - 155; Viruses - 0; Other Eukaryotes - 0 (source: NCBI BLink).
AT1G22350	TSSu1000-1500	chr1	7894867	7896343	2.39	uTSS 1106		pseudogene, putative UDP-glucose glucosyltransferase, similar to UDP-glucose glucosyltransferase GI:3928543 from (Arabidopsis thaliana); blastp match of 56% identity and 2.1e-151 P-value to GP|19911203|dbj|BAB86928.1||AB070753 glucosyltransferase-10 {Vigna angularis}
AT1G22360	genebody	chr1	7894867	7896343	2.39	TSSd 1987	ATUGT85A2, UDP-GLUCOSYL TRANSFERASE 85A2, UGT85A2	UDP-glucosyl transferase 85A2 (UGT85A2); FUNCTIONS IN: UDP-glycosyltransferase activity, transferase activity, transferring glycosyl groups, glucuronosyltransferase activity; INVOLVED IN: metabolic process; LOCATED IN: cellular_component unknown; EXPRESSED IN: 21 plant structures; EXPRESSED DURING: 11 growth stages; CONTAINS InterPro DOMAIN/s: UDP-glucuronosyl/UDP-glucosyltransferase (InterPro:IP…
AT1G22370	TSSu1500-2000	chr1	7900387	7902737	3.11	uTSS 1682	ATUGT85A5, UDP-GLUCOSYL TRANSFERASE 85A5, UGT85A5	UDP-glucosyl transferase 85A5 (UGT85A5); FUNCTIONS IN: transferase activity, transferring glycosyl groups, glucuronosyltransferase activity; INVOLVED IN: metabolic process; EXPRESSED IN: 15 plant structures; EXPRESSED DURING: 9 growth stages; CONTAINS InterPro DOMAIN/s: UDP-glucuronosyl/UDP-glucosyltransferase (InterPro:IPR002213); BEST Arabidopsis thaliana protein match is: UDP-glucosyl transfer…
AT1G22380	genebody	chr1	7900387	7902737	3.11	TSSd 771	ATUGT85A3, UDP-GLUCOSYL TRANSFERASE 85A3, UGT85A3	Encodes a putative UDP-glucosyl transferase. At1g22380 was initially identified as encoding the protein AAF87154, which has been classified as a bHLH protein (AtbHLH152). Subsequently it has been found that the AAF87154 protein appears to be encoded by the AT1G23970 genomic locus.
AT1G22600	genebody	chr1	7988013	7989741	2.69	TSSd 341		Late embryogenesis abundant protein (LEA) family protein; FUNCTIONS IN: molecular_function unknown; INVOLVED IN: biological_process unknown; LOCATED IN: endomembrane system; EXPRESSED IN: stem, embryo, sperm cell, hypocotyl, flower; EXPRESSED DURING: petal differentiation and expansion stage, D bilateral stage; BEST Arabidopsis thaliana protein match is: late embryogenesis abundant domain-contain…
AT1G22680	genebody	chr1	8024844	8026360	2.96	TSSd 755		unknown protein; FUNCTIONS IN: molecular_function unknown; INVOLVED IN: biological_process unknown; LOCATED IN: chloroplast; CONTAINS InterPro DOMAIN/s: Protein of unknown function DUF688 (InterPro:IPR007789); BEST Arabidopsis thaliana protein match is: unknown protein (TAIR:AT1G71970.1); Has 44 Blast hits to 44 proteins in 8 species: Archae - 0; Bacteria - 0; Metazoa - 0; Fungi - 0; Plants - 44;…
AT1G22690	TSSu1500-2000	chr1	8024844	8026360	2.96	uTSS 1692		Gibberellin-regulated family protein; FUNCTIONS IN: molecular_function unknown; INVOLVED IN: response to gibberellin stimulus; LOCATED IN: endomembrane system; EXPRESSED IN: 18 plant structures; EXPRESSED DURING: 10 growth stages; CONTAINS InterPro DOMAIN/s: Gibberellin regulated protein (InterPro:IPR003854); BEST Arabidopsis thaliana protein match is: Gibberellin-regulated family protein (TAIR:A…
AT1G23037	genebody	chr1	8161725	8164142	2.87	TSSd 520		F-box associated ubiquitination effector family protein; FUNCTIONS IN: molecular_function unknown; INVOLVED IN: biological_process unknown; LOCATED IN: cellular_component unknown; CONTAINS InterPro DOMAIN/s: F-box associated domain, type 3 (InterPro:IPR013187); BEST Arabidopsis thaliana protein match is: F-box and associated interaction domains-containing protein (TAIR:AT3G52320.1); Has 71 Blast …
AT1G23540	genebody	chr1	8348314	8350026	2.26	TSSd 617	ATPERK12, IGI1, INFLORESCENCE GROWTH INHIBITOR 1, PERK12, PROLINE-RICH EXTENSIN LIKE RECEPTOR KINASE, PROLINE-RICH EXTENSIN-LIKE RECEPTOR KINASE 12	Encodes a member of the PERK family of putative receptor kinases. Overexpression leads to morphological defects and reduced fertility and increased expression of MAX genes.
AT1G23550	TSSu1500-2000	chr1	8348314	8350026	2.26	uTSS 1623	SIMILAR TO RCD ONE 2, SRO2	Encodes a protein with similarity to RCD1 but without the WWE domain. The protein does have a PARP signature upstream of the C-terminal protein interaction domain. The PARP signature may bind NAD+ and attach the ADP-ribose-moiety from NAD+ to the target molecule. Its presence suggests a role for the protein in ADP ribosylation.
AT1G23700	TSSu0-500	chr1	8381536	8382574	2.98	uTSS 89		Protein kinase superfamily protein; FUNCTIONS IN: protein serine/threonine kinase activity, protein kinase activity, kinase activity, ATP binding; INVOLVED IN: protein amino acid phosphorylation; LOCATED IN: cellular_component unknown; EXPRESSED IN: 15 plant structures; EXPRESSED DURING: 4 anthesis, LP.02 two leaves visible, petal differentiation and expansion stage, E expanded cotyledon stage, D…
AT1G24130	genebody	chr1	8533939	8535769	2.22	TSSd 577		Transducin/WD40 repeat-like superfamily protein; FUNCTIONS IN: nucleotide binding; INVOLVED IN: biological_process unknown; LOCATED IN: chloroplast, heterotrimeric G-protein complex; CONTAINS InterPro DOMAIN/s: WD40 repeat 2 (InterPro:IPR019782), WD40 repeat, conserved site (InterPro:IPR019775), WD40 repeat (InterPro:IPR001680), G-protein beta WD-40 repeat, region (InterPro:IPR020472), WD40 repea…
AT1G24140	genebody	chr1	8535821	8537700	3.33	TSSd 627		Matrixin family protein; FUNCTIONS IN: metallopeptidase activity, metalloendopeptidase activity, zinc ion binding; INVOLVED IN: proteolysis, metabolic process; LOCATED IN: anchored to membrane; EXPRESSED IN: 13 plant structures; EXPRESSED DURING: 7 growth stages; CONTAINS InterPro DOMAIN/s: Peptidase M10, metallopeptidase (InterPro:IPR001818), Peptidoglycan binding-like (InterPro:IPR002477), Pept…
AT1G24145	genebody	chr1	8541071	8542382	2.73	TSSd 700		unknown protein; FUNCTIONS IN: molecular_function unknown; INVOLVED IN: biological_process unknown; LOCATED IN: endomembrane system; Has 3 Blast hits to 3 proteins in 1 species: Archae - 0; Bacteria - 0; Metazoa - 0; Fungi - 0; Plants - 3; Viruses - 0; Other Eukaryotes - 0 (source: NCBI BLink).
AT1G24147	genebody	chr1	8542612	8543769	2.83	TSSd 745		unknown protein; FUNCTIONS IN: molecular_function unknown; INVOLVED IN: biological_process unknown; LOCATED IN: endomembrane system; BEST Arabidopsis thaliana protein match is: unknown protein (TAIR:AT1G24148.1); Has 4 Blast hits to 4 proteins in 2 species: Archae - 0; Bacteria - 0; Metazoa - 0; Fungi - 0; Plants - 4; Viruses - 0; Other Eukaryotes - 0 (source: NCBI BLink).
AT1G24148	TSSu1000-1500	chr1	8542612	8543769	2.83	uTSS 1059		unknown protein; FUNCTIONS IN: molecular_function unknown; INVOLVED IN: biological_process unknown; LOCATED IN: cellular_component unknown; BEST Arabidopsis thaliana protein match is: unknown protein (TAIR:AT1G24147.1).
AT1G24530	genebody	chr1	8692863	8694319	2.94	TSSd 364		Transducin/WD40 repeat-like superfamily protein; FUNCTIONS IN: nucleotide binding; INVOLVED IN: biological_process unknown; LOCATED IN: plasma membrane, heterotrimeric G-protein complex; EXPRESSED IN: 24 plant structures; EXPRESSED DURING: 14 growth stages; CONTAINS InterPro DOMAIN/s: WD40 repeat 2 (InterPro:IPR019782), WD40 repeat-like-containing domain (InterPro:IPR011046), WD40-repeat-containi…
AT1G24657	genebody	chr1	8735740	8740432	1.83	TSSd 280		unknown pseudogene
AT1G27030	genebody	chr1	9381396	9384237	2.25	TSSd 1014		unknown protein; BEST Arabidopsis thaliana protein match is: unknown protein (TAIR:AT1G27020.1); Has 504 Blast hits to 502 proteins in 169 species: Archae - 0; Bacteria - 299; Metazoa - 0; Fungi - 0; Plants - 67; Viruses - 0; Other Eukaryotes - 138 (source: NCBI BLink).
AT1G28020	genebody	chr1	9769435	9771313	2.67	TSSd 784		Tetratricopeptide repeat (TPR)-like superfamily protein; CONTAINS InterPro DOMAIN/s: Pentatricopeptide repeat (InterPro:IPR002885); BEST Arabidopsis thaliana protein match is: Pentatricopeptide repeat (PPR) superfamily protein (TAIR:AT3G11380.1); Has 2264 Blast hits to 1608 proteins in 100 species: Archae - 2; Bacteria - 23; Metazoa - 10; Fungi - 2; Plants - 2192; Viruses - 0; Other Eukaryotes - …
AT1G28030	TSSu1000-1500	chr1	9769435	9771313	2.67	uTSS 1419		2-oxoglutarate (2OG) and Fe(II)-dependent oxygenase superfamily protein; CONTAINS InterPro DOMAIN/s: Oxoglutarate/iron-dependent oxygenase (InterPro:IPR005123); BEST Arabidopsis thaliana protein match is: 2-oxoglutarate (2OG) and Fe(II)-dependent oxygenase superfamily protein (TAIR:AT1G52820.1); Has 5089 Blast hits to 5024 proteins in 625 species: Archae - 0; Bacteria - 336; Metazoa - 25; Fungi -…
AT1G28170	genebody	chr1	9841012	9842508	2.5	TSSd 428	SOT7, SULPHOTRANSFERASE 7	sulphotransferase 7 (SOT7); FUNCTIONS IN: sulfotransferase activity; INVOLVED IN: biological_process unknown; LOCATED IN: cellular_component unknown; CONTAINS InterPro DOMAIN/s: Sulfotransferase domain (InterPro:IPR000863); BEST Arabidopsis thaliana protein match is: P-loop containing nucleoside triphosphate hydrolases superfamily protein (TAIR:AT3G45070.1); Has 2760 Blast hits to 2722 proteins i…
AT1G28270	TSSu0-500	chr1	9881915	9883950	3.66	uTSS 105	ATRALF4, RALF-LIKE 4, RALFL4	Member of a diversely expressed predicted peptide family showing sequence similarity to tobacco Rapid Alkalinization Factor (RALF), and is believed to play an essential role in the physiology of Arabidopsis. Consists of a single exon and is characterized by a conserved C-terminal motif and N-terminal signal peptide.
AT1G28395	TSSu1000-1500	chr1	9972306	9973926	2.82	uTSS 1434		unknown protein; FUNCTIONS IN: molecular_function unknown; INVOLVED IN: biological_process unknown; LOCATED IN: chloroplast; EXPRESSED IN: 22 plant structures; EXPRESSED DURING: 13 growth stages; BEST Arabidopsis thaliana protein match is: unknown protein (TAIR:AT2G33847.2); Has 89 Blast hits to 89 proteins in 11 species: Archae - 0; Bacteria - 0; Metazoa - 0; Fungi - 0; Plants - 89; Viruses - 0;…
AT1G28400	genebody	chr1	9972306	9973926	2.82	TSSd 678		unknown protein; FUNCTIONS IN: molecular_function unknown; INVOLVED IN: biological_process unknown; LOCATED IN: endomembrane system; EXPRESSED IN: 22 plant structures; EXPRESSED DURING: 13 growth stages; BEST Arabidopsis thaliana protein match is: unknown protein (TAIR:AT2G33850.1); Has 45374 Blast hits to 18870 proteins in 668 species: Archae - 72; Bacteria - 1460; Metazoa - 1191; Fungi - 1038; …
AT1G29080	genebody	chr1	10157055	10159014	2.89	TSSd 640		Papain family cysteine protease; FUNCTIONS IN: cysteine-type endopeptidase activity, cysteine-type peptidase activity; INVOLVED IN: proteolysis; LOCATED IN: endomembrane system; CONTAINS InterPro DOMAIN/s: Peptidase C1A, papain (InterPro:IPR013128), Proteinase inhibitor I29, cathepsin propeptide (InterPro:IPR013201), Peptidase C1A, papain C-terminal (InterPro:IPR000668), Peptidase, cysteine pepti…
AT1G30730	genebody	chr1	10900481	10902404	3.26	TSSd 589		FAD-binding Berberine family protein; FUNCTIONS IN: electron carrier activity, oxidoreductase activity, FAD binding, catalytic activity; LOCATED IN: endomembrane system; CONTAINS InterPro DOMAIN/s: FAD-binding, type 2 (InterPro:IPR016166), Berberine/berberine-like (InterPro:IPR012951), FAD linked oxidase, N-terminal (InterPro:IPR006094); BEST Arabidopsis thaliana protein match is: FAD-binding Ber…
AT1G30740	TSSu1500-2000	chr1	10900481	10902404	3.26	uTSS 1586		FAD-binding Berberine family protein; FUNCTIONS IN: electron carrier activity, oxidoreductase activity, FAD binding, catalytic activity; LOCATED IN: endomembrane system; EXPRESSED IN: sperm cell, flower; EXPRESSED DURING: 4 anthesis; CONTAINS InterPro DOMAIN/s: FAD-binding, type 2 (InterPro:IPR016166), Berberine/berberine-like (InterPro:IPR012951), FAD linked oxidase, N-terminal (InterPro:IPR0060…
AT1G30940	genebody	chr1	11021025	11023787	2.56	TSSd 915		pseudogene, F-box protein -related, contains TIGRfam:TIGR01640 F-box protein interaction domain
AT1G31540	genebody	chr1	11292031	11293844	2.29	TSSd 816		Disease resistance protein (TIR-NBS-LRR class) family; FUNCTIONS IN: transmembrane receptor activity, nucleoside-triphosphatase activity, nucleotide binding, ATP binding; INVOLVED IN: signal transduction, apoptosis, defense response, innate immune response; LOCATED IN: intrinsic to membrane; EXPRESSED IN: 6 plant structures; EXPRESSED DURING: 6 growth stages; CONTAINS InterPro DOMAIN/s: ATPase, A…
AT1G31690	genebody	chr1	11343640	11348640	2.65	TSSd 2160		Copper amine oxidase family protein; FUNCTIONS IN: quinone binding, primary amine oxidase activity, copper ion binding; INVOLVED IN: oxidation reduction, amine metabolic process; LOCATED IN: endomembrane system; EXPRESSED IN: 9 plant structures; EXPRESSED DURING: 7 growth stages; CONTAINS InterPro DOMAIN/s: Copper amine oxidase, N-terminal (InterPro:IPR016182), Copper amine oxidase, N2/N3-termina…
AT1G31720	genebody	chr1	11354148	11359182	2.42	TSSd 563		Protein of unknown function (DUF1218); CONTAINS InterPro DOMAIN/s: Protein of unknown function DUF1218 (InterPro:IPR009606); BEST Arabidopsis thaliana protein match is: Protein of unknown function (DUF1218) (TAIR:AT4G19370.1); Has 139 Blast hits to 139 proteins in 15 species: Archae - 0; Bacteria - 0; Metazoa - 0; Fungi - 0; Plants - 139; Viruses - 0; Other Eukaryotes - 0 (source: NCBI BLink).
AT1G32260	TSSu500-1000	chr1	11642114	11643323	3.22	uTSS 847		unknown protein; FUNCTIONS IN: molecular_function unknown; INVOLVED IN: biological_process unknown; LOCATED IN: mitochondrion; EXPRESSED IN: 22 plant structures; EXPRESSED DURING: 13 growth stages; BEST Arabidopsis thaliana protein match is: unknown protein (TAIR:AT2G35480.1); Has 48 Blast hits to 48 proteins in 14 species: Archae - 0; Bacteria - 0; Metazoa - 0; Fungi - 0; Plants - 48; Viruses - …
AT1G32270	genebody	chr1	11642114	11643323	3.22	TSSd 126	ATSYP24, SYNTAXIN 24, SYP24	member of SYP2 Gene Family
AT1G32280	genebody	chr1	11645970	11647508	2.68	TSSd 519		Bifunctional inhibitor/lipid-transfer protein/seed storage 2S albumin superfamily protein; FUNCTIONS IN: lipid binding; INVOLVED IN: lipid transport; LOCATED IN: endomembrane system; CONTAINS InterPro DOMAIN/s: Bifunctional inhibitor/plant lipid transfer protein/seed storage (InterPro:IPR016140), Plant lipid transfer protein/seed storage/trypsin-alpha amylase inhibitor (InterPro:IPR003612); BEST …
AT1G32710	genebody	chr1	11832577	11834188	3.7	TSSd 270		Cytochrome c oxidase, subunit Vib family protein; FUNCTIONS IN: cytochrome-c oxidase activity; LOCATED IN: mitochondrion; CONTAINS InterPro DOMAIN/s: Cytochrome c oxidase, subunit VIb (InterPro:IPR003213); BEST Arabidopsis thaliana protein match is: cytochrome C oxidase 6B (TAIR:AT1G22450.1); Has 415 Blast hits to 415 proteins in 150 species: Archae - 0; Bacteria - 0; Metazoa - 155; Fungi - 117; …
AT1G32720	TSSu1500-2000	chr1	11832577	11834188	3.7	uTSS 1519		Cytochrome C oxidase polypeptide VIB family protein; BEST Arabidopsis thaliana protein match is: Cytochrome C oxidase polypeptide VIB family protein (TAIR:AT1G29620.1); Has 32 Blast hits to 32 proteins in 8 species: Archae - 0; Bacteria - 0; Metazoa - 0; Fungi - 0; Plants - 32; Viruses - 0; Other Eukaryotes - 0 (source: NCBI BLink).
AT1G33540	genebody	chr1	12159051	12167271	3.02	TSSd 1540	SCPL18, SERINE CARBOXYPEPTIDASE-LIKE 18	serine carboxypeptidase-like 18 (scpl18); FUNCTIONS IN: serine-type carboxypeptidase activity; INVOLVED IN: proteolysis; LOCATED IN: endomembrane system; EXPRESSED IN: root; CONTAINS InterPro DOMAIN/s: Peptidase S10, serine carboxypeptidase (InterPro:IPR001563); BEST Arabidopsis thaliana protein match is: serine carboxypeptidase-like 7 (TAIR:AT3G10450.1); Has 3653 Blast hits to 3603 proteins in 3…
AT1G33560	genebody	chr1	12168641	12169779	3.61	TSSd 442	ACTIVATED DISEASE RESISTANCE 1, ADR1	Encodes a NBS-LRR disease resistance protein that possesses N-terminal kinase subdomains. Activation tagged mutant of ADR1 showed elevated levels of SA and reactive oxygen species in addition to number of defense gene transcripts. Exhibits resistance to number of microbial pathogens.
AT1G33610	genebody	chr1	12188537	12190528	3.18	TSSd 623		Leucine-rich repeat (LRR) family protein; INVOLVED IN: signal transduction; LOCATED IN: endomembrane system; EXPRESSED IN: shoot apex, phloem, root, petiole, leaf; EXPRESSED DURING: LP.06 six leaves visible, LP.04 four leaves visible, LP.02 two leaves visible, LP.12 twelve leaves visible; CONTAINS InterPro DOMAIN/s: Leucine-rich repeat-containing N-terminal domain, type 2 (InterPro:IPR013210), Le…
AT1G33612	genebody	chr1	12191323	12192878	2.19	TSSd 789		Leucine-rich repeat (LRR) family protein; LOCATED IN: endomembrane system; CONTAINS InterPro DOMAIN/s: Leucine-rich repeat-containing N-terminal domain, type 2 (InterPro:IPR013210), Leucine-rich repeat (InterPro:IPR001611); BEST Arabidopsis thaliana protein match is: Leucine-rich repeat (LRR) family protein (TAIR:AT1G33590.1).
AT1G34480	genebody	chr1	12607286	12610796	1.97	TSSd 1765		Cysteine/Histidine-rich C1 domain family protein; FUNCTIONS IN: zinc ion binding; INVOLVED IN: biological_process unknown; LOCATED IN: intracellular; EXPRESSED IN: flower; EXPRESSED DURING: petal differentiation and expansion stage; CONTAINS InterPro DOMAIN/s: DC1 (InterPro:IPR004146), Zinc finger, PHD-type (InterPro:IPR001965), Zinc finger, B-box (InterPro:IPR000315), C1-like (InterPro:IPR011424…
AT1G34490	TSSu0-500	chr1	12607286	12610796	1.97	uTSS 441		MBOAT (membrane bound O-acyl transferase) family protein; CONTAINS InterPro DOMAIN/s: Wax synthase (InterPro:IPR017088); BEST Arabidopsis thaliana protein match is: MBOAT (membrane bound O-acyl transferase) family protein (TAIR:AT1G34520.1); Has 686 Blast hits to 678 proteins in 232 species: Archae - 0; Bacteria - 388; Metazoa - 0; Fungi - 39; Plants - 230; Viruses - 0; Other Eukaryotes - 29 (sou…
AT1G34570	TSSu1500-2000	chr1	12657339	12659092	2.53	uTSS 1729		Essential protein Yae1, N-terminal; CONTAINS InterPro DOMAIN/s: Essential protein Yae1, N-terminal (InterPro:IPR019191); BEST Arabidopsis thaliana protein match is: Essential protein Yae1, N-terminal (TAIR:AT3G15750.1); Has 136 Blast hits to 136 proteins in 50 species: Archae - 0; Bacteria - 0; Metazoa - 55; Fungi - 17; Plants - 55; Viruses - 0; Other Eukaryotes - 9 (source: NCBI BLink).
AT1G34575	genebody	chr1	12657339	12659092	2.53	TSSd 517		FAD-binding Berberine family protein; FUNCTIONS IN: electron carrier activity, oxidoreductase activity, FAD binding, catalytic activity; LOCATED IN: endomembrane system; CONTAINS InterPro DOMAIN/s: FAD-binding, type 2 (InterPro:IPR016166), Berberine/berberine-like (InterPro:IPR012951), FAD linked oxidase, N-terminal (InterPro:IPR006094); BEST Arabidopsis thaliana protein match is: FAD-binding Ber…
AT1G34670	TSSu1000-1500	chr1	12704933	12710861	2.15	uTSS 1231	ATMYB93, MYB DOMAIN PROTEIN 93, MYB93	Member of the R2R3 factor gene family.
AT1G35140	genebody	chr1	12851801	12853180	2.48	TSSd 494	EXL1, EXORDIUM LIKE 1, PHI-1, PHOSPHATE-INDUCED 1	EXL1 is involved in the C-starvation response. Phenotypic changes of an exl1 loss of function mutant became evident only under corresponding experimental conditions. For example, the mutant showed diminished biomass production in a short-day/low light growth regime, impaired survival during extended night, and impaired survival of anoxia stress.
AT1G35210	genebody	chr1	12896445	12897828	4.58	TSSd 266		unknown protein; FUNCTIONS IN: molecular_function unknown; INVOLVED IN: biological_process unknown; LOCATED IN: chloroplast; EXPRESSED IN: 14 plant structures; EXPRESSED DURING: 9 growth stages; CONTAINS InterPro DOMAIN/s: Protein of unknown function DUF740 (InterPro:IPR008004); BEST Arabidopsis thaliana protein match is: unknown protein (TAIR:AT1G22470.1); Has 83 Blast hits to 83 proteins in 12 …
AT1G35230	genebody	chr1	12916817	12918010	4.43	TSSd 265	AGP5, ARABINOGALACTAN PROTEIN 5	Encodes arabinogalactan-protein (AGP5).
AT1G44542	TSSu1500-2000	chr1	16867521	16869508	2.12	uTSS 1909		Cyclase family protein; FUNCTIONS IN: molecular_function unknown; INVOLVED IN: biological_process unknown; LOCATED IN: endomembrane system; CONTAINS InterPro DOMAIN/s: Putative cyclase (InterPro:IPR007325); BEST Arabidopsis thaliana protein match is: Cyclase family protein (TAIR:AT4G34180.1); Has 1444 Blast hits to 1444 proteins in 543 species: Archae - 85; Bacteria - 1182; Metazoa - 21; Fungi - …
AT1G47320	TSSu500-1000	chr1	17346540	17350249	2.66	uTSS 704		similar to nucleic acid binding / ribonuclease H [Arabidopsis thaliana] (TAIR:AT2G27870.1); similar to Ribonuclease H [Medicago truncatula] (GB:ABE81233.1); contains InterPro domain Ribonuclease H; (InterPro:IPR002156); contains InterPro domain Polynucleotidyl transferase, Ribonuclease H fold; (InterPro:IPR012337)
AT1G47990	genebody	chr1	17696096	17701241	3.12	TSSd 14	ARABIDOPSIS THALIANA GIBBERELLIN 2-OXIDASE 4, ATGA2OX4, GA2OX4, GIBBERELLIN 2-OXIDASE 4	Encodes a gibberellin 2-oxidase that acts on C19 gibberellins. AtGA2OX4 expression is responsive to cytokinin and KNOX activities.
AT1G50090	genebody	chr1	18555417	18557970	2.06	TSSd 101	ATBCAT7, BCAT7, BRANCHED-CHAIN AMINO ACID TRANSAMINASE 7	D-aminoacid aminotransferase-like PLP-dependent enzymes superfamily protein; FUNCTIONS IN: branched-chain-amino-acid transaminase activity, catalytic activity; INVOLVED IN: branched chain family amino acid metabolic process, metabolic process; LOCATED IN: cellular_component unknown; EXPRESSED IN: root; CONTAINS InterPro DOMAIN/s: Aminotransferase, class IV (InterPro:IPR001544), Aminotransferase, …
AT1G50100	TSSu1000-1500	chr1	18555417	18557970	2.06	uTSS 1206		tRNA-Leu (anticodon: TAG)
AT1G51805	genebody	chr1	19221856	19224410	2.35	TSSd 2557		Leucine-rich repeat protein kinase family protein; FUNCTIONS IN: protein serine/threonine kinase activity, protein kinase activity, kinase activity, ATP binding; INVOLVED IN: protein amino acid phosphorylation; LOCATED IN: endomembrane system; EXPRESSED IN: 20 plant structures; EXPRESSED DURING: 13 growth stages; CONTAINS InterPro DOMAIN/s: Protein kinase, ATP binding site (InterPro:IPR017441), P…
AT1G52000	genebody	chr1	19334128	19336046	2.7	TSSd 1029		Mannose-binding lectin superfamily protein; FUNCTIONS IN: molecular_function unknown; INVOLVED IN: response to salt stress; LOCATED IN: cellular_component unknown; EXPRESSED IN: 22 plant structures; EXPRESSED DURING: 14 growth stages; CONTAINS InterPro DOMAIN/s: Mannose-binding lectin (InterPro:IPR001229); BEST Arabidopsis thaliana protein match is: myrosinase-binding protein 1 (TAIR:AT1G52040.1)…
AT1G52010	TSSu1500-2000	chr1	19334128	19336046	2.7	uTSS 1961		Mutator-like transposase family, has a 2.8e-81 P-value blast match to O65231 /281-442 Pfam PF03108 MuDR family transposase (MuDr-element domain)
AT1G52040	genebody	chr1	19350266	19353124	2.12	TSSd 1088	ATMBP, MBP1, MYROSINASE-BINDING PROTEIN 1	Encodes myrosinase-binding protein expressed in flowers.
AT1G53700	genebody	chr1	20047227	20050256	2.75	TSSd 156	PK3AT, PROTEIN KINASE 3 ARABIDOPSIS THALIANA, WAG 1, WAG1	The WAG1 and its homolog, WAG2 each encodes a protein-serine/threonine kinase that are nearly 70% identical to PsPK3 protein. All three together with CsPK3 belong to PsPK3-type kinases. At the N-terminus, all four possess a serine/threonine-rich domain. They are closely related to Arabidopsis kinases PINOID. wag1/wag2 double mutants exhibit a pronounced wavy root phenotype when grown vertically o…
AT1G53815	TSSu1000-1500	chr1	20090164	20094201	3.1	uTSS 1220		F-box family protein; CONTAINS InterPro DOMAIN/s: F-box domain, cyclin-like (InterPro:IPR001810), F-box domain, Skp2-like (InterPro:IPR022364); BEST Arabidopsis thaliana protein match is: F-box family protein (TAIR:AT1G53550.1); Has 35333 Blast hits to 34131 proteins in 2444 species: Archae - 798; Bacteria - 22429; Metazoa - 974; Fungi - 991; Plants - 531; Viruses - 0; Other Eukaryotes - 9610 (so…
AT1G53820	genebody	chr1	20090164	20094201	3.1	TSSd 692		RING/U-box superfamily protein; FUNCTIONS IN: zinc ion binding; CONTAINS InterPro DOMAIN/s: Zinc finger, RING-type (InterPro:IPR001841), Zinc finger, C3HC4 RING-type (InterPro:IPR018957); BEST Arabidopsis thaliana protein match is: RING/U-box superfamily protein (TAIR:AT1G72310.1); Has 9301 Blast hits to 9282 proteins in 297 species: Archae - 0; Bacteria - 0; Metazoa - 2391; Fungi - 736; Plants -…
AT1G54035	TSSu500-1000	chr1	20170021	20172502	2.43	uTSS 596		pseudogene of epithiospecifier protein
AT1G54040	genebody	chr1	20170021	20172502	2.43	TSSd 2688	EPITHIOSPECIFIER PROTEIN, EPITHIOSPECIFYING SENESCENCE REGULATOR, ESP, ESR, TASTY	Epithiospecifier protein, interacts with WRKY53. Involved in pathogen resistance and leaf senescence.
AT1G54200	genebody	chr1	20235459	20237192	2.71	TSSd 614		unknown protein; BEST Arabidopsis thaliana protein match is: unknown protein (TAIR:AT3G13980.1); Has 1084 Blast hits to 581 proteins in 136 species: Archae - 0; Bacteria - 72; Metazoa - 212; Fungi - 78; Plants - 102; Viruses - 0; Other Eukaryotes - 620 (source: NCBI BLink).
AT1G54540	TSSu1000-1500	chr1	20366067	20373748	2.37	uTSS 1473		Late embryogenesis abundant (LEA) hydroxyproline-rich glycoprotein family; CONTAINS InterPro DOMAIN/s: Late embryogenesis abundant protein, group 2 (InterPro:IPR004864); BEST Arabidopsis thaliana protein match is: Late embryogenesis abundant (LEA) hydroxyproline-rich glycoprotein family (TAIR:AT1G65690.1); Has 914 Blast hits to 913 proteins in 28 species: Archae - 0; Bacteria - 0; Metazoa - 0; Fu…
AT1G54550	genebody	chr1	20366067	20373748	2.37	TSSd 257		F-box and associated interaction domains-containing protein; CONTAINS InterPro DOMAIN/s: F-box domain, cyclin-like (InterPro:IPR001810), F-box domain, Skp2-like (InterPro:IPR022364), F-box associated domain, type 1 (InterPro:IPR006527), F-box associated interaction domain (InterPro:IPR017451); BEST Arabidopsis thaliana protein match is: F-box and associated interaction domains-containing protein …
AT1G54720	genebody	chr1	20421978	20424138	2.16	TSSd 227		early-responsive to dehydration protein-related / ERD protein-related; BEST Arabidopsis thaliana protein match is: Major facilitator superfamily protein (TAIR:AT1G08930.2); Has 9 Blast hits to 9 proteins in 2 species: Archae - 0; Bacteria - 0; Metazoa - 0; Fungi - 0; Plants - 9; Viruses - 0; Other Eukaryotes - 0 (source: NCBI BLink).
AT1G54730	TSSu1000-1500	chr1	20421978	20424138	2.16	uTSS 1352		Major facilitator superfamily protein; FUNCTIONS IN: carbohydrate transmembrane transporter activity, sugar:hydrogen symporter activity; INVOLVED IN: transport, transmembrane transport; LOCATED IN: integral to membrane, membrane; EXPRESSED IN: 22 plant structures; EXPRESSED DURING: 13 growth stages; CONTAINS InterPro DOMAIN/s: Sugar transporter, conserved site (InterPro:IPR005829), Major facilita…
AT1G55110	genebody	chr1	20560094	20563173	2.28	TSSd 1538	ATIDD7, IDD7, INDETERMINATE(ID)-DOMAIN 7	indeterminate(ID)-domain 7 (IDD7); FUNCTIONS IN: sequence-specific DNA binding transcription factor activity, zinc ion binding, nucleic acid binding; INVOLVED IN: regulation of transcription; LOCATED IN: intracellular; EXPRESSED IN: 22 plant structures; EXPRESSED DURING: 13 growth stages; CONTAINS InterPro DOMAIN/s: Zinc finger, C2H2-like (InterPro:IPR015880), Zinc finger, C2H2-type (InterPro:IPR…
AT1G55390	genebody	chr1	20680690	20683430	2.87	TSSd 984		Cysteine/Histidine-rich C1 domain family protein; FUNCTIONS IN: zinc ion binding; INVOLVED IN: biological_process unknown; LOCATED IN: cellular_component unknown; EXPRESSED IN: 14 plant structures; EXPRESSED DURING: 9 growth stages; CONTAINS InterPro DOMAIN/s: DC1 (InterPro:IPR004146), Zinc finger, PHD-type (InterPro:IPR001965), C1-like (InterPro:IPR011424); BEST Arabidopsis thaliana protein matc…
AT1G55660	TSSu0-500	chr1	20799368	20801937	1.98	uTSS 41		FBD, F-box and Leucine Rich Repeat domains containing protein; FUNCTIONS IN: molecular_function unknown; INVOLVED IN: biological_process unknown; LOCATED IN: endomembrane system; CONTAINS InterPro DOMAIN/s: FBD (InterPro:IPR013596), F-box domain, cyclin-like (InterPro:IPR001810), F-box domain, Skp2-like (InterPro:IPR022364), FBD-like (InterPro:IPR006566), Leucine-rich repeat 2 (InterPro:IPR013101…
AT1G55700	genebody	chr1	20821268	20823912	2.08	TSSd 989		Cysteine/Histidine-rich C1 domain family protein; FUNCTIONS IN: zinc ion binding; INVOLVED IN: biological_process unknown; LOCATED IN: intracellular; CONTAINS InterPro DOMAIN/s: DC1 (InterPro:IPR004146), Zinc finger, PHD-type (InterPro:IPR001965), Zinc finger, C2H2-type (InterPro:IPR007087), C1-like (InterPro:IPR011424); BEST Arabidopsis thaliana protein match is: Cysteine/Histidine-rich C1 domai…
AT1G55790	TSSu1500-2000	chr1	20854030	20856162	1.93	uTSS 1707		FUNCTIONS IN: metal ion binding; INVOLVED IN: metal ion transport; CONTAINS InterPro DOMAIN/s: Heavy metal transport/detoxification protein (InterPro:IPR006121), Domain of unknown function DUF2431 (InterPro:IPR019446); BEST Arabidopsis thaliana protein match is: Domain of unknown function (DUF2431) (TAIR:AT1G55800.1); Has 348 Blast hits to 344 proteins in 131 species: Archae - 0; Bacteria - 16; M…
AT1G56150	TSSu1000-1500	chr1	21015524	21016728	2.47	uTSS 1259	SAUR71, SMALL AUXIN UPREGULATED 71	SAUR-like auxin-responsive protein family ; CONTAINS InterPro DOMAIN/s: Auxin responsive SAUR protein (InterPro:IPR003676); BEST Arabidopsis thaliana protein match is: SAUR-like auxin-responsive protein family (TAIR:AT3G12830.1); Has 1156 Blast hits to 1154 proteins in 26 species: Archae - 0; Bacteria - 0; Metazoa - 0; Fungi - 0; Plants - 1155; Viruses - 0; Other Eukaryotes - 1 (source: NCBI BLin…
AT1G56520	genebody	chr1	21174479	21176768	2.66	TSSd 3351		Disease resistance protein (TIR-NBS-LRR class) family; FUNCTIONS IN: transmembrane receptor activity, nucleoside-triphosphatase activity, nucleotide binding, ATP binding; INVOLVED IN: signal transduction, defense response, apoptosis, innate immune response; LOCATED IN: intrinsic to membrane; CONTAINS InterPro DOMAIN/s: ATPase, AAA+ type, core (InterPro:IPR003593), NB-ARC (InterPro:IPR002182), Dis…
AT1G56540	genebody	chr1	21181172	21185017	3	TSSd 1431		Disease resistance protein (TIR-NBS-LRR class) family; FUNCTIONS IN: transmembrane receptor activity, nucleoside-triphosphatase activity, nucleotide binding, ATP binding; INVOLVED IN: signal transduction, defense response, apoptosis, innate immune response; LOCATED IN: intrinsic to membrane; EXPRESSED IN: 14 plant structures; EXPRESSED DURING: 8 growth stages; CONTAINS InterPro DOMAIN/s: ATPase, …
AT1G56630	genebody	chr1	21223248	21227487	2.24	TSSd 1576		alpha/beta-Hydrolases superfamily protein; FUNCTIONS IN: triglyceride lipase activity; INVOLVED IN: lipid metabolic process; LOCATED IN: cellular_component unknown; CONTAINS InterPro DOMAIN/s: Lipase, class 3 (InterPro:IPR002921); BEST Arabidopsis thaliana protein match is: alpha/beta-Hydrolases superfamily protein (TAIR:AT5G42930.1); Has 1532 Blast hits to 1526 proteins in 353 species: Archae - …
AT1G59500	genebody	chr1	21854099	21857038	2.2	TSSd 1046	GH3.4	encodes an IAA-amido synthase that conjugates Asp and other amino acids to auxin in vitro.
AT1G60110	genebody	chr1	22168193	22170948	2.36	TSSd 1069		Mannose-binding lectin superfamily protein; EXPRESSED IN: cultured cell; CONTAINS InterPro DOMAIN/s: Mannose-binding lectin (InterPro:IPR001229); BEST Arabidopsis thaliana protein match is: Mannose-binding lectin superfamily protein (TAIR:AT1G60130.1); Has 2034 Blast hits to 667 proteins in 34 species: Archae - 0; Bacteria - 0; Metazoa - 0; Fungi - 0; Plants - 2032; Viruses - 0; Other Eukaryotes …
AT1G61690	TSSu500-1000	chr1	22786852	22787997	2.16	uTSS 565		phosphoinositide binding; FUNCTIONS IN: phosphoinositide binding; INVOLVED IN: signal transduction; EXPRESSED IN: 24 plant structures; EXPRESSED DURING: 15 growth stages; CONTAINS InterPro DOMAIN/s: Zinc finger, FYVE-type (InterPro:IPR000306), Zinc finger, FYVE-related (InterPro:IPR017455), Zinc finger, FYVE/PHD-type (InterPro:IPR011011), Tetratricopeptide repeat (InterPro:IPR019734); BEST Arabid…
AT1G61700	genebody	chr1	22786852	22787997	2.16	TSSd 413		Protein of unknown function that is homologous to the At1g11475 locus that encodes a non-catalytic subunit common to nuclear DNA-dependent RNA polymerases II, IV and V. Homologous to budding yeast RPB10.
AT1G62150	TSSu500-1000	chr1	22971918	22973476	2.26	uTSS 932		Mitochondrial transcription termination factor family protein; CONTAINS InterPro DOMAIN/s: Mitochodrial transcription termination factor-related (InterPro:IPR003690); BEST Arabidopsis thaliana protein match is: Mitochondrial transcription termination factor family protein (TAIR:AT1G62085.1); Has 880 Blast hits to 773 proteins in 30 species: Archae - 0; Bacteria - 0; Metazoa - 6; Fungi - 0; Plants…
AT1G62160	genebody	chr1	22971918	22973476	2.26	TSSd 345		Serine protease inhibitor (SERPIN) family protein; FUNCTIONS IN: serine-type endopeptidase inhibitor activity; EXPRESSED IN: sperm cell; CONTAINS InterPro DOMAIN/s: Protease inhibitor I4, serpin, plant (InterPro:IPR015554), Protease inhibitor I4, serpin (InterPro:IPR000215); BEST Arabidopsis thaliana protein match is: Serine protease inhibitor (SERPIN) family protein (TAIR:AT1G62170.2); Has 3694 …
AT1G62170	TSSu1000-1500	chr1	22971918	22973476	2.26	uTSS 1143		Serine protease inhibitor (SERPIN) family protein; CONTAINS InterPro DOMAIN/s: Protease inhibitor I4, serpin, plant (InterPro:IPR015554), Protease inhibitor I4, serpin (InterPro:IPR000215); BEST Arabidopsis thaliana protein match is: serpin 2 (TAIR:AT2G14540.1).
AT1G62214	TSSu0-500	chr1	22985734	22990611	2.15	uTSS 234		unknown pseudogene
AT1G62220	TSSu0-500	chr1	22985734	22990611	2.15	uTSS 23		unknown protein; FUNCTIONS IN: molecular_function unknown; INVOLVED IN: biological_process unknown; LOCATED IN: endomembrane system; BEST Arabidopsis thaliana protein match is: unknown protein (TAIR:AT1G62000.1); Has 131 Blast hits to 122 proteins in 40 species: Archae - 0; Bacteria - 73; Metazoa - 10; Fungi - 6; Plants - 37; Viruses - 0; Other Eukaryotes - 5 (source: NCBI BLink).
AT1G62300	genebody	chr1	23016496	23019662	3.64	TSSd 1201	ATWRKY6, WRKY6	Encodes a transcription factor WRKY6. Regulates Phosphate1 (Pho1) expression in response to low phosphate (Pi) stress.
AT1G62660	genebody	chr1	23199557	23200698	4.48	TSSd 410		Glycosyl hydrolases family 32 protein; FUNCTIONS IN: hydrolase activity, hydrolyzing O-glycosyl compounds; INVOLVED IN: sucrose catabolic process, using beta-fructofuranosidase, carbohydrate metabolic process; LOCATED IN: vacuole; EXPRESSED IN: 23 plant structures; EXPRESSED DURING: 12 growth stages; CONTAINS InterPro DOMAIN/s: Protein of unknown function DUF3357 (InterPro:IPR021792), Glycoside h…
AT1G62940	genebody	chr1	23310368	23312862	2.08	TSSd 1080	ACOS5, ACYL-COA SYNTHETASE 5	encodes an acyl-CoA synthetase, has in vitro activity towards medium- to long-chain fatty acids and their hydroxylated derivatives. Expressed in the tapetum. Involved in pollen wall exine formation. Null mutants were devoid of pollen grains at anther maturity and were completely male sterile.
AT1G63360	genebody	chr1	23500298	23502521	2.61	TSSd 760		Disease resistance protein (CC-NBS-LRR class) family; FUNCTIONS IN: ATP binding; INVOLVED IN: N-terminal protein myristoylation, defense response; LOCATED IN: cellular_component unknown; CONTAINS InterPro DOMAIN/s: NB-ARC (InterPro:IPR002182), Disease resistance protein (InterPro:IPR000767); BEST Arabidopsis thaliana protein match is: Disease resistance protein (CC-NBS-LRR class) family (TAIR:AT1…
AT1G64590	genebody	chr1	23992175	23995577	2.53	TSSd 343		NAD(P)-binding Rossmann-fold superfamily protein; FUNCTIONS IN: oxidoreductase activity, binding, catalytic activity; INVOLVED IN: oxidation reduction, metabolic process; EXPRESSED IN: 20 plant structures; EXPRESSED DURING: 12 growth stages; CONTAINS InterPro DOMAIN/s: NAD(P)-binding domain (InterPro:IPR016040), Glucose/ribitol dehydrogenase (InterPro:IPR002347), Short-chain dehydrogenase/reducta…
AT1G65481	TSSu1000-1500	chr1	24339297	24346820	2.4	uTSS 1319		unknown protein; FUNCTIONS IN: molecular_function unknown; INVOLVED IN: biological_process unknown; LOCATED IN: endomembrane system.
AT1G65483	genebody	chr1	24339297	24346820	2.4	TSSd 576		unknown protein; Has 5 Blast hits to 5 proteins in 2 species: Archae - 0; Bacteria - 0; Metazoa - 0; Fungi - 0; Plants - 5; Viruses - 0; Other Eukaryotes - 0 (source: NCBI BLink).
AT1G65790	genebody	chr1	24470719	24472545	2.22	TSSd 2700	ARK1, RECEPTOR KINASE 1, RK1	An alternatively spliced gene that encodes a functional transmembrane receptor serine/threonine kinase, alternate form may not have transmembrane domain.
AT1G65800	genebody	chr1	24473201	24474648	2.11	TSSd 804	ARK2, RECEPTOR KINASE 2, RK2	encodes a putative receptor-like serine/threonine protein kinases that is similar to brassica self-incompatibility (S) locus. expressed in specifically in cotyledons, leaves, and sepals, in correlation with the maturation of these structures.
AT1G66060	genebody	chr1	24593982	24595495	3.31	TSSd 806		Family of unknown function (DUF577); CONTAINS InterPro DOMAIN/s: Protein of unknown function DUF577 (InterPro:IPR007598); BEST Arabidopsis thaliana protein match is: Family of unknown function (DUF577) (TAIR:AT1G66000.1); Has 82 Blast hits to 52 proteins in 2 species: Archae - 0; Bacteria - 0; Metazoa - 0; Fungi - 0; Plants - 82; Viruses - 0; Other Eukaryotes - 0 (source: NCBI BLink).
AT1G66080	TSSu1000-1500	chr1	24601875	24603033	3.08	uTSS 1296		unknown protein; CONTAINS InterPro DOMAIN/s: Protein of unknown function DUF775 (InterPro:IPR008493); Has 285 Blast hits to 283 proteins in 133 species: Archae - 0; Bacteria - 0; Metazoa - 120; Fungi - 88; Plants - 50; Viruses - 0; Other Eukaryotes - 27 (source: NCBI BLink).
AT1G66090	genebody	chr1	24601875	24603033	3.08	TSSd 308		Disease resistance protein (TIR-NBS class); FUNCTIONS IN: transmembrane receptor activity, nucleoside-triphosphatase activity, nucleotide binding, ATP binding; INVOLVED IN: signal transduction, defense response, apoptosis, innate immune response; LOCATED IN: intrinsic to membrane, chloroplast; EXPRESSED IN: 22 plant structures; EXPRESSED DURING: 10 growth stages; CONTAINS InterPro DOMAIN/s: ATPas…
AT1G66370	TSSu500-1000	chr1	24751065	24754990	2.17	uTSS 606	ATMYB113, MYB DOMAIN PROTEIN 113, MYB113	Encodes a member of the MYB family of transcription factors. Involved in regulation of anthocyanin biosynthesis. Affects the expression of enzymes involved in later steps of anthocyanin biosynthesis.
AT1G66570	genebody	chr1	24835918	24837634	2.13	TSSd 547	ATSUC7, SUC7, SUCROSE-PROTON SYMPORTER 7	sucrose-proton symporter 7 (SUC7); FUNCTIONS IN: carbohydrate transmembrane transporter activity, sugar:hydrogen symporter activity, sucrose:hydrogen symporter activity; INVOLVED IN: transport, sucrose transport, transmembrane transport; LOCATED IN: integral to membrane, integral to plasma membrane, membrane; EXPRESSED IN: sepal, stamen; EXPRESSED DURING: 4 anthesis; CONTAINS InterPro DOMAIN/s: S…
AT1G66630	TSSu0-500	chr1	24854392	24859662	2.85	uTSS 312		Protein with RING/U-box and TRAF-like domains; FUNCTIONS IN: ubiquitin-protein ligase activity, zinc ion binding; INVOLVED IN: multicellular organismal development, ubiquitin-dependent protein catabolic process, protein ubiquitination; LOCATED IN: nucleus; CONTAINS InterPro DOMAIN/s: TRAF-like (InterPro:IPR008974), Zinc finger, SIAH-type (InterPro:IPR013010), Seven-in-absentia protein, TRAF-like …
AT1G66640	TSSu0-500	chr1	24854392	24859662	2.85	uTSS 411		RNI-like superfamily protein; CONTAINS InterPro DOMAIN/s: FBD (InterPro:IPR013596), FBD-like (InterPro:IPR006566), Leucine-rich repeat 2 (InterPro:IPR013101); BEST Arabidopsis thaliana protein match is: F-box/RNI-like superfamily protein (TAIR:AT1G66320.1); Has 817 Blast hits to 803 proteins in 11 species: Archae - 0; Bacteria - 0; Metazoa - 0; Fungi - 0; Plants - 817; Viruses - 0; Other Eukaryot…
AT1G66870	genebody	chr1	24945242	24947312	2.61	TSSd 692		Carbohydrate-binding X8 domain superfamily protein; FUNCTIONS IN: molecular_function unknown; INVOLVED IN: biological_process unknown; LOCATED IN: endomembrane system; CONTAINS InterPro DOMAIN/s: X8 (InterPro:IPR012946); BEST Arabidopsis thaliana protein match is: Carbohydrate-binding X8 domain superfamily protein (TAIR:AT1G66852.1); Has 1407 Blast hits to 1359 proteins in 48 species: Archae - 0;…
AT1G66880	TSSu500-1000	chr1	24945242	24947312	2.61	uTSS 651		Protein kinase superfamily protein; FUNCTIONS IN: protein serine/threonine kinase activity, protein kinase activity, ATP binding; INVOLVED IN: protein amino acid phosphorylation; LOCATED IN: plasma membrane; EXPRESSED IN: 21 plant structures; EXPRESSED DURING: 13 growth stages; CONTAINS InterPro DOMAIN/s: Protein kinase, ATP binding site (InterPro:IPR017441), Serine/threonine-protein kinase domai…
AT1G67000	genebody	chr1	25004011	25007666	1.91	TSSd 1809		Protein kinase superfamily protein; FUNCTIONS IN: protein serine/threonine kinase activity, protein kinase activity, kinase activity, ATP binding; INVOLVED IN: protein amino acid phosphorylation; LOCATED IN: endomembrane system; EXPRESSED IN: stem; CONTAINS InterPro DOMAIN/s: Protein kinase, ATP binding site (InterPro:IPR017441), Protein kinase, catalytic domain (InterPro:IPR000719), Serine-threo…
AT1G67160	genebody	chr1	25122902	25127490	2.14	TSSd 1903		CONTAINS InterPro DOMAIN/s: F-box domain, cyclin-like (InterPro:IPR001810), Protein of unknown function DUF295 (InterPro:IPR005174); BEST Arabidopsis thaliana protein match is: F-box family protein with a domain of unknown function (DUF295) (TAIR:AT3G03730.1); Has 321 Blast hits to 309 proteins in 13 species: Archae - 0; Bacteria - 0; Metazoa - 0; Fungi - 0; Plants - 321; Viruses - 0; Other Eukar…
AT1G67325	TSSu1000-1500	chr1	25213741	25215289	2.46	uTSS 1261		Ran BP2/NZF zinc finger-like superfamily protein; FUNCTIONS IN: binding, zinc ion binding; INVOLVED IN: biological_process unknown; LOCATED IN: intracellular; CONTAINS InterPro DOMAIN/s: Zinc finger, RanBP2-type (InterPro:IPR001876); BEST Arabidopsis thaliana protein match is: TBP-associated factor 15 (TAIR:AT1G50300.1).
AT1G67328	genebody	chr1	25213741	25215289	2.46	TSSd 536		Potential natural antisense gene, locus overlaps with AT1G67330
AT1G67330	genebody	chr1	25213741	25215289	2.46	TSSd 663		Protein of unknown function (DUF579); FUNCTIONS IN: molecular_function unknown; INVOLVED IN: biological_process unknown; LOCATED IN: endomembrane system; EXPRESSED IN: 8 plant structures; EXPRESSED DURING: LP.06 six leaves visible, LP.04 four leaves visible, LP.10 ten leaves visible, 4 leaf senescence stage; CONTAINS InterPro DOMAIN/s: Protein of unknown function DUF579 (InterPro:IPR021148), Cons…
AT1G67710	genebody	chr1	25377767	25379337	2.41	TSSd 593	ARR11, RESPONSE REGULATOR 11	Encodes an Arabidopsis response regulator (ARR) protein that acts in concert with other type-B ARRs in the cytokinin signaling pathway.
AT1G68460	TSSu1000-1500	chr1	25668901	25673731	2.38	uTSS 1133	ARABIDOPSIS THALIANA ISOPENTENYLTRANSFERASE 1, ATIPT1, IPT1, ISOPENTENYLTRANSFERASE 1	Encodes a putative adenylate isopentenyltransferase. It catalyzes the formation of isopentenyladenosine 5'-monophosphate (iPMP) from AMP and dimethylallylpyrophosphate (DMAPP), but it has a lower Km for ADP and likely works using ADP or ATP in plants. It is involved in cytokinin biosynthesis.
AT1G68470	genebody	chr1	25675748	25678283	2.23	TSSd 1273		Exostosin family protein; FUNCTIONS IN: catalytic activity; INVOLVED IN: biological_process unknown; LOCATED IN: membrane; EXPRESSED IN: 18 plant structures; EXPRESSED DURING: 13 growth stages; CONTAINS InterPro DOMAIN/s: Exostosin-like (InterPro:IPR004263); BEST Arabidopsis thaliana protein match is: Exostosin family protein (TAIR:AT2G20370.1); Has 782 Blast hits to 782 proteins in 34 species: A…
AT1G68520	genebody	chr1	25708673	25711159	2.35	TSSd 992	B-BOX DOMAIN PROTEIN 14, BBX14	B-box type zinc finger protein with CCT domain; FUNCTIONS IN: sequence-specific DNA binding transcription factor activity, zinc ion binding; INVOLVED IN: regulation of transcription; LOCATED IN: intracellular; EXPRESSED IN: 21 plant structures; EXPRESSED DURING: 13 growth stages; CONTAINS InterPro DOMAIN/s: CCT domain (InterPro:IPR010402), Zinc finger, B-box (InterPro:IPR000315); BEST Arabidopsis…
AT1G68610	genebody	chr1	25763261	25764484	3.01	TSSd 250	PCR11, PLANT CADMIUM RESISTANCE 11	Target promoter of the male germline-specific transcription factor DUO1.
AT1G69160	genebody	chr1	26000126	26001537	2.26	TSSd 618		unknown protein; BEST Arabidopsis thaliana protein match is: unknown protein (TAIR:AT3G13980.1); Has 173 Blast hits to 172 proteins in 54 species: Archae - 0; Bacteria - 0; Metazoa - 25; Fungi - 33; Plants - 84; Viruses - 2; Other Eukaryotes - 29 (source: NCBI BLink).
AT1G69630	genebody	chr1	26192003	26193617	2.56	TSSd 365		F-box/RNI-like superfamily protein; CONTAINS InterPro DOMAIN/s: F-box domain, cyclin-like (InterPro:IPR001810), FBD (InterPro:IPR013596), F-box domain, Skp2-like (InterPro:IPR022364), FBD-like (InterPro:IPR006566); BEST Arabidopsis thaliana protein match is: F-box/RNI-like superfamily protein (TAIR:AT1G78750.1); Has 2345 Blast hits to 2298 proteins in 26 species: Archae - 0; Bacteria - 0; Metazoa…
AT1G69930	genebody	chr1	26337309	26339082	2.88	TSSd 600	ATGSTU11, GLUTATHIONE S-TRANSFERASE TAU 11, GSTU11	Encodes glutathione transferase belonging to the tau class of GSTs. Naming convention according to Wagner et al. (2002).
AT1G70070	TSSu1500-2000	chr1	26394362	26397945	2.1	uTSS 1957	EMB25, EMBRYO DEFECTIVE 25, INCREASED SIZE EXCLUSION LIMIT 2, ISE2, PDE317, PIGMENT DEFECTIVE 317	Allelic to ISE2(increased size exclusion limit of plasmodesmata 2). Mutants maintain dilated plasmodesmata at the embryonic torpedo stage.
AT1G70080	genebody	chr1	26394362	26397945	2.1	TSSd 1412		Terpenoid cyclases/Protein prenyltransferases superfamily protein; FUNCTIONS IN: lyase activity, magnesium ion binding; INVOLVED IN: metabolic process; EXPRESSED IN: root; CONTAINS InterPro DOMAIN/s: Terpene synthase, metal-binding domain (InterPro:IPR005630), Terpenoid synthase (InterPro:IPR008949), Terpenoid cylases/protein prenyltransferase alpha-alpha toroid (InterPro:IPR008930), Terpene synt…
AT1G70440	genebody	chr1	26549569	26550886	3.36	TSSd 293	SIMILAR TO RCD ONE 3, SRO3	Encodes a protein with similarity to RCD1 but without the WWE domain. The protein does have a PARP signature upstream of the C-terminal protein interaction domain. The PARP signature may bind NAD+ and attach the ADP-ribose-moiety from NAD+ to the target molecule. Its presence suggests a role for the protein in ADP ribosylation.
AT1G70690	genebody	chr1	26651865	26652986	3.19	TSSd 413	HOPW1-1-INDUCED GENE1, HWI1, PDLP5, PLASMODESMATA-LOCATED PROTEIN 5	Encodes a plasmodesmal protein that may be involved in the intercellular movement of molecules through the plasmodesmata. The protein has two DUF26 domains and a single transmembrane domain.
AT1G70920	genebody	chr1	26735890	26738838	2.23	TSSd 1408	ATHB18, HB18, HOMEOBOX-LEUCINE ZIPPER PROTEIN 18	homeobox-leucine zipper protein 18 (HB18); FUNCTIONS IN: DNA binding, sequence-specific DNA binding transcription factor activity; INVOLVED IN: regulation of transcription, DNA-dependent, regulation of transcription; LOCATED IN: nucleus, chloroplast; EXPRESSED IN: hypocotyl, root, flower; EXPRESSED DURING: 4 anthesis; CONTAINS InterPro DOMAIN/s: Homeobox, conserved site (InterPro:IPR017970), Home…
AT1G71770	genebody	chr1	26992331	26993888	3.53	TSSd 1150	PAB5, POLY(A)-BINDING PROTEIN 5	Encodes a Class I polyA-binding protein. Expressed in floral organs. Binds polyA sepharose in vitro.
AT1G71880	genebody	chr1	27054198	27055932	2.79	TSSd 885	ARABIDOPSIS THALIANA SUCROSE-PROTON SYMPORTER 1, ATSUC1, SUC1, SUCROSE-PROTON SYMPORTER 1	Sucrose transporter gene induced in response to nematodes; member of Sucrose-proton symporter family.
AT1G71890	genebody	chr1	27058030	27060176	2.5	TSSd 664	ATSUC5, SUC5, SUCROSE-PROTON SYMPORTER 5	Encodes a sucrose transporter that is expressed in the endosperm. Mutants have delayed accumulation of fatty acids and embryo maturation.
AT1G72070	TSSu1500-2000	chr1	27120697	27122091	3.08	uTSS 1685		Chaperone DnaJ-domain superfamily protein; FUNCTIONS IN: unfolded protein binding, heat shock protein binding; INVOLVED IN: protein folding; EXPRESSED IN: 9 plant structures; EXPRESSED DURING: 6 growth stages; CONTAINS InterPro DOMAIN/s: Molecular chaperone, heat shock protein, Hsp40, DnaJ (InterPro:IPR015609), Heat shock protein DnaJ, N-terminal (InterPro:IPR001623), Heat shock protein DnaJ (Int…
AT1G72080	genebody	chr1	27120697	27122091	3.08	TSSd 1368		unknown protein; FUNCTIONS IN: molecular_function unknown; INVOLVED IN: biological_process unknown; LOCATED IN: chloroplast; Has 30201 Blast hits to 17322 proteins in 780 species: Archae - 12; Bacteria - 1396; Metazoa - 17338; Fungi - 3422; Plants - 5037; Viruses - 0; Other Eukaryotes - 2996 (source: NCBI BLink).
AT1G72110	genebody	chr1	27126699	27131533	2.67	TSSd 2354		O-acyltransferase (WSD1-like) family protein; CONTAINS InterPro DOMAIN/s: O-acyltransferase, WSD1, C-terminal (InterPro:IPR009721), O-acyltransferase, WSD1, N-terminal (InterPro:IPR004255); BEST Arabidopsis thaliana protein match is: O-acyltransferase (WSD1-like) family protein (TAIR:AT5G53390.1); Has 1092 Blast hits to 1082 proteins in 164 species: Archae - 2; Bacteria - 845; Metazoa - 10; Fungi…
AT1G72200	TSSu500-1000	chr1	27169840	27174704	2.25	uTSS 950		RING/U-box superfamily protein; FUNCTIONS IN: zinc ion binding; EXPRESSED IN: 13 plant structures; EXPRESSED DURING: LP.04 four leaves visible, 4 anthesis, petal differentiation and expansion stage, LP.08 eight leaves visible; CONTAINS InterPro DOMAIN/s: Zinc finger, RING-type (InterPro:IPR001841), Zinc finger, C3HC4 RING-type (InterPro:IPR018957); BEST Arabidopsis thaliana protein match is: RING…
AT1G72520	genebody	chr1	27310603	27312650	2.48	TSSd 3112	ARABIDOPSIS THALIANA LIPOXYGENASE 4, ATLOX4, LIPOXYGENASE 4, LOX4	PLAT/LH2 domain-containing lipoxygenase family protein; FUNCTIONS IN: oxidoreductase activity, acting on single donors with incorporation of molecular oxygen, incorporation of two atoms of oxygen, lipoxygenase activity, iron ion binding, metal ion binding; INVOLVED IN: growth, jasmonic acid biosynthetic process, response to wounding, defense response; LOCATED IN: chloroplast; EXPRESSED IN: 17 pla…
AT1G72530	TSSu1000-1500	chr1	27310603	27312650	2.48	uTSS 1372	RIP7, RNA EDI7TING-INTERACTING PROTEIN	plastid developmental protein DAG, putative; FUNCTIONS IN: molecular_function unknown; INVOLVED IN: biological_process unknown; LOCATED IN: cellular_component unknown; EXPRESSED IN: 7 plant structures; EXPRESSED DURING: petal differentiation and expansion stage, E expanded cotyledon stage, D bilateral stage; BEST Arabidopsis thaliana protein match is: cobalt ion binding (TAIR:AT3G15000.1); Has 26…
AT1G72860	TSSu0-500	chr1	27419999	27421745	2.22	uTSS 93		Disease resistance protein (TIR-NBS-LRR class) family; FUNCTIONS IN: transmembrane receptor activity, ATP binding; INVOLVED IN: signal transduction, apoptosis, defense response, innate immune response; LOCATED IN: intrinsic to membrane; EXPRESSED IN: stem, leaf; CONTAINS InterPro DOMAIN/s: NB-ARC (InterPro:IPR002182), Leucine-rich repeat (InterPro:IPR001611), Disease resistance protein (InterPro:…
AT1G72870	TSSu0-500	chr1	27419999	27421745	2.22	uTSS 151		Disease resistance protein (TIR-NBS class); FUNCTIONS IN: transmembrane receptor activity, ATP binding; INVOLVED IN: signal transduction, defense response, apoptosis, innate immune response; LOCATED IN: intrinsic to membrane; EXPRESSED IN: stem, sperm cell, root; CONTAINS InterPro DOMAIN/s: NB-ARC (InterPro:IPR002182), Disease resistance protein (InterPro:IPR000767), Toll-Interleukin receptor (In…
AT1G72920	genebody	chr1	27437804	27439085	2.1	TSSd 517		Toll-Interleukin-Resistance (TIR) domain family protein; FUNCTIONS IN: transmembrane receptor activity; INVOLVED IN: response to wounding, defense response; LOCATED IN: intrinsic to membrane; EXPRESSED IN: 19 plant structures; EXPRESSED DURING: 10 growth stages; CONTAINS InterPro DOMAIN/s: Toll-Interleukin receptor (InterPro:IPR000157); BEST Arabidopsis thaliana protein match is: Toll-Interleukin…
AT1G72930	TSSu1000-1500	chr1	27437804	27439085	2.1	uTSS 1007	ATTN10, TIR, TIR-NUCLEOTIDE BINDING SITE FAMILY 10, TN10, TOLL/INTERLEUKIN-1 RECEPTOR-LIKE	Toll/interleukin-1 receptor-like protein (TIR) mRNA,
AT1G73620	TSSu0-500	chr1	27677808	27684199	3.1	uTSS 404		Pathogenesis-related thaumatin superfamily protein; INVOLVED IN: response to other organism; LOCATED IN: membrane; EXPRESSED IN: 17 plant structures; EXPRESSED DURING: 9 growth stages; CONTAINS InterPro DOMAIN/s: Thaumatin, conserved site (InterPro:IPR017949), Thaumatin, pathogenesis-related (InterPro:IPR001938); BEST Arabidopsis thaliana protein match is: Pathogenesis-related thaumatin superfami…
AT1G73805	genebody	chr1	27747230	27749513	2.59	TSSd 807	SAR DEFICIENT 1, SARD1	Encodes SAR Deficient 1 (SARD1), a key regulator for ICS1 (Isochorismate Synthase 1) induction and salicylic acid (SA) synthesis.
AT1G73810	genebody	chr1	27751602	27754226	3.03	TSSd 2384		Core-2/I-branching beta-1,6-N-acetylglucosaminyltransferase family protein; CONTAINS InterPro DOMAIN/s: Core-2/I-Branching enzyme (InterPro:IPR021141); BEST Arabidopsis thaliana protein match is: Core-2/I-branching beta-1,6-N-acetylglucosaminyltransferase family protein (TAIR:AT1G68390.1); Has 580 Blast hits to 580 proteins in 21 species: Archae - 0; Bacteria - 5; Metazoa - 0; Fungi - 0; Plants -…
AT1G74080	genebody	chr1	27855434	27858981	2.15	TSSd 1509	ATMYB122, MYB DOMAIN PROTEIN 122, MYB122	Encodes a putative transcription factor, member of the R2R3 factor gene family (MYB122).
AT1G75040	genebody	chr1	28177792	28179266	2.34	TSSd 826	PATHOGENESIS-RELATED GENE 5, PR-5, PR5	Thaumatin-like protein involved in response to pathogens. mRNA level of the PR-5 gene (At1g75040)is significantly changed after cutting the inflorescence stem indicating the existence of a network of signal transducing pathways as other stress-regulated genes (At5g01410, At3g17800, At1g29930)do not response to the treatment.
AT1G75050	TSSu1500-2000	chr1	28177792	28179266	2.34	uTSS 1587		Pathogenesis-related thaumatin superfamily protein; FUNCTIONS IN: molecular_function unknown; INVOLVED IN: response to other organism; LOCATED IN: endomembrane system; EXPRESSED IN: 6 plant structures; EXPRESSED DURING: 4 anthesis, petal differentiation and expansion stage; CONTAINS InterPro DOMAIN/s: Thaumatin, conserved site (InterPro:IPR017949), Thaumatin, pathogenesis-related (InterPro:IPR001…
AT1G75550	genebody	chr1	28369136	28370404	2.61	TSSd 171		glycine-rich protein; FUNCTIONS IN: molecular_function unknown; INVOLVED IN: biological_process unknown; LOCATED IN: endomembrane system; CONTAINS InterPro DOMAIN/s: Glycine rich protein (InterPro:IPR010800); Has 104419 Blast hits to 23434 proteins in 1584 species: Archae - 170; Bacteria - 39951; Metazoa - 33343; Fungi - 4889; Plants - 11483; Viruses - 1385; Other Eukaryotes - 13198 (source: NCBI…
AT1G75590	TSSu500-1000	chr1	28383060	28385710	2.02	uTSS 616	SAUR52, SMALL AUXIN UPREGULATED RNA 52	SAUR-like auxin-responsive protein family ; CONTAINS InterPro DOMAIN/s: Auxin responsive SAUR protein (InterPro:IPR003676); BEST Arabidopsis thaliana protein match is: SAUR-like auxin-responsive protein family (TAIR:AT5G10990.1); Has 1416 Blast hits to 1399 proteins in 25 species: Archae - 0; Bacteria - 0; Metazoa - 0; Fungi - 0; Plants - 1415; Viruses - 0; Other Eukaryotes - 1 (source: NCBI BLin…
AT1G75680	TSSu500-1000	chr1	28419922	28421000	3.15	uTSS 931	ATGH9B7, GH9B7, GLYCOSYL HYDROLASE 9B7	glycosyl hydrolase 9B7 (GH9B7); FUNCTIONS IN: hydrolase activity, hydrolyzing O-glycosyl compounds, catalytic activity; INVOLVED IN: carbohydrate metabolic process; LOCATED IN: plasma membrane; EXPRESSED IN: 23 plant structures; EXPRESSED DURING: 13 growth stages; CONTAINS InterPro DOMAIN/s: Six-hairpin glycosidase (InterPro:IPR012341), Glycoside hydrolase, family 9, active site (InterPro:IPR0182…
AT1G77760	genebody	chr1	29235547	29237634	2.4	TSSd 2855	GNR1, NIA1, NITRATE REDUCTASE 1, NR1	Encodes the cytosolic minor isoform of nitrate reductase (NR). Involved in the first step of nitrate assimilation, it contributes about 15% of the nitrate reductase activity in shoots. Similar to molybdopterin oxidoreductases at the N-terminus, and to FAD/NAD-binding cytochrome reductases at the C-terminus. Cofactors: FAD, heme iron (cytochrome B-557), and molybdenum-pterin.
AT1G77780	TSSu1500-2000	chr1	29250424	29252072	2.34	uTSS 1719		Glycosyl hydrolase superfamily protein; FUNCTIONS IN: cation binding, hydrolase activity, hydrolyzing O-glycosyl compounds, catalytic activity; INVOLVED IN: carbohydrate metabolic process; LOCATED IN: anchored to membrane; CONTAINS InterPro DOMAIN/s: Glycoside hydrolase, catalytic core (InterPro:IPR017853), Glycoside hydrolase, family 17 (InterPro:IPR000490), Glycoside hydrolase, subgroup, cataly…
AT1G77790	genebody	chr1	29250424	29252072	2.34	TSSd 729		Glycosyl hydrolase superfamily protein; FUNCTIONS IN: cation binding, hydrolase activity, hydrolyzing O-glycosyl compounds, catalytic activity; INVOLVED IN: carbohydrate metabolic process; LOCATED IN: endomembrane system; EXPRESSED IN: sperm cell, root; CONTAINS InterPro DOMAIN/s: Glycoside hydrolase, catalytic core (InterPro:IPR017853), Glycoside hydrolase, family 17 (InterPro:IPR000490), Glycos…
AT1G78170	TSSu500-1000	chr1	29410869	29415331	2.48	uTSS 959		unknown protein; BEST Arabidopsis thaliana protein match is: unknown protein (TAIR:AT1G22250.1); Has 66 Blast hits to 66 proteins in 11 species: Archae - 0; Bacteria - 0; Metazoa - 0; Fungi - 0; Plants - 66; Viruses - 0; Other Eukaryotes - 0 (source: NCBI BLink).
AT1G78390	genebody	chr1	29491629	29492877	2.28	TSSd 623	ATNCED9, NCED9, NINE-CIS-EPOXYCAROTENOID DIOXYGENASE 9	Encodes 9-cis-epoxycarotenoid dioxygenase, a key enzyme in the biosynthesis of abscisic acid. The expression of this gene increases during the first 6h of imbibition.
AT1G78450	TSSu0-500	chr1	29516145	29519766	3.61	uTSS 22		SOUL heme-binding family protein; FUNCTIONS IN: binding; INVOLVED IN: biological_process unknown; LOCATED IN: endomembrane system; EXPRESSED IN: 13 plant structures; EXPRESSED DURING: 9 growth stages; CONTAINS InterPro DOMAIN/s: SOUL haem-binding protein (InterPro:IPR006917); BEST Arabidopsis thaliana protein match is: SOUL heme-binding family protein (TAIR:AT1G17100.1); Has 640 Blast hits to 629…
AT1G78490	genebody	chr1	29527735	29530872	2.32	TSSd 1051	CYTOCHROME P450, FAMILY 708, SUBFAMILY A, POLYPEPTIDE 3, CYP708A3	member of CYP708A
AT1G78640	genebody	chr1	29578328	29582502	2.55	TSSd 1574		BEST Arabidopsis thaliana protein match is: AP2/B3-like transcriptional factor family protein (TAIR:AT2G33720.1); Has 92 Blast hits to 55 proteins in 5 species: Archae - 0; Bacteria - 0; Metazoa - 0; Fungi - 0; Plants - 92; Viruses - 0; Other Eukaryotes - 0 (source: NCBI BLink).
AT1G79245	TSSu1500-2000	chr1	29810014	29812130	2.69	uTSS 1557		pseudogene of unknown protein
AT1G79250	genebody	chr1	29810014	29812130	2.69	TSSd 1455	AGC KINASE 1.7, AGC1.7	AGC kinase 1.7 (AGC1.7); CONTAINS InterPro DOMAIN/s: Protein kinase, catalytic domain (InterPro:IPR000719), Serine/threonine-protein kinase domain (InterPro:IPR002290), Serine/threonine-protein kinase-like domain (InterPro:IPR017442), Protein kinase-like domain (InterPro:IPR011009), Serine/threonine-protein kinase, active site (InterPro:IPR008271); BEST Arabidopsis thaliana protein match is: root…
AT1G79440	TSSu1000-1500	chr1	29887396	29889534	2.36	uTSS 1052	ALDEHYDE DEHYDROGENASE 5F1, ALDH5F1, ENF1, ENLARGED FIL EXPRESSION DOMAIN 1, SSADH, SSADH1, SUCCINIC SEMIALDEHYDE DEHYDROGENASE, SUCCINIC SEMIALDEHYDE DEHYDROGENASE 1	Encodes a mitochondrial succinic semialdehyde dehydrogenase (SSADH). Nomenclature according to Kirch, et al (2004).
AT1G79450	genebody	chr1	29887396	29889534	2.36	TSSd 776	ALA-INTERACTING SUBUNIT 5, ALIS5	ALA-interacting subunit 5 (ALIS5); INVOLVED IN: biological_process unknown; LOCATED IN: chloroplast thylakoid lumen, plasma membrane, membrane; EXPRESSED IN: 12 plant structures; EXPRESSED DURING: L mature pollen stage, M germinated pollen stage, 4 anthesis, petal differentiation and expansion stage; CONTAINS InterPro DOMAIN/s: Protein of unknown function DUF284, transmembrane eukaryotic (InterPr…
AT1G79460	TSSu1500-2000	chr1	29887396	29889534	2.36	uTSS 1927	ARABIDOPSIS THALIANA ENT-KAURENE SYNTHASE, ARABIDOPSIS THALIANA ENT-KAURENE SYNTHASE 1, ATKS, ATKS1, ENT-KAURENE SYNTHASE 1, GA REQUIRING 2, GA2, KS, KS1	Encodes for a protein with ent-kaurene synthase B activity which catalyzes the second step in the cyclization of GGPP to ent-kaurene in the gibberellins biosynthetic pathway.
AT1G80820	genebody	chr1	30370248	30371909	2.6	TSSd 507	ATCCR2, CCR2, CINNAMOYL COA REDUCTASE	Encodes an cinnamoyl CoA reductase isoform. Involved in lignin biosynthesis.
AT2G01520	genebody	chr2	235247	237992	2.56	TSSd 695	(ZUSAMMEN-CA)-ENHANCED 1, MLP-LIKE PROTEIN 328, MLP328, ZCE1	Encodes a cis-cinnamic acid responsive gene that is a member of the major latex protein-like gene family and plays a role in promoting vegetative growth and delaying &#64258;owering.
AT2G02060	genebody	chr2	495275	496646	2.88	TSSd 391		Homeodomain-like superfamily protein; CONTAINS InterPro DOMAIN/s: Homeodomain-like (InterPro:IPR009057), Myb, DNA-binding (InterPro:IPR014778), HTH transcriptional regulator, Myb-type, DNA-binding (InterPro:IPR017930), Myb-like DNA-binding domain, SHAQKYF class (InterPro:IPR006447), Homeodomain-related (InterPro:IPR012287); BEST Arabidopsis thaliana protein match is: Homeodomain-like superfamily …
AT2G02070	genebody	chr2	505124	509547	2.96	TSSd 1849	ATIDD5, IDD5, INDETERMINATE(ID)-DOMAIN 5	indeterminate(ID)-domain 5 (IDD5); FUNCTIONS IN: sequence-specific DNA binding transcription factor activity, zinc ion binding, nucleic acid binding; INVOLVED IN: regulation of transcription; LOCATED IN: intracellular, chloroplast; EXPRESSED IN: 22 plant structures; EXPRESSED DURING: 13 growth stages; CONTAINS InterPro DOMAIN/s: Zinc finger, C2H2-like (InterPro:IPR015880), Zinc finger, C2H2-type …
AT2G02080	genebody	chr2	516292	521793	2.68	TSSd 2665	ATIDD4, IDD4, INDETERMINATE(ID)-DOMAIN 4	indeterminate(ID)-domain 4 (IDD4); FUNCTIONS IN: sequence-specific DNA binding transcription factor activity; LOCATED IN: intracellular, chloroplast; EXPRESSED IN: 20 plant structures; EXPRESSED DURING: 13 growth stages; CONTAINS InterPro DOMAIN/s: Zinc finger, C2H2-like (InterPro:IPR015880), Zinc finger, C2H2-type (InterPro:IPR007087), Zinc finger, double-stranded RNA binding (InterPro:IPR022755…
AT2G03180	TSSu0-500	chr2	959077	965488	2.59	uTSS 481		unknown protein; Has 1 Blast hits to 1 proteins in 1 species: Archae - 0; Bacteria - 0; Metazoa - 0; Fungi - 0; Plants - 1; Viruses - 0; Other Eukaryotes - 0 (source: NCBI BLink).
AT2G03190	TSSu1500-2000	chr2	959077	965488	2.59	uTSS 1931	ASK16, SK16, SKP1-LIKE 16	one of SKP1 homologs. Gene is expressed specifically in the silique.
AT2G03250	genebody	chr2	981922	986983	2.8	TSSd 2210		EXS (ERD1/XPR1/SYG1) family protein; LOCATED IN: integral to membrane; CONTAINS InterPro DOMAIN/s: EXS, C-terminal (InterPro:IPR004342), SPX, N-terminal (InterPro:IPR004331); BEST Arabidopsis thaliana protein match is: EXS (ERD1/XPR1/SYG1) family protein (TAIR:AT1G14040.1); Has 35333 Blast hits to 34131 proteins in 2444 species: Archae - 798; Bacteria - 22429; Metazoa - 974; Fungi - 991; Plants -…
AT2G03550	genebody	chr2	1076605	1078230	2.23	TSSd 382		alpha/beta-Hydrolases superfamily protein; FUNCTIONS IN: hydrolase activity; INVOLVED IN: metabolic process; LOCATED IN: cellular_component unknown; EXPRESSED IN: 21 plant structures; EXPRESSED DURING: 13 growth stages; CONTAINS InterPro DOMAIN/s: Alpha/beta hydrolase fold-3 (InterPro:IPR013094); BEST Arabidopsis thaliana protein match is: carboxyesterase 13 (TAIR:AT3G48700.1); Has 9970 Blast hit…
AT2G03560	genebody	chr2	1079284	1081801	2.32	TSSd 904		CONTAINS InterPro DOMAIN/s: F-box domain, cyclin-like (InterPro:IPR001810), Protein of unknown function DUF295 (InterPro:IPR005174); BEST Arabidopsis thaliana protein match is: F-box family protein (TAIR:AT5G38270.1); Has 427 Blast hits to 415 proteins in 12 species: Archae - 0; Bacteria - 2; Metazoa - 0; Fungi - 0; Plants - 425; Viruses - 0; Other Eukaryotes - 0 (source: NCBI BLink).
AT2G03565	TSSu1000-1500	chr2	1079284	1081801	2.32	uTSS 1049		unknown protein; Has 0 Blast hits to 0 proteins in 0 species (source: NCBI BLink).
AT2G04080	genebody	chr2	1357216	1359464	2.51	TSSd 914		MATE efflux family protein; FUNCTIONS IN: antiporter activity, drug transmembrane transporter activity, transporter activity; INVOLVED IN: drug transmembrane transport, transmembrane transport; LOCATED IN: membrane; CONTAINS InterPro DOMAIN/s: MATE family transporter related protein (InterPro:IPR015521), Multi antimicrobial extrusion protein MatE (InterPro:IPR002528); BEST Arabidopsis thaliana pr…
AT2G04110	genebody	chr2	1382647	1383673	2.89	TSSd 336		pseudogene of unknown protein
AT2G12170	TSSu1000-1500	chr2	4891711	4893605	2.62	uTSS 1233		BEST Arabidopsis thaliana protein match is: Transcriptional factor B3 family protein (TAIR:AT2G24645.1); Has 18 Blast hits to 18 proteins in 1 species: Archae - 0; Bacteria - 0; Metazoa - 0; Fungi - 0; Plants - 18; Viruses - 0; Other Eukaryotes - 0 (source: NCBI BLink).
AT2G12190	genebody	chr2	4891711	4893605	2.62	TSSd 688		Cytochrome P450 superfamily protein; FUNCTIONS IN: electron carrier activity, monooxygenase activity, iron ion binding, oxygen binding, heme binding; INVOLVED IN: oxidation reduction; EXPRESSED IN: stem, leaf whorl, male gametophyte, flower, stamen; EXPRESSED DURING: 4 anthesis; CONTAINS InterPro DOMAIN/s: Cytochrome P450 (InterPro:IPR001128), Cytochrome P450, conserved site (InterPro:IPR017972),…
AT2G13660	TSSu1500-2000	chr2	5693961	5695799	2.67	uTSS 1863		unknown protein; Has 2 Blast hits to 2 proteins in 1 species: Archae - 0; Bacteria - 0; Metazoa - 0; Fungi - 0; Plants - 2; Viruses - 0; Other Eukaryotes - 0 (source: NCBI BLink).
AT2G13680	genebody	chr2	5693961	5695799	2.67	TSSd 482	ARABIDOPSIS THALIANA GLUCAN SYNTHASE-LIKE 2, ATGSL02, CALLOSE SYNTHASE 5, CALS5, GLS2, GLUCAN SYNTHASE-LIKE 2	Responsible for the synthesis of callose deposited at the primary cell wall of meiocytes, tetrads and microspores. Required for exine formation during microgametogenesis and for pollen viability. Highest expression in meiocytes, tetrads, microspores and mature pollen.
AT2G13810	genebody	chr2	5766794	5772648	2.25	TSSd 1275	AGD2-LIKE DEFENSE RESPONSE PROTEIN 1, ALD1, ATALD1, EDS TWO SUPPRESSOR 5, EDTS5	AGD2-like defense response protein 1 (ALD1); FUNCTIONS IN: transferase activity, transferring nitrogenous groups, pyridoxal phosphate binding, transaminase activity, catalytic activity; INVOLVED IN: asparagine catabolic process, biosynthetic process, glutamate catabolic process to oxaloacetate, aspartate transamidation; LOCATED IN: chloroplast; EXPRESSED IN: sepal, root, stamen; EXPRESSED DURING:…
AT2G13920	genebody	chr2	5843684	5845806	2.41	TSSd 716		pseudogene, CHP-rich zinc finger protein, putative, contains weak PHD zinc finger motifs
AT2G14560	TSSu0-500	chr2	6212898	6214979	2.41	uTSS 33	LATE UPREGULATED IN RESPONSE TO HYALOPERONOSPORA PARASITICA, LURP1	Encodes LURP1, a member of the LURP cluster (late upregulated in response to Hyaloperonospora parasitica) which exhibits a pronounced upregulation after recognition of the pathogenic oomycte H. parasitica. LURP1 is required for full basal defense to H. parasitica and resistance to this pathogen mediated by the R-proteins RPP4 and RPP5.
AT2G14605	TSSu0-500	chr2	6237000	6238584	2.65	uTSS 72		copia-like retrotransposon family, has a 8.9e-29 P-value blast match to GB:BAA11674 ORF(AA 1-1338) (Ty1_Copia-element) (Nicotiana tabacum)
AT2G16840	TSSu0-500	chr2	7295693	7297652	2.91	uTSS 306		copia-like retrotransposon family, has a 7.7e-06 P-value blast match to GB:AAC64917 gag-pol polyprotein (Ty1_Copia-element) (Glycine max)
AT2G17590	genebody	chr2	7650961	7653368	1.98	TSSd 1016		Cysteine/Histidine-rich C1 domain family protein; CONTAINS InterPro DOMAIN/s: DC1 (InterPro:IPR004146), C1-like (InterPro:IPR011424); BEST Arabidopsis thaliana protein match is: Cysteine/Histidine-rich C1 domain family protein (TAIR:AT2G17600.1); Has 35333 Blast hits to 34131 proteins in 2444 species: Archae - 798; Bacteria - 22429; Metazoa - 974; Fungi - 991; Plants - 531; Viruses - 0; Other Euk…
AT2G18350	genebody	chr2	7970970	7972188	2.51	TSSd 503	ATHB24, HB24, HOMEOBOX PROTEIN 24, ZHD6, ZINC FINGER HOMEODOMAIN 6	homeobox protein 24 (HB24); FUNCTIONS IN: DNA binding, sequence-specific DNA binding transcription factor activity; INVOLVED IN: regulation of transcription; LOCATED IN: cellular_component unknown; EXPRESSED IN: 19 plant structures; EXPRESSED DURING: 12 growth stages; CONTAINS InterPro DOMAIN/s: Homeobox domain, ZF-HD class (InterPro:IPR006455), ZF-HD homeobox protein, Cys/His-rich dimerisation d…
AT2G18450	TSSu500-1000	chr2	8000815	8002598	2.77	uTSS 902	SDH1-2, SUCCINATE DEHYDROGENASE 1-2	Nuclear encoded mitochondrial flavoprotein subunit of succinate dehydrogenase complex .
AT2G18460	genebody	chr2	8000815	8002598	2.77	TSSd 387	LCV3, LIKE COV 3	like COV 3 (LCV3); CONTAINS InterPro DOMAIN/s: Protein of unknown function DUF502 (InterPro:IPR007462); BEST Arabidopsis thaliana protein match is: like COV 1 (TAIR:AT2G20130.1); Has 35333 Blast hits to 34131 proteins in 2444 species: Archae - 798; Bacteria - 22429; Metazoa - 974; Fungi - 991; Plants - 531; Viruses - 0; Other Eukaryotes - 9610 (source: NCBI BLink).
AT2G18500	TSSu0-500	chr2	8025197	8028420	2.8	uTSS 225	ARABIDOPSIS THALIANA OVATE FAMILY PROTEIN 7, ATOFP7, OFP7, OVATE FAMILY PROTEIN 7	ovate family protein 7 (OFP7); INVOLVED IN: biological_process unknown; LOCATED IN: plasma membrane; EXPRESSED IN: shoot apex, embryo, hypocotyl, flower, seed; EXPRESSED DURING: F mature embryo stage, petal differentiation and expansion stage, E expanded cotyledon stage, D bilateral stage; CONTAINS InterPro DOMAIN/s: Protein of unknown function DUF623 (InterPro:IPR006458); BEST Arabidopsis thalia…
AT2G18610	TSSu1500-2000	chr2	8077980	8079682	2.76	uTSS 1516		unknown protein; Has 1 Blast hits to 1 proteins in 1 species: Archae - 0; Bacteria - 0; Metazoa - 0; Fungi - 0; Plants - 1; Viruses - 0; Other Eukaryotes - 0 (source: NCBI BLink).
AT2G18620	genebody	chr2	8077980	8079682	2.76	TSSd 543		Terpenoid synthases superfamily protein; INVOLVED IN: isoprenoid biosynthetic process; EXPRESSED IN: root; CONTAINS InterPro DOMAIN/s: Polyprenyl synthetase-related (InterPro:IPR017446), Terpenoid synthase (InterPro:IPR008949), Polyprenyl synthetase (InterPro:IPR000092); BEST Arabidopsis thaliana protein match is: geranylgeranyl pyrophosphate synthase 1 (TAIR:AT4G36810.1); Has 16483 Blast hits to…
AT2G18630	TSSu1500-2000	chr2	8077980	8079682	2.76	uTSS 1672		Protein of unknown function (DUF677); INVOLVED IN: N-terminal protein myristoylation; LOCATED IN: plasma membrane, peroxisome, cytoplasm; EXPRESSED IN: 22 plant structures; EXPRESSED DURING: 13 growth stages; CONTAINS InterPro DOMAIN/s: Protein of unknown function DUF677 (InterPro:IPR007749); BEST Arabidopsis thaliana protein match is: Protein of unknown function (DUF677) (TAIR:AT5G66675.1); Has …
AT2G18810	genebody	chr2	8146802	8151878	2.48	TSSd 130		FUNCTIONS IN: DNA binding; INVOLVED IN: regulation of transcription, DNA-dependent; LOCATED IN: cellular_component unknown; CONTAINS InterPro DOMAIN/s: Protein of unknown function DUF313 (InterPro:IPR005508), Transcriptional factor B3 (InterPro:IPR003340); BEST Arabidopsis thaliana protein match is: Domain of unknown function (DUF313) (TAIR:AT2G31720.1); Has 125 Blast hits to 125 proteins in 5 sp…
AT2G18820	TSSu1500-2000	chr2	8146802	8151878	2.48	uTSS 1655		non-LTR retrotransposon family (LINE), has a 2.7e-38 P-value blast match to GB:NP_038607 L1 repeat, Tf subfamily, member 9 (LINE-element) (Mus musculus)
AT2G19200	TSSu1000-1500	chr2	8331223	8333132	1.85	uTSS 1022		unknown protein; FUNCTIONS IN: molecular_function unknown; INVOLVED IN: biological_process unknown; LOCATED IN: cellular_component unknown; CONTAINS InterPro DOMAIN/s: Protein of unknown function DUF626, Arabidopsis thaliana (InterPro:IPR006462); BEST Arabidopsis thaliana protein match is: unknown protein (TAIR:AT4G11700.1); Has 17 Blast hits to 17 proteins in 1 species: Archae - 0; Bacteria - 0;…
AT2G20570	genebody	chr2	8855070	8857989	2.43	TSSd 1172	ARABIDOPSIS GOLDEN2-LIKE 1, ATGLK1, GBF'S PRO-RICH REGION-INTERACTING FACTOR 1, GLK1, GOLDEN2-LIKE 1, GPRI1	Encodes GLK1, Golden2-like 1, one of a pair of partially redundant nuclear transcription factors that regulate chloroplast development in a cell-autonomous manner. GLK2, Golden2-like 2, is encoded by At5g44190. GLK1 and GLK2 regulate the expression of the photosynthetic apparatus.
AT2G21480	TSSu500-1000	chr2	9204749	9207303	2.18	uTSS 657		Malectin/receptor-like protein kinase family protein; FUNCTIONS IN: kinase activity; INVOLVED IN: protein amino acid phosphorylation; LOCATED IN: endomembrane system; EXPRESSED IN: 11 plant structures; EXPRESSED DURING: L mature pollen stage, M germinated pollen stage, 4 anthesis, C globular stage, petal differentiation and expansion stage; CONTAINS InterPro DOMAIN/s: Protein kinase, ATP binding …
AT2G21490	genebody	chr2	9204749	9207303	2.18	TSSd 1100	DEHYDRIN LEA, LEA	dehydrin LEA (LEA); FUNCTIONS IN: molecular_function unknown; INVOLVED IN: response to water, response to stress; LOCATED IN: cellular_component unknown; EXPRESSED IN: petal, leaf whorl, sepal, flower; EXPRESSED DURING: 4 anthesis, petal differentiation and expansion stage; CONTAINS InterPro DOMAIN/s: Dehydrin (InterPro:IPR000167); BEST Arabidopsis thaliana protein match is: Dehydrin family prote…
AT2G21790	TSSu1000-1500	chr2	9290637	9293027	3.88	uTSS 1438	ATRNR1, CLS8, CRINKLY LEAVES 8, DEFECTIVE IN POLLEN ORGANELLE DNA DEGRADATION 2, DPD2, R1, RIBONUCLEOTIDE REDUCTASE 1, RIBONUCLEOTIDE REDUCTASE LARGE SUBUNIT 1, RNR1	encodes large subunit of ribonucleotide reductase involved in the production of deoxyribonucleoside triphosphates (dNTPs) for DNA replication and repair
AT2G21840	genebody	chr2	9308054	9310436	2.62	TSSd 814		Cysteine/Histidine-rich C1 domain family protein; FUNCTIONS IN: zinc ion binding; INVOLVED IN: intracellular signaling pathway; LOCATED IN: cellular_component unknown; CONTAINS InterPro DOMAIN/s: Protein kinase C-like, phorbol ester/diacylglycerol binding (InterPro:IPR002219), Zinc finger, PHD-type, conserved site (InterPro:IPR019786), Zinc finger, RING-type (InterPro:IPR001841), Zinc finger, PHD…
AT2G21850	genebody	chr2	9314945	9317534	2.56	TSSd 1022		Cysteine/Histidine-rich C1 domain family protein; FUNCTIONS IN: zinc ion binding; INVOLVED IN: intracellular signaling pathway; LOCATED IN: cellular_component unknown; EXPRESSED IN: embryo, hypocotyl, root; EXPRESSED DURING: D bilateral stage; CONTAINS InterPro DOMAIN/s: Protein kinase C-like, phorbol ester/diacylglycerol binding (InterPro:IPR002219), Zinc finger, PHD-type, conserved site (InterP…
AT2G22630	genebody	chr2	9617718	9622882	2.41	TSSd 1928	AGAMOUS-LIKE 17, AGL17	Encodes a MADs domain containing protein involved in promoting flowering. Loss of function mutations show delayed flowering in long days and reduced levels of LFY and AP1 expression.
AT2G22800	genebody	chr2	9703781	9706473	3.98	TSSd 1024	HAT9	Encodes homeobox protein HAT9.
AT2G23100	genebody	chr2	9837328	9840023	1.96	TSSd 1061		Cysteine/Histidine-rich C1 domain family protein; FUNCTIONS IN: zinc ion binding; LOCATED IN: chloroplast; CONTAINS InterPro DOMAIN/s: Zinc finger, PHD-type (InterPro:IPR001965), DC1 (InterPro:IPR004146), C1-like (InterPro:IPR011424); BEST Arabidopsis thaliana protein match is: Cysteine/Histidine-rich C1 domain family protein (TAIR:AT5G42280.1); Has 35333 Blast hits to 34131 proteins in 2444 spec…
AT2G23110	TSSu1500-2000	chr2	9837328	9840023	1.96	uTSS 1780		Late embryogenesis abundant protein, group 6; CONTAINS InterPro DOMAIN/s: Late embryogenesis abundant protein, group 6 (InterPro:IPR018930); BEST Arabidopsis thaliana protein match is: Late embryogenesis abundant protein, group 6 (TAIR:AT2G23120.1); Has 37 Blast hits to 37 proteins in 9 species: Archae - 0; Bacteria - 0; Metazoa - 0; Fungi - 0; Plants - 37; Viruses - 0; Other Eukaryotes - 0 (sour…
AT2G23510	genebody	chr2	10011176	10013945	2.39	TSSd 973	SDT, SPERMIDINE DISINAPOYL ACYLTRANSFERASE	spermidine disinapoyl acyltransferase (SDT); CONTAINS InterPro DOMAIN/s: Transferase (InterPro:IPR003480); BEST Arabidopsis thaliana protein match is: HXXXD-type acyl-transferase family protein (TAIR:AT2G25150.1); Has 2265 Blast hits to 2257 proteins in 134 species: Archae - 0; Bacteria - 0; Metazoa - 0; Fungi - 42; Plants - 2219; Viruses - 0; Other Eukaryotes - 4 (source: NCBI BLink).
AT2G24850	genebody	chr2	10583406	10585613	3.16	TSSd 707	TAT, TAT3, TYROSINE AMINOTRANSFERASE, TYROSINE AMINOTRANSFERASE 3	Encodes a tyrosine aminotransferase that is responsive to treatment with jasmonic acid.
AT2G25240	genebody	chr2	10751529	10753432	2.31	TSSd 654	ATCCP3, CCP3, CONSERVED IN CILIATED SPECIES AND IN THE LAND PLANTS 3	Serine protease inhibitor (SERPIN) family protein; FUNCTIONS IN: serine-type endopeptidase inhibitor activity; INVOLVED IN: biological_process unknown; LOCATED IN: cellular_component unknown; CONTAINS InterPro DOMAIN/s: Protease inhibitor I4, serpin, plant (InterPro:IPR015554), Protease inhibitor I4, serpin (InterPro:IPR000215); BEST Arabidopsis thaliana protein match is: Serine protease inhibito…
AT2G25250	TSSu1000-1500	chr2	10751529	10753432	2.31	uTSS 1354		unknown protein; FUNCTIONS IN: molecular_function unknown; INVOLVED IN: biological_process unknown; LOCATED IN: chloroplast; EXPRESSED IN: 23 plant structures; EXPRESSED DURING: 14 growth stages; BEST Arabidopsis thaliana protein match is: unknown protein (TAIR:AT4G32020.1); Has 30 Blast hits to 30 proteins in 7 species: Archae - 0; Bacteria - 0; Metazoa - 0; Fungi - 2; Plants - 28; Viruses - 0; …
AT2G25500	TSSu1500-2000	chr2	10856061	10857454	2.85	uTSS 1809		Inosine triphosphate pyrophosphatase family protein; FUNCTIONS IN: molecular_function unknown; INVOLVED IN: biological_process unknown; LOCATED IN: cytoplasm; CONTAINS InterPro DOMAIN/s: Maf-like protein (InterPro:IPR003697); BEST Arabidopsis thaliana protein match is: Maf-like protein (TAIR:AT5G66550.1); Has 30201 Blast hits to 17322 proteins in 780 species: Archae - 12; Bacteria - 1396; Metazoa…
AT2G25510	genebody	chr2	10856061	10857454	2.85	TSSd 386		unknown protein; Has 2 Blast hits to 2 proteins in 1 species: Archae - 0; Bacteria - 0; Metazoa - 0; Fungi - 0; Plants - 2; Viruses - 0; Other Eukaryotes - 0 (source: NCBI BLink).
AT2G26030	TSSu1500-2000	chr2	11094364	11095758	3.08	uTSS 1892		F-box/RNI-like/FBD-like domains-containing protein; CONTAINS InterPro DOMAIN/s: FBD (InterPro:IPR013596), F-box domain, cyclin-like (InterPro:IPR001810), F-box domain, Skp2-like (InterPro:IPR022364), FBD-like (InterPro:IPR006566), Leucine-rich repeat 2 (InterPro:IPR013101); BEST Arabidopsis thaliana protein match is: F-box/RNI-like/FBD-like domains-containing protein (TAIR:AT5G44950.1); Has 2057 …
AT2G26040	genebody	chr2	11094364	11095758	3.08	TSSd 344	PYL2, PYR1-LIKE 2, RCAR14, REGULATORY COMPONENTS OF ABA RECEPTOR 14	Encodes a member of the PYR (pyrabactin resistance )/PYL(PYR1-like)/RCAR (regulatory components of ABA receptor) family proteins with 14 members. PYR/PYL/RCAR family proteins function as abscisic acid sensors. Mediate ABA-dependent regulation of protein phosphatase 2Cs ABI1 and ABI2.
AT2G26380	TSSu1500-2000	chr2	11228766	11230769	2.32	uTSS 1710		Leucine-rich repeat (LRR) family protein; INVOLVED IN: signal transduction, defense response; LOCATED IN: endomembrane system; EXPRESSED IN: hypocotyl, root; CONTAINS InterPro DOMAIN/s: Leucine-rich repeat-containing N-terminal domain, type 2 (InterPro:IPR013210), Leucine-rich repeat (InterPro:IPR001611); BEST Arabidopsis thaliana protein match is: Leucine-rich repeat (LRR) family protein (TAIR:A…
AT2G26390	genebody	chr2	11228766	11230769	2.32	TSSd 724		Serine protease inhibitor (SERPIN) family protein; FUNCTIONS IN: serine-type endopeptidase inhibitor activity; INVOLVED IN: biological_process unknown; LOCATED IN: cellular_component unknown; EXPRESSED IN: petal, root, seed; EXPRESSED DURING: 4 anthesis, E expanded cotyledon stage; CONTAINS InterPro DOMAIN/s: Protease inhibitor I4, serpin, plant (InterPro:IPR015554), Protease inhibitor I4, serpin…
AT2G26400	genebody	chr2	11232635	11233785	2.38	TSSd 86	ACIREDUCTONE DIOXYGENASE, ACIREDUCTONE DIOXYGENASE 3, ARD, ARD3, ATARD3	Encodes a protein predicted to belong to the acireductone dioxygenase (ARD/ARD鈥?family.
AT2G27690	genebody	chr2	11809033	11810907	3.62	TSSd 664	CYTOCHROME P450, FAMILY 94, SUBFAMILY C, POLYPEPTIDE 1, CYP94C1	Encodes a CYP94C1. Has highest omega-hydroxylase activity with 9,10-epoxystearic acid, while also metabolized lauric acid (C12:0) and C18 unsaturated fatty acids. Gene expression is induced in response to wounding and jasmonic acid treatment.
AT2G28085	TSSu0-500	chr2	11967416	11970217	2.49	uTSS 196	SAUR42, SMALL AUXIN UPREGULATED RNA 42	SAUR-like auxin-responsive protein family ; CONTAINS InterPro DOMAIN/s: Auxin responsive SAUR protein (InterPro:IPR003676); BEST Arabidopsis thaliana protein match is: SAUR-like auxin-responsive protein family (TAIR:AT4G34760.1); Has 1265 Blast hits to 1250 proteins in 26 species: Archae - 0; Bacteria - 0; Metazoa - 0; Fungi - 0; Plants - 1264; Viruses - 0; Other Eukaryotes - 1 (source: NCBI BLin…
AT2G28480	TSSu1500-2000	chr2	12178456	12182222	2.36	uTSS 1916		RNA-binding CRS1 / YhbY (CRM) domain protein; FUNCTIONS IN: RNA binding; INVOLVED IN: biological_process unknown; LOCATED IN: cellular_component unknown; CONTAINS InterPro DOMAIN/s: RNA-binding, CRM domain (InterPro:IPR001890); BEST Arabidopsis thaliana protein match is: RNA-binding CRS1 / YhbY (CRM) domain protein (TAIR:AT4G13070.1); Has 308 Blast hits to 279 proteins in 29 species: Archae - 0; …
AT2G28490	genebody	chr2	12178456	12182222	2.36	TSSd 674		RmlC-like cupins superfamily protein; FUNCTIONS IN: nutrient reservoir activity; INVOLVED IN: biological_process unknown; LOCATED IN: endomembrane system; EXPRESSED IN: seed; EXPRESSED DURING: seedling growth; CONTAINS InterPro DOMAIN/s: Cupin, RmlC-type (InterPro:IPR011051), Cupin 1 (InterPro:IPR006045), RmlC-like jelly roll fold (InterPro:IPR014710); BEST Arabidopsis thaliana protein match is: …
AT2G28850	genebody	chr2	12382096	12385173	2.47	TSSd 1327	CYP710A3, CYTOCHROME P450, FAMILY 710, SUBFAMILY A, POLYPEPTIDE 3	member of CYP710A
AT2G29090	genebody	chr2	12495451	12497558	2.58	TSSd 3219	CYTOCHROME P450, FAMILY 707, SUBFAMILY A, POLYPEPTIDE 2, CYP707A2	Encodes a protein with ABA 8'-hydroxylase activity, involved in ABA catabolism. Member of the CYP707A gene family. This gene predominantly accumulates in dry seeds and is up-regulated immediately following imbibition. CYP707A2 appears to play a major role in the rapid decrease in ABA levels during early seed imbibition.
AT2G29800	TSSu1500-2000	chr2	12722864	12729997	2.72	uTSS 1828		Galactose oxidase/kelch repeat superfamily protein; CONTAINS InterPro DOMAIN/s: Galactose oxidase/kelch, beta-propeller (InterPro:IPR011043), Kelch repeat type 1 (InterPro:IPR006652), Kelch related (InterPro:IPR013089), Kelch-type beta propeller (InterPro:IPR015915); BEST Arabidopsis thaliana protein match is: Galactose oxidase/kelch repeat superfamily protein (TAIR:AT2G29600.1); Has 2332 Blast h…
AT2G29810	genebody	chr2	12722864	12729997	2.72	TSSd 823		Galactose oxidase/kelch repeat superfamily protein; CONTAINS InterPro DOMAIN/s: Galactose oxidase/kelch, beta-propeller (InterPro:IPR011043), Kelch repeat type 1 (InterPro:IPR006652), Kelch related (InterPro:IPR013089), Kelch-type beta propeller (InterPro:IPR015915); BEST Arabidopsis thaliana protein match is: Galactose oxidase/kelch repeat superfamily protein (TAIR:AT2G29800.1); Has 2207 Blast h…
AT2G30300	genebody	chr2	12918973	12921667	2.61	TSSd 919		Major facilitator superfamily protein; FUNCTIONS IN: molecular_function unknown; INVOLVED IN: biological_process unknown; LOCATED IN: endomembrane system; EXPRESSED IN: stem, sperm cell; CONTAINS InterPro DOMAIN/s: Nodulin-like (InterPro:IPR010658), Major facilitator superfamily, general substrate transporter (InterPro:IPR016196); BEST Arabidopsis thaliana protein match is: Major facilitator supe…
AT2G30370	genebody	chr2	12940150	12943377	2.49	TSSd 646	CHAL, CHALLAH, EPF1-LIKE 6, EPFL6	Encodes a small, potentially secreted protein that acts as an inhibitor of stomatal production though likely not through direct interaction with the TMM receptor. It is homologous to known stomatal regulators EPF1 and EPF2.
AT2G31230	genebody	chr2	13306427	13307592	2.73	TSSd 466	ATERF15, ERF15, ETHYLENE-RESPONSIVE ELEMENT BINDING FACTOR 15	encodes a member of the ERF (ethylene response factor) subfamily B-3 of ERF/AP2 transcription factor family. The protein contains one AP2 domain. There are 18 members in this subfamily including ATERF-1, ATERF-2, AND ATERF-5.
AT2G31980	TSSu1500-2000	chr2	13610834	13612483	2.24	uTSS 1756	ATCYS2, CYS2, PHYTOCYSTATIN 2	PHYTOCYSTATIN 2 (CYS2); FUNCTIONS IN: cysteine-type endopeptidase inhibitor activity; INVOLVED IN: biological_process unknown; LOCATED IN: endomembrane system; EXPRESSED IN: 18 plant structures; EXPRESSED DURING: 11 growth stages; CONTAINS InterPro DOMAIN/s: Proteinase inhibitor I25, cystatin, conserved site (InterPro:IPR018073), Proteinase inhibitor I25, cystatin (InterPro:IPR000010), Proteinase…
AT2G31990	genebody	chr2	13610834	13612483	2.24	TSSd 1915		Exostosin family protein; FUNCTIONS IN: catalytic activity; INVOLVED IN: biological_process unknown; LOCATED IN: membrane; EXPRESSED IN: 15 plant structures; EXPRESSED DURING: 8 growth stages; CONTAINS InterPro DOMAIN/s: Exostosin-like (InterPro:IPR004263); BEST Arabidopsis thaliana protein match is: Exostosin family protein (TAIR:AT4G13990.1); Has 35333 Blast hits to 34131 proteins in 2444 speci…
AT2G32160	genebody	chr2	13661848	13663292	3.47	TSSd 357		S-adenosyl-L-methionine-dependent methyltransferases superfamily protein; FUNCTIONS IN: molecular_function unknown; INVOLVED IN: biological_process unknown; LOCATED IN: cellular_component unknown; EXPRESSED IN: 19 plant structures; EXPRESSED DURING: 13 growth stages; CONTAINS InterPro DOMAIN/s: N2227-like (InterPro:IPR012901); BEST Arabidopsis thaliana protein match is: S-adenosyl-L-methionine-de…
AT2G32360	TSSu0-500	chr2	13736191	13739410	2.79	uTSS 254		Ubiquitin-like superfamily protein; CONTAINS InterPro DOMAIN/s: Ubiquitin supergroup (InterPro:IPR019955); Has 17600 Blast hits to 8009 proteins in 524 species: Archae - 27; Bacteria - 605; Metazoa - 7063; Fungi - 1660; Plants - 691; Viruses - 517; Other Eukaryotes - 7037 (source: NCBI BLink).
AT2G32460	genebody	chr2	13781890	13784831	3.01	TSSd 1111	ARABIDOPSIS THALIANA MYB 1, ATM1, ATMYB101, MYB DOMAIN PROTEIN 101, MYB101	Member of the R2R3 factor gene family.
AT2G32680	TSSu1500-2000	chr2	13863691	13865129	3.46	uTSS 1795	ATRLP23, RECEPTOR LIKE PROTEIN 23, RLP23	receptor like protein 23 (RLP23); FUNCTIONS IN: kinase activity; INVOLVED IN: signal transduction, defense response; LOCATED IN: endomembrane system; EXPRESSED IN: 17 plant structures; EXPRESSED DURING: 9 growth stages; CONTAINS InterPro DOMAIN/s: Leucine-rich repeat (InterPro:IPR001611); BEST Arabidopsis thaliana protein match is: receptor like protein 24 (TAIR:AT2G33020.1); Has 122044 Blast hit…
AT2G32690	genebody	chr2	13863691	13865129	3.46	TSSd 187	ATGRP23, GLYCINE-RICH PROTEIN 23, GRP23	Glycine-rich protein similar in structure to GRP5. The expression of GRP23 is induced by HPA (cutin monomer, salicylic acid, and abscisic acid.
AT2G32698	TSSu1500-2000	chr2	13863691	13865129	3.46	uTSS 1795	MICRORNA407, MIR407	Encodes a microRNA. MicroRNAs are regulatory RNAs with a mature length of ~21-nucleotides that are processed from hairpin precursors by Dicer-like enzymes. MicroRNAs can negatively regulate gene expression by attenuating translation or by directing mRNA cleavage. Mature sequence:TTTAAATCATATACTTTTGGT
AT2G32830	genebody	chr2	13927350	13929982	2.49	TSSd 1048	PHOSPHATE TRANSPORTER 1;5, PHOSPHATE TRANSPORTER 5, PHT1;5, PHT5	Encodes Pht1;5, a member of the Pht1 family of phosphate transporters which include: Pht1;1/At5g43350, Pht1;2/At5g43370, Pht1;3/At5g43360, Pht1;4/At2g38940, Pht1;5/At2g32830, Pht1;6/At5g43340, Pht1;7/At3g54700, Pht1;8/At1g20860, Pht1;9/At1g76430 (Plant Journal 2002, 31:341).
AT2G34202	TSSu1500-2000	chr2	14442375	14447188	2.67	uTSS 1704	MICRORNA399D, MIR399D	Encodes a phosphate starvation-responsive microRNA that targets PHO2, an E2-UBC that negatively affects shoot phosphate content. miR399 can be negatively regulated by members of the non-coding gene families IPS1 and At4. MicroRNAs are regulatory RNAs with a mature length of ~21-nucleotides that are processed from hairpin precursors by Dicer-like enzymes. MicroRNAs can negatively regulate gene exp…
AT2G34208	TSSu0-500	chr2	14442375	14447188	2.67	uTSS 215	MICRORNA399F, MIR399, MIR399F	Encodes a phosphate starvation-responsive microRNA that targets PHO2, an E2-UBC that negatively affects shoot phosphate content. miR399 can be negatively regulated by members of the non-coding gene families IPS1 and At4. MicroRNAs are regulatory RNAs with a mature length of ~21-nucleotides that are processed from hairpin precursors by Dicer-like enzymes. MicroRNAs can negatively regulate gene exp…
AT2G34210	TSSu1000-1500	chr2	14442375	14447188	2.67	uTSS 1156		Transcription elongation factor Spt5; FUNCTIONS IN: transcription elongation regulator activity, structural constituent of ribosome, transcription initiation factor activity; INVOLVED IN: regulation of transcription from RNA polymerase II promoter, translation, positive regulation of RNA elongation from RNA polymerase II promoter; LOCATED IN: ribosome, intracellular; EXPRESSED IN: sperm cell; CON…
AT2G34490	genebody	chr2	14535525	14537184	2.34	TSSd 1078	CYP710A2, CYTOCHROME P450, FAMILY 710, SUBFAMILY A, POLYPEPTIDE 2	Encodes a protein with C22-sterol desaturase activity. The enzyme was shown to catalyze the conversion of both 24-
AT2G34810	genebody	chr2	14683601	14687023	2.9	TSSd 56		FAD-binding Berberine family protein; FUNCTIONS IN: electron carrier activity, oxidoreductase activity, FAD binding, catalytic activity; INVOLVED IN: response to jasmonic acid stimulus, response to wounding; LOCATED IN: endomembrane system; EXPRESSED IN: 22 plant structures; EXPRESSED DURING: 13 growth stages; CONTAINS InterPro DOMAIN/s: FAD-binding, type 2 (InterPro:IPR016166), Berberine/berberi…
AT2G34990	TSSu1000-1500	chr2	14751573	14753258	2.64	uTSS 1247		RING/U-box superfamily protein; FUNCTIONS IN: zinc ion binding; LOCATED IN: endomembrane system; CONTAINS InterPro DOMAIN/s: Zinc finger, RING-type (InterPro:IPR001841); BEST Arabidopsis thaliana protein match is: RING/U-box superfamily protein (TAIR:AT2G35000.1); Has 8449 Blast hits to 8424 proteins in 270 species: Archae - 0; Bacteria - 2; Metazoa - 2244; Fungi - 529; Plants - 4596; Viruses - 2…
AT2G35000	genebody	chr2	14751573	14753258	2.64	TSSd 904	ARABIDOPSIS TOXICOS EN LEVADURA 9, ATL9	E3 ligase-like protein induced by chitin oligomers.
AT2G35010	TSSu1500-2000	chr2	14751573	14753258	2.64	uTSS 1855	ATO1, THIOREDOXIN O1, TO1	thioredoxin O1 (TO1); INVOLVED IN: cell redox homeostasis; EXPRESSED IN: 23 plant structures; EXPRESSED DURING: 13 growth stages; CONTAINS InterPro DOMAIN/s: Thioredoxin fold (InterPro:IPR012335), Thioredoxin-like subdomain (InterPro:IPR006662), Thioredoxin, core (InterPro:IPR015467), Thioredoxin-like (InterPro:IPR017936), Thioredoxin domain (InterPro:IPR013766), Thioredoxin-like fold (InterPro:I…
AT2G35590	genebody	chr2	14938126	14940224	2.38	TSSd 747		pseudogene, serpin (serine protease inhibitor), putative, similar to protein zx (Hordeum vulgare subsp. vulgare) GI:19071, serpin (Triticum aestivum) GI:1885346; contains Pfam profile PF00079: Serpin (serine protease inhibitor); this is very likely a pseudogene.; blastp match of 52% identity and 2.2e-73 P-value to GP|26224736|gb|AAN76362.1||AY158152 serpin-like protein {Citrus x paradisi}
AT2G35700	TSSu500-1000	chr2	15003045	15006024	2.69	uTSS 670	ATERF38, ERF FAMILY PROTEIN 38, ERF38	encodes a member of the DREB subfamily A-4 of ERF/AP2 transcription factor family. The protein contains one AP2 domain. There are 17 members in this subfamily including TINY. Thought to be involved in secondary cell wall metabolism.
AT2G35820	genebody	chr2	15050612	15053352	2.38	TSSd 1070		ureidoglycolate hydrolases; FUNCTIONS IN: ureidoglycolate hydrolase activity; INVOLVED IN: allantoin catabolic process; LOCATED IN: cellular_component unknown; EXPRESSED IN: 17 plant structures; EXPRESSED DURING: 13 growth stages; CONTAINS InterPro DOMAIN/s: Ureidoglycolate hydrolase (InterPro:IPR007247); BEST Arabidopsis thaliana protein match is: unknown protein (TAIR:AT2G35810.1); Has 155 Blas…
AT2G35830	TSSu0-500	chr2	15050612	15053352	2.38	uTSS 217		unknown protein; FUNCTIONS IN: molecular_function unknown; INVOLVED IN: biological_process unknown; LOCATED IN: cellular_component unknown; BEST Arabidopsis thaliana protein match is: unknown protein (TAIR:AT2G35810.1).
AT2G35840	TSSu1500-2000	chr2	15050612	15053352	2.38	uTSS 1641		Sucrose-6F-phosphate phosphohydrolase family protein; FUNCTIONS IN: phosphatase activity, magnesium ion binding, sucrose-phosphatase activity, catalytic activity; INVOLVED IN: response to cadmium ion, sucrose biosynthetic process; LOCATED IN: nucleus, cytoplasm; EXPRESSED IN: 25 plant structures; EXPRESSED DURING: 13 growth stages; CONTAINS InterPro DOMAIN/s: Sucrose-phosphate synthase (InterPro:…
AT2G35900	TSSu1500-2000	chr2	15072821	15074006	2.51	uTSS 1760		unknown protein; FUNCTIONS IN: molecular_function unknown; INVOLVED IN: biological_process unknown; LOCATED IN: nucleus; EXPRESSED IN: 20 plant structures; EXPRESSED DURING: 13 growth stages; Has 32 Blast hits to 32 proteins in 12 species: Archae - 0; Bacteria - 0; Metazoa - 0; Fungi - 0; Plants - 32; Viruses - 0; Other Eukaryotes - 0 (source: NCBI BLink).
AT2G35910	genebody	chr2	15072821	15074006	2.51	TSSd 668		RING/U-box superfamily protein; FUNCTIONS IN: zinc ion binding; CONTAINS InterPro DOMAIN/s: Zinc finger, RING-type (InterPro:IPR001841), Zinc finger, C3HC4 RING-type (InterPro:IPR018957); BEST Arabidopsis thaliana protein match is: RING/U-box superfamily protein (TAIR:AT5G06490.1); Has 8225 Blast hits to 8203 proteins in 288 species: Archae - 0; Bacteria - 0; Metazoa - 1997; Fungi - 507; Plants -…
AT2G35930	genebody	chr2	15082732	15084680	2.38	TSSd 768	ATPUB23, PLANT U-BOX 23, PUB23	Encodes a cytoplasmically localized U-box domain containing E3 ubiquitin ligase that is involved in the response to water stress and acts as a negative regulator of PAMP-triggered immunity.
AT2G36026	genebody	chr2	15126937	15128346	2.86	TSSd 377		Ovate family protein; FUNCTIONS IN: molecular_function unknown; INVOLVED IN: biological_process unknown; LOCATED IN: cellular_component unknown; CONTAINS InterPro DOMAIN/s: Protein of unknown function DUF623 (InterPro:IPR006458); BEST Arabidopsis thaliana protein match is: ovate family protein 6 (TAIR:AT3G52525.1); Has 30201 Blast hits to 17322 proteins in 780 species: Archae - 12; Bacteria - 139…
AT2G36030	genebody	chr2	15126937	15128346	2.86	TSSd 130		unknown protein; Has 1 Blast hits to 1 proteins in 1 species: Archae - 0; Bacteria - 0; Metazoa - 0; Fungi - 0; Plants - 1; Viruses - 0; Other Eukaryotes - 0 (source: NCBI BLink).
AT2G36050	genebody	chr2	15135517	15136926	2.55	TSSd 528	ARABIDOPSIS THALIANA OVATE FAMILY PROTEIN 15, ATOFP15, OFP15, OVATE FAMILY PROTEIN 15	ovate family protein 15 (OFP15); LOCATED IN: chloroplast; EXPRESSED IN: sepal, carpel, stamen; EXPRESSED DURING: 4 anthesis, petal differentiation and expansion stage; CONTAINS InterPro DOMAIN/s: Protein of unknown function DUF623 (InterPro:IPR006458); BEST Arabidopsis thaliana protein match is: ovate family protein 18 (TAIR:AT3G52540.1); Has 245 Blast hits to 245 proteins in 17 species: Archae -…
AT2G36100	genebody	chr2	15159253	15161193	3.16	TSSd 528	CASP1, CASPARIAN STRIP MEMBRANE DOMAIN PROTEIN 1	Uncharacterised protein family (UPF0497); CONTAINS InterPro DOMAIN/s: Uncharacterised protein family UPF0497, trans-membrane plant (InterPro:IPR006702), Uncharacterised protein family UPF0497, trans-membrane plant subgroup (InterPro:IPR006459); BEST Arabidopsis thaliana protein match is: Uncharacterised protein family (UPF0497) (TAIR:AT3G11550.1); Has 599 Blast hits to 599 proteins in 21 species:…
AT2G36110	TSSu1000-1500	chr2	15159253	15161193	3.16	uTSS 1479		Polynucleotidyl transferase, ribonuclease H-like superfamily protein; FUNCTIONS IN: 3'-5' exonuclease activity, nucleic acid binding; INVOLVED IN: nucleobase, nucleoside, nucleotide and nucleic acid metabolic process; LOCATED IN: intracellular; CONTAINS InterPro DOMAIN/s: Polynucleotidyl transferase, ribonuclease H fold (InterPro:IPR012337), 3&apos;-5&apos; exonuclease (InterPro:IPR002562); BEST …
AT2G36610	genebody	chr2	15348775	15350278	2.08	TSSd 200	ARABIDOPSIS THALIANA HOMEOBOX PROTEIN 22, ATHB22, HB22, HOMEOBOX PROTEIN 22	Encodes a homeodomain leucine zipper class I (HD-Zip I) protein.
AT2G36770	TSSu1500-2000	chr2	15417470	15419448	2.38	uTSS 1692		UDP-Glycosyltransferase superfamily protein; FUNCTIONS IN: transferase activity, transferring hexosyl groups, UDP-glycosyltransferase activity, transferase activity, transferring glycosyl groups; INVOLVED IN: metabolic process; LOCATED IN: cellular_component unknown; CONTAINS InterPro DOMAIN/s: UDP-glucuronosyl/UDP-glucosyltransferase (InterPro:IPR002213); BEST Arabidopsis thaliana protein match …
AT2G36780	genebody	chr2	15417470	15419448	2.38	TSSd 696		UDP-Glycosyltransferase superfamily protein; FUNCTIONS IN: UDP-glycosyltransferase activity, transferase activity, transferring glycosyl groups; INVOLVED IN: metabolic process; LOCATED IN: cellular_component unknown; CONTAINS InterPro DOMAIN/s: UDP-glucuronosyl/UDP-glucosyltransferase (InterPro:IPR002213); BEST Arabidopsis thaliana protein match is: UDP-Glycosyltransferase superfamily protein (TA…
AT2G36792	TSSu1500-2000	chr2	15417470	15419448	2.38	uTSS 1896		Potential natural antisense gene, locus overlaps with AT2G36790
AT2G36890	genebody	chr2	15485390	15488000	2.44	TSSd 916	ATMYB38, BIT1, BLUE INSENSITIVE TRAIT 1, MYB DOMAIN PROTEIN 38, MYB38, RAX2, REGULATOR OF AXILLARY MERISTEMS 2	Putative homolog of the Blind gene in tomato. Together with RAX1 and RAX3 belong to the class R2R3 MYB genes; encoded by the Myb-like transcription factor MYB38, regulates axillary meristem formation.
AT2G36970	genebody	chr2	15528736	15530023	3.12	TSSd 374		UDP-Glycosyltransferase superfamily protein; FUNCTIONS IN: UDP-glycosyltransferase activity, transferase activity, transferring glycosyl groups; INVOLVED IN: metabolic process; LOCATED IN: endomembrane system; EXPRESSED IN: 20 plant structures; EXPRESSED DURING: 13 growth stages; CONTAINS InterPro DOMAIN/s: UDP-glucuronosyl/UDP-glucosyltransferase (InterPro:IPR002213); BEST Arabidopsis thaliana p…
AT2G36980	TSSu1500-2000	chr2	15528736	15530023	3.12	uTSS 1781		Tetratricopeptide repeat (TPR)-like superfamily protein; CONTAINS InterPro DOMAIN/s: Pentatricopeptide repeat (InterPro:IPR002885); BEST Arabidopsis thaliana protein match is: Pentatricopeptide repeat (PPR) superfamily protein (TAIR:AT2G13600.1); Has 45451 Blast hits to 13631 proteins in 250 species: Archae - 6; Bacteria - 3; Metazoa - 113; Fungi - 146; Plants - 44602; Viruses - 0; Other Eukaryot…
AT2G37100	genebody	chr2	15590936	15592397	2.92	TSSd 566		protamine P1 family protein; FUNCTIONS IN: DNA binding; INVOLVED IN: chromosome organization; LOCATED IN: chloroplast; BEST Arabidopsis thaliana protein match is: unknown protein (TAIR:AT5G03110.1); Has 306 Blast hits to 290 proteins in 70 species: Archae - 0; Bacteria - 11; Metazoa - 127; Fungi - 26; Plants - 97; Viruses - 12; Other Eukaryotes - 33 (source: NCBI BLink).
AT2G37110	TSSu500-1000	chr2	15590936	15592397	2.92	uTSS 885		PLAC8 family protein; CONTAINS InterPro DOMAIN/s: Protein of unknown function Cys-rich (InterPro:IPR006461); BEST Arabidopsis thaliana protein match is: PLAC8 family protein (TAIR:AT2G40935.1); Has 380 Blast hits to 379 proteins in 46 species: Archae - 0; Bacteria - 0; Metazoa - 10; Fungi - 19; Plants - 350; Viruses - 0; Other Eukaryotes - 1 (source: NCBI BLink).
AT2G37540	genebody	chr2	15751622	15754284	2.24	TSSd 1015		NAD(P)-binding Rossmann-fold superfamily protein; FUNCTIONS IN: oxidoreductase activity, binding, catalytic activity; INVOLVED IN: pollen tube growth; EXPRESSED IN: 23 plant structures; EXPRESSED DURING: 13 growth stages; CONTAINS InterPro DOMAIN/s: NAD(P)-binding domain (InterPro:IPR016040), Glucose/ribitol dehydrogenase (InterPro:IPR002347), Short-chain dehydrogenase/reductase SDR (InterPro:IPR…
AT2G38060	genebody	chr2	15925015	15926033	2.77	TSSd 100	PHOSPHATE TRANSPORTER 4;2, PHT4;2	Encodes an inorganic phosphate transporter (PHT4;2).
AT2G38150	TSSu1500-2000	chr2	15983801	15985589	1.99	uTSS 1777		alpha 1,4-glycosyltransferase family protein; FUNCTIONS IN: transferase activity, transferring glycosyl groups, transferase activity; INVOLVED IN: biological_process unknown; LOCATED IN: endomembrane system, Golgi stack; CONTAINS InterPro DOMAIN/s: Alpha 1,4-glycosyltransferase conserved region (InterPro:IPR007652), Glycosyltransferase, DXD sugar-binding region (InterPro:IPR007577); BEST Arabidop…
AT2G38152	genebody	chr2	15983801	15985589	1.99	TSSd 584		alpha 1,4-glycosyltransferase family protein; FUNCTIONS IN: galactosyltransferase activity; INVOLVED IN: biological_process unknown; LOCATED IN: Golgi stack; CONTAINS InterPro DOMAIN/s: Alpha 1,4-glycosyltransferase conserved region (InterPro:IPR007652), Glycosyltransferase, DXD sugar-binding region (InterPro:IPR007577); BEST Arabidopsis thaliana protein match is: alpha 1,4-glycosyltransferase fa…
AT2G39010	genebody	chr2	16291125	16293100	2.88	TSSd 636	PIP2;6, PIP2E, PLASMA MEMBRANE INTRINSIC PROTEIN 2;6, PLASMA MEMBRANE INTRINSIC PROTEIN 2E	plasma membrane intrinsic protein 2E (PIP2E); FUNCTIONS IN: water channel activity; INVOLVED IN: transport, response to nematode; LOCATED IN: plasma membrane, membrane; EXPRESSED IN: 23 plant structures; EXPRESSED DURING: 13 growth stages; CONTAINS InterPro DOMAIN/s: Major intrinsic protein, conserved site (InterPro:IPR022357), Aquaporin (InterPro:IPR012269), Major intrinsic protein (InterPro:IPR…
AT2G39240	genebody	chr2	16386581	16388108	2.51	TSSd 483		RNA polymerase I specific transcription initiation factor RRN3 protein; FUNCTIONS IN: RNA polymerase I transcription factor activity, binding; CONTAINS InterPro DOMAIN/s: RNA polymerase I specific transcription initiation factor RRN3 (InterPro:IPR007991), Armadillo-type fold (InterPro:IPR016024); BEST Arabidopsis thaliana protein match is: RNA polymerase I specific transcription initiation factor…
AT2G39250	genebody	chr2	16388665	16391246	2.42	TSSd 1118	SCHNARCHZAPFEN, SNZ	Encodes a AP2 domain transcription factor that can repress flowering. SNZ and its paralogous gene, SCHLAFMUTZE (SMZ), share a signature with partial complementarity to the miR172 microRNA, whose precursor is induced upon flowering.
AT2G39518	TSSu0-500	chr2	16494397	16500176	2.45	uTSS 291		Uncharacterised protein family (UPF0497); FUNCTIONS IN: molecular_function unknown; INVOLVED IN: biological_process unknown; LOCATED IN: endomembrane system; CONTAINS InterPro DOMAIN/s: Uncharacterised protein family UPF0497, trans-membrane plant (InterPro:IPR006702), Uncharacterised protein family UPF0497, trans-membrane plant subgroup (InterPro:IPR006459); BEST Arabidopsis thaliana protein matc…
AT2G39520	genebody	chr2	16494397	16500176	2.45	TSSd 474		unknown protein; Has 1 Blast hits to 1 proteins in 1 species: Archae - 0; Bacteria - 0; Metazoa - 0; Fungi - 0; Plants - 1; Viruses - 0; Other Eukaryotes - 0 (source: NCBI BLink).
AT2G40050	genebody	chr2	16723452	16726156	2.14	TSSd 971		Cysteine/Histidine-rich C1 domain family protein; FUNCTIONS IN: zinc ion binding; LOCATED IN: cellular_component unknown; CONTAINS InterPro DOMAIN/s: DC1 (InterPro:IPR004146), Zinc finger, PHD-type (InterPro:IPR001965), C1-like (InterPro:IPR011424); BEST Arabidopsis thaliana protein match is: Cysteine/Histidine-rich C1 domain family protein (TAIR:AT1G61840.1); Has 1548 Blast hits to 649 proteins …
AT2G40060	TSSu1500-2000	chr2	16723452	16726156	2.14	uTSS 1680	CLATHRIN LIGHT CHAIN 2, CLC2	Encodes a clathrin that is localized to the cortical division zone and the cell plate and colocalizes with TPLATE during cell plate anchoring.
AT2G40750	genebody	chr2	17000448	17002708	3.67	TSSd 891	ATWRKY54, WRKY DNA-BINDING PROTEIN 54, WRKY54	member of WRKY Transcription Factor; Group III
AT2G40802	TSSu1000-1500	chr2	17027597	17032194	2.03	uTSS 1490		unknown protein; Has 30201 Blast hits to 17322 proteins in 780 species: Archae - 12; Bacteria - 1396; Metazoa - 17338; Fungi - 3422; Plants - 5037; Viruses - 0; Other Eukaryotes - 2996 (source: NCBI BLink).
AT2G40805	genebody	chr2	17027597	17032194	2.03	TSSd 195	MICRORNA319C, MIR319C	Encodes a microRNA that targets several TCP family members. MicroRNAs are regulatory RNAs with a mature length of ~21-nucleotides that are processed from hairpin precursors by Dicer-like enzymes. MicroRNAs can negatively regulate gene expression by attenuating translation or by directing mRNA cleavage.Mature sequence: UUGGACUGAAGGGAGCUCCUU
AT2G41120	TSSu1500-2000	chr2	17142877	17145869	2.89	uTSS 1915		unknown protein; INVOLVED IN: biological_process unknown; LOCATED IN: chloroplast; EXPRESSED IN: 19 plant structures; EXPRESSED DURING: 10 growth stages; CONTAINS InterPro DOMAIN/s: Protein of unknown function DUF309 (InterPro:IPR005500); Has 349 Blast hits to 349 proteins in 112 species: Archae - 2; Bacteria - 189; Metazoa - 0; Fungi - 0; Plants - 31; Viruses - 0; Other Eukaryotes - 127 (source:…
AT2G41130	genebody	chr2	17142877	17145869	2.89	TSSd 1079		basic helix-loop-helix (bHLH) DNA-binding superfamily protein; FUNCTIONS IN: DNA binding, sequence-specific DNA binding transcription factor activity; INVOLVED IN: regulation of transcription; LOCATED IN: chloroplast envelope; CONTAINS InterPro DOMAIN/s: Helix-loop-helix DNA-binding domain (InterPro:IPR001092), Helix-loop-helix DNA-binding (InterPro:IPR011598); BEST Arabidopsis thaliana protein m…
AT2G41370	genebody	chr2	17237057	17241345	2.54	TSSd 1240	BLADE ON PETIOLE2, BOP2	Encodes BOP2, a cytoplasmic and nuclear-localized NPR1 like protein with BTB/POZ domain and ankyrin repeats. Interacts with BOP1 and appears to be genetically redundant with BOP1.bop1/bop2 double mutants have longer leaves, often with leaflets on the petiole, asymmetric flowers with extra organs and no nectaries. Also defective in floral organ abscission. BOP1/2 promotes floral meristem fate and …
AT2G41391	genebody	chr2	17256560	17260485	2.28	TSSd 171		Pseudogene of AT2G41380; embryo-abundant protein-related
AT2G41400	TSSu500-1000	chr2	17256560	17260485	2.28	uTSS 934		Pollen Ole e 1 allergen and extensin family protein; FUNCTIONS IN: molecular_function unknown; INVOLVED IN: biological_process unknown; LOCATED IN: endomembrane system; CONTAINS InterPro DOMAIN/s: Pollen Ole e 1 allergen/extensin (InterPro:IPR006041); BEST Arabidopsis thaliana protein match is: Pollen Ole e 1 allergen and extensin family protein (TAIR:AT2G41390.1); Has 35333 Blast hits to 34131 p…
AT2G41870	genebody	chr2	17471378	17472851	2.97	TSSd 822		Remorin family protein; CONTAINS InterPro DOMAIN/s: Remorin, C-terminal (InterPro:IPR005516); BEST Arabidopsis thaliana protein match is: Remorin family protein (TAIR:AT3G57540.1); Has 469 Blast hits to 467 proteins in 36 species: Archae - 0; Bacteria - 7; Metazoa - 9; Fungi - 6; Plants - 437; Viruses - 0; Other Eukaryotes - 10 (source: NCBI BLink).
AT2G42340	TSSu1500-2000	chr2	17638866	17640227	2.96	uTSS 1819		unknown protein; Has 11 Blast hits to 11 proteins in 5 species: Archae - 0; Bacteria - 2; Metazoa - 0; Fungi - 2; Plants - 6; Viruses - 0; Other Eukaryotes - 1 (source: NCBI BLink).
AT2G42350	genebody	chr2	17638866	17640227	2.96	TSSd 395		RING/U-box superfamily protein; FUNCTIONS IN: zinc ion binding; EXPRESSED IN: stem, root, stamen; EXPRESSED DURING: 4 anthesis; CONTAINS InterPro DOMAIN/s: Zinc finger, RING-type (InterPro:IPR001841), Zinc finger, C3HC4 RING-type (InterPro:IPR018957); BEST Arabidopsis thaliana protein match is: RING/U-box superfamily protein (TAIR:AT2G42360.1); Has 9654 Blast hits to 9629 proteins in 290 species:…
AT2G42360	TSSu1000-1500	chr2	17638866	17640227	2.96	uTSS 1251		RING/U-box superfamily protein; CONTAINS InterPro DOMAIN/s: Zinc finger, RING-type (InterPro:IPR001841), Zinc finger, C3HC4 RING-type (InterPro:IPR018957); BEST Arabidopsis thaliana protein match is: RING/U-box superfamily protein (TAIR:AT2G42350.1); Has 8862 Blast hits to 8837 proteins in 292 species: Archae - 0; Bacteria - 0; Metazoa - 2202; Fungi - 673; Plants - 4781; Viruses - 60; Other Eukar…
AT2G42430	genebody	chr2	17663209	17666151	2.45	TSSd 1236	ASL18, ASYMMETRIC LEAVES2-LIKE 18, LATERAL ORGAN BOUNDARIES-DOMAIN 16, LBD16	LOB-domain protein gene LBD16. This gene contains one auxin-responsive element (AuxRE).
AT2G42470	TSSu1000-1500	chr2	17685543	17687041	2.61	uTSS 1104		TRAF-like family protein; CONTAINS InterPro DOMAIN/s: TRAF-like (InterPro:IPR008974), MATH (InterPro:IPR002083); BEST Arabidopsis thaliana protein match is: TRAF-like family protein (TAIR:AT2G42460.1); Has 4717 Blast hits to 3206 proteins in 385 species: Archae - 74; Bacteria - 290; Metazoa - 1909; Fungi - 361; Plants - 1476; Viruses - 11; Other Eukaryotes - 596 (source: NCBI BLink).
AT2G42480	genebody	chr2	17685543	17687041	2.61	TSSd 3637		TRAF-like family protein; CONTAINS InterPro DOMAIN/s: TRAF-like (InterPro:IPR008974), MATH (InterPro:IPR002083); BEST Arabidopsis thaliana protein match is: TRAF-like family protein (TAIR:AT2G42470.1); Has 20820 Blast hits to 13670 proteins in 1127 species: Archae - 516; Bacteria - 2848; Metazoa - 7681; Fungi - 1563; Plants - 1737; Viruses - 68; Other Eukaryotes - 6407 (source: NCBI BLink).
AT2G42530	TSSu1500-2000	chr2	17710788	17712370	3.21	uTSS 1633	COLD REGULATED 15B, COR15B	cold regulated 15b (COR15B); INVOLVED IN: response to cold, defense response to fungus; LOCATED IN: chloroplast, chloroplast stroma, chloroplast envelope; EXPRESSED IN: 21 plant structures; EXPRESSED DURING: 13 growth stages; BEST Arabidopsis thaliana protein match is: cold-regulated 15a (TAIR:AT2G42540.2); Has 194 Blast hits to 148 proteins in 43 species: Archae - 0; Bacteria - 18; Metazoa - 5; …
AT2G42540	genebody	chr2	17710788	17712370	3.21	TSSd 752	COLD-REGULATED 15A, COR15, COR15A	A cold-regulated gene whose product is targeted to the chloroplast. Cor15am protects stromal proteins from aggregation under various stress conditions. Constitutive expression increases freezing tolerance in protoplasts in vitro and chloroplasts in vivo. NMR and x-ray diffraction studies suggest that COR15a alters the intrinsic curvature of the inner membrane of chloroplast envelope. Late Embryog…
AT2G42550	TSSu1500-2000	chr2	17710788	17712370	3.21	uTSS 1617		Protein kinase superfamily protein; FUNCTIONS IN: protein serine/threonine kinase activity, protein kinase activity, kinase activity, ATP binding; INVOLVED IN: protein amino acid phosphorylation; LOCATED IN: cellular_component unknown; CONTAINS InterPro DOMAIN/s: Protein kinase, catalytic domain (InterPro:IPR000719), Serine/threonine-protein kinase-like domain (InterPro:IPR017442), Protein kinase…
AT2G42660	TSSu1000-1500	chr2	17766914	17771674	2.24	uTSS 1003		Homeodomain-like superfamily protein; CONTAINS InterPro DOMAIN/s: Homeodomain-like (InterPro:IPR009057), Myb, DNA-binding (InterPro:IPR014778), Myb-like DNA-binding domain, SHAQKYF class (InterPro:IPR006447), HTH transcriptional regulator, Myb-type, DNA-binding (InterPro:IPR017930), Homeodomain-related (InterPro:IPR012287); BEST Arabidopsis thaliana protein match is: myb-like HTH transcriptional …
AT2G42990	genebody	chr2	17877874	17882867	2.82	TSSd 1340		GDSL-like Lipase/Acylhydrolase superfamily protein; FUNCTIONS IN: hydrolase activity, acting on ester bonds, carboxylesterase activity; INVOLVED IN: lipid metabolic process; LOCATED IN: endomembrane system; EXPRESSED IN: 13 plant structures; EXPRESSED DURING: 7 growth stages; CONTAINS InterPro DOMAIN/s: Lipase, GDSL (InterPro:IPR001087); BEST Arabidopsis thaliana protein match is: GDSL-like Lipas…
AT2G43140	genebody	chr2	17934955	17936118	4.48	TSSd 150		basic helix-loop-helix (bHLH) DNA-binding superfamily protein; FUNCTIONS IN: DNA binding, sequence-specific DNA binding transcription factor activity; INVOLVED IN: regulation of transcription; LOCATED IN: nucleus; EXPRESSED IN: root; CONTAINS InterPro DOMAIN/s: Helix-loop-helix DNA-binding domain (InterPro:IPR001092), Helix-loop-helix DNA-binding (InterPro:IPR011598); BEST Arabidopsis thaliana pr…
AT2G43261	TSSu1000-1500	chr2	17985814	17989912	3.03	uTSS 1087		unknown protein; FUNCTIONS IN: molecular_function unknown; INVOLVED IN: biological_process unknown; LOCATED IN: cellular_component unknown; Has 30201 Blast hits to 17322 proteins in 780 species: Archae - 12; Bacteria - 1396; Metazoa - 17338; Fungi - 3422; Plants - 5037; Viruses - 0; Other Eukaryotes - 2996 (source: NCBI BLink).
AT2G43280	TSSu1500-2000	chr2	17985814	17989912	3.03	uTSS 1835		Far-red impaired responsive (FAR1) family protein; CONTAINS InterPro DOMAIN/s: Transcription factor, FAR1-related (InterPro:IPR004330); BEST Arabidopsis thaliana protein match is: Far-red impaired responsive (FAR1) family protein (TAIR:AT3G07500.1); Has 806 Blast hits to 746 proteins in 16 species: Archae - 0; Bacteria - 0; Metazoa - 0; Fungi - 0; Plants - 806; Viruses - 0; Other Eukaryotes - 0 (…
AT2G43560	TSSu1000-1500	chr2	18075661	18077847	3.04	uTSS 1255		FKBP-like peptidyl-prolyl cis-trans isomerase family protein; FUNCTIONS IN: FK506 binding, peptidyl-prolyl cis-trans isomerase activity; INVOLVED IN: protein folding; LOCATED IN: thylakoid, thylakoid lumen, chloroplast thylakoid lumen, chloroplast; EXPRESSED IN: 22 plant structures; EXPRESSED DURING: 14 growth stages; CONTAINS InterPro DOMAIN/s: Peptidyl-prolyl cis-trans isomerase, FKBP-type (Int…
AT2G43570	genebody	chr2	18075661	18077847	3.04	TSSd 710	CHITINASE, PUTATIVE, CHI	chitinase, putative (CHI); FUNCTIONS IN: chitin binding, chitinase activity; INVOLVED IN: carbohydrate metabolic process, cell wall macromolecule catabolic process; LOCATED IN: apoplast, plant-type cell wall; EXPRESSED IN: 15 plant structures; EXPRESSED DURING: 10 growth stages; CONTAINS InterPro DOMAIN/s: Chitin-binding, type 1, conserved site (InterPro:IPR018371), Glycoside hydrolase, family 19…
AT2G43580	genebody	chr2	18077969	18080379	2.76	TSSd 855		Chitinase family protein; FUNCTIONS IN: chitin binding, chitinase activity; INVOLVED IN: carbohydrate metabolic process, cell wall macromolecule catabolic process; LOCATED IN: endomembrane system; CONTAINS InterPro DOMAIN/s: Chitin-binding, type 1, conserved site (InterPro:IPR018371), Glycoside hydrolase, family 19 (InterPro:IPR016283), Chitin-binding, type 1 (InterPro:IPR001002), Glycoside hydro…
AT2G44250	genebody	chr2	18292999	18295649	2.36	TSSd 867		Protein of Unknown Function (DUF239); FUNCTIONS IN: molecular_function unknown; INVOLVED IN: biological_process unknown; LOCATED IN: endomembrane system; CONTAINS InterPro DOMAIN/s: Protein of unknown function DUF239, plant (InterPro:IPR004314); BEST Arabidopsis thaliana protein match is: Protein of Unknown Function (DUF239) (TAIR:AT2G44210.1); Has 35333 Blast hits to 34131 proteins in 2444 speci…
AT2G44260	TSSu1500-2000	chr2	18292999	18295649	2.36	uTSS 1514		Plant protein of unknown function (DUF946); CONTAINS InterPro DOMAIN/s: Protein of unknown function DUF946 (InterPro:IPR009291); BEST Arabidopsis thaliana protein match is: Plant protein of unknown function (DUF946) (TAIR:AT2G44230.1); Has 355 Blast hits to 329 proteins in 91 species: Archae - 0; Bacteria - 23; Metazoa - 15; Fungi - 113; Plants - 198; Viruses - 0; Other Eukaryotes - 6 (source: NC…
AT2G44840	genebody	chr2	18495118	18496165	2.99	TSSd 301	ATERF13, EREBP, ERF13, ETHYLENE-RESPONSIVE ELEMENT BINDING FACTOR 13	encodes a member of the ERF (ethylene response factor) subfamily B-3 of ERF/AP2 transcription factor family. The protein contains one AP2 domain. There are 18 members in this subfamily including ATERF-1, ATERF-2, AND ATERF-5.
AT2G44910	genebody	chr2	18518483	18519856	2.78	TSSd 356	ARABIDOPSIS THALIANA HOMEOBOX-LEUCINE ZIPPER PROTEIN 4, ATHB-4, ATHB4, HB4, HOMEOBOX-LEUCINE ZIPPER PROTEIN 4	Encodes a homeodomain protein whose expression displays a dependence on phyB for both red and far-red light response. Also involved in the shade avoidance syndrome.
AT2G45050	genebody	chr2	18582425	18584256	2.73	TSSd 469	GATA TRANSCRIPTION FACTOR 2, GATA2	Encodes a member of the GATA factor family of zinc finger transcription factors. A positive regulator of photomorphogenesis.
AT2G45410	TSSu500-1000	chr2	18712414	18714826	2.13	uTSS 503	LBD19, LOB DOMAIN-CONTAINING PROTEIN 19	LOB domain-containing protein 19 (LBD19); CONTAINS InterPro DOMAIN/s: Lateral organ boundaries, LOB (InterPro:IPR004883); BEST Arabidopsis thaliana protein match is: LOB domain-containing protein 31 (TAIR:AT4G00210.1); Has 977 Blast hits to 972 proteins in 23 species: Archae - 0; Bacteria - 0; Metazoa - 0; Fungi - 0; Plants - 977; Viruses - 0; Other Eukaryotes - 0 (source: NCBI BLink).
AT2G45660	genebody	chr2	18807227	18811267	2.24	TSSd 1801	AGAMOUS-LIKE 20, AGL20, ATSOC1, SOC1, SUPPRESSOR OF OVEREXPRESSION OF CO 1	Controls flowering and is required for CO to promote flowering. It acts downstream of FT. Overexpression of (SOC1) AGL20 suppresses not only the late flowering of plants that have functional FRI and FLC alleles but also the delayed phase transitions during the vegetative stages of development. AGL20/SOC1 acts with AGL24 to promote flowering and inflorescence meristem identity.AGL20 upregulates ex…
AT2G46150	genebody	chr2	18961043	18962558	2.66	TSSd 398		Late embryogenesis abundant (LEA) hydroxyproline-rich glycoprotein family; FUNCTIONS IN: molecular_function unknown; INVOLVED IN: biological_process unknown; LOCATED IN: plasma membrane; EXPRESSED IN: 15 plant structures; EXPRESSED DURING: 7 growth stages; CONTAINS InterPro DOMAIN/s: Late embryogenesis abundant protein, group 2 (InterPro:IPR004864); BEST Arabidopsis thaliana protein match is: Lat…
AT2G46160	TSSu1000-1500	chr2	18961043	18962558	2.66	uTSS 1282		RING/U-box superfamily protein; FUNCTIONS IN: zinc ion binding; CONTAINS InterPro DOMAIN/s: Zinc finger, RING-type (InterPro:IPR001841), Zinc finger, C3HC4 RING-type (InterPro:IPR018957); BEST Arabidopsis thaliana protein match is: RING/U-box superfamily protein (TAIR:AT3G61550.1); Has 8150 Blast hits to 8125 proteins in 272 species: Archae - 0; Bacteria - 0; Metazoa - 1983; Fungi - 463; Plants -…
AT2G46720	genebody	chr2	19198481	19200506	2.45	TSSd 2111	3-KETOACYL-COA SYNTHASE 13, HIC, HIGH CARBON DIOXIDE, KCS13	Encodes KCS13, a member of the 3-ketoacyl-CoA synthase family involved in the biosynthesis of VLCFA (very long chain fatty acids).
AT2G46730	TSSu1000-1500	chr2	19198481	19200506	2.45	uTSS 1366		pseudogene, similar to 68 kDa protein, blastp match of 68% identity and 4.7e-17 P-value to GP|7271113|emb|CAB81547.1||AJ276420 68 kDa protein {Cicer arietinum}
AT2G47260	genebody	chr2	19404507	19406968	2.71	TSSd 1347	ATWRKY23, WRKY DNA-BINDING PROTEIN 23, WRKY23	Encodes a member of WRKY Transcription Factor; Group I. Involved in nematode feeding site establishment.
AT2G47460	genebody	chr2	19475676	19477627	2.82	TSSd 315	ATMYB12, MYB DOMAIN PROTEIN 12, MYB12, PFG1, PRODUCTION OF FLAVONOL GLYCOSIDES 1	MYB12 belongs to subgroup 7 of the R2R3-MYB family. It strongly activates the promoters of chalcone synthase (CHS), flavanone 3-hydroxylase (F3H), flavonol synthase (FLS) and - to a lesser extent - chalcone flavanone isomerase (CHI), but cannot activate the promoters of flavonoid-3'hydroxylase (F3'H) and dihydroflavonol 4-reductase (DF). The activation requires a functional MYB recognition elemen…
AT3G01080	genebody	chr3	23355	30498	3.17	TSSd 1420	ATWRKY58, WRKY DNA-BINDING PROTEIN 58, WRKY58	member of WRKY Transcription Factor; Group I
AT3G01085	TSSu1000-1500	chr3	23355	30498	3.17	uTSS 1064		Protein kinase superfamily protein; FUNCTIONS IN: protein serine/threonine kinase activity, protein kinase activity, kinase activity, ATP binding; INVOLVED IN: protein amino acid phosphorylation, N-terminal protein myristoylation; LOCATED IN: chloroplast; CONTAINS InterPro DOMAIN/s: Protein kinase, ATP binding site (InterPro:IPR017441), Protein kinase, catalytic domain (InterPro:IPR000719), Serin…
AT3G01510	TSSu500-1000	chr3	201906	202987	2.93	uTSS 704	LIKE SEX4 1, LSF1	Encodes a putative phosphatase, LSF1, required for normal starch turnover in leaves.
AT3G01513	genebody	chr3	201906	202987	2.93	TSSd 294		unknown protein; CONTAINS InterPro DOMAIN/s: Protein of unknown function DUF1645 (InterPro:IPR012442); BEST Arabidopsis thaliana protein match is: unknown protein (TAIR:AT5G14730.1); Has 69 Blast hits to 69 proteins in 9 species: Archae - 0; Bacteria - 0; Metazoa - 0; Fungi - 0; Plants - 69; Viruses - 0; Other Eukaryotes - 0 (source: NCBI BLink).
AT3G01680	genebody	chr3	251670	253190	2.52	TSSd 449	ARABIDOPSIS THALIANA SIEVE ELEMENT OCCLUSION-RELATED 1, ATSEOR1, SEOB, SEOR1, SIEVE ELEMENT OCCLUSION B, SIEVE-ELEMENT-OCCLUSION-RELATED 1	Encodes a protein localized to phloem filaments that is required for phloem filament formation.
AT3G02610	genebody	chr3	555219	557727	3.21	TSSd 847		Plant stearoyl-acyl-carrier-protein desaturase family protein; FUNCTIONS IN: acyl-[acyl-carrier-protein] desaturase activity, oxidoreductase activity, transition metal ion binding; INVOLVED IN: oxidation reduction, fatty acid metabolic process, fatty acid biosynthetic process; LOCATED IN: chloroplast; CONTAINS InterPro DOMAIN/s: Ribonucleotide reductase-related (InterPro:IPR012348), Fatty acid de…
AT3G04290	genebody	chr3	1132535	1137348	2.72	TSSd 1375	ATLTL1, LI-TOLERANT LIPASE 1, LTL1	Li-tolerant lipase 1 (LTL1); FUNCTIONS IN: hydrolase activity, acting on ester bonds, carboxylesterase activity; INVOLVED IN: lipid metabolic process; LOCATED IN: endomembrane system; EXPRESSED IN: 19 plant structures; EXPRESSED DURING: 12 growth stages; CONTAINS InterPro DOMAIN/s: Lipase, GDSL (InterPro:IPR001087), Esterase, SGNH hydrolase-type (InterPro:IPR013830); BEST Arabidopsis thaliana pro…
AT3G04330	TSSu500-1000	chr3	1143419	1146642	2.44	uTSS 726		Kunitz family trypsin and protease inhibitor protein; FUNCTIONS IN: endopeptidase inhibitor activity; INVOLVED IN: biological_process unknown; LOCATED IN: endomembrane system; CONTAINS InterPro DOMAIN/s: Proteinase inhibitor I3, Kunitz legume (InterPro:IPR002160), Kunitz inhibitor ST1-like (InterPro:IPR011065); BEST Arabidopsis thaliana protein match is: Kunitz family trypsin and protease inhibit…
AT3G06970	genebody	chr3	2199312	2201021	3.43	TSSd 984		RNA-binding (RRM/RBD/RNP motifs) family protein; FUNCTIONS IN: RNA binding, nucleotide binding, nucleic acid binding; INVOLVED IN: biological_process unknown; LOCATED IN: cellular_component unknown; CONTAINS InterPro DOMAIN/s: RNA recognition motif, RNP-1 (InterPro:IPR000504), Nucleotide-binding, alpha-beta plait (InterPro:IPR012677); BEST Arabidopsis thaliana protein match is: RNA-binding (RRM/R…
AT3G06980	TSSu1000-1500	chr3	2199312	2201021	3.43	uTSS 1300		DEA(D/H)-box RNA helicase family protein; FUNCTIONS IN: helicase activity, ATP binding, nucleic acid binding, ATP-dependent helicase activity; INVOLVED IN: biological_process unknown; LOCATED IN: chloroplast; EXPRESSED IN: 23 plant structures; EXPRESSED DURING: 13 growth stages; CONTAINS InterPro DOMAIN/s: RNA helicase, DEAD-box type, Q motif (InterPro:IPR014014), DNA/RNA helicase, DEAD/DEAH box …
AT3G08770	genebody	chr3	2663364	2665100	2.52	TSSd 603	LIPID TRANSFER PROTEIN 6, LTP6	Predicted to encode a PR (pathogenesis-related) protein. Belongs to the lipid transfer protein (PR-14) family with the following members: At2g38540/LTP1, At2g38530/LTP2, At5g59320/LTP3, At5g59310/LTP4, At3g51600/LTP5, At3g08770/LTP6, At2g15050/LTP7, At2g18370/LTP8, At2g15325/LTP9, At5g01870/LTP10, At4g33355/LTP11, At3g51590/LTP12, At5g44265/LTP13, At5g62065/LTP14, At4g08530/LTP15.
AT3G09400	genebody	chr3	2891122	2893922	2.48	TSSd 1108	PLL3, POL-LIKE 3	Similar to POLTERGEIST (POL) protein phosphatase 2C. No phenotype observed in plants homozygous for a null allele. Ubiquitously expressed.
AT3G09990	TSSu1000-1500	chr3	3072665	3079978	2.44	uTSS 1179		Nucleoside transporter family protein; FUNCTIONS IN: nucleoside transmembrane transporter activity; INVOLVED IN: transport; LOCATED IN: membrane; CONTAINS InterPro DOMAIN/s: Delayed-early response protein/equilibrative nucleoside transporter (InterPro:IPR002259); BEST Arabidopsis thaliana protein match is: Major facilitator superfamily protein (TAIR:AT4G05120.1); Has 921 Blast hits to 872 protein…
AT3G10000	TSSu0-500	chr3	3072665	3079978	2.44	uTSS 459	EDA31, EMBRYO SAC DEVELOPMENT ARREST 31	embryo sac development arrest 31 (EDA31); CONTAINS InterPro DOMAIN/s: SANT, DNA-binding (InterPro:IPR001005), MYB-like (InterPro:IPR017877); BEST Arabidopsis thaliana protein match is: Duplicated homeodomain-like superfamily protein (TAIR:AT5G03680.1); Has 623 Blast hits to 458 proteins in 60 species: Archae - 1; Bacteria - 0; Metazoa - 56; Fungi - 11; Plants - 519; Viruses - 0; Other Eukaryotes …
AT3G10100	genebody	chr3	3111901	3115606	2.6	TSSd 1976		similar to ASY2, DNA binding [Arabidopsis thaliana] (TAIR:AT4G32200.1); similar to filament protein-related [Arabidopsis thaliana] (TAIR:AT4G20730.1); similar to unknown protein [Arabidopsis thaliana] (TAIR:AT2G09910.1); similar to hypothetical protein 27.t00126 [Brassica oleracea] (GB:ABD65062.1); contains domain (Phosphotyrosine protein) phosphatases II (SSF52799)
AT3G10810	TSSu1000-1500	chr3	3384726	3386721	2.5	uTSS 1214		zinc finger (C3HC4-type RING finger) family protein; BEST Arabidopsis thaliana protein match is: hydroxyproline-rich glycoprotein family protein (TAIR:AT3G56590.1); Has 18036 Blast hits to 9011 proteins in 812 species: Archae - 58; Bacteria - 3529; Metazoa - 8497; Fungi - 1587; Plants - 1132; Viruses - 68; Other Eukaryotes - 3165 (source: NCBI BLink).
AT3G10815	genebody	chr3	3384726	3386721	2.5	TSSd 604		RING/U-box superfamily protein; FUNCTIONS IN: zinc ion binding; INVOLVED IN: biological_process unknown; LOCATED IN: cellular_component unknown; CONTAINS InterPro DOMAIN/s: Zinc finger, RING-type (InterPro:IPR001841), Zinc finger, C3HC4 RING-type (InterPro:IPR018957); BEST Arabidopsis thaliana protein match is: RING-H2 finger C1A (TAIR:AT2G40830.3); Has 35333 Blast hits to 34131 proteins in 2444 …
AT3G10820	TSSu1000-1500	chr3	3384726	3386721	2.5	uTSS 1476		Transcription elongation factor (TFIIS) family protein; FUNCTIONS IN: transcription regulator activity, DNA binding; INVOLVED IN: transcription; LOCATED IN: nucleus; CONTAINS InterPro DOMAIN/s: Transcription factor IIS, N-terminal (InterPro:IPR017923), Transcription elongation factor, TFIIS/CRSP70, N-terminal, sub-type (InterPro:IPR003617), Transcription elongation factor, TFIIS/elongin A/CRSP70,…
AT3G10900	TSSu1000-1500	chr3	3412435	3413917	2.78	uTSS 1105		Glycosyl hydrolase superfamily protein; FUNCTIONS IN: cation binding, hydrolase activity, hydrolyzing O-glycosyl compounds, catalytic activity; INVOLVED IN: carbohydrate metabolic process; LOCATED IN: endomembrane system; CONTAINS InterPro DOMAIN/s: Glycoside hydrolase, catalytic core (InterPro:IPR017853), Glycoside hydrolase, family 5 (InterPro:IPR001547), Glycoside hydrolase, subgroup, catalyti…
AT3G10912	genebody	chr3	3412435	3413917	2.78	TSSd 844	CONSERVED PEPTIDE UPSTREAM OPEN READING FRAME 63, CPUORF63	Upstream open reading frames (uORFs) are small open reading frames found in the 5' UTR of a mature mRNA, and can potentially mediate translational regulation of the largest, or major, ORF (mORF). CPuORF63 represents a conserved upstream opening reading frame relative to major ORF AT3G10910.1
AT3G10910	genebody	chr3	3412435	3413917	2.78	TSSd 844	DAF-LIKE GENE 1, DAFL1	RING/U-box superfamily protein; FUNCTIONS IN: zinc ion binding; CONTAINS InterPro DOMAIN/s: Zinc finger, RING-type (InterPro:IPR001841), Zinc finger, C3HC4 RING-type (InterPro:IPR018957); BEST Arabidopsis thaliana protein match is: RING/U-box superfamily protein (TAIR:AT5G05280.1); Has 8963 Blast hits to 8935 proteins in 281 species: Archae - 0; Bacteria - 6; Metazoa - 2174; Fungi - 625; Plants -…
AT3G10960	genebody	chr3	3424859	3426810	2.64	TSSd 1163	ATAZG1, AZA-GUANINE RESISTANT1, AZG1	Encodes a homolog of the adenine-guanine-hypoxanthine transporter AzgA of Aspergillus nidulans. Function as a plant adenine-guanine transporter. Two closely related genes exist in Arabidopsis: AT3G10960 (Azg1) and AT5G50300 (Azg2).
AT3G11180	genebody	chr3	3503643	3507864	2.86	TSSd 1550		2-oxoglutarate (2OG) and Fe(II)-dependent oxygenase superfamily protein; FUNCTIONS IN: oxidoreductase activity, iron ion binding; INVOLVED IN: oxidation reduction; LOCATED IN: cellular_component unknown; EXPRESSED IN: inflorescence meristem, male gametophyte, flower, pollen tube; EXPRESSED DURING: L mature pollen stage, M germinated pollen stage, 4 anthesis, petal differentiation and expansion st…
AT3G12720	TSSu1000-1500	chr3	4043061	4048886	2.09	uTSS 1364	ATMYB67, ATY53, MYB DOMAIN PROTEIN 67, MYB67	Member of the R2R3 factor gene family.
AT3G13360	TSSu1500-2000	chr3	4341366	4342494	2.28	uTSS 1517	WIP3, WPP DOMAIN INTERACTING PROTEIN 3	Encodes an outer nuclear membrane protein that anchors RanGAP1 to the nuclear envelope. It interacts with SUN proteins and is required for maintaining the elongated nuclear shape of epidermal cells.
AT3G13370	genebody	chr3	4341366	4342494	2.28	TSSd 266		unknown protein; Has 84 Blast hits to 50 proteins in 21 species: Archae - 0; Bacteria - 2; Metazoa - 51; Fungi - 6; Plants - 20; Viruses - 0; Other Eukaryotes - 5 (source: NCBI BLink).
AT3G13390	genebody	chr3	4351455	4353707	2.01	TSSd 813	SKS11, SKU5 SIMILAR 11	SKU5 similar 11 (sks11); FUNCTIONS IN: oxidoreductase activity, copper ion binding; INVOLVED IN: oxidation reduction; LOCATED IN: endomembrane system; EXPRESSED IN: 11 plant structures; EXPRESSED DURING: L mature pollen stage, M germinated pollen stage, 4 anthesis, C globular stage, petal differentiation and expansion stage; CONTAINS InterPro DOMAIN/s: Multicopper oxidase, type 3 (InterPro:IPR011…
AT3G13433	TSSu1000-1500	chr3	4370254	4376015	2.39	uTSS 1101		unknown protein; FUNCTIONS IN: molecular_function unknown; INVOLVED IN: biological_process unknown; LOCATED IN: endomembrane system; Has 0 Blast hits to 0 proteins in 0 species (source: NCBI BLink).
AT3G13760	genebody	chr3	4517255	4519710	2.53	TSSd 966		Cysteine/Histidine-rich C1 domain family protein; FUNCTIONS IN: zinc ion binding; LOCATED IN: membrane; EXPRESSED IN: root, leaf; CONTAINS InterPro DOMAIN/s: DC1 (InterPro:IPR004146), Zinc finger, PHD-type (InterPro:IPR001965), C1-like (InterPro:IPR011424); BEST Arabidopsis thaliana protein match is: Cysteine/Histidine-rich C1 domain family protein (TAIR:AT1G35610.1); Has 1382 Blast hits to 598 p…
AT3G13770	TSSu1000-1500	chr3	4517255	4519710	2.53	uTSS 1164		Pentatricopeptide repeat (PPR) superfamily protein; CONTAINS InterPro DOMAIN/s: Pentatricopeptide repeat (InterPro:IPR002885); BEST Arabidopsis thaliana protein match is: Tetratricopeptide repeat (TPR)-like superfamily protein (TAIR:AT3G57430.1); Has 37890 Blast hits to 13461 proteins in 236 species: Archae - 0; Bacteria - 8; Metazoa - 36; Fungi - 51; Plants - 37361; Viruses - 0; Other Eukaryotes…
AT3G13810	genebody	chr3	4544736	4546212	2.46	TSSd 1110	ATIDD11, IDD11, INDETERMINATE(ID)-DOMAIN 11	indeterminate(ID)-domain 11 (IDD11); FUNCTIONS IN: sequence-specific DNA binding transcription factor activity, zinc ion binding, nucleic acid binding; INVOLVED IN: regulation of transcription; LOCATED IN: intracellular; EXPRESSED IN: 20 plant structures; EXPRESSED DURING: 9 growth stages; CONTAINS InterPro DOMAIN/s: Zinc finger, C2H2-like (InterPro:IPR015880), Zinc finger, C2H2-type (InterPro:IP…
AT3G14210	genebody	chr3	4729489	4732014	2.99	TSSd 929	EPITHIOSPECIFIER MODIFIER 1, ESM1	A semidominant QTL which has an epistatic effect on the Epithiospecifier gene. Represses nitrile formation and favors isothiocyanate production during glucosinolate hydrolysis. The functional allele deters the insect herbivory T. ni.
AT3G14490	genebody	chr3	4861699	4865784	2.2	TSSd 2208		Terpenoid cyclases/Protein prenyltransferases superfamily protein; FUNCTIONS IN: lyase activity, magnesium ion binding; INVOLVED IN: metabolic process; LOCATED IN: chloroplast; CONTAINS InterPro DOMAIN/s: Terpene synthase, metal-binding domain (InterPro:IPR005630), Terpenoid synthase (InterPro:IPR008949), Terpenoid cylases/protein prenyltransferase alpha-alpha toroid (InterPro:IPR008930), Terpene…
AT3G14820	genebody	chr3	4978632	4980630	2.06	TSSd 905		GDSL-like Lipase/Acylhydrolase superfamily protein; FUNCTIONS IN: lipase activity, hydrolase activity, acting on ester bonds, carboxylesterase activity; INVOLVED IN: lipid metabolic process; LOCATED IN: endomembrane system; EXPRESSED IN: central cell; CONTAINS InterPro DOMAIN/s: Lipase, GDSL, active site (InterPro:IPR008265), Lipase, GDSL (InterPro:IPR001087); BEST Arabidopsis thaliana protein ma…
AT3G15536	TSSu1500-2000	chr3	5258317	5260029	3.16	uTSS 1550		Unknown gene
AT3G16460	genebody	chr3	5592866	5595338	2.55	TSSd 1520	JACALIN-RELATED LECTIN 34, JAL34	Mannose-binding lectin superfamily protein; FUNCTIONS IN: copper ion binding; INVOLVED IN: response to cold; LOCATED IN: cytosol, nucleus, membrane; EXPRESSED IN: 23 plant structures; EXPRESSED DURING: 13 growth stages; CONTAINS InterPro DOMAIN/s: Mannose-binding lectin (InterPro:IPR001229); BEST Arabidopsis thaliana protein match is: myrosinase-binding protein 1 (TAIR:AT1G52040.1); Has 154784 Bl…
AT3G17140	TSSu1000-1500	chr3	5845694	5850006	2.53	uTSS 1260		Plant invertase/pectin methylesterase inhibitor superfamily protein; FUNCTIONS IN: enzyme inhibitor activity, pectinesterase activity; INVOLVED IN: biological_process unknown; LOCATED IN: endomembrane system; CONTAINS InterPro DOMAIN/s: Pectinesterase inhibitor (InterPro:IPR006501); BEST Arabidopsis thaliana protein match is: cell wall / vacuolar inhibitor of fructosidase 1 (TAIR:AT1G47960.1); Ha…
AT3G17150	genebody	chr3	5845694	5850006	2.53	TSSd 592		Plant invertase/pectin methylesterase inhibitor superfamily protein; FUNCTIONS IN: enzyme inhibitor activity, pectinesterase inhibitor activity, pectinesterase activity; LOCATED IN: endomembrane system; CONTAINS InterPro DOMAIN/s: Pectinesterase inhibitor (InterPro:IPR006501); BEST Arabidopsis thaliana protein match is: Plant invertase/pectin methylesterase inhibitor superfamily protein (TAIR:AT3…
AT3G17152	TSSu500-1000	chr3	5845694	5850006	2.53	uTSS 937		Plant invertase/pectin methylesterase inhibitor superfamily protein; FUNCTIONS IN: enzyme inhibitor activity, pectinesterase activity; INVOLVED IN: biological_process unknown; LOCATED IN: endomembrane system; CONTAINS InterPro DOMAIN/s: Pectinesterase inhibitor (InterPro:IPR006501); BEST Arabidopsis thaliana protein match is: Plant invertase/pectin methylesterase inhibitor superfamily protein (TA…
AT3G17260	TSSu500-1000	chr3	5895819	5901231	2.18	uTSS 689		hAT-like transposase family (hobo/Ac/Tam3), has a 2.6e-27 P-value blast match to GB:CAA29005 ORFa of Maize Ac (hAT-element) (Zea mays)
AT3G17261	TSSu0-500	chr3	5895819	5901231	2.18	uTSS 415		unknown protein; LOCATED IN: endomembrane system; Has 30201 Blast hits to 17322 proteins in 780 species: Archae - 12; Bacteria - 1396; Metazoa - 17338; Fungi - 3422; Plants - 5037; Viruses - 0; Other Eukaryotes - 2996 (source: NCBI BLink).
AT3G19430	genebody	chr3	6736035	6738481	2.41	TSSd 1073		late embryogenesis abundant protein-related / LEA protein-related; CONTAINS InterPro DOMAIN/s: Root cap (InterPro:IPR009646); BEST Arabidopsis thaliana protein match is: Late embryogenesis abundant (LEA) protein-related (TAIR:AT5G60520.1); Has 407828 Blast hits to 124211 proteins in 3571 species: Archae - 1492; Bacteria - 100012; Metazoa - 145570; Fungi - 58500; Plants - 39690; Viruses - 10531; O…
AT3G19920	genebody	chr3	6929874	6932225	2.65	TSSd 757		unknown protein; BEST Arabidopsis thaliana protein match is: unknown protein (TAIR:AT5G64230.1); Has 217 Blast hits to 217 proteins in 16 species: Archae - 0; Bacteria - 2; Metazoa - 0; Fungi - 0; Plants - 215; Viruses - 0; Other Eukaryotes - 0 (source: NCBI BLink).
AT3G20610	genebody	chr3	7196541	7197598	3.25	TSSd 347		non-race specific disease resistance protein, putative; FUNCTIONS IN: molecular_function unknown; INVOLVED IN: biological_process unknown; LOCATED IN: endomembrane system; BEST Arabidopsis thaliana protein match is: Late embryogenesis abundant (LEA) hydroxyproline-rich glycoprotein family (TAIR:AT3G20600.1); Has 124 Blast hits to 124 proteins in 14 species: Archae - 0; Bacteria - 0; Metazoa - 0; …
AT3G20960	genebody	chr3	7345208	7347319	2.92	TSSd 828	CYTOCHROME P450, FAMILY 705, SUBFAMILY A, POLYPEPTIDE 33, CYP705A31P, CYP705A33	member of CYP705A
AT3G20966	TSSu1500-2000	chr3	7345208	7347319	2.92	uTSS 1522		unknown protein; Has 30201 Blast hits to 17322 proteins in 780 species: Archae - 12; Bacteria - 1396; Metazoa - 17338; Fungi - 3422; Plants - 5037; Viruses - 0; Other Eukaryotes - 2996 (source: NCBI BLink).
AT3G20970	TSSu1500-2000	chr3	7345208	7347319	2.92	uTSS 1933	ARABIDOPSIS THALIANA NFU DOMAIN PROTEIN 2, ATNFU2, NFU DOMAIN PROTEIN 4, NFU4	Encodes a protein containing the NFU domain that may be involved in iron-sulfur cluster assembly. Part of a five member gene family, more closely related to NFU5 than to NFU1,2, and 3. Targeted to the mitochondrion.
AT3G21560	genebody	chr3	7595993	7597508	2.54	TSSd 945	BRIGHT TRICHOMES 1, BRT1, UDP-GLUCOSYL TRANSFERASE 84A2, UGT84A2	Encodes a protein with sinapic acid:UDP-glucose glucosyltransferase activity. Mutants defective in this gene are hyper-fluorescent (which accumulate in their trichomes a compound that is likely to be 3',5'-dimethoxynaringenin chalcone or sinapoyltriacetic acid lactone, potential products of the concerted action of 4-coumarate CoA ligase and chalcone synthase on sinapic acid). Also shown to be req…
AT3G21690	genebody	chr3	7638502	7640042	3.4	TSSd 609		MATE efflux family protein; FUNCTIONS IN: antiporter activity, drug transmembrane transporter activity, transporter activity; INVOLVED IN: drug transmembrane transport, transmembrane transport; LOCATED IN: plasma membrane, membrane; EXPRESSED IN: 23 plant structures; EXPRESSED DURING: 13 growth stages; CONTAINS InterPro DOMAIN/s: Multi antimicrobial extrusion protein MatE (InterPro:IPR002528); BE…
AT3G21770	genebody	chr3	7673275	7675591	2.18	TSSd 1157		Peroxidase superfamily protein; FUNCTIONS IN: peroxidase activity, transferase activity, transferring glycosyl groups; INVOLVED IN: response to oxidative stress, oxidation reduction; LOCATED IN: cell wall, nucleus, plant-type cell wall, cytoplasm; EXPRESSED IN: 15 plant structures; EXPRESSED DURING: 9 growth stages; CONTAINS InterPro DOMAIN/s: Haem peroxidase (InterPro:IPR010255), Plant peroxidas…
AT3G21781	TSSu1500-2000	chr3	7673275	7675591	2.18	uTSS 1621		Potential natural antisense gene, locus overlaps with AT3G21780
AT3G21890	genebody	chr3	7708884	7710111	3.19	TSSd 236	B-BOX DOMAIN PROTEIN 31, BBX31	B-box type zinc finger family protein; FUNCTIONS IN: sequence-specific DNA binding transcription factor activity, zinc ion binding; INVOLVED IN: response to UV-B, regulation of transcription; LOCATED IN: intracellular; EXPRESSED IN: 18 plant structures; EXPRESSED DURING: 7 growth stages; CONTAINS InterPro DOMAIN/s: Zinc finger, B-box (InterPro:IPR000315); BEST Arabidopsis thaliana protein match i…
AT3G22110	TSSu1000-1500	chr3	7794751	7796566	2.47	uTSS 1493	20S PROTEASOME ALPHA SUBUNIT C1, PAC1	Encodes the alpha-3 subunit of 20s proteasome.
AT3G22120	genebody	chr3	7794751	7796566	2.47	TSSd 652	CELL WALL-PLASMA MEMBRANE LINKER PROTEIN, CWLP	cell wall-plasma membrane linker protein homolog (CWLP)
AT3G22121	genebody	chr3	7794751	7796566	2.47	TSSd 53		Potential natural antisense gene, locus overlaps with AT3G22120
AT3G22231	TSSu0-500	chr3	7845868	7847790	2.32	uTSS 223	PATHOGEN AND CIRCADIAN CONTROLLED 1, PCC1	Encodes a member of a novel 6 member Arabidopsis gene family. Expression of PCC1 is regulated by the circadian clock and is upregulated in response to both virulent and avirulent strains of Pseudomonas syringae pv. tomato.
AT3G22560	TSSu500-1000	chr3	7998543	8001575	3.59	uTSS 525		Acyl-CoA N-acyltransferases (NAT) superfamily protein; FUNCTIONS IN: N-acetyltransferase activity; INVOLVED IN: metabolic process; LOCATED IN: membrane; EXPRESSED IN: leaf; CONTAINS InterPro DOMAIN/s: GCN5-related N-acetyltransferase, C-terminal (InterPro:IPR022610), GCN5-related N-acetyltransferase (InterPro:IPR000182), Acyl-CoA N-acyltransferase (InterPro:IPR016181); BEST Arabidopsis thaliana p…
AT3G22840	genebody	chr3	8084048	8086071	2.59	TSSd 501	EARLY LIGHT-INDUCABLE PROTEIN, ELIP, ELIP1	Encodes an early light-inducible protein.
AT3G23050	genebody	chr3	8194285	8197625	3.33	TSSd 1276	AUXIN RESISTANT 2, AXR2, IAA7, INDOLE-3-ACETIC ACID 7	Transcription regulator acting as repressor of auxin-inducible gene expression. Plays role in the control of gravitropic growth and development in light-grown seedlings. Auxin induces the degradation of the protein in a dosage-dependent manner in a process mediated by AtRac1. Auxin induced the relocalization of the protein within the nucleus from a diffused nucleoplasmic pattern to a discrete par…
AT3G23120	genebody	chr3	8225869	8229904	3.58	TSSd 1690	ATRLP38, RECEPTOR LIKE PROTEIN 38, RLP38	receptor like protein 38 (RLP38); FUNCTIONS IN: kinase activity; INVOLVED IN: signal transduction, defense response; LOCATED IN: endomembrane system; CONTAINS InterPro DOMAIN/s: Leucine-rich repeat-containing N-terminal domain, type 2 (InterPro:IPR013210), Leucine-rich repeat (InterPro:IPR001611); BEST Arabidopsis thaliana protein match is: receptor like protein 37 (TAIR:AT3G23110.1); Has 120242 …
AT3G23550	genebody	chr3	8449159	8450994	2.14	TSSd 621		MATE efflux family protein; FUNCTIONS IN: antiporter activity, drug transmembrane transporter activity, transporter activity; INVOLVED IN: drug transmembrane transport, transmembrane transport; LOCATED IN: membrane; EXPRESSED IN: 10 plant structures; EXPRESSED DURING: 6 growth stages; CONTAINS InterPro DOMAIN/s: Multi antimicrobial extrusion protein MatE (InterPro:IPR002528); BEST Arabidopsis tha…
AT3G24130	genebody	chr3	8711168	8713903	2.64	TSSd 889		Pectin lyase-like superfamily protein; FUNCTIONS IN: pectinesterase activity; INVOLVED IN: cell wall modification; LOCATED IN: endomembrane system, cell wall, plant-type cell wall; EXPRESSED IN: flower; CONTAINS InterPro DOMAIN/s: Pectinesterase, active site (InterPro:IPR018040), Pectin lyase fold/virulence factor (InterPro:IPR011050), Pectinesterase, catalytic (InterPro:IPR000070), Pectin lyase …
AT3G24620	TSSu1000-1500	chr3	8983614	8984808	2.22	uTSS 1417	ATROPGEF8, ROP (RHO OF PLANTS) GUANINE NUCLEOTIDE EXCHANGE FACTOR 8, ROPGEF8	Encodes a member of KPP-like gene family, homolog of KPP (kinase partner protein) gene in tomato. Also a member of the RopGEF (guanine nucleotide exchange factor) family, containing the novel PRONE domain (plant-specific Rop nucleotide exchanger), which is exclusively active towards members of the Rop subfamily.
AT3G24770	genebody	chr3	9044392	9048869	2.5	TSSd 98	CLAVATA3/ESR-RELATED 41, CLE41	Belongs to a large gene family, called CLE for CLAVATA3/ESR-related, encoding small peptides with conserved carboxyl termini. The C-terminal 12 amino acid sequence of CLE41 is identical to that of a dodeca peptide (TDIF, tracheary element differentiation inhibitory factor) isolated from Arabidopsis and functions as a suppressor of plant stem cell differentiation. TDIF sequence is also identical t…
AT3G25770	TSSu500-1000	chr3	9404225	9408217	2.7	uTSS 652	ALLENE OXIDE CYCLASE 2, AOC2	Encodes allene oxide cyclase. One of four genes in Arabidopsis that encode this enzyme, which catalyzes an essential step in jasmonic acid biosynthesis. Gene expression is induced during senescence, a process that involves jasmonic acid signalling pathway. Note: Nomenclature for Arabidopsis allene oxide cyclase 2 (AOC2, AT3G25770) gene is based on Stenzel et al. 2003 Plant Molecular Biology 51:89…
AT3G26590	genebody	chr3	9763687	9765652	3.49	TSSd 646		MATE efflux family protein; FUNCTIONS IN: antiporter activity, drug transmembrane transporter activity, transporter activity; INVOLVED IN: drug transmembrane transport, transmembrane transport; LOCATED IN: plasma membrane, vacuole, membrane; EXPRESSED IN: 22 plant structures; EXPRESSED DURING: 13 growth stages; CONTAINS InterPro DOMAIN/s: Multi antimicrobial extrusion protein MatE (InterPro:IPR00…
AT3G27095	genebody	chr3	9991956	9993778	1.91	TSSd 1315		pseudogene, hypothetical protein, similar to putative CHP-rich zinc finger protein GB:AAD22655 from (Arabidopsis thaliana)
AT3G27500	genebody	chr3	10182816	10185501	1.99	TSSd 923		Cysteine/Histidine-rich C1 domain family protein; FUNCTIONS IN: zinc ion binding; INVOLVED IN: intracellular signaling pathway; LOCATED IN: cellular_component unknown; CONTAINS InterPro DOMAIN/s: Protein kinase C-like, phorbol ester/diacylglycerol binding (InterPro:IPR002219), DC1 (InterPro:IPR004146), Zinc finger, PHD-type (InterPro:IPR001965), C1-like (InterPro:IPR011424); BEST Arabidopsis thal…
AT3G27770	TSSu1500-2000	chr3	10288308	10291027	2.51	uTSS 1892		unknown protein; FUNCTIONS IN: molecular_function unknown; INVOLVED IN: biological_process unknown; LOCATED IN: endomembrane system; EXPRESSED IN: 22 plant structures; EXPRESSED DURING: 13 growth stages; BEST Arabidopsis thaliana protein match is: unknown protein (TAIR:AT5G62960.1); Has 158 Blast hits to 157 proteins in 21 species: Archae - 0; Bacteria - 0; Metazoa - 13; Fungi - 0; Plants - 141; …
AT3G27785	genebody	chr3	10288308	10291027	2.51	TSSd 1267	ATMYB118, MYB DOMAIN PROTEIN 118, MYB118, PGA37, PLANT GROWTH ACTIVATOR 37	putative transcription factor (MYB118)
AT3G28291	TSSu500-1000	chr3	10547417	10553139	2.72	uTSS 649		unknown protein; Has 30201 Blast hits to 17322 proteins in 780 species: Archae - 12; Bacteria - 1396; Metazoa - 17338; Fungi - 3422; Plants - 5037; Viruses - 0; Other Eukaryotes - 2996 (source: NCBI BLink).
AT3G28390	genebody	chr3	10629110	10633213	2.13	TSSd 2806	ABCB18, ATP-BINDING CASSETTE B18, P-GLYCOPROTEIN 18, PGP18	P-glycoprotein 18 (PGP18); FUNCTIONS IN: ATPase activity, coupled to transmembrane movement of substances; INVOLVED IN: transport, transmembrane transport; LOCATED IN: integral to membrane; CONTAINS InterPro DOMAIN/s: ATPase, AAA+ type, core (InterPro:IPR003593), ABC transporter-like (InterPro:IPR003439), ABC transporter, transmembrane domain, type 1 (InterPro:IPR011527), ABC transporter integral…
AT3G28415	genebody	chr3	10646550	10652231	2.38	TSSd 2150	ABCB22, ATP-BINDING CASSETTE B22	ABC transporter family protein; FUNCTIONS IN: ATPase activity, coupled to transmembrane movement of substances, nucleoside-triphosphatase activity, ATPase activity, nucleotide binding, ATP binding; INVOLVED IN: transport, transmembrane transport; LOCATED IN: plasma membrane, membrane; EXPRESSED IN: leaf; CONTAINS InterPro DOMAIN/s: ATPase, AAA+ type, core (InterPro:IPR003593), ABC transporter-lik…
AT3G28580	genebody	chr3	10715341	10716827	2.59	TSSd 461		P-loop containing nucleoside triphosphate hydrolases superfamily protein; FUNCTIONS IN: nucleoside-triphosphatase activity, ATPase activity, nucleotide binding, ATP binding; INVOLVED IN: response to abscisic acid stimulus; LOCATED IN: endoplasmic reticulum; EXPRESSED IN: 10 plant structures; EXPRESSED DURING: LP.04 four leaves visible, 4 anthesis, petal differentiation and expansion stage; CONTAI…
AT3G28890	genebody	chr3	10896850	10899191	2.41	TSSd 821	ATRLP43, RECEPTOR LIKE PROTEIN 43, RLP43	receptor like protein 43 (RLP43); FUNCTIONS IN: kinase activity; INVOLVED IN: signal transduction; LOCATED IN: endomembrane system; EXPRESSED IN: stem, leaf whorl, inflorescence meristem, leaf, stamen; EXPRESSED DURING: LP.04 four leaves visible, 4 anthesis; CONTAINS InterPro DOMAIN/s: Leucine-rich repeat-containing N-terminal domain, type 2 (InterPro:IPR013210), Leucine-rich repeat (InterPro:IPR…
AT3G28910	genebody	chr3	10910103	10913030	2.72	TSSd 410	ATMYB30, MYB DOMAIN PROTEIN 30, MYB30	transcription factor myb homologue
AT3G29250	genebody	chr3	11193440	11194954	2.58	TSSd 797	ATSDR4, SDR4, SHORT-CHAIN DEHYDROGENASE REDUCTASE 4	NAD(P)-binding Rossmann-fold superfamily protein; FUNCTIONS IN: oxidoreductase activity, copper ion binding; INVOLVED IN: oxidation reduction, metabolic process; LOCATED IN: cellular_component unknown; EXPRESSED IN: 6 plant structures; EXPRESSED DURING: 4 anthesis; CONTAINS InterPro DOMAIN/s: NAD(P)-binding domain (InterPro:IPR016040), Glucose/ribitol dehydrogenase (InterPro:IPR002347), Short-cha…
AT3G29410	genebody	chr3	11302514	11305285	2.22	TSSd 1237		Terpenoid cyclases/Protein prenyltransferases superfamily protein; FUNCTIONS IN: lyase activity, magnesium ion binding; INVOLVED IN: metabolic process; EXPRESSED IN: embryo, root, flower, seed; EXPRESSED DURING: F mature embryo stage, petal differentiation and expansion stage, E expanded cotyledon stage, D bilateral stage; CONTAINS InterPro DOMAIN/s: Terpene synthase, metal-binding domain (InterP…
AT3G31420	genebody	chr3	12787836	12791651	1.86	TSSd 2274		non-LTR retrotransposon family (LINE), has a 9.2e-45 P-value blast match to GB:NP_038607 L1 repeat, Tf subfamily, member 9 (LINE-element) (Mus musculus)
AT3G43270	TSSu1500-2000	chr3	15226903	15227992	2.54	uTSS 1987		Plant invertase/pectin methylesterase inhibitor superfamily; FUNCTIONS IN: enzyme inhibitor activity, pectinesterase activity; INVOLVED IN: cell wall modification; LOCATED IN: plant-type cell wall; EXPRESSED IN: 21 plant structures; EXPRESSED DURING: 10 growth stages; CONTAINS InterPro DOMAIN/s: Pectinesterase, active site (InterPro:IPR018040), Pectin lyase fold/virulence factor (InterPro:IPR0110…
AT3G43862	genebody	chr3	15714918	15717896	1.97	TSSd 235		Athila retroelement ORF2 -related, temporary automated functional assignment
AT3G43955	TSSu1500-2000	chr3	15774404	15775892	2.97	uTSS 1518		copia-like retrotransposon family, has a 0. P-value blast match to GB:CAA72989 open reading frame 1 (Ty1_Copia-element) (Brassica oleracea)
AT3G43960	genebody	chr3	15774404	15775892	2.97	TSSd 510		Encodes a putative cysteine proteinase. Mutants exhibit shorter root hairs under phosphate-deficient conditions.
AT3G44290	genebody	chr3	15972660	15975535	2.53	TSSd 1086	ANAC060, NAC DOMAIN CONTAINING PROTEIN 60, NAC060	NAC domain containing protein 60 (NAC060); FUNCTIONS IN: sequence-specific DNA binding transcription factor activity; INVOLVED IN: multicellular organismal development, regulation of transcription; LOCATED IN: cellular_component unknown; CONTAINS InterPro DOMAIN/s: No apical meristem (NAM) protein (InterPro:IPR003441); BEST Arabidopsis thaliana protein match is: NAC domain containing protein 89 (…
AT3G44325	TSSu1500-2000	chr3	16000399	16002569	3.47	uTSS 1561		copia-like retrotransposon family, has a 3.4e-28 P-value blast match to GB:CAA72990 open reading frame 2 (Ty1_Copia-element) (Brassica oleracea)
AT3G44326	genebody	chr3	16000399	16002569	3.47	TSSd 635		F-box family protein; FUNCTIONS IN: molecular_function unknown; INVOLVED IN: biological_process unknown; LOCATED IN: chloroplast; CONTAINS InterPro DOMAIN/s: F-box domain, cyclin-like (InterPro:IPR001810), F-box domain, Skp2-like (InterPro:IPR022364); BEST Arabidopsis thaliana protein match is: F-box family protein (TAIR:AT2G27310.1); Has 35333 Blast hits to 34131 proteins in 2444 species: Archae…
AT3G44650	genebody	chr3	16209531	16212682	3.2	TSSd 1058		non-LTR retrotransposon family (LINE), has a 5.1e-43 P-value blast match to GB:NP_038605 L1 repeat, Tf subfamily, member 30 (LINE-element) (Mus musculus)
AT3G44755	genebody	chr3	16301549	16303167	2.99	TSSd 355		unknown protein; BEST Arabidopsis thaliana protein match is: unknown protein (TAIR:AT3G46360.1); Has 4 Blast hits to 4 proteins in 2 species: Archae - 0; Bacteria - 0; Metazoa - 0; Fungi - 0; Plants - 4; Viruses - 0; Other Eukaryotes - 0 (source: NCBI BLink).
AT3G44757	TSSu1500-2000	chr3	16301549	16303167	2.99	uTSS 1689		unknown pseudogene
AT3G44760	genebody	chr3	16303330	16307658	2.33	TSSd 172		unknown protein; FUNCTIONS IN: molecular_function unknown; INVOLVED IN: biological_process unknown; LOCATED IN: endomembrane system; EXPRESSED IN: root, flower; EXPRESSED DURING: petal differentiation and expansion stage; BEST Arabidopsis thaliana protein match is: Protein of unknown function (DUF626) (TAIR:AT3G44770.1); Has 9 Blast hits to 9 proteins in 2 species: Archae - 0; Bacteria - 0; Metaz…
AT3G45150	genebody	chr3	16530813	16532239	2.97	TSSd 347	TCP DOMAIN PROTEIN 16, TCP16	TCP domain protein 16 (TCP16); CONTAINS InterPro DOMAIN/s: Transcription factor, TCP (InterPro:IPR005333), Transcription factor TCP subgroup (InterPro:IPR017887); BEST Arabidopsis thaliana protein match is: TCP family transcription factor (TAIR:AT5G41030.1); Has 1158 Blast hits to 1158 proteins in 138 species: Archae - 0; Bacteria - 0; Metazoa - 0; Fungi - 0; Plants - 1158; Viruses - 0; Other Euk…
AT3G45160	genebody	chr3	16532586	16534568	2.77	TSSd 506		Putative membrane lipoprotein; FUNCTIONS IN: molecular_function unknown; INVOLVED IN: biological_process unknown; LOCATED IN: endomembrane system; EXPRESSED IN: 16 plant structures; EXPRESSED DURING: 9 growth stages; Has 13 Blast hits to 13 proteins in 4 species: Archae - 0; Bacteria - 0; Metazoa - 0; Fungi - 0; Plants - 13; Viruses - 0; Other Eukaryotes - 0 (source: NCBI BLink).
AT3G45280	genebody	chr3	16610920	16613860	2.62	TSSd 951	ATSYP72, SYNTAXIN OF PLANTS 72, SYP72	syntaxin of plants 72 (SYP72)
AT3G47380	genebody	chr3	17457178	17459149	3.16	TSSd 369		Plant invertase/pectin methylesterase inhibitor superfamily protein; FUNCTIONS IN: enzyme inhibitor activity, pectinesterase inhibitor activity, pectinesterase activity; INVOLVED IN: biological_process unknown; LOCATED IN: endomembrane system; EXPRESSED IN: 14 plant structures; EXPRESSED DURING: 9 growth stages; CONTAINS InterPro DOMAIN/s: Pectinesterase inhibitor (InterPro:IPR006501); BEST Arabi…
AT3G47390	TSSu1000-1500	chr3	17457178	17459149	3.16	uTSS 1175	PHOTOSENSITIVE 1, PHS1, PYRIMIDINE REDUCTASE, PYRR	Encodes a protein that is believed to function as a pyrimidine reductase involved in riboflavin and FAD biosynthesis. phs1 was identified as a photosensitive mutant that shows reduced growth, chloroplast developmental abnormalities, reduced chlorophyll levels, increased oxidative stress, reduced NADPH/NADP+ ratios, reduced photosystem I electron transport, and reduced photosynthetic protein level…
AT3G47400	genebody	chr3	17465587	17468128	1.85	TSSd 1268		Plant invertase/pectin methylesterase inhibitor superfamily; FUNCTIONS IN: enzyme inhibitor activity, pectinesterase activity; INVOLVED IN: cell wall modification; LOCATED IN: endomembrane system, cell wall, plant-type cell wall; EXPRESSED IN: hypocotyl, flower, root, carpel; EXPRESSED DURING: petal differentiation and expansion stage; CONTAINS InterPro DOMAIN/s: Pectinesterase, active site (Inte…
AT3G48200	TSSu1500-2000	chr3	17838563	17840002	2.44	uTSS 1768		unknown protein; FUNCTIONS IN: molecular_function unknown; INVOLVED IN: biological_process unknown; LOCATED IN: endomembrane system; EXPRESSED IN: 21 plant structures; EXPRESSED DURING: 13 growth stages; Has 210 Blast hits to 148 proteins in 42 species: Archae - 0; Bacteria - 118; Metazoa - 0; Fungi - 0; Plants - 48; Viruses - 0; Other Eukaryotes - 44 (source: NCBI BLink).
AT3G48201	TSSu1000-1500	chr3	17838563	17840002	2.44	uTSS 1016	MICRORNA861A, MIR861A	Encodes a microRNA of unknown function. MicroRNAs are regulatory RNAs with a mature length of ~21-nucleotides that are processed from hairpin precursors by Dicer-like enzymes. MicroRNAs can negatively regulate gene expression by attenuating translation or by directing mRNA cleavage. Mature sequence: GAUGGAUAUGUCUUCAAGGAC
AT3G48205	TSSu1000-1500	chr3	17838563	17840002	2.44	uTSS 1371		Encodes a Plant thionin family protein
AT3G48515	TSSu1000-1500	chr3	17975177	17976961	2.27	uTSS 1442		tRNA-Tyr (anticodon: GTA)
AT3G48520	genebody	chr3	17975177	17976961	2.27	TSSd 602	CYP94B3, CYTOCHROME P450, FAMILY 94, SUBFAMILY B, POLYPEPTIDE 3	CYP94B3 is a jasmonoyl-isoleucine-12-hydroxylase that catalyzes the formation of 12-OH-JA-Ile from JA-Ile. By reducing the levels of this the biologically active phytohormone, CYP94B3 attenuates the jasmonic acid signaling cascade. CYP94B3 transcript levels rise in response to wounding.
AT3G48640	genebody	chr3	18021338	18022493	3.07	TSSd 409		unknown protein; FUNCTIONS IN: molecular_function unknown; INVOLVED IN: biological_process unknown; LOCATED IN: endomembrane system; EXPRESSED IN: 10 plant structures; EXPRESSED DURING: 10 growth stages; CONTAINS InterPro DOMAIN/s: Protein of unknown function DUF677 (InterPro:IPR007749); BEST Arabidopsis thaliana protein match is: Protein of unknown function (DUF677) (TAIR:AT5G66670.2); Has 42 Bl…
AT3G48650	genebody	chr3	18024515	18026002	2.56	TSSd 596		pseudogene, At14a-related protein, similar to At14a (GI:11994571 and GI:11994573) (Arabidopsis thaliana)
AT3G48840	TSSu1500-2000	chr3	18114577	18116843	2.62	uTSS 1639		RNA-binding (RRM/RBD/RNP motifs) family protein; FUNCTIONS IN: nucleotide binding, nucleic acid binding; INVOLVED IN: biological_process unknown; LOCATED IN: cellular_component unknown; CONTAINS InterPro DOMAIN/s: RNA recognition motif, RNP-1 (InterPro:IPR000504), Nucleotide-binding, alpha-beta plait (InterPro:IPR012677); BEST Arabidopsis thaliana protein match is: RNA-binding (RRM/RBD/RNP motifs…
AT3G48850	genebody	chr3	18114577	18116843	2.62	TSSd 790	MITOCHONDRIAL PHOSPHATE TRANSPORTER 2, MPT2, PHOSPHATE TRANSPORTER 3;2, PHT3;2	Encodes a mitochondrial phosphate transporter. Modulates plant responses to salt stress.
AT3G48860	TSSu1500-2000	chr3	18114577	18116843	2.62	uTSS 1776	SCD2, STOMATAL CYTOKINESIS DEFECTIVE 2	unknown protein; INVOLVED IN: biological_process unknown; LOCATED IN: plasma membrane; EXPRESSED IN: 22 plant structures; EXPRESSED DURING: 13 growth stages; BEST Arabidopsis thaliana protein match is: unknown protein (TAIR:AT5G23700.1); Has 12429 Blast hits to 9751 proteins in 897 species: Archae - 180; Bacteria - 1190; Metazoa - 6552; Fungi - 1361; Plants - 886; Viruses - 50; Other Eukaryotes -…
AT3G49110	genebody	chr3	18200354	18205318	2.09	TSSd 2172	ATPCA, ATPRX33, PEROXIDASE 33, PEROXIDASE CA, PRX33, PRXCA	Class III peroxidase Perx33. Expressed in roots. Located in the cell wall. Involved in cell elongation. Expression activated by light. May play a role in generating H2O2 during defense response.
AT3G49700	genebody	chr3	18432361	18437178	2.02	TSSd 1372	1-AMINOCYCLOPROPANE-1-CARBOXYLATE SYNTHASE 9, ACS9, ATACS9, ETHYLENE OVERPRODUCING 3, ETO3	encodes a a member of the 1-aminocyclopropane-1-carboxylate (ACC) synthase (S-adenosyl-L-methionine methylthioadenosine-lyase, EC 4.4.1.14) gene family. Mutants produce elevated levels of ethylene as etiolated seedlings.
AT3G50210	TSSu1500-2000	chr3	18617380	18619128	2.46	uTSS 1818		2-oxoglutarate (2OG) and Fe(II)-dependent oxygenase superfamily protein; FUNCTIONS IN: oxidoreductase activity, iron ion binding; INVOLVED IN: aging, cellular response to starvation; EXPRESSED IN: 22 plant structures; EXPRESSED DURING: 13 growth stages; CONTAINS InterPro DOMAIN/s: Isopenicillin N synthase (InterPro:IPR002283), Oxoglutarate/iron-dependent oxygenase (InterPro:IPR005123); BEST Arabi…
AT3G50220	genebody	chr3	18617380	18619128	2.46	TSSd 476	IRREGULAR XYLEM 15, IRX15	Encode a DUF579 (domain of unknown function 579) containing protein essential for normal xylan synthesis and deposition in the secondary cell wall.
AT3G50260	genebody	chr3	18634308	18635378	2.8	TSSd 267	ATERF#011, CEJ1, COOPERATIVELY REGULATED BY ETHYLENE AND JASMONATE 1, DEAR1, DREB AND EAR MOTIF PROTEIN 1	Encodes a member of the DREB subfamily A-5 of ERF/AP2 transcription factor family. The protein contains one AP2 domain. Involved in defense and freezing stress responses. There are 16 members in this subfamily including RAP2.1, RAP2.9 and RAP2.10.
AT3G50270	TSSu1000-1500	chr3	18634308	18635378	2.8	uTSS 1077		HXXXD-type acyl-transferase family protein; FUNCTIONS IN: transferase activity, transferring acyl groups other than amino-acyl groups, transferase activity; INVOLVED IN: biological_process unknown; EXPRESSED IN: 19 plant structures; EXPRESSED DURING: 13 growth stages; CONTAINS InterPro DOMAIN/s: Transferase (InterPro:IPR003480); BEST Arabidopsis thaliana protein match is: HXXXD-type acyl-transfer…
AT3G50390	genebody	chr3	18701699	18703851	2.39	TSSd 701		Transducin/WD40 repeat-like superfamily protein; CONTAINS InterPro DOMAIN/s: WD40 repeat 2 (InterPro:IPR019782), WD40 repeat-like-containing domain (InterPro:IPR011046), WD40-repeat-containing domain (InterPro:IPR017986), WD40/YVTN repeat-like-containing domain (InterPro:IPR015943), WD40 repeat (InterPro:IPR001680), WD40 repeat, subgroup (InterPro:IPR019781), G-protein beta WD-40 repeat, region (…
AT3G50400	TSSu1500-2000	chr3	18701699	18703851	2.39	uTSS 1990		GDSL-like Lipase/Acylhydrolase superfamily protein; FUNCTIONS IN: hydrolase activity, acting on ester bonds, carboxylesterase activity; INVOLVED IN: lipid metabolic process; LOCATED IN: endomembrane system; EXPRESSED IN: hypocotyl, root; CONTAINS InterPro DOMAIN/s: Lipase, GDSL (InterPro:IPR001087); BEST Arabidopsis thaliana protein match is: GDSL-like Lipase/Acylhydrolase superfamily protein (TA…
AT3G50470	genebody	chr3	18728734	18731611	2.67	TSSd 1119	HOMOLOG OF RPW8 3, HR3, INTRACELLULAR MILDEW A 10, MLA10	Homolog of RPW8
AT3G50480	genebody	chr3	18732809	18733927	2.98	TSSd 300	HOMOLOG OF RPW8 4, HR4	Homolog of RPW8
AT3G50740	genebody	chr3	18855014	18857256	3.05	TSSd 750	UDP-GLUCOSYL TRANSFERASE 72E1, UGT72E1	UGT72E1 is an UDPG:coniferyl alcohol glucosyltransferase which specifically glucosylates sinapyl- and coniferyl aldehydes. The enzyme is thought to be involved in lignin metabolism.
AT3G50760	genebody	chr3	18867653	18869557	2.91	TSSd 540	GALACTURONOSYLTRANSFERASE-LIKE 2, GATL2	Encodes a protein with putative galacturonosyltransferase activity.
AT3G51420	genebody	chr3	19083723	19085150	3.32	TSSd 402	ATSSL4, SSL4, STRICTOSIDINE SYNTHASE-LIKE 4	Although this enzyme is predicted to encode a strictosidine synthase (SS), it lacks a conserved catalytic glutamate residue found in active SS enzymes and it is not expected to have SS activity.
AT3G51860	genebody	chr3	19240348	19242013	2.31	TSSd 1754	ATCAX3, ATHCX1, CATION EXCHANGER 3, CAX1-LIKE, CAX3	cation exchanger 3 (CAX3); CONTAINS InterPro DOMAIN/s: Sodium/calcium exchanger membrane region (InterPro:IPR004837), Calcium/proton exchanger superfamily (InterPro:IPR004798), Calcium/proton exchanger (InterPro:IPR004713); BEST Arabidopsis thaliana protein match is: cation exchanger 1 (TAIR:AT2G38170.1); Has 3567 Blast hits to 3405 proteins in 1022 species: Archae - 24; Bacteria - 2167; Metazoa …
AT3G52480	genebody	chr3	19452175	19453467	2.76	TSSd 342		unknown protein; FUNCTIONS IN: molecular_function unknown; INVOLVED IN: biological_process unknown; LOCATED IN: endomembrane system; EXPRESSED IN: 10 plant structures; EXPRESSED DURING: LP.04 four leaves visible, 4 anthesis, petal differentiation and expansion stage; Has 28 Blast hits to 28 proteins in 7 species: Archae - 0; Bacteria - 0; Metazoa - 0; Fungi - 0; Plants - 28; Viruses - 0; Other Eu…
AT3G52540	TSSu1000-1500	chr3	19488391	19493383	2.1	uTSS 1036	ARABIDOPSIS THALIANA OVATE FAMILY PROTEIN 18, ATOFP18, OFP18, OVATE FAMILY PROTEIN 18	ovate family protein 18 (OFP18); INVOLVED IN: biological_process unknown; LOCATED IN: chloroplast; EXPRESSED IN: 9 plant structures; EXPRESSED DURING: 7 growth stages; CONTAINS InterPro DOMAIN/s: Protein of unknown function DUF623 (InterPro:IPR006458); BEST Arabidopsis thaliana protein match is: ovate family protein 15 (TAIR:AT2G36050.1); Has 432 Blast hits to 323 proteins in 54 species: Archae -…
AT3G53640	genebody	chr3	19887085	19890240	2.64	TSSd 273		Protein kinase superfamily protein; FUNCTIONS IN: protein serine/threonine kinase activity, protein kinase activity, kinase activity, ATP binding; INVOLVED IN: protein amino acid phosphorylation; LOCATED IN: nucleus; CONTAINS InterPro DOMAIN/s: Protein kinase, catalytic domain (InterPro:IPR000719), Serine/threonine-protein kinase domain (InterPro:IPR002290), Serine/threonine-protein kinase-like d…
AT3G53650	TSSu500-1000	chr3	19887085	19890240	2.64	uTSS 695		Histone superfamily protein; FUNCTIONS IN: DNA binding; INVOLVED IN: nucleosome assembly; LOCATED IN: nucleus, nucleosome; EXPRESSED IN: 22 plant structures; EXPRESSED DURING: 12 growth stages; CONTAINS InterPro DOMAIN/s: Histone H2B (InterPro:IPR000558), Histone-fold (InterPro:IPR009072), Histone core (InterPro:IPR007125); BEST Arabidopsis thaliana protein match is: Histone superfamily protein (…
AT3G53670	TSSu1500-2000	chr3	19887085	19890240	2.64	uTSS 1701		unknown protein; BEST Arabidopsis thaliana protein match is: unknown protein (TAIR:AT2G37480.1); Has 176 Blast hits to 173 proteins in 30 species: Archae - 0; Bacteria - 0; Metazoa - 8; Fungi - 13; Plants - 154; Viruses - 0; Other Eukaryotes - 1 (source: NCBI BLink).
AT3G53668	TSSu1500-2000	chr3	19887085	19890240	2.64	uTSS 1758	CONSERVED PEPTIDE UPSTREAM OPEN READING FRAME 51, CPUORF51	Upstream open reading frames (uORFs) are small open reading frames found in the 5' UTR of a mature mRNA, and can potentially mediate translational regulation of the largest, or major, ORF (mORF). CPuORF51 represents a conserved upstream opening reading frame relative to major ORF AT3G53670.1
AT3G53720	genebody	chr3	19908591	19910125	2.98	TSSd 755	ATCHX20, CATION/H+ EXCHANGER 20, CHX20	member of Putative Na+/H+ antiporter family. Involved in the osmoregulation through K(+) fluxes and possibly pH modulation of an active endomembrane system in guard cells.
AT3G54340	genebody	chr3	20118486	20121644	2.2	TSSd 1106	AP3, APETALA 3, ATAP3	Floral homeotic gene encoding a MADS domain protein homologous to SRF transcription factors. Specifies petal and stamen identities. Associates with PISTILLATA.
AT3G55100	genebody	chr3	20420043	20423954	2.16	TSSd 342	ABCG17, ATP-BINDING CASSETTE G17	ABC-2 type transporter family protein; FUNCTIONS IN: ATPase activity, coupled to transmembrane movement of substances; LOCATED IN: membrane; EXPRESSED IN: petal, leaf whorl, flower; EXPRESSED DURING: 4 anthesis, petal differentiation and expansion stage; CONTAINS InterPro DOMAIN/s: ATPase, AAA+ type, core (InterPro:IPR003593), ABC transporter-like (InterPro:IPR003439), ABC-2 type transporter (Int…
AT3G55190	TSSu500-1000	chr3	20454319	20460182	2.27	uTSS 756		alpha/beta-Hydrolases superfamily protein; FUNCTIONS IN: catalytic activity; INVOLVED IN: glycerol biosynthetic process; LOCATED IN: cellular_component unknown; EXPRESSED IN: petal, leaf whorl, male gametophyte, flower, pollen tube; EXPRESSED DURING: L mature pollen stage, M germinated pollen stage, 4 anthesis, petal differentiation and expansion stage; BEST Arabidopsis thaliana protein match is:…
AT3G55646	genebody	chr3	20644491	20646922	2.41	TSSd 811		unknown protein; FUNCTIONS IN: molecular_function unknown; INVOLVED IN: biological_process unknown; LOCATED IN: chloroplast; BEST Arabidopsis thaliana protein match is: unknown protein (TAIR:AT2G39855.2); Has 35333 Blast hits to 34131 proteins in 2444 species: Archae - 798; Bacteria - 22429; Metazoa - 974; Fungi - 991; Plants - 531; Viruses - 0; Other Eukaryotes - 9610 (source: NCBI BLink).
AT3G55650	TSSu1000-1500	chr3	20644491	20646922	2.41	uTSS 1378		Pyruvate kinase family protein; FUNCTIONS IN: pyruvate kinase activity, potassium ion binding, magnesium ion binding, catalytic activity; INVOLVED IN: glycolysis; LOCATED IN: mitochondrion; EXPRESSED IN: cultured cell; CONTAINS InterPro DOMAIN/s: Pyruvate kinase, C-terminal-like (InterPro:IPR015795), Pyruvate kinase, active site (InterPro:IPR018209), Pyruvate kinase, beta-barrel-like (InterPro:IP…
AT3G55700	genebody	chr3	20670295	20674180	3.45	TSSd 1123		UDP-Glycosyltransferase superfamily protein; FUNCTIONS IN: UDP-glycosyltransferase activity, transferase activity, transferring glycosyl groups; INVOLVED IN: metabolic process; LOCATED IN: cellular_component unknown; EXPRESSED IN: 9 plant structures; EXPRESSED DURING: 4 anthesis, C globular stage, petal differentiation and expansion stage; CONTAINS InterPro DOMAIN/s: UDP-glucuronosyl/UDP-glucosyl…
AT3G55710	TSSu1500-2000	chr3	20670295	20674180	3.45	uTSS 1609		UDP-Glycosyltransferase superfamily protein; FUNCTIONS IN: UDP-glycosyltransferase activity, transferase activity, transferring glycosyl groups; INVOLVED IN: metabolic process; LOCATED IN: endomembrane system; EXPRESSED IN: 17 plant structures; EXPRESSED DURING: 11 growth stages; CONTAINS InterPro DOMAIN/s: UDP-glucuronosyl/UDP-glucosyltransferase (InterPro:IPR002213); BEST Arabidopsis thaliana p…
AT3G56060	genebody	chr3	20803376	20806117	2.89	TSSd 1267		Glucose-methanol-choline (GMC) oxidoreductase family protein; FUNCTIONS IN: aldehyde-lyase activity, oxidoreductase activity, acting on CH-OH group of donors, FAD binding; INVOLVED IN: alcohol metabolic process; LOCATED IN: endomembrane system; EXPRESSED IN: 19 plant structures; EXPRESSED DURING: 10 growth stages; CONTAINS InterPro DOMAIN/s: Glucose-methanol-choline oxidoreductase, N-terminal (In…
AT3G57020	genebody	chr3	21098432	21100545	2.34	TSSd 871		Calcium-dependent phosphotriesterase superfamily protein; FUNCTIONS IN: strictosidine synthase activity; INVOLVED IN: alkaloid biosynthetic process, biosynthetic process; LOCATED IN: endoplasmic reticulum, vacuole; EXPRESSED IN: 20 plant structures; EXPRESSED DURING: 10 growth stages; CONTAINS InterPro DOMAIN/s: Strictosidine synthase, conserved region (InterPro:IPR018119), Strictosidine synthase…
AT3G57240	TSSu1000-1500	chr3	21182100	21186425	2.81	uTSS 1187	ATBG3, BETA-1,3-GLUCANASE 3, BG3	encodes a member of glycosyl hydrolase family 17
AT3G57260	TSSu500-1000	chr3	21188730	21192886	2.42	uTSS 948	BETA-1,3-GLUCANASE 2, ATBG2, ATPR2, BETA-1,3-GLUCANASE 2, BG2, BGL2, PATHOGENESIS-RELATED PROTEIN 2, PR-2, PR2	beta 1,3-glucanase
AT3G57460	genebody	chr3	21264796	21266235	2.88	TSSd 282		catalytics;metal ion binding; FUNCTIONS IN: catalytic activity, metal ion binding; LOCATED IN: cellular_component unknown; EXPRESSED IN: 14 plant structures; EXPRESSED DURING: 12 growth stages; CONTAINS InterPro DOMAIN/s: Metalloenzyme, LuxS/M16 peptidase-like, metal-binding (InterPro:IPR011249); BEST Arabidopsis thaliana protein match is: Insulinase (Peptidase family M16) family protein (TAIR:AT…
AT3G58000	genebody	chr3	21474552	21475828	3.13	TSSd 240		VQ motif-containing protein; CONTAINS InterPro DOMAIN/s: VQ (InterPro:IPR008889); BEST Arabidopsis thaliana protein match is: VQ motif-containing protein (TAIR:AT2G42140.1); Has 79 Blast hits to 79 proteins in 12 species: Archae - 0; Bacteria - 0; Metazoa - 0; Fungi - 0; Plants - 79; Viruses - 0; Other Eukaryotes - 0 (source: NCBI BLink).
AT3G58340	TSSu1000-1500	chr3	21588523	21595167	2.2	uTSS 1443		TRAF-like family protein; CONTAINS InterPro DOMAIN/s: TRAF-like (InterPro:IPR008974), MATH (InterPro:IPR002083); BEST Arabidopsis thaliana protein match is: TRAF-like family protein (TAIR:AT3G58410.1); Has 913 Blast hits to 784 proteins in 111 species: Archae - 6; Bacteria - 21; Metazoa - 10; Fungi - 84; Plants - 737; Viruses - 0; Other Eukaryotes - 55 (source: NCBI BLink).
AT3G58347	TSSu0-500	chr3	21588523	21595167	2.2	uTSS 456		Pseudogene of AT3G58330
AT3G58350	genebody	chr3	21588523	21595167	2.2	TSSd 1118	RESTRICTED TEV MOVEMENT 3, RTM3	Encodes RTM3 (Restricted Tobacco etch potyvirus Movement), a protein belonging to a protein family of 29 members which has a meprin and TRAF homology (MATH) domain in its N-terminal region and a coiled-coil (CC) domain at its C-terminal end. There are at least three RTMs in Arabidopsis. RTM proteins might form a multiprotein complex in the resistance mechanism to block the long distance movement …
AT3G58440	TSSu0-500	chr3	21619671	21622967	2.31	uTSS 69		TRAF-like superfamily protein; CONTAINS InterPro DOMAIN/s: TRAF-like (InterPro:IPR008974), MATH (InterPro:IPR002083); BEST Arabidopsis thaliana protein match is: TRAF-like family protein (TAIR:AT3G58410.1); Has 1621 Blast hits to 1160 proteins in 208 species: Archae - 7; Bacteria - 111; Metazoa - 174; Fungi - 133; Plants - 925; Viruses - 9; Other Eukaryotes - 262 (source: NCBI BLink).
AT3G58450	TSSu500-1000	chr3	21619671	21622967	2.31	uTSS 678		Adenine nucleotide alpha hydrolases-like superfamily protein; FUNCTIONS IN: molecular_function unknown; INVOLVED IN: response to stress; LOCATED IN: cellular_component unknown; EXPRESSED IN: carpel; EXPRESSED DURING: 4 anthesis; CONTAINS InterPro DOMAIN/s: UspA (InterPro:IPR006016), Rossmann-like alpha/beta/alpha sandwich fold (InterPro:IPR014729), Universal stress protein A (InterPro:IPR006015);…
AT3G59010	genebody	chr3	21802865	21805439	2.79	TSSd 1063	PECTIN METHYLESTERASE 35, PECTIN METHYLESTERASE 61, PME35, PME61	Encodes PME35, a pectin methylesterase. PME35-mediated demethylesterification of the primary cell wall regulates the mechanical strength of the supporting tissue.
AT3G60470	genebody	chr3	22344404	22347191	2.21	TSSd 985		Plant protein of unknown function (DUF247); CONTAINS InterPro DOMAIN/s: Protein of unknown function DUF247, plant (InterPro:IPR004158); BEST Arabidopsis thaliana protein match is: Plant protein of unknown function (DUF247) (TAIR:AT2G28580.1); Has 1401 Blast hits to 907 proteins in 17 species: Archae - 0; Bacteria - 0; Metazoa - 0; Fungi - 0; Plants - 1401; Viruses - 0; Other Eukaryotes - 0 (sourc…
AT3G60670	genebody	chr3	22424248	22426817	2.92	TSSd 756		PLATZ transcription factor family protein; CONTAINS InterPro DOMAIN/s: Protein of unknown function DUF597 (InterPro:IPR006734); BEST Arabidopsis thaliana protein match is: PLATZ transcription factor family protein (TAIR:AT2G12646.1); Has 407 Blast hits to 407 proteins in 26 species: Archae - 0; Bacteria - 0; Metazoa - 0; Fungi - 0; Plants - 407; Viruses - 0; Other Eukaryotes - 0 (source: NCBI BLi…
AT3G60710	genebody	chr3	22437912	22443196	2.16	TSSd 356		F-box family protein; CONTAINS InterPro DOMAIN/s: FBD (InterPro:IPR013596), F-box domain, cyclin-like (InterPro:IPR001810), F-box domain, Skp2-like (InterPro:IPR022364), FBD-like (InterPro:IPR006566); BEST Arabidopsis thaliana protein match is: F-box/RNI-like/FBD-like domains-containing protein (TAIR:AT1G78840.1); Has 1477 Blast hits to 1302 proteins in 25 species: Archae - 0; Bacteria - 0; Metaz…
AT3G60720	TSSu1000-1500	chr3	22437912	22443196	2.16	uTSS 1217	PDLP8, PLASMODESMATA-LOCATED PROTEIN 8	Encodes a plasmodesmal protein that may be involved in the intercellular movement of molecules through the plasmodesmata. The protein has two DUF26 domains and a single transmembrane domain.
AT3G61150	genebody	chr3	22630413	22634147	2.73	TSSd 1672	HD-GL2-1, HDG1, HOMEODOMAIN GLABROUS 1, HOMEODOMAIN-GLABRA2 1	Encodes a homeobox-leucine zipper family protein belonging to the HD-ZIP IV family.
AT3G61280	genebody	chr3	22680793	22682636	2.58	TSSd 755		CONTAINS InterPro DOMAIN/s: Lipopolysaccharide-modifying protein (InterPro:IPR006598), Protein of unknown function DUF821, CAP10-like (InterPro:IPR008539); BEST Arabidopsis thaliana protein match is: Arabidopsis thaliana protein of unknown function (DUF821) (TAIR:AT3G61290.1); Has 683 Blast hits to 672 proteins in 134 species: Archae - 0; Bacteria - 47; Metazoa - 230; Fungi - 121; Plants - 246; V…
AT3G61330	TSSu1500-2000	chr3	22700996	22702903	2.56	uTSS 1898		copia-like retrotransposon family, has a 1.1e-252 P-value blast match to gb|AAO73529.1| gag-pol polyprotein (Glycine max) (SIRE1) (Ty1_Copia-family)
AT3G61340	genebody	chr3	22700996	22702903	2.56	TSSd 532		F-box and associated interaction domains-containing protein; CONTAINS InterPro DOMAIN/s: F-box domain, cyclin-like (InterPro:IPR001810), F-box domain, Skp2-like (InterPro:IPR022364), F-box associated domain, type 3 (InterPro:IPR013187), F-box associated interaction domain (InterPro:IPR017451); BEST Arabidopsis thaliana protein match is: F-box and associated interaction domains-containing protein …
AT3G61350	TSSu500-1000	chr3	22700996	22702903	2.56	uTSS 734	SKIP4, SKP1 INTERACTING PARTNER 4	Encodes an SKP1 interacting partner (SKIP4).
AT3G61510	TSSu1000-1500	chr3	22765164	22768386	2.3	uTSS 1044	ACC SYNTHASE 1, ACS1, ARABIDOPSIS THALIANA 1-AMINOCYCLOPROPANE-1-CARBOXYLATE SYNTHASE 1, AT-ACS1	Encodes a member of the 1-aminocyclopropane-1-carboxylate (ACC) synthase (S-adenosyl-L-methionine methylthioadenosine-lyase, EC 4.4.1.14) gene family. The gene is transcriptionally active but enzymatically inactive. The predicted amino-acid sequence of ACS1 is missing the highly conserved tripeptide, Thr-Asn-Pro (TNP), between Ile204 and Ser205. Introduction of TNP into ACS1 restores the ACS acti…
AT3G61840	genebody	chr3	22892126	22893428	3.31	TSSd 311		Protein of unknown function (DUF688); CONTAINS InterPro DOMAIN/s: Protein of unknown function DUF688 (InterPro:IPR007789); BEST Arabidopsis thaliana protein match is: unknown protein (TAIR:AT2G46535.1); Has 49 Blast hits to 49 proteins in 7 species: Archae - 0; Bacteria - 0; Metazoa - 0; Fungi - 0; Plants - 49; Viruses - 0; Other Eukaryotes - 0 (source: NCBI BLink).
AT3G62170	TSSu0-500	chr3	23016091	23020938	2.42	uTSS 5	VANGUARD 1 HOMOLOG 2, VGDH2	VANGUARD 1 homolog 2 (VGDH2); FUNCTIONS IN: enzyme inhibitor activity, pectinesterase activity; INVOLVED IN: cell wall modification; LOCATED IN: endomembrane system, cell wall, plant-type cell wall; EXPRESSED IN: 10 plant structures; EXPRESSED DURING: L mature pollen stage, M germinated pollen stage, 4 anthesis, C globular stage, petal differentiation and expansion stage; CONTAINS InterPro DOMAIN…
AT3G62988	TSSu500-1000	chr3	23282436	23283432	3.27	uTSS 852		This gene encodes a small protein and has either evidence of transcription or purifying selection.
AT3G62990	genebody	chr3	23282436	23283432	3.27	TSSd 161		unknown protein; FUNCTIONS IN: molecular_function unknown; INVOLVED IN: biological_process unknown; LOCATED IN: endomembrane system; BEST Arabidopsis thaliana protein match is: unknown protein (TAIR:AT2G47950.1); Has 22 Blast hits to 22 proteins in 5 species: Archae - 0; Bacteria - 0; Metazoa - 0; Fungi - 0; Plants - 22; Viruses - 0; Other Eukaryotes - 0 (source: NCBI BLink).
AT3G63000	TSSu500-1000	chr3	23282436	23283432	3.27	uTSS 675	NPL4-LIKE PROTEIN 1, NPL41	NPL4-like protein 1 (NPL41); FUNCTIONS IN: molecular_function unknown; INVOLVED IN: biological_process unknown; LOCATED IN: cellular_component unknown; EXPRESSED IN: 25 plant structures; EXPRESSED DURING: 15 growth stages; CONTAINS InterPro DOMAIN/s: NPL4 (InterPro:IPR007717); BEST Arabidopsis thaliana protein match is: Nuclear pore localisation protein NPL4 (TAIR:AT2G47970.1); Has 398 Blast hits…
AT3G63190	TSSu1500-2000	chr3	23345803	23347440	2.55	uTSS 1848	RIBOSOME RECYCLING FACTOR, CHLOROPLAST PRECURSOR, ARABIDOPSIS THALIANA CHLOROPLAST RIBOSOME RECYCLING FACTOR, ATCPRRF, CHLOROPLAST RIBOSOME RECYCLING FACTOR, CPRRF, HFP108, HIGH CHLOROPHYLL FLUORESCENCE AND PALE GREEN MUTANT 108, RRF	The gene encodes a chloroplast ribosome recycling factor homologue. Analysis of mutants revealed its role in the chloroplast development and eary stages of embryo development.
AT3G63200	genebody	chr3	23345803	23347440	2.55	TSSd 720	PATATIN-LIKE PROTEIN 9, PLA IIIB, PLP9	PATATIN-like protein 9 (PLP9); FUNCTIONS IN: nutrient reservoir activity; INVOLVED IN: metabolic process, lipid metabolic process; LOCATED IN: cellular_component unknown; EXPRESSED IN: 18 plant structures; EXPRESSED DURING: 13 growth stages; CONTAINS InterPro DOMAIN/s: Acyl transferase/acyl hydrolase/lysophospholipase (InterPro:IPR016035), Patatin (InterPro:IPR002641); BEST Arabidopsis thaliana p…
AT4G00160	genebody	chr4	61392	66823	1.94	TSSd 698		F-box/RNI-like/FBD-like domains-containing protein; CONTAINS InterPro DOMAIN/s: FBD (InterPro:IPR013596), F-box domain, cyclin-like (InterPro:IPR001810), F-box domain, Skp2-like (InterPro:IPR022364), FBD-like (InterPro:IPR006566), Leucine-rich repeat 2 (InterPro:IPR013101); BEST Arabidopsis thaliana protein match is: F-box/RNI-like/FBD-like domains-containing protein (TAIR:AT3G52680.2); Has 2232 …
AT4G00290	TSSu1500-2000	chr4	126112	128304	2.77	uTSS 1616		Mechanosensitive ion channel protein; INVOLVED IN: transmembrane transport; LOCATED IN: chloroplast, membrane, chloroplast envelope; CONTAINS InterPro DOMAIN/s: Mechanosensitive ion channel MscS, transmembrane-2 (InterPro:IPR011014), Mechanosensitive ion channel MscS (InterPro:IPR006685), Like-Sm ribonucleoprotein (LSM)-related domain (InterPro:IPR010920); BEST Arabidopsis thaliana protein match …
AT4G00300	genebody	chr4	126112	128304	2.77	TSSd 699		AT4G00300 has been split into two loci based on new cDNA evidence provided by Aleksander Riise Hansen of University of Copenhagen: AT4G00300.2 becomes AT4G00300.1; a new locus AT4G00295 is created. See comments field for AT4G00295 annotation.
AT4G00310	genebody	chr4	133443	135494	2.92	TSSd 826	EDA8, EMBRYO SAC DEVELOPMENT ARREST 8, MATERNAL EFFECT EMBRYO ARREST 46, MEE46	EMBRYO SAC DEVELOPMENT ARREST 8 (EDA8); Has 49 Blast hits to 49 proteins in 16 species: Archae - 0; Bacteria - 0; Metazoa - 3; Fungi - 8; Plants - 36; Viruses - 0; Other Eukaryotes - 2 (source: NCBI BLink).
AT4G00530	TSSu1500-2000	chr4	234282	236427	2.81	uTSS 1709		unknown protein; FUNCTIONS IN: molecular_function unknown; INVOLVED IN: biological_process unknown; LOCATED IN: mitochondrion; EXPRESSED IN: 19 plant structures; EXPRESSED DURING: 9 growth stages; BEST Arabidopsis thaliana protein match is: unknown protein (TAIR:AT1G01725.1); Has 1807 Blast hits to 1807 proteins in 277 species: Archae - 0; Bacteria - 0; Metazoa - 736; Fungi - 347; Plants - 385; V…
AT4G00540	genebody	chr4	234282	236427	2.81	TSSd 2228	ATMYB3R2, C-MYB-LIKE TRANSCRIPTION FACTOR 3R-2, MYB DOMAIN PROTEIN 3R2, MYB3R-2, MYB3R2, PC-MYB2	Encodes a putative c-myb-like transcription factor. Member of a class of domain proteins containing structural features of the vertebrate c-Myb proto-oncoprotein, including the presence of three Myb motifs (R1,R2,R3).
AT4G00600	TSSu500-1000	chr4	256638	258179	2.5	uTSS 798		Amino acid dehydrogenase family protein; FUNCTIONS IN: binding, catalytic activity; INVOLVED IN: folic acid and derivative biosynthetic process, metabolic process; LOCATED IN: chloroplast; CONTAINS InterPro DOMAIN/s: Tetrahydrofolate dehydrogenase/cyclohydrolase, NAD(P)-binding domain (InterPro:IPR020631), Tetrahydrofolate dehydrogenase/cyclohydrolase (InterPro:IPR000672), NAD(P)-binding domain (…
AT4G00610	genebody	chr4	256638	258179	2.5	TSSd 535		DNA-binding storekeeper protein-related transcriptional regulator; FUNCTIONS IN: transcription regulator activity; INVOLVED IN: biological_process unknown; LOCATED IN: chloroplast; CONTAINS InterPro DOMAIN/s: Protein of unknown function DUF573 (InterPro:IPR007592); BEST Arabidopsis thaliana protein match is: DNA-binding storekeeper protein-related transcriptional regulator (TAIR:AT1G44810.1); Has…
AT4G01350	genebody	chr4	560009	563638	2.01	TSSd 1565		Cysteine/Histidine-rich C1 domain family protein; FUNCTIONS IN: zinc ion binding; INVOLVED IN: response to chitin; CONTAINS InterPro DOMAIN/s: Protein kinase C-like, phorbol ester/diacylglycerol binding (InterPro:IPR002219), DC1 (InterPro:IPR004146), Zinc finger, PHD-type (InterPro:IPR001965), C1-like (InterPro:IPR011424); BEST Arabidopsis thaliana protein match is: Cysteine/Histidine-rich C1 dom…
AT4G01400	TSSu1000-1500	chr4	577867	579092	2.73	uTSS 1203		FUNCTIONS IN: molecular_function unknown; INVOLVED IN: biological_process unknown; LOCATED IN: cellular_component unknown; EXPRESSED IN: 24 plant structures; EXPRESSED DURING: 15 growth stages; CONTAINS InterPro DOMAIN/s: COG4 transport (InterPro:IPR013167), Pentatricopeptide repeat (InterPro:IPR002885); BEST Arabidopsis thaliana protein match is: Pentatricopeptide repeat (PPR) superfamily protei…
AT4G01410	genebody	chr4	577867	579092	2.73	TSSd 315		Late embryogenesis abundant (LEA) hydroxyproline-rich glycoprotein family; FUNCTIONS IN: molecular_function unknown; INVOLVED IN: biological_process unknown; LOCATED IN: plasma membrane; EXPRESSED IN: 11 plant structures; EXPRESSED DURING: 6 growth stages; CONTAINS InterPro DOMAIN/s: Late embryogenesis abundant protein, group 2 (InterPro:IPR004864); BEST Arabidopsis thaliana protein match is: NDR…
AT4G01460	genebody	chr4	620850	623315	2.55	TSSd 1324		basic helix-loop-helix (bHLH) DNA-binding superfamily protein; FUNCTIONS IN: DNA binding, sequence-specific DNA binding transcription factor activity; INVOLVED IN: regulation of transcription; LOCATED IN: nucleus; EXPRESSED IN: 16 plant structures; EXPRESSED DURING: 11 growth stages; CONTAINS InterPro DOMAIN/s: Helix-loop-helix DNA-binding domain (InterPro:IPR001092), Helix-loop-helix DNA-binding…
AT4G01720	genebody	chr4	744550	748636	2.71	TSSd 1672	ATWRKY47, WRKY47	member of WRKY Transcription Factor; Group II-b
AT4G01920	genebody	chr4	829689	831473	2.69	TSSd 620		Cysteine/Histidine-rich C1 domain family protein; INVOLVED IN: intracellular signaling pathway; LOCATED IN: cellular_component unknown; EXPRESSED IN: 13 plant structures; EXPRESSED DURING: 8 growth stages; CONTAINS InterPro DOMAIN/s: Protein kinase C-like, phorbol ester/diacylglycerol binding (InterPro:IPR002219), DC1 (InterPro:IPR004146), C1-like (InterPro:IPR011424); BEST Arabidopsis thaliana p…
AT4G02330	genebody	chr4	1032195	1035119	3.37	TSSd 1244	ATPME41, ATPMEPCRB, PECTIN METHYLESTERASE 41, PME41	Encodes a pectin methylesterase that is sensitive to chilling stress and brassinosteroid regulation.
AT4G03165	TSSu500-1000	chr4	1399363	1402294	2.7	uTSS 537		unknown protein; Has 30201 Blast hits to 17322 proteins in 780 species: Archae - 12; Bacteria - 1396; Metazoa - 17338; Fungi - 3422; Plants - 5037; Viruses - 0; Other Eukaryotes - 2996 (source: NCBI BLink).
AT4G03170	TSSu0-500	chr4	1399363	1402294	2.7	uTSS 3		AP2/B3-like transcriptional factor family protein; FUNCTIONS IN: DNA binding; INVOLVED IN: regulation of transcription, DNA-dependent; LOCATED IN: cellular_component unknown; CONTAINS InterPro DOMAIN/s: Transcriptional factor B3 (InterPro:IPR003340); BEST Arabidopsis thaliana protein match is: AP2/B3-like transcriptional factor family protein (TAIR:AT1G20600.1); Has 166 Blast hits to 166 proteins…
AT4G03450	genebody	chr4	1529790	1532716	2.78	TSSd 528		Ankyrin repeat family protein; CONTAINS InterPro DOMAIN/s: Ankyrin repeat-containing domain (InterPro:IPR020683), Ankyrin repeat (InterPro:IPR002110); BEST Arabidopsis thaliana protein match is: Ankyrin repeat family protein (TAIR:AT4G03440.1); Has 22492 Blast hits to 11630 proteins in 488 species: Archae - 24; Bacteria - 1675; Metazoa - 12211; Fungi - 1719; Plants - 2554; Viruses - 43; Other Euk…
AT4G03600	TSSu1500-2000	chr4	1604644	1608089	2.11	uTSS 1858		unknown protein; BEST Arabidopsis thaliana protein match is: unknown protein (TAIR:AT1G03730.1); Has 30201 Blast hits to 17322 proteins in 780 species: Archae - 12; Bacteria - 1396; Metazoa - 17338; Fungi - 3422; Plants - 5037; Viruses - 0; Other Eukaryotes - 2996 (source: NCBI BLink).
AT4G03610	genebody	chr4	1604644	1608089	2.11	TSSd 1428		Metallo-hydrolase/oxidoreductase superfamily protein; BEST Arabidopsis thaliana protein match is: Metallo-hydrolase/oxidoreductase superfamily protein (TAIR:AT1G30300.1); Has 2341 Blast hits to 2330 proteins in 693 species: Archae - 12; Bacteria - 1231; Metazoa - 0; Fungi - 21; Plants - 106; Viruses - 0; Other Eukaryotes - 971 (source: NCBI BLink).
AT4G05110	genebody	chr4	2626409	2628915	2.12	TSSd 1169	ATENT6, ENT6, EQUILIBRATIVE NUCLEOSIDE TRANSPORTER 6	equilibrative nucleoside transporter 6 (ENT6); FUNCTIONS IN: nucleoside transmembrane transporter activity; INVOLVED IN: transport; LOCATED IN: plasma membrane; CONTAINS InterPro DOMAIN/s: Delayed-early response protein/equilibrative nucleoside transporter (InterPro:IPR002259); BEST Arabidopsis thaliana protein match is: Major facilitator superfamily protein (TAIR:AT4G05120.1); Has 30201 Blast hi…
AT4G08263	genebody	chr4	5211121	5212607	2.95	TSSd 274		FUNCTIONS IN: molecular_function unknown; INVOLVED IN: biological_process unknown; BEST Arabidopsis thaliana protein match is: DNA-binding storekeeper protein-related transcriptional regulator (TAIR:AT4G00610.1); Has 52 Blast hits to 52 proteins in 2 species: Archae - 0; Bacteria - 0; Metazoa - 0; Fungi - 0; Plants - 52; Viruses - 0; Other Eukaryotes - 0 (source: NCBI BLink).
AT4G08590	genebody	chr4	5466037	5467022	3.21	TSSd 142	ORL1, ORTH-LIKE 1, ORTHL, ORTHRUS-LIKE, ORTHRUS-LIKE 1, VARIANT IN METHYLATION 6, VIM6	ORTHRUS-like (ORTHL); CONTAINS InterPro DOMAIN/s: SRA-YDG (InterPro:IPR003105), Zinc finger, RING-type (InterPro:IPR001841), Zinc finger, C3HC4 RING-type (InterPro:IPR018957); BEST Arabidopsis thaliana protein match is: Zinc finger (C3HC4-type RING finger) family protein (TAIR:AT1G57820.2); Has 2775 Blast hits to 2701 proteins in 230 species: Archae - 0; Bacteria - 14; Metazoa - 1738; Fungi - 176…
AT4G08870	genebody	chr4	5647176	5649004	2.36	TSSd 638	ARGAH2, ARGININE AMIDOHYDROLASE 2	Encodes one of the two arginase in the genome. Gene expression is enhanced by methyl jasmonate treatment. It is involved in the defense response to B.cinerea.
AT4G09110	genebody	chr4	5810686	5815327	2.71	TSSd 519		RING/U-box superfamily protein; FUNCTIONS IN: zinc ion binding; LOCATED IN: endomembrane system; CONTAINS InterPro DOMAIN/s: Zinc finger, RING-type (InterPro:IPR001841), Zinc finger, C3HC4 RING-type (InterPro:IPR018957); BEST Arabidopsis thaliana protein match is: RING/U-box superfamily protein (TAIR:AT4G09120.1); Has 9318 Blast hits to 9279 proteins in 280 species: Archae - 0; Bacteria - 2; Meta…
AT4G09120	TSSu500-1000	chr4	5810686	5815327	2.71	uTSS 991		RING/U-box superfamily protein; FUNCTIONS IN: zinc ion binding; LOCATED IN: endomembrane system; CONTAINS InterPro DOMAIN/s: Zinc finger, RING-type (InterPro:IPR001841), Zinc finger, C3HC4 RING-type (InterPro:IPR018957); BEST Arabidopsis thaliana protein match is: RING/U-box superfamily protein (TAIR:AT4G09130.1); Has 9153 Blast hits to 9126 proteins in 280 species: Archae - 0; Bacteria - 2; Meta…
AT4G09316	TSSu1500-2000	chr4	5917505	5919293	2.9	uTSS 1805		copia-like retrotransposon family, has a 6.3e-116 P-value blast match to dbj|BAA78425.1| polyprotein (Arabidopsis thaliana) (AtRE1) (Ty1_Copia-element)
AT4G09470	TSSu1000-1500	chr4	6010736	6014560	2.24	uTSS 1201		Encodes a ECA1 gametogenesis related family protein [pseudogene]
AT4G09480	TSSu0-500	chr4	6010736	6014560	2.24	uTSS 370		copia-like retrotransposon family, has a 4.8e-45 P-value blast match to GB:CAA72989 open reading frame 1 (Ty1_Copia-element) (Brassica oleracea)
AT4G09600	TSSu1000-1500	chr4	6072496	6076938	2.48	uTSS 1104	GASA3, GAST1 PROTEIN HOMOLOG 3	One of GASA gene family which is related to a GA-stimulated transcript (GAST) from tomato.
AT4G10000	TSSu500-1000	chr4	6263093	6264765	1.92	uTSS 747		Thioredoxin family protein; FUNCTIONS IN: electron carrier activity, protein disulfide oxidoreductase activity; INVOLVED IN: cell redox homeostasis; LOCATED IN: chloroplast; EXPRESSED IN: 22 plant structures; EXPRESSED DURING: 13 growth stages; CONTAINS InterPro DOMAIN/s: Glutaredoxin (InterPro:IPR002109), Thioredoxin fold (InterPro:IPR012335), Thioredoxin-like fold (InterPro:IPR012336), Glutathi…
AT4G10010	genebody	chr4	6263093	6264765	1.92	TSSd 2317		Protein kinase superfamily protein; FUNCTIONS IN: protein serine/threonine kinase activity, protein kinase activity, kinase activity, ATP binding; INVOLVED IN: protein amino acid phosphorylation, N-terminal protein myristoylation; LOCATED IN: cellular_component unknown; EXPRESSED IN: 6 plant structures; EXPRESSED DURING: L mature pollen stage, M germinated pollen stage, 4 anthesis, petal differen…
AT4G10160	genebody	chr4	6335661	6337648	2.51	TSSd 632		RING/U-box superfamily protein; CONTAINS InterPro DOMAIN/s: Zinc finger, RING-type (InterPro:IPR001841), Zinc finger, C3HC4 RING-type (InterPro:IPR018957); BEST Arabidopsis thaliana protein match is: RING/U-box superfamily protein (TAIR:AT4G10150.1); Has 9335 Blast hits to 9314 proteins in 290 species: Archae - 0; Bacteria - 6; Metazoa - 2290; Fungi - 731; Plants - 4944; Viruses - 53; Other Eukar…
AT4G10260	TSSu0-500	chr4	6372104	6373892	2.38	uTSS 227		pfkB-like carbohydrate kinase family protein; FUNCTIONS IN: kinase activity, ribokinase activity; INVOLVED IN: D-ribose metabolic process, acetate fermentation, sucrose biosynthetic process, sucrose catabolic process, using beta-fructofuranosidase; LOCATED IN: cellular_component unknown; EXPRESSED IN: petal, leaf whorl, sepal, male gametophyte, flower; EXPRESSED DURING: 4 anthesis, petal differen…
AT4G10270	TSSu1500-2000	chr4	6372104	6373892	2.38	uTSS 1736		Wound-responsive family protein; CONTAINS InterPro DOMAIN/s: Protein of unknown function wound-induced (InterPro:IPR022251); BEST Arabidopsis thaliana protein match is: Wound-responsive family protein (TAIR:AT4G10265.1); Has 183 Blast hits to 182 proteins in 16 species: Archae - 0; Bacteria - 0; Metazoa - 0; Fungi - 0; Plants - 183; Viruses - 0; Other Eukaryotes - 0 (source: NCBI BLink).
AT4G11350	genebody	chr4	6901312	6903029	2.83	TSSd 489		Protein of unknown function (DUF604); CONTAINS InterPro DOMAIN/s: Protein of unknown function DUF604 (InterPro:IPR006740); BEST Arabidopsis thaliana protein match is: Protein of unknown function (DUF604) (TAIR:AT4G23490.1); Has 568 Blast hits to 557 proteins in 86 species: Archae - 0; Bacteria - 0; Metazoa - 99; Fungi - 181; Plants - 281; Viruses - 0; Other Eukaryotes - 7 (source: NCBI BLink).
AT4G11610	genebody	chr4	7015748	7018270	2.22	TSSd 1041		C2 calcium/lipid-binding plant phosphoribosyltransferase family protein; CONTAINS InterPro DOMAIN/s: C2 membrane targeting protein (InterPro:IPR018029), C2 calcium/lipid-binding domain, CaLB (InterPro:IPR008973), Phosphoribosyltransferase C-terminal (InterPro:IPR013583), C2 calcium-dependent membrane targeting (InterPro:IPR000008); BEST Arabidopsis thaliana protein match is: Calcium-dependent lip…
AT4G11780	genebody	chr4	7085452	7088565	2.36	TSSd 1039	TON1 RECRUITING MOTIF 10, TRM10	unknown protein; BEST Arabidopsis thaliana protein match is: unknown protein (TAIR:AT4G23020.2); Has 550 Blast hits to 387 proteins in 92 species: Archae - 0; Bacteria - 32; Metazoa - 132; Fungi - 122; Plants - 80; Viruses - 0; Other Eukaryotes - 184 (source: NCBI BLink).
AT4G11911	genebody	chr4	7158588	7159787	3.05	TSSd 1038		unknown protein; FUNCTIONS IN: molecular_function unknown; INVOLVED IN: biological_process unknown; LOCATED IN: chloroplast; BEST Arabidopsis thaliana protein match is: unknown protein (TAIR:AT4G11910.1); Has 30201 Blast hits to 17322 proteins in 780 species: Archae - 12; Bacteria - 1396; Metazoa - 17338; Fungi - 3422; Plants - 5037; Viruses - 0; Other Eukaryotes - 2996 (source: NCBI BLink).
AT4G14370	genebody	chr4	8282565	8283789	3.06	TSSd 87		Disease resistance protein (TIR-NBS-LRR class) family; FUNCTIONS IN: phosphoinositide binding; INVOLVED IN: signal transduction, defense response; LOCATED IN: intrinsic to membrane; EXPRESSED IN: petal, leaf whorl, male gametophyte, flower, pollen tube; EXPRESSED DURING: L mature pollen stage, M germinated pollen stage, 4 anthesis, petal differentiation and expansion stage; CONTAINS InterPro DOMA…
AT4G14400	genebody	chr4	8296078	8298022	1.93	TSSd 2604	ACCELERATED CELL DEATH 6, ACD6	encodes a novel protein with putative ankyrin and transmembrane regions. It is a member of one of the largest uncharacterized gene families in higher plants. The gene is involved in resistance to Pseudomonas syringae.
AT4G14580	genebody	chr4	8368063	8369440	2.58	TSSd 416	CBL-INTERACTING PROTEIN KINASE 4, CIPK4, SNF1-RELATED PROTEIN KINASE 3.3, SNRK3.3	CBL-interacting protein kinase
AT4G15150	TSSu0-500	chr4	8641301	8643458	2.39	uTSS 101		glycine-rich protein; Has 7282 Blast hits to 3119 proteins in 353 species: Archae - 2; Bacteria - 3076; Metazoa - 1881; Fungi - 207; Plants - 1473; Viruses - 174; Other Eukaryotes - 469 (source: NCBI BLink).
AT4G15490	genebody	chr4	8852559	8854728	2.38	TSSd 902	UGT84A3	Encodes a protein that might have sinapic acid:UDP-glucose glucosyltransferase activity.
AT4G16250	TSSu1000-1500	chr4	9199916	9201397	3.02	uTSS 1170	PHYD, PHYTOCHROME D	Encodes a phytochrome photoreceptor with a function similar to that of phyB that absorbs the red/far-red part of the light spectrum and is involved in light responses. It cannot compensate for phyB loss in Arabidopsis but can substitute for tobacco phyB in vivo.
AT4G16260	genebody	chr4	9199916	9201397	3.02	TSSd 896		Encodes a putative beta-1,3-endoglucanase that interacts with the 30C02 cyst nematode effector. May play a role in host defense.
AT4G16820	genebody	chr4	9467245	9469389	2.58	TSSd 754	DAD1-LIKE LIPASE 1, DALL1, PHOSPHOLIPASE A I BETA 2, PLA-I{BETA]2	Encodes a lipase that hydrolyzes phosphatidylcholine, glycolipids as well as triacylglycerols.
AT4G16990	genebody	chr4	9559750	9563301	1.88	TSSd 1391	RESISTANCE TO LEPTOSPHAERIA MACULANS 3, RLM3	RESISTANCE TO LEPTOSPHAERIA MACULANS 3 (RLM3); FUNCTIONS IN: transmembrane receptor activity, ATP binding; INVOLVED IN: defense response to fungus, incompatible interaction, regulation of defense response by callose deposition, defense response; LOCATED IN: intrinsic to membrane; EXPRESSED IN: 20 plant structures; EXPRESSED DURING: 13 growth stages; CONTAINS InterPro DOMAIN/s: NB-ARC (InterPro:IP…
AT4G17580	genebody	chr4	9789680	9791485	2.37	TSSd 563		Bax inhibitor-1 family protein; FUNCTIONS IN: molecular_function unknown; INVOLVED IN: negative regulation of apoptosis, apoptosis, regulation of apoptosis; LOCATED IN: integral to membrane; CONTAINS InterPro DOMAIN/s: Inhibitor of apoptosis-promoting Bax1 related (InterPro:IPR006214), Bax inhibitor 1, conserved site (InterPro:IPR006213); BEST Arabidopsis thaliana protein match is: BAX inhibitor …
AT4G17920	TSSu0-500	chr4	9963061	9965250	2.29	uTSS 65		RING/U-box superfamily protein; FUNCTIONS IN: zinc ion binding; CONTAINS InterPro DOMAIN/s: Zinc finger, RING-type (InterPro:IPR001841), Zinc finger, C3HC4 RING-type (InterPro:IPR018957); BEST Arabidopsis thaliana protein match is: RING/U-box superfamily protein (TAIR:AT5G46650.1); Has 8779 Blast hits to 8757 proteins in 280 species: Archae - 0; Bacteria - 0; Metazoa - 2402; Fungi - 735; Plants -…
AT4G17930	TSSu0-500	chr4	9963061	9965250	2.29	uTSS 463		unknown protein; Has 2 Blast hits to 2 proteins in 1 species: Archae - 0; Bacteria - 0; Metazoa - 0; Fungi - 0; Plants - 2; Viruses - 0; Other Eukaryotes - 0 (source: NCBI BLink).
AT4G17940	TSSu1500-2000	chr4	9963061	9965250	2.29	uTSS 1586		Tetratricopeptide repeat (TPR)-like superfamily protein; FUNCTIONS IN: binding; INVOLVED IN: biological_process unknown; EXPRESSED IN: 23 plant structures; EXPRESSED DURING: 15 growth stages; CONTAINS InterPro DOMAIN/s: Tetratricopeptide-like helical (InterPro:IPR011990), Tetratricopeptide repeat-containing (InterPro:IPR013026); BEST Arabidopsis thaliana protein match is: Tetratricopeptide repeat…
AT4G18250	genebody	chr4	10090859	10092448	4.4	TSSd 310		receptor serine/threonine kinase, putative; FUNCTIONS IN: transmembrane receptor protein serine/threonine kinase activity, kinase activity; INVOLVED IN: protein amino acid phosphorylation; EXPRESSED IN: 8 plant structures; EXPRESSED DURING: LP.06 six leaves visible, LP.04 four leaves visible, LP.10 ten leaves visible, LP.02 two leaves visible, LP.08 eight leaves visible; CONTAINS InterPro DOMAIN/…
AT4G18350	genebody	chr4	10142529	10145382	3.23	TSSd 1306	ATNCED2, NCED2, NINE-CIS-EPOXYCAROTENOID DIOXYGENASE 2	Encodes 9-
AT4G19030	TSSu0-500	chr4	10421600	10425506	2.3	uTSS 65	AT-NLM1, ATNLM1, NIP1;1, NLM1, NOD26-LIKE INTRINSIC PROTEIN 1;1, NOD26-LIKE MAJOR INTRINSIC PROTEIN 1	an aquaporin whose expression level is reduced by ABA, NaCl, dark, and dessication. is expressed at relatively low levels under normal conditions. Also functions in arsenite transport and tolerance.
AT4G19520	genebody	chr4	10642322	10644458	2.12	TSSd 3690		disease resistance protein (TIR-NBS-LRR class) family; FUNCTIONS IN: transmembrane receptor activity, ATP binding; INVOLVED IN: signal transduction, apoptosis, defense response, innate immune response; LOCATED IN: intrinsic to membrane; CONTAINS InterPro DOMAIN/s: NB-ARC (InterPro:IPR002182), Leucine-rich repeat (InterPro:IPR001611), Disease resistance protein (InterPro:IPR000767), Toll-Interleuk…
AT4G19690	genebody	chr4	10707129	10709123	2.35	TSSd 700	ARABIDOPSIS IRON-REGULATED TRANSPORTER 1, ATIRT1, IRON-REGULATED TRANSPORTER 1, IRT1	The gene encodes Fe2+ transporter protein. It is a member of the Zrt/Irt-like protein (ZIP) family of transporters. AtIRT1 has broad specificity for divalent heavy metals, mediating the transport of zinc, manganese, cobalt and cadmium under Fe-deficient conditions. IRT1 is monoubiquitinated to promote endocytic trafficking.
AT4G20190	genebody	chr4	10905019	10908226	2.28	TSSd 1055		unknown protein; BEST Arabidopsis thaliana protein match is: unknown protein (TAIR:AT5G44660.1); Has 271 Blast hits to 209 proteins in 52 species: Archae - 0; Bacteria - 15; Metazoa - 63; Fungi - 14; Plants - 48; Viruses - 3; Other Eukaryotes - 128 (source: NCBI BLink).
AT4G20730	genebody	chr4	11117577	11120905	3.09	TSSd 1355		similar to ASY2, DNA binding [Arabidopsis thaliana] (TAIR:AT4G32200.1); similar to filament protein-related [Arabidopsis thaliana] (TAIR:AT3G10100.1); similar to unknown protein [Arabidopsis thaliana] (TAIR:AT2G09910.1); similar to hypothetical protein 27.t00126 [Brassica oleracea] (GB:ABD65062.1); contains domain (Phosphotyrosine protein) phosphatases II (SSF52799)
AT4G20800	genebody	chr4	11139421	11141151	2.03	TSSd 677		FAD-binding Berberine family protein; FUNCTIONS IN: oxidoreductase activity, FAD binding, catalytic activity; LOCATED IN: endomembrane system; EXPRESSED IN: embryo, synergid; EXPRESSED DURING: C globular stage; CONTAINS InterPro DOMAIN/s: FAD-binding, type 2 (InterPro:IPR016166), Berberine/berberine-like (InterPro:IPR012951), FAD linked oxidase, N-terminal (InterPro:IPR006094); BEST Arabidopsis t…
AT4G21830	TSSu1000-1500	chr4	11584121	11588843	2.16	uTSS 1090	ATMSRB7, METHIONINE SULFOXIDE REDUCTASE B7, MSRB7	methionine sulfoxide reductase B7 (MSRB7); CONTAINS InterPro DOMAIN/s: Methionine sulphoxide reductase B (InterPro:IPR002579), Mss4-like (InterPro:IPR011057); BEST Arabidopsis thaliana protein match is: methionine sulfoxide reductase B8 (TAIR:AT4G21840.1); Has 30201 Blast hits to 17322 proteins in 780 species: Archae - 12; Bacteria - 1396; Metazoa - 17338; Fungi - 3422; Plants - 5037; Viruses - 0…
AT4G21910	genebody	chr4	11625894	11627783	2.21	TSSd 2499		MATE efflux family protein; FUNCTIONS IN: antiporter activity, drug transmembrane transporter activity, transporter activity; INVOLVED IN: drug transmembrane transport, transmembrane transport; LOCATED IN: membrane; CONTAINS InterPro DOMAIN/s: Multi antimicrobial extrusion protein MatE (InterPro:IPR002528); BEST Arabidopsis thaliana protein match is: MATE efflux family protein (TAIR:AT4G21903.2).
AT4G21920	genebody	chr4	11635690	11636905	3.3	TSSd 176		unknown protein; FUNCTIONS IN: molecular_function unknown; INVOLVED IN: N-terminal protein myristoylation; LOCATED IN: cellular_component unknown; BEST Arabidopsis thaliana protein match is: unknown protein (TAIR:AT3G20340.1); Has 40 Blast hits to 40 proteins in 10 species: Archae - 0; Bacteria - 0; Metazoa - 0; Fungi - 0; Plants - 40; Viruses - 0; Other Eukaryotes - 0 (source: NCBI BLink).
AT4G22680	genebody	chr4	11921247	11924631	2.87	TSSd 1278	ATMYB85, MYB DOMAIN PROTEIN 85, MYB85	Encodes a putative transcription factor (MYB85).
AT4G23150	genebody	chr4	12125437	12126854	2.53	TSSd 415	CRK7, CYSTEINE-RICH RLK (RECEPTOR-LIKE PROTEIN KINASE) 7	Encodes a cysteine-rich receptor-like protein kinase.
AT4G23170	genebody	chr4	12134952	12136396	2.48	TSSd 581	CRK9, CYSTEINE-RICH RLK (RECEPTOR-LIKE PROTEIN KINASE) 9, EP1	Induced in response to Salicylic acid.Similar to receptor-like kinase 4 and 5. NPR1, a known positive regulator of the SA signaling pathway is responsible for the SA-dependent induction and constitutive repression of EP1 gene's basal expression.
AT4G23310	genebody	chr4	12185304	12188182	2.16	TSSd 1006	CRK23, CYSTEINE-RICH RLK (RECEPTOR-LIKE PROTEIN KINASE) 23	Encodes a cysteine-rich receptor-like protein kinase.
AT4G23680	genebody	chr4	12335242	12338100	2.52	TSSd 812		Polyketide cyclase/dehydrase and lipid transport superfamily protein; FUNCTIONS IN: molecular_function unknown; INVOLVED IN: response to biotic stimulus, defense response; LOCATED IN: cellular_component unknown; EXPRESSED IN: 19 plant structures; EXPRESSED DURING: 9 growth stages; CONTAINS InterPro DOMAIN/s: Bet v I allergen (InterPro:IPR000916); BEST Arabidopsis thaliana protein match is: Polyke…
AT4G23700	genebody	chr4	12342137	12343859	3.05	TSSd 3046	ATCHX17, CATION/H+ EXCHANGER 17, CHX17	member of Putative Na+/H+ antiporter family
AT4G23870	genebody	chr4	12413132	12416799	3.85	TSSd 736		unknown protein; BEST Arabidopsis thaliana protein match is: unknown protein (TAIR:AT4G11020.1); Has 12 Blast hits to 12 proteins in 4 species: Archae - 0; Bacteria - 0; Metazoa - 0; Fungi - 0; Plants - 12; Viruses - 0; Other Eukaryotes - 0 (source: NCBI BLink).
AT4G23880	TSSu1000-1500	chr4	12416906	12418981	2.19	uTSS 1493		unknown protein; Has 73 Blast hits to 69 proteins in 22 species: Archae - 0; Bacteria - 4; Metazoa - 9; Fungi - 2; Plants - 18; Viruses - 0; Other Eukaryotes - 40 (source: NCBI BLink).
AT4G23882	genebody	chr4	12416906	12418981	2.19	TSSd 391		Heavy metal transport/detoxification superfamily protein ; FUNCTIONS IN: metal ion binding; INVOLVED IN: metal ion transport; LOCATED IN: cellular_component unknown; CONTAINS InterPro DOMAIN/s: Heavy metal transport/detoxification protein (InterPro:IPR006121); BEST Arabidopsis thaliana protein match is: Heavy metal transport/detoxification superfamily protein (TAIR:AT1G30473.1); Has 35333 Blast h…
AT4G23885	TSSu1000-1500	chr4	12416906	12418981	2.19	uTSS 1450		unknown protein; BEST Arabidopsis thaliana protein match is: unknown protein (TAIR:AT5G24165.1); Has 30201 Blast hits to 17322 proteins in 780 species: Archae - 12; Bacteria - 1396; Metazoa - 17338; Fungi - 3422; Plants - 5037; Viruses - 0; Other Eukaryotes - 2996 (source: NCBI BLink).
AT4G23990	genebody	chr4	12456188	12457435	3.44	TSSd 323	ARABIDOPSIS THALIANA CELLULOSE SYNTHASE-LIKE G3, ATCSLG3, CELLULOSE SYNTHASE LIKE G3, CSLG3	encodes a protein similar to cellulose synthase
AT4G24050	genebody	chr4	12496871	12498111	3.38	TSSd 436		NAD(P)-binding Rossmann-fold superfamily protein; FUNCTIONS IN: oxidoreductase activity, binding, catalytic activity; INVOLVED IN: oxidation reduction, metabolic process; EXPRESSED IN: 15 plant structures; EXPRESSED DURING: 7 growth stages; CONTAINS InterPro DOMAIN/s: NAD(P)-binding domain (InterPro:IPR016040), Glucose/ribitol dehydrogenase (InterPro:IPR002347), Short-chain dehydrogenase/reductas…
AT4G24540	genebody	chr4	12673118	12674430	2.3	TSSd 299	AGAMOUS-LIKE 24, AGL24	Encodes a MADS-box protein involved in flowering. Regulates the expression of SOC1 and is also upregulated by SOC1. Binds with IMK3 kinase domain. Phosphorylated by IMK3; likely to be a target for IMK3 kinase domain.
AT4G24550	TSSu1500-2000	chr4	12673118	12674430	2.3	uTSS 1960	ADAPTOR PROTEIN-4 MU-ADAPTIN, AP4M	Clathrin adaptor complexes medium subunit family protein; INVOLVED IN: intracellular protein transport, transport, vesicle-mediated transport; LOCATED IN: clathrin vesicle coat, clathrin adaptor complex; EXPRESSED IN: 22 plant structures; EXPRESSED DURING: 13 growth stages; CONTAINS InterPro DOMAIN/s: Clathrin adaptor, mu subunit, C-terminal (InterPro:IPR008968), Clathrin adaptor, mu subunit (Int…
AT4G25110	genebody	chr4	12888218	12890520	2.31	TSSd 893	ATMC2, ATMCP1C, MC2, MCP1C, METACASPASE 1C, METACASPASE 2	Encodes a type I metacaspase. Two Arabidopsis metacaspases, AT1G02170 (MC1) and AT4G25110 (MC2) antagonistically control programmed cell death in Arabidopsis. MC1 is a positive regulator of cell death and requires conserved caspase-like putative catalytic residues for its function. MC2 negatively regulates cell death. This function is independent of the putative catalytic residues. A third type I…
AT4G25120	TSSu1000-1500	chr4	12888218	12890520	2.31	uTSS 1325	ARABIDOPSIS THALIANA SUPPRESSOR OF RAD SIX-SCREEN MUTANT 2, ATSRS2, SRS2, SUPPRESSOR OF RAD SIX-SCREEN MUTANT 2	Encodes a homolog of the yeast SRS2 (Suppressor of RAD Six-screen mutant 2) helicase. The Arabidopsis SRS2 is a functional 3鈥? to 5鈥?helicase. Biochemical studies show that SRS2 disrupts recombinogenic DNA intermediates and facilitates single strand annealing.
AT4G26020	TSSu1500-2000	chr4	13205133	13206449	2.4	uTSS 1741		unknown protein; FUNCTIONS IN: molecular_function unknown; INVOLVED IN: biological_process unknown; LOCATED IN: cellular_component unknown; EXPRESSED IN: embryo, flower, seed; EXPRESSED DURING: petal differentiation and expansion stage, E expanded cotyledon stage, D bilateral stage.
AT4G26030	genebody	chr4	13205133	13206449	2.4	TSSd 254		C2H2-like zinc finger protein; FUNCTIONS IN: sequence-specific DNA binding transcription factor activity; INVOLVED IN: regulation of transcription; LOCATED IN: intracellular; CONTAINS InterPro DOMAIN/s: Zinc finger, C2H2-like (InterPro:IPR015880), Zinc finger, C2H2-type (InterPro:IPR007087); BEST Arabidopsis thaliana protein match is: C2H2-like zinc finger protein (TAIR:AT2G15740.1); Has 34 Blast…
AT4G26040	TSSu1000-1500	chr4	13205133	13206449	2.4	uTSS 1044		unknown protein; Has 2 Blast hits to 2 proteins in 1 species: Archae - 0; Bacteria - 0; Metazoa - 0; Fungi - 0; Plants - 2; Viruses - 0; Other Eukaryotes - 0 (source: NCBI BLink).
AT4G26370	TSSu1500-2000	chr4	13336453	13339431	2.68	uTSS 1711		antitermination NusB domain-containing protein; FUNCTIONS IN: RNA binding; INVOLVED IN: regulation of transcription, DNA-dependent; LOCATED IN: chloroplast; EXPRESSED IN: 20 plant structures; EXPRESSED DURING: 13 growth stages; CONTAINS InterPro DOMAIN/s: NusB/RsmB/TIM44 (InterPro:IPR006027); Has 30201 Blast hits to 17322 proteins in 780 species: Archae - 12; Bacteria - 1396; Metazoa - 17338; Fun…
AT4G26375	TSSu1500-2000	chr4	13336453	13339431	2.68	uTSS 1531		tRNA-Ile (anticodon: AAT)
AT4G26380	TSSu0-500	chr4	13336453	13339431	2.68	uTSS 136		Cysteine/Histidine-rich C1 domain family protein; FUNCTIONS IN: zinc ion binding; INVOLVED IN: intracellular signaling pathway; LOCATED IN: cellular_component unknown; EXPRESSED IN: stem, root; CONTAINS InterPro DOMAIN/s: Protein kinase C-like, phorbol ester/diacylglycerol binding (InterPro:IPR002219), Zinc finger, RING-type (InterPro:IPR001841), DC1 (InterPro:IPR004146), Zinc finger, PHD-type (I…
AT4G26820	TSSu1000-1500	chr4	13494774	13496000	2.56	uTSS 1205		unknown protein; Has 1807 Blast hits to 1807 proteins in 277 species: Archae - 0; Bacteria - 0; Metazoa - 736; Fungi - 347; Plants - 385; Viruses - 0; Other Eukaryotes - 339 (source: NCBI BLink).
AT4G26830	genebody	chr4	13494774	13496000	2.56	TSSd 1101		O-Glycosyl hydrolases family 17 protein; FUNCTIONS IN: cation binding, hydrolase activity, hydrolyzing O-glycosyl compounds, catalytic activity; INVOLVED IN: carbohydrate metabolic process; LOCATED IN: endomembrane system; EXPRESSED IN: 19 plant structures; EXPRESSED DURING: 9 growth stages; CONTAINS InterPro DOMAIN/s: X8 (InterPro:IPR012946), Glycoside hydrolase, catalytic core (InterPro:IPR0178…
AT4G26840	TSSu1500-2000	chr4	13494774	13496000	2.56	uTSS 1939	ARABIDOPSIS THALIANA SMALL UBIQUITIN-LIKE MODIFIER 1, ATSUMO1, SMALL UBIQUITIN-LIKE MODIFIER 1, SUM1, SUMO 1, SUMO1	Encodes a small ubiquitin-like modifier (SUMO) polypeptide that becomes covalently attached to various intracellular protein targets, much like ubiquitination, leading to post-translational modification of those targets.
AT4G28330	genebody	chr4	14022253	14023290	2.95	TSSd 216		unknown protein; BEST Arabidopsis thaliana protein match is: unknown protein (TAIR:AT4G28340.1); Has 48 Blast hits to 48 proteins in 10 species: Archae - 0; Bacteria - 0; Metazoa - 0; Fungi - 0; Plants - 48; Viruses - 0; Other Eukaryotes - 0 (source: NCBI BLink).
AT4G28340	genebody	chr4	14024200	14025622	3.78	TSSd 745		unknown protein; BEST Arabidopsis thaliana protein match is: unknown protein (TAIR:AT4G28330.1); Has 46 Blast hits to 46 proteins in 10 species: Archae - 0; Bacteria - 0; Metazoa - 0; Fungi - 0; Plants - 46; Viruses - 0; Other Eukaryotes - 0 (source: NCBI BLink).
AT4G28350	TSSu1500-2000	chr4	14024200	14025622	3.78	uTSS 1666	L-TYPE LECTIN RECEPTOR KINASE VII.2, LECRK-VII.2	Concanavalin A-like lectin protein kinase family protein; FUNCTIONS IN: in 6 functions; INVOLVED IN: protein amino acid phosphorylation; LOCATED IN: plasma membrane; EXPRESSED IN: stem, cotyledon, leaf, stamen; EXPRESSED DURING: LP.04 four leaves visible, 4 anthesis; CONTAINS InterPro DOMAIN/s: Legume lectin, beta chain (InterPro:IPR001220), Protein kinase, ATP binding site (InterPro:IPR017441), …
AT4G29360	TSSu1500-2000	chr4	14455084	14456425	2.46	uTSS 1839		O-Glycosyl hydrolases family 17 protein; FUNCTIONS IN: cation binding, hydrolase activity, hydrolyzing O-glycosyl compounds, catalytic activity; INVOLVED IN: carbohydrate metabolic process; LOCATED IN: anchored to plasma membrane, anchored to membrane; EXPRESSED IN: 19 plant structures; EXPRESSED DURING: 11 growth stages; CONTAINS InterPro DOMAIN/s: X8 (InterPro:IPR012946), Glycoside hydrolase, f…
AT4G29370	genebody	chr4	14455084	14456425	2.46	TSSd 153		Galactose oxidase/kelch repeat superfamily protein; CONTAINS InterPro DOMAIN/s: F-box domain, cyclin-like (InterPro:IPR001810), Galactose oxidase/kelch, beta-propeller (InterPro:IPR011043), Kelch repeat type 1 (InterPro:IPR006652), Kelch related (InterPro:IPR013089), Kelch-type beta propeller (InterPro:IPR015915); BEST Arabidopsis thaliana protein match is: Galactose oxidase/kelch repeat superfam…
AT4G29700	genebody	chr4	14543901	14545457	2.74	TSSd 460		Alkaline-phosphatase-like family protein; FUNCTIONS IN: hydrolase activity, catalytic activity; INVOLVED IN: metabolic process, nucleotide metabolic process; LOCATED IN: vacuole; EXPRESSED IN: 21 plant structures; EXPRESSED DURING: 12 growth stages; CONTAINS InterPro DOMAIN/s: Alkaline phosphatase-like, alpha/beta/alpha (InterPro:IPR017849), Type I phosphodiesterase/nucleotide pyrophosphatase/pho…
AT4G29740	genebody	chr4	14566074	14567949	2.9	TSSd 747	ATCKX4, CKX4, CYTOKININ OXIDASE 4	It encodes a protein whose sequence is similar to cytokinin oxidase/dehydrogenase, which catalyzes the degradation of cytokinins.
AT4G32080	TSSu1000-1500	chr4	15509568	15510733	3.32	uTSS 1039		unknown protein; Has 7 Blast hits to 7 proteins in 1 species: Archae - 0; Bacteria - 0; Metazoa - 0; Fungi - 0; Plants - 7; Viruses - 0; Other Eukaryotes - 0 (source: NCBI BLink).
AT4G32090	genebody	chr4	15509568	15510733	3.32	TSSd 670		Beta-1,3-N-Acetylglucosaminyltransferase family protein; FUNCTIONS IN: galactosyltransferase activity; INVOLVED IN: protein amino acid glycosylation; LOCATED IN: endomembrane system, membrane; CONTAINS InterPro DOMAIN/s: Glycosyl transferase, family 31 (InterPro:IPR002659); BEST Arabidopsis thaliana protein match is: Beta-1,3-N-Acetylglucosaminyltransferase family protein (TAIR:AT4G32105.1); Has …
AT4G32220	TSSu0-500	chr4	15562810	15567364	1.92	uTSS 86		gypsy-like retrotransposon family, has a 4.8e-57 P-value blast match to GB:AAD19359 polyprotein (gypsy_Ty3-element) (Sorghum bicolor)
AT4G35010	genebody	chr4	16671197	16672378	2.77	TSSd 305	BETA-GALACTOSIDASE 11, BGAL11	putative beta-galactosidase (BGAL11 gene)
AT4G35020	TSSu0-500	chr4	16671197	16672378	2.77	uTSS 404	ARAC3, ATROP6, RAC-LIKE 3, RAC3, RHO-RELATED PROTEIN FROM PLANTS 6, RHO1PS, ROP6	A member of ROP GTPase gene family; Encodes a Rho-like GTP binding protein.
AT4G35170	TSSu500-1000	chr4	16734932	16737572	3.18	uTSS 505		Late embryogenesis abundant (LEA) hydroxyproline-rich glycoprotein family; CONTAINS InterPro DOMAIN/s: Late embryogenesis abundant protein, group 2 (InterPro:IPR004864); BEST Arabidopsis thaliana protein match is: unknown protein (TAIR:AT2G41990.1); Has 165 Blast hits to 162 proteins in 15 species: Archae - 0; Bacteria - 0; Metazoa - 0; Fungi - 0; Plants - 165; Viruses - 0; Other Eukaryotes - 0 (…
AT4G36110	genebody	chr4	17089614	17090737	2.81	TSSd 227	SAUR9, SMALL AUXIN UPREGULATED RNA 9	SAUR-like auxin-responsive protein family ; CONTAINS InterPro DOMAIN/s: Auxin responsive SAUR protein (InterPro:IPR003676); BEST Arabidopsis thaliana protein match is: SAUR-like auxin-responsive protein family (TAIR:AT2G18010.1); Has 1361 Blast hits to 1344 proteins in 26 species: Archae - 0; Bacteria - 0; Metazoa - 0; Fungi - 0; Plants - 1360; Viruses - 0; Other Eukaryotes - 1 (source: NCBI BLin…
AT4G36160	genebody	chr4	17110424	17114572	2.01	TSSd 1644	ANAC076, NAC DOMAIN CONTAINING PROTEIN 76, NAC076, VASCULAR-RELATED NAC-DOMAIN 2, VND2	Encodes a NAC-domain transcription factor. Expressed in the vascular tissue.
AT4G36170	TSSu1000-1500	chr4	17110424	17114572	2.01	uTSS 1374		unknown protein; Has 2 Blast hits to 2 proteins in 1 species: Archae - 0; Bacteria - 0; Metazoa - 0; Fungi - 0; Plants - 2; Viruses - 0; Other Eukaryotes - 0 (source: NCBI BLink).
AT4G36280	genebody	chr4	17165291	17169770	2.84	TSSd 1845	CRH1, CRT1 HOMOLOGUE 1, MICRORCHIDIA 2, MORC2	Histidine kinase-, DNA gyrase B-, and HSP90-like ATPase family protein; FUNCTIONS IN: ATP binding; INVOLVED IN: biological_process unknown; LOCATED IN: cellular_component unknown; EXPRESSED IN: 20 plant structures; EXPRESSED DURING: 12 growth stages; CONTAINS InterPro DOMAIN/s: ATPase-like, ATP-binding domain (InterPro:IPR003594); BEST Arabidopsis thaliana protein match is: compromised recognitio…
AT4G36870	genebody	chr4	17369363	17370739	2.36	TSSd 1086	BEL1-LIKE HOMEODOMAIN 2, BLH2, SAW1, SAWTOOTH 1	Encodes a member of the BEL family of homeodomain proteins. Plants doubly mutant for saw1/saw2 (blh2/blh4) have serrated leaves. BP is expressed in the serrated leaves, therefore saw1/saw2 may act redundantly to repress BP in leaves.
AT4G37530	genebody	chr4	17634693	17636013	2.28	TSSd 569		Peroxidase superfamily protein; FUNCTIONS IN: protein binding, peroxidase activity; INVOLVED IN: response to salt stress; LOCATED IN: endomembrane system; EXPRESSED IN: root; CONTAINS InterPro DOMAIN/s: Haem peroxidase (InterPro:IPR010255), Plant peroxidase (InterPro:IPR000823), Peroxidases heam-ligand binding site (InterPro:IPR019793), Haem peroxidase, plant/fungal/bacterial (InterPro:IPR002016)…
AT4G38620	genebody	chr4	18053512	18055160	2.94	TSSd 785	ATMYB4, MYB DOMAIN PROTEIN 4, MYB4	Encodes a R2R3 MYB protein which is involved in the response to UV-B. It functions as a repressor of target gene expression. One of its target genes encodes cinnamate 4-hydroxylase; mutants accumulate sinapate esters in their leaves. MYB4 binds to its own promoter and represses its own expression. Nuclear localization of MYB4 depends on the action of the beta importin SAD2.
AT4G38990	TSSu0-500	chr4	18168281	18174598	2.35	uTSS 490	ATGH9B16, GH9B16, GLYCOSYL HYDROLASE 9B16	glycosyl hydrolase 9B16 (GH9B16); FUNCTIONS IN: hydrolase activity, hydrolyzing O-glycosyl compounds, catalytic activity; INVOLVED IN: carbohydrate metabolic process; LOCATED IN: endomembrane system; CONTAINS InterPro DOMAIN/s: Six-hairpin glycosidase (InterPro:IPR012341), Six-hairpin glycosidase-like (InterPro:IPR008928), Glycoside hydrolase, family 9 (InterPro:IPR001701); BEST Arabidopsis thali…
AT4G39753	genebody	chr4	18437312	18444814	2.34	TSSd 951		Galactose oxidase/kelch repeat superfamily protein; FUNCTIONS IN: molecular_function unknown; INVOLVED IN: biological_process unknown; LOCATED IN: chloroplast; EXPRESSED IN: 6 plant structures; EXPRESSED DURING: L mature pollen stage, M germinated pollen stage, 4 anthesis, petal differentiation and expansion stage; CONTAINS InterPro DOMAIN/s: F-box domain, cyclin-like (InterPro:IPR001810), Galact…
AT4G39756	TSSu500-1000	chr4	18437312	18444814	2.34	uTSS 693		Galactose oxidase/kelch repeat superfamily protein; CONTAINS InterPro DOMAIN/s: F-box domain, cyclin-like (InterPro:IPR001810), Galactose oxidase/kelch, beta-propeller (InterPro:IPR011043), Kelch repeat type 1 (InterPro:IPR006652), Kelch related (InterPro:IPR013089), Kelch-type beta propeller (InterPro:IPR015915); BEST Arabidopsis thaliana protein match is: Galactose oxidase/kelch repeat superfam…
AT5G01330	genebody	chr5	132179	135210	2.35	TSSd 1168	PDC3, PYRUVATE DECARBOXYLASE-3	pyruvate decarboxylase
AT5G01490	genebody	chr5	193108	198608	2.31	TSSd 317	ATCAX4, CATION EXCHANGER 4, CAX4	Encodes a cation/proton antiporter, a member of low affinity calcium antiporter CAX2 family. Involved in root development under metal stress.
AT5G02320	TSSu1500-2000	chr5	487040	489584	2.35	uTSS 1877	ARABIDOPSIS THALIANA MYB DOMAIN PROTEIN 3R5, ATMYB3R5, MYB DOMAIN PROTEIN 3R-5, MYB3R-5	Encodes a putative c-MYB-like transcription factor of the MYB3R factor gene family (MYB3R5).
AT5G02330	genebody	chr5	487040	489584	2.35	TSSd 931		Cysteine/Histidine-rich C1 domain family protein; FUNCTIONS IN: zinc ion binding; CONTAINS InterPro DOMAIN/s: Zinc finger, RING-type (InterPro:IPR001841), DC1 (InterPro:IPR004146), Zinc finger, PHD-type (InterPro:IPR001965), C1-like (InterPro:IPR011424); BEST Arabidopsis thaliana protein match is: Cysteine/Histidine-rich C1 domain family protein (TAIR:AT5G02350.1); Has 1223 Blast hits to 610 prot…
AT5G04520	TSSu1500-2000	chr5	1292048	1293920	2.05	uTSS 1920		Protein of unknown function DUF455; CONTAINS InterPro DOMAIN/s: Protein of unknown function DUF455 (InterPro:IPR007402), Protein of unknown function UCP012318 (InterPro:IPR011197); BEST Arabidopsis thaliana protein match is: Protein of unknown function DUF455 (TAIR:AT1G06240.1); Has 1807 Blast hits to 1807 proteins in 277 species: Archae - 0; Bacteria - 0; Metazoa - 736; Fungi - 347; Plants - 385…
AT5G04530	genebody	chr5	1292048	1293920	2.05	TSSd 705	3-KETOACYL-COA SYNTHASE 19, KCS19	Encodes KCS19, a member of the 3-ketoacyl-CoA synthase family involved in the biosynthesis of VLCFA (very long chain fatty acids).
AT5G05240	TSSu1000-1500	chr5	1557118	1558322	2.41	uTSS 1163		Uncharacterised conserved protein (UCP030365); CONTAINS InterPro DOMAIN/s: Uncharacterised conserved protein UCP030365 (InterPro:IPR016953); BEST Arabidopsis thaliana protein match is: Uncharacterised conserved protein (UCP030365) (TAIR:AT2G40630.1); Has 61 Blast hits to 59 proteins in 16 species: Archae - 0; Bacteria - 0; Metazoa - 0; Fungi - 2; Plants - 59; Viruses - 0; Other Eukaryotes - 0 (so…
AT5G05250	genebody	chr5	1557118	1558322	2.41	TSSd 279		unknown protein; BEST Arabidopsis thaliana protein match is: unknown protein (TAIR:AT3G56360.1); Has 30201 Blast hits to 17322 proteins in 780 species: Archae - 12; Bacteria - 1396; Metazoa - 17338; Fungi - 3422; Plants - 5037; Viruses - 0; Other Eukaryotes - 2996 (source: NCBI BLink).
AT5G05600	genebody	chr5	1671917	1672983	3.08	TSSd 330		2-oxoglutarate (2OG) and Fe(II)-dependent oxygenase superfamily protein; FUNCTIONS IN: oxidoreductase activity, iron ion binding; INVOLVED IN: response to salt stress, response to karrikin; EXPRESSED IN: 15 plant structures; EXPRESSED DURING: 9 growth stages; CONTAINS InterPro DOMAIN/s: Isopenicillin N synthase (InterPro:IPR002283), Oxoglutarate/iron-dependent oxygenase (InterPro:IPR005123); BEST…
AT5G05810	genebody	chr5	1746531	1747983	2.8	TSSd 427	ATL43	ATL43; FUNCTIONS IN: zinc ion binding; LOCATED IN: endomembrane system; CONTAINS InterPro DOMAIN/s: Zinc finger, RING-type (InterPro:IPR001841), Zinc finger, C3HC4 RING-type (InterPro:IPR018957); BEST Arabidopsis thaliana protein match is: RING/U-box superfamily protein (TAIR:AT2G20030.1); Has 8903 Blast hits to 8881 proteins in 285 species: Archae - 0; Bacteria - 2; Metazoa - 2283; Fungi - 641; …
AT5G06500	genebody	chr5	1981887	1983877	2.62	TSSd 438	AGAMOUS-LIKE 96, AGL96	AGAMOUS-like 96 (AGL96); FUNCTIONS IN: DNA binding, sequence-specific DNA binding transcription factor activity; INVOLVED IN: regulation of transcription, DNA-dependent; LOCATED IN: nucleus; EXPRESSED IN: embryo; CONTAINS InterPro DOMAIN/s: Transcription factor, MADS-box (InterPro:IPR002100); BEST Arabidopsis thaliana protein match is: AGAMOUS-like 48 (TAIR:AT2G40210.1); Has 1807 Blast hits to 18…
AT5G07152	TSSu1500-2000	chr5	2218301	2221160	2.11	uTSS 1918		Potential natural antisense gene, locus overlaps with AT5G07150
AT5G07420	genebody	chr5	2348785	2351853	2.23	TSSd 864		Pectin lyase-like superfamily protein; FUNCTIONS IN: pectinesterase activity; INVOLVED IN: cell wall modification; LOCATED IN: endomembrane system, cell wall, plant-type cell wall; EXPRESSED IN: 10 plant structures; EXPRESSED DURING: L mature pollen stage, M germinated pollen stage, 4 anthesis, C globular stage, petal differentiation and expansion stage; CONTAINS InterPro DOMAIN/s: Pectin lyase f…
AT5G07760	genebody	chr5	2472261	2473809	2.15	TSSd 4796		formin homology 2 domain-containing protein / FH2 domain-containing protein; FUNCTIONS IN: actin binding; INVOLVED IN: cellular component organization, actin cytoskeleton organization; LOCATED IN: chloroplast; EXPRESSED IN: shoot apex; CONTAINS InterPro DOMAIN/s: Actin-binding FH2/DRF autoregulatory (InterPro:IPR003104), Actin-binding FH2 (InterPro:IPR015425); BEST Arabidopsis thaliana protein ma…
AT5G07770	TSSu1500-2000	chr5	2472261	2473809	2.15	uTSS 1607	ATFH16, FH16, FORMIN HOMOLOG 16	Actin-binding FH2 protein; FUNCTIONS IN: actin binding; INVOLVED IN: cellular component organization, actin cytoskeleton organization; LOCATED IN: chloroplast; EXPRESSED IN: 20 plant structures; EXPRESSED DURING: 8 growth stages; CONTAINS InterPro DOMAIN/s: Actin-binding FH2/DRF autoregulatory (InterPro:IPR003104), Actin-binding FH2 (InterPro:IPR015425); BEST Arabidopsis thaliana protein match is…
AT5G09720	TSSu1000-1500	chr5	3014762	3016108	2.53	uTSS 1035		Magnesium transporter CorA-like family protein; BEST Arabidopsis thaliana protein match is: magnesium transporter 7 (TAIR:AT5G09690.3); Has 601 Blast hits to 596 proteins in 130 species: Archae - 0; Bacteria - 0; Metazoa - 46; Fungi - 173; Plants - 356; Viruses - 0; Other Eukaryotes - 26 (source: NCBI BLink).
AT5G09730	genebody	chr5	3014762	3016108	2.53	TSSd 2828	ATBX3, ATBXL3, BETA-XYLOSIDASE 3, BX3, BXL3, XYL3	Encodes a protein similar to a beta-xylosidase located in the extracellular matrix. It is able to degrade terminal arabinosyl residues and likely participates in the in-vivo hydrolysis of arabinan. This is a member of glycosyl hydrolase family 3 and has six other closely related members.
AT5G10180	genebody	chr5	3192825	3196259	2.39	TSSd 1398	ARABIDOPSIS SULFATE TRANSPORTER 68, AST68, SULFATE TRANSPORTER 2;1, SULTR2;1	Encodes a low-affinity sulfate transporter expressed in the root cap and central cylinder, where it is induced by sulfur starvation. Expression in the shoot vascular system is not induced by sulfur starvation.
AT5G10220	genebody	chr5	3205902	3209212	2.3	TSSd 1269	ANN6, ANNAT6, ANNEXIN 6, ANNEXIN ARABIDOPSIS THALIANA 6	Encodes a calcium-binding protein annexin (AnnAt6).
AT5G10420	genebody	chr5	3273762	3276785	2.01	TSSd 1217		MATE efflux family protein; FUNCTIONS IN: antiporter activity, drug transmembrane transporter activity; INVOLVED IN: drug transmembrane transport, ripening, transmembrane transport; LOCATED IN: membrane; EXPRESSED IN: 6 plant structures; EXPRESSED DURING: 4 anthesis, petal differentiation and expansion stage, D bilateral stage; CONTAINS InterPro DOMAIN/s: Multi antimicrobial extrusion protein Mat…
AT5G10510	genebody	chr5	3313755	3317649	2.05	TSSd 173	AIL6, AINTEGUMENTA-LIKE 6, PLETHORA 3, PLT3	Encodes an AP2-domain transcription factor involved in root stem cell identity and root development. It is also required to maintain high levels of PIN1 expression at the periphery of the meristem and modulate local auxin production in the central region of the SAM which underlies phyllotactic transitions.
AT5G10660	TSSu0-500	chr5	3368678	3372307	2.39	uTSS 25		calmodulin-binding protein-related; FUNCTIONS IN: molecular_function unknown; INVOLVED IN: biological_process unknown; LOCATED IN: cellular_component unknown; EXPRESSED IN: 7 plant structures; EXPRESSED DURING: L mature pollen stage, M germinated pollen stage, 4 anthesis, petal differentiation and expansion stage; BEST Arabidopsis thaliana protein match is: unknown protein (TAIR:AT5G24880.1).
AT5G10760	genebody	chr5	3400448	3402055	2.18	TSSd 956		Eukaryotic aspartyl protease family protein; FUNCTIONS IN: aspartic-type endopeptidase activity; INVOLVED IN: proteolysis; LOCATED IN: apoplast; EXPRESSED IN: 18 plant structures; EXPRESSED DURING: 12 growth stages; CONTAINS InterPro DOMAIN/s: Peptidase aspartic (InterPro:IPR021109), Peptidase aspartic, catalytic (InterPro:IPR009007), Peptidase A1 (InterPro:IPR001461); BEST Arabidopsis thaliana p…
AT5G11190	TSSu500-1000	chr5	3562205	3566419	2.75	uTSS 664	SHINE2, SHN2	encodes a member of the ERF (ethylene response factor) subfamily B-6 of ERF/AP2 transcription factor family. The protein contains one AP2 domain. There are 12 members in this subfamily including RAP2.11.
AT5G11530	genebody	chr5	3695653	3698587	4	TSSd 1258	EMBRYONIC FLOWER 1, EMF1	Involved in regulating reproductive development
AT5G12000	genebody	chr5	3875142	3877210	2.14	TSSd 739		Protein kinase protein with adenine nucleotide alpha hydrolases-like domain; FUNCTIONS IN: kinase activity; INVOLVED IN: protein amino acid phosphorylation, response to stress; EXPRESSED IN: 10 plant structures; EXPRESSED DURING: L mature pollen stage, M germinated pollen stage, 4 anthesis, C globular stage, petal differentiation and expansion stage; CONTAINS InterPro DOMAIN/s: UspA (InterPro:IPR…
AT5G12930	TSSu1000-1500	chr5	4085544	4087416	2.12	uTSS 1182		unknown protein; Has 1807 Blast hits to 1807 proteins in 277 species: Archae - 0; Bacteria - 0; Metazoa - 736; Fungi - 347; Plants - 385; Viruses - 0; Other Eukaryotes - 339 (source: NCBI BLink).
AT5G12940	genebody	chr5	4087516	4088771	3.21	TSSd 432		Leucine-rich repeat (LRR) family protein; INVOLVED IN: signal transduction; LOCATED IN: endomembrane system; EXPRESSED IN: 18 plant structures; EXPRESSED DURING: 10 growth stages; CONTAINS InterPro DOMAIN/s: Leucine-rich repeat-containing N-terminal domain, type 2 (InterPro:IPR013210), Leucine-rich repeat (InterPro:IPR001611); BEST Arabidopsis thaliana protein match is: Leucine-rich repeat (LRR) …
AT5G13220	genebody	chr5	4218676	4219998	2.51	TSSd 449	JAS1, JASMONATE-ASSOCIATED 1, JASMONATE-ZIM-DOMAIN PROTEIN 10, JAZ10, TIFY DOMAIN PROTEIN 9, TIFY9	Plants overexpressing At5g13220.3, but not At5g13220.1 showed enhanced insensitivity to MeJa.
AT5G14010	genebody	chr5	4521801	4523447	3.08	TSSd 475	KNU, KNUCKLES	Encodes KNUCKLES (KNU), a C2H2-type zinc finger protein with a conserved transcriptional repression motif. Mediates the repression of WUS in floral meristem determinacy control.
AT5G14800	TSSu0-500	chr5	4787640	4789021	2.78	uTSS 491	AT-P5C1, AT-P5R, EMB2772, EMBRYO DEFECTIVE 2772, P5CR, PYRROLINE-5- CARBOXYLATE (P5C) REDUCTASE	Delta 1-pyrroline-5-carboxylate reductase, catalyzes the final step in proline biosynthesis from glutamate and ornithine.In situ hybridization indicated that under normal growth conditions, the highest concentration of P5CR transcripts occurs in the cortical parenchyma, phloem, vascular cambium and pith parenchyma in the vicinity of the protoxylem. Single gene in Arabidopsis.
AT5G14810	TSSu500-1000	chr5	4787640	4789021	2.78	uTSS 670		retrotransposon family
AT5G14820	TSSu500-1000	chr5	4793707	4795949	2.72	uTSS 959		Pentatricopeptide repeat (PPR) superfamily protein; CONTAINS InterPro DOMAIN/s: Pentatricopeptide repeat (InterPro:IPR002885); BEST Arabidopsis thaliana protein match is: Pentatricopeptide repeat (PPR) superfamily protein (TAIR:AT3G62540.1); Has 37965 Blast hits to 11999 proteins in 283 species: Archae - 3; Bacteria - 24; Metazoa - 443; Fungi - 549; Plants - 35727; Viruses - 0; Other Eukaryotes -…
AT5G14830	genebody	chr5	4793707	4795949	2.72	TSSd 59		retrotransposon family
AT5G14850	TSSu1500-2000	chr5	4805464	4808107	2.34	uTSS 1795		Alg9-like mannosyltransferase family; FUNCTIONS IN: mannosyltransferase activity, transferase activity, transferring glycosyl groups; INVOLVED IN: GPI anchor biosynthetic process, GPI anchor metabolic process; LOCATED IN: endoplasmic reticulum membrane, intrinsic to endoplasmic reticulum membrane; EXPRESSED IN: 22 plant structures; EXPRESSED DURING: 12 growth stages; CONTAINS InterPro DOMAIN/s: A…
AT5G14860	genebody	chr5	4805464	4808107	2.34	TSSd 899		UDP-Glycosyltransferase superfamily protein; FUNCTIONS IN: transferase activity, transferring glycosyl groups; INVOLVED IN: metabolic process; LOCATED IN: cellular_component unknown; EXPRESSED IN: central cell; CONTAINS InterPro DOMAIN/s: UDP-glucuronosyl/UDP-glucosyltransferase (InterPro:IPR002213), Tudor subgroup (InterPro:IPR018351); BEST Arabidopsis thaliana protein match is: UDP-Glycosyltran…
AT5G15130	TSSu0-500	chr5	4900991	4907265	2.53	uTSS 219	ARABIDOPSIS THALIANA WRKY DNA-BINDING PROTEIN 72, ATWRKY72, WRKY DNA-BINDING PROTEIN 72, WRKY72	member of WRKY Transcription Factor; Group II-b; contribute to basal immunity.
AT5G15500	genebody	chr5	5031706	5033205	2.56	TSSd 1010		Ankyrin repeat family protein; CONTAINS InterPro DOMAIN/s: Ankyrin repeat-containing domain (InterPro:IPR020683), Ankyrin repeat (InterPro:IPR002110); BEST Arabidopsis thaliana protein match is: Ankyrin repeat family protein (TAIR:AT4G10720.1); Has 18283 Blast hits to 10029 proteins in 436 species: Archae - 21; Bacteria - 1142; Metazoa - 9586; Fungi - 1012; Plants - 1920; Viruses - 51; Other Euka…
AT5G15510	TSSu1500-2000	chr5	5031706	5033205	2.56	uTSS 1549		TPX2 (targeting protein for Xklp2) protein family; FUNCTIONS IN: molecular_function unknown; INVOLVED IN: biological_process unknown; EXPRESSED IN: 17 plant structures; EXPRESSED DURING: 7 growth stages; CONTAINS InterPro DOMAIN/s: Xklp2 targeting protein (InterPro:IPR009675); BEST Arabidopsis thaliana protein match is: TPX2 (targeting protein for Xklp2) protein family (TAIR:AT3G01015.1).
AT5G15950	genebody	chr5	5205639	5207937	2.38	TSSd 919		Adenosylmethionine decarboxylase family protein; FUNCTIONS IN: adenosylmethionine decarboxylase activity; INVOLVED IN: spermidine biosynthetic process, spermine biosynthetic process, polyamine biosynthetic process; LOCATED IN: cellular_component unknown; EXPRESSED IN: male gametophyte, pollen tube; EXPRESSED DURING: L mature pollen stage, M germinated pollen stage; CONTAINS InterPro DOMAIN/s: S-a…
AT5G15948	genebody	chr5	5205639	5207937	2.38	TSSd 917	CONSERVED PEPTIDE UPSTREAM OPEN READING FRAME 10, CPUORF10	Upstream open reading frames (uORFs) are small open reading frames found in the 5' UTR of a mature mRNA, and can potentially mediate translational regulation of the largest, or major, ORF (mORF). CPuORF10 represents a conserved upstream opening reading frame relative to major ORF AT5G15950.1
AT5G16500	genebody	chr5	5386490	5389360	2.34	TSSd 1241	LIP1, LOST IN POLLEN TUBE GUIDANCE 1	Encodes a receptor-like cytoplasmic kinase localized in the membrane of pollen tube tip regions that controls micropylar pollen tube guidance in Arabidopsis.
AT5G17030	genebody	chr5	5603034	5605198	2.54	TSSd 623	UDP-GLUCOSYL TRANSFERASE 78D3, UGT78D3	UDP-glucosyl transferase 78D3 (UGT78D3); FUNCTIONS IN: quercetin 3-O-glucosyltransferase activity, UDP-glycosyltransferase activity, flavonol 3-O-arabinosyltransferase activity, transferase activity, transferring glycosyl groups; INVOLVED IN: metabolic process; EXPRESSED IN: 8 plant structures; EXPRESSED DURING: 4 anthesis, F mature embryo stage, petal differentiation and expansion stage, E expan…
AT5G17725	genebody	chr5	5847984	5851040	1.97	TSSd 990		non-LTR retrotransposon family (LINE), has a 1.9e-07 P-value blast match to GB:AAA39398 ORF2 (Mus musculus) (LINE-element)
AT5G17860	genebody	chr5	5902502	5903885	2.41	TSSd 1187	CALCIUM EXCHANGER 7, CAX7	calcium exchanger 7 (CAX7); FUNCTIONS IN: cation:cation antiporter activity, calcium:sodium antiporter activity; INVOLVED IN: cation transport, transmembrane transport; LOCATED IN: endomembrane system, integral to membrane; EXPRESSED IN: 19 plant structures; EXPRESSED DURING: 10 growth stages; CONTAINS InterPro DOMAIN/s: Sodium/calcium exchanger membrane region (InterPro:IPR004837); BEST Arabidop…
AT5G17980	genebody	chr5	5953344	5955510	2.52	TSSd 831		C2 calcium/lipid-binding plant phosphoribosyltransferase family protein; LOCATED IN: endoplasmic reticulum, plasma membrane; EXPRESSED IN: 18 plant structures; EXPRESSED DURING: 7 growth stages; CONTAINS InterPro DOMAIN/s: C2 membrane targeting protein (InterPro:IPR018029), C2 calcium/lipid-binding domain, CaLB (InterPro:IPR008973), Phosphoribosyltransferase C-terminal (InterPro:IPR013583), C2 ca…
AT5G18350	genebody	chr5	6074370	6079049	2.27	TSSd 1860		Disease resistance protein (TIR-NBS-LRR class) family; FUNCTIONS IN: transmembrane receptor activity, nucleoside-triphosphatase activity, nucleotide binding, ATP binding; INVOLVED IN: signal transduction, defense response, apoptosis, innate immune response; LOCATED IN: intrinsic to membrane; CONTAINS InterPro DOMAIN/s: ATPase, AAA+ type, core (InterPro:IPR003593), NB-ARC (InterPro:IPR002182), Leu…
AT5G18880	TSSu0-500	chr5	6300449	6302408	2.11	uTSS 6		RNA-directed DNA polymerase (reverse transcriptase)-related family protein; CONTAINS InterPro DOMAIN/s: RNA-directed DNA polymerase (reverse transcriptase), related (InterPro:IPR015706); BEST Arabidopsis thaliana protein match is: RNA-directed DNA polymerase (reverse transcriptase)-related family protein (TAIR:AT4G04650.1); Has 1807 Blast hits to 1807 proteins in 277 species: Archae - 0; Bacteria…
AT5G18890	TSSu0-500	chr5	6300449	6302408	2.11	uTSS 223	NSH4, NUCLEOSIDE HYDROLASE 4	Inosine-uridine preferring nucleoside hydrolase family protein; CONTAINS InterPro DOMAIN/s: Inosine/uridine-preferring nucleoside hydrolase (InterPro:IPR001910); BEST Arabidopsis thaliana protein match is: inosine-uridine preferring nucleoside hydrolase family protein (TAIR:AT5G18860.1); Has 1807 Blast hits to 1807 proteins in 277 species: Archae - 0; Bacteria - 0; Metazoa - 736; Fungi - 347; Pla…
AT5G19040	genebody	chr5	6361965	6363669	2.47	TSSd 597	ARABIDOPSIS THALIANA ISOPENTENYLTRANSFERASE 5, ATIPT5, IPT5, ISOPENTENYLTRANSFERASE 5	Encodes cytokinin synthase.
AT5G19640	genebody	chr5	6635485	6638458	2.25	TSSd 512		Major facilitator superfamily protein; FUNCTIONS IN: transporter activity; INVOLVED IN: oligopeptide transport; LOCATED IN: membrane; EXPRESSED IN: petal, leaf whorl, flower; EXPRESSED DURING: 4 anthesis, petal differentiation and expansion stage; CONTAINS InterPro DOMAIN/s: Oligopeptide transporter (InterPro:IPR000109), Major facilitator superfamily, general substrate transporter (InterPro:IPR01…
AT5G19700	genebody	chr5	6660225	6662715	2.09	TSSd 878		MATE efflux family protein; FUNCTIONS IN: antiporter activity, drug transmembrane transporter activity, transporter activity; INVOLVED IN: drug transmembrane transport, transmembrane transport; LOCATED IN: membrane; CONTAINS InterPro DOMAIN/s: Multi antimicrobial extrusion protein MatE (InterPro:IPR002528); BEST Arabidopsis thaliana protein match is: MATE efflux family protein (TAIR:AT4G29140.1);…
AT5G20090	TSSu1500-2000	chr5	6789714	6791576	3.74	uTSS 1990		Uncharacterised protein family (UPF0041); INVOLVED IN: biological_process unknown; LOCATED IN: mitochondrion, plasma membrane, membrane; EXPRESSED IN: 26 plant structures; EXPRESSED DURING: 16 growth stages; CONTAINS InterPro DOMAIN/s: Uncharacterised protein family UPF0041 (InterPro:IPR005336); BEST Arabidopsis thaliana protein match is: Uncharacterised protein family (UPF0041) (TAIR:AT4G14695.1…
AT5G20100	genebody	chr5	6789714	6791576	3.74	TSSd 589		unknown protein; BEST Arabidopsis thaliana protein match is: unknown protein (TAIR:AT1G80180.1); Has 82 Blast hits to 82 proteins in 12 species: Archae - 0; Bacteria - 0; Metazoa - 0; Fungi - 0; Plants - 82; Viruses - 0; Other Eukaryotes - 0 (source: NCBI BLink).
AT5G20110	TSSu0-500	chr5	6792512	6794665	2.85	uTSS 242		Dynein light chain type 1 family protein; FUNCTIONS IN: microtubule motor activity; INVOLVED IN: microtubule-based process; LOCATED IN: microtubule associated complex; EXPRESSED IN: 19 plant structures; EXPRESSED DURING: 11 growth stages; CONTAINS InterPro DOMAIN/s: Dynein light chain, type 1/2 (InterPro:IPR001372); BEST Arabidopsis thaliana protein match is: Dynein light chain type 1 family prot…
AT5G20120	TSSu1500-2000	chr5	6792512	6794665	2.85	uTSS 1777		unknown protein; Has 54 Blast hits to 54 proteins in 26 species: Archae - 0; Bacteria - 0; Metazoa - 18; Fungi - 0; Plants - 18; Viruses - 0; Other Eukaryotes - 18 (source: NCBI BLink).
AT5G20670	genebody	chr5	6992140	6994145	2.79	TSSd 731		Protein of unknown function (DUF1677); CONTAINS InterPro DOMAIN/s: Protein of unknown function DUF1677, plant (InterPro:IPR012876); BEST Arabidopsis thaliana protein match is: Protein of unknown function (DUF1677) (TAIR:AT1G72510.2); Has 245 Blast hits to 245 proteins in 14 species: Archae - 0; Bacteria - 0; Metazoa - 0; Fungi - 0; Plants - 245; Viruses - 0; Other Eukaryotes - 0 (source: NCBI BLi…
AT5G21040	TSSu1000-1500	chr5	7147640	7148987	3.05	uTSS 1036	F-BOX PROTEIN 2, FBX2	Encodes an F-box containing protein that interacts physically with BHLH32 and appears to be involved in mediating phosphate starvation responses.
AT5G21050	genebody	chr5	7147640	7148987	3.05	TSSd 424		LOCATED IN: chloroplast; EXPRESSED IN: 14 plant structures; EXPRESSED DURING: 8 growth stages; CONTAINS InterPro DOMAIN/s: Hyccin (InterPro:IPR018619); BEST Arabidopsis thaliana protein match is: unknown protein (TAIR:AT5G64090.1); Has 206 Blast hits to 206 proteins in 60 species: Archae - 0; Bacteria - 0; Metazoa - 145; Fungi - 0; Plants - 50; Viruses - 0; Other Eukaryotes - 11 (source: NCBI BLi…
AT5G22380	genebody	chr5	7408641	7410551	2.79	TSSd 507	ANAC090, NAC DOMAIN CONTAINING PROTEIN 90, NAC090	NAC domain containing protein 90 (NAC090); FUNCTIONS IN: sequence-specific DNA binding transcription factor activity; INVOLVED IN: multicellular organismal development, regulation of transcription; LOCATED IN: cellular_component unknown; EXPRESSED IN: 7 plant structures; EXPRESSED DURING: 8 growth stages; CONTAINS InterPro DOMAIN/s: No apical meristem (NAM) protein (InterPro:IPR003441); BEST Arab…
AT5G23530	genebody	chr5	7933215	7934522	2.48	TSSd 568	ATCXE18, CARBOXYESTERASE 18, CXE18	carboxyesterase 18 (CXE18); CONTAINS InterPro DOMAIN/s: Alpha/beta hydrolase fold-3 (InterPro:IPR013094); BEST Arabidopsis thaliana protein match is: alpha/beta-Hydrolases superfamily protein (TAIR:AT5G27320.1); Has 1807 Blast hits to 1807 proteins in 277 species: Archae - 0; Bacteria - 0; Metazoa - 736; Fungi - 347; Plants - 385; Viruses - 0; Other Eukaryotes - 339 (source: NCBI BLink).
AT5G23535	TSSu1500-2000	chr5	7933215	7934522	2.48	uTSS 1532		KOW domain-containing protein; FUNCTIONS IN: structural constituent of ribosome; INVOLVED IN: translation; LOCATED IN: ribosome, intracellular, large ribosomal subunit; CONTAINS InterPro DOMAIN/s: Translation protein SH3-like (InterPro:IPR008991), Ribosomal protein L24/L26, conserved site (InterPro:IPR005825), KOW (InterPro:IPR005824), Ribosomal protein L24 (InterPro:IPR003256); BEST Arabidopsis …
AT5G24205	TSSu1000-1500	chr5	8213502	8215023	2.56	uTSS 1176		Unknown gene
AT5G24206	genebody	chr5	8213502	8215023	2.56	TSSd 427		Unknown gene
AT5G24210	genebody	chr5	8217991	8220549	2.42	TSSd 1935		alpha/beta-Hydrolases superfamily protein; FUNCTIONS IN: triglyceride lipase activity; INVOLVED IN: lipid metabolic process; LOCATED IN: cellular_component unknown; EXPRESSED IN: 15 plant structures; EXPRESSED DURING: 9 growth stages; CONTAINS InterPro DOMAIN/s: Lipase, class 3 (InterPro:IPR002921); BEST Arabidopsis thaliana protein match is: alpha/beta-Hydrolases superfamily protein (TAIR:AT5G24…
AT5G24879	TSSu500-1000	chr5	8552426	8554326	2.54	uTSS 771		This gene encodes a small protein and has either evidence of transcription or purifying selection.
AT5G24880	genebody	chr5	8552426	8554326	2.54	TSSd 633		BEST Arabidopsis thaliana protein match is: calmodulin-binding protein-related (TAIR:AT5G10660.1); Has 1807 Blast hits to 1807 proteins in 277 species: Archae - 0; Bacteria - 0; Metazoa - 736; Fungi - 347; Plants - 385; Viruses - 0; Other Eukaryotes - 339 (source: NCBI BLink).
AT5G25020	genebody	chr5	8618151	8620497	2.65	TSSd 757		Protein of unknown function (DUF1336); CONTAINS InterPro DOMAIN/s: Protein of unknown function DUF1336 (InterPro:IPR009769); BEST Arabidopsis thaliana protein match is: Protein of unknown function (DUF1336) (TAIR:AT5G24990.1); Has 1807 Blast hits to 1807 proteins in 277 species: Archae - 0; Bacteria - 0; Metazoa - 736; Fungi - 347; Plants - 385; Viruses - 0; Other Eukaryotes - 339 (source: NCBI B…
AT5G25250	genebody	chr5	8749329	8751021	3.39	TSSd 448	FLOT1, FLOTILLIN 1	Encodes a protein that is involved in a membrane microdomain-dependent, but clathrin-independent, endocytic pathway required for optimal seedling development.
AT5G25600	TSSu1500-2000	chr5	8914157	8917105	3.22	uTSS 1575		BEST Arabidopsis thaliana protein match is: nucleic acid binding;zinc ion binding (TAIR:AT5G36228.1); Has 1807 Blast hits to 1807 proteins in 277 species: Archae - 0; Bacteria - 0; Metazoa - 736; Fungi - 347; Plants - 385; Viruses - 0; Other Eukaryotes - 339 (source: NCBI BLink).
AT5G25610	genebody	chr5	8914157	8917105	3.22	TSSd 1170	ATRD22, RD22, RESPONSIVE TO DESSICATION 22	responsive to dehydration 22 (RD22) mediated by ABA
AT5G25830	genebody	chr5	9004052	9005799	2.61	TSSd 577	GATA TRANSCRIPTION FACTOR 12, GATA12	Encodes a member of the GATA factor family of zinc finger transcription factors.
AT5G26250	genebody	chr5	9196356	9198964	2.46	TSSd 902		Major facilitator superfamily protein; FUNCTIONS IN: carbohydrate transmembrane transporter activity, sugar:hydrogen symporter activity; INVOLVED IN: transport, transmembrane transport; LOCATED IN: endomembrane system, integral to membrane, membrane; CONTAINS InterPro DOMAIN/s: Sugar transporter, conserved site (InterPro:IPR005829), Major facilitator superfamily (InterPro:IPR020846), General subs…
AT5G27530	genebody	chr5	9717029	9719895	2.03	TSSd 959		Pectin lyase-like superfamily protein; FUNCTIONS IN: polygalacturonase activity; INVOLVED IN: carbohydrate metabolic process; LOCATED IN: cellular_component unknown; EXPRESSED IN: central cell; CONTAINS InterPro DOMAIN/s: Pectin lyase fold/virulence factor (InterPro:IPR011050), Glycoside hydrolase, family 28 (InterPro:IPR000743), Pectin lyase fold (InterPro:IPR012334), Parallel beta-helix repeat …
AT5G28300	genebody	chr5	10292450	10294400	2.2	TSSd 1859	ATGT2L, GT-2LIKE PROTEIN, GT2L	Encodes a Ca(2+)-dependent CaM-binding protein. AtGT2L specifically targets the nucleus and possesses both transcriptional activation and DNA-binding abilities, implicating its function as a nuclear transcription factor.
AT5G28350	TSSu1500-2000	chr5	10317421	10319426	2.37	uTSS 1715		Quinoprotein amine dehydrogenase, beta chain-like; RIC1-like guanyl-nucleotide exchange factor; FUNCTIONS IN: molecular_function unknown; INVOLVED IN: biological_process unknown; EXPRESSED IN: cultured cell; CONTAINS InterPro DOMAIN/s: Ribosome control protein 1 (InterPro:IPR009771), WD40 repeat (InterPro:IPR001680), WD40/YVTN repeat-like-containing domain (InterPro:IPR015943), Quinoprotein amine…
AT5G28360	TSSu500-1000	chr5	10328671	10332078	2.06	uTSS 672	1-AMINOCYCLOPROPANE-1-CARBOXYLATE SYNTHASE LIKE PSEUDOGENE, ACS3	a pseudogene belonging to the 1-aminocyclopropane-1-carboxylate (ACC) synthase (S-adenosyl-L-methionine methylthioadenosine-lyase, EC 4.4.1.14) gene family. Transcript has not been detected.
AT5G36220	genebody	chr5	14255276	14256253	3.11	TSSd 269	CYP81D1, CYP91A1, CYTOCHROME P450 91A1, CYTOCHROME P450, FAMILY 81, SUBFAMILY D, POLYPEPTIDE 1	member of CYP81D family of cytochrome p450s. This gene was originally called CYP91A1, but was later renamed to CYP81D1.
AT5G37145	genebody	chr5	14693981	14696371	1.93	TSSd 673		copia-like retrotransposon family, has a 4.9e-29 P-value blast match to gb|AAG52949.1| gag/pol polyprotein (Endovir1-1) (Arabidopsis thaliana) (Ty1_Copia-family)
AT5G37270	genebody	chr5	14757547	14758802	2.35	TSSd 385		RING/U-box superfamily protein; FUNCTIONS IN: sequence-specific DNA binding transcription factor activity, zinc ion binding; CONTAINS InterPro DOMAIN/s: Zinc finger, RING-type (InterPro:IPR001841), Zinc finger, C3HC4 RING-type (InterPro:IPR018957); BEST Arabidopsis thaliana protein match is: RING/U-box superfamily protein (TAIR:AT5G37230.1); Has 1807 Blast hits to 1807 proteins in 277 species: Ar…
AT5G37640	TSSu1000-1500	chr5	14953845	14956245	1.96	uTSS 1294	UBIQUITIN 9, UBQ9	polyubiquitin gene with 4 ubiquitin repeats. The first ubiquitin repeat has 16 amino acid replacements.
AT5G37650	genebody	chr5	14953845	14956245	1.96	TSSd 790		Family of unknown function (DUF577); CONTAINS InterPro DOMAIN/s: Protein of unknown function DUF577 (InterPro:IPR007598); BEST Arabidopsis thaliana protein match is: Family of unknown function (DUF577) (TAIR:AT5G37400.1); Has 1807 Blast hits to 1807 proteins in 277 species: Archae - 0; Bacteria - 0; Metazoa - 736; Fungi - 347; Plants - 385; Viruses - 0; Other Eukaryotes - 339 (source: NCBI BLink).
AT5G38120	genebody	chr5	15213408	15215317	2.74	TSSd 598	4CL8	AMP-dependent synthetase and ligase family protein; FUNCTIONS IN: 4-coumarate-CoA ligase activity; INVOLVED IN: metabolic process; EXPRESSED IN: 17 plant structures; EXPRESSED DURING: 9 growth stages; CONTAINS InterPro DOMAIN/s: AMP-binding, conserved site (InterPro:IPR020845), AMP-dependent synthetase/ligase (InterPro:IPR000873); BEST Arabidopsis thaliana protein match is: AMP-dependent syntheta…
AT5G39030	genebody	chr5	15619909	15621864	1.94	TSSd 821		Protein kinase superfamily protein; FUNCTIONS IN: kinase activity; INVOLVED IN: protein amino acid phosphorylation; LOCATED IN: endomembrane system; EXPRESSED IN: 13 plant structures; EXPRESSED DURING: 9 growth stages; CONTAINS InterPro DOMAIN/s: Protein kinase, ATP binding site (InterPro:IPR017441), Malectin/receptor-like protein kinase (InterPro:IPR021720), Protein kinase, catalytic domain (Int…
AT5G39090	genebody	chr5	15643503	15645080	1.93	TSSd 689		HXXXD-type acyl-transferase family protein; FUNCTIONS IN: transferase activity, transferring acyl groups other than amino-acyl groups, transferase activity; INVOLVED IN: biological_process unknown; EXPRESSED IN: 12 plant structures; EXPRESSED DURING: 6 growth stages; CONTAINS InterPro DOMAIN/s: Transferase (InterPro:IPR003480); BEST Arabidopsis thaliana protein match is: HXXXD-type acyl-transfera…
AT5G39460	genebody	chr5	15788415	15790476	2.13	TSSd 559		F-box family protein; FUNCTIONS IN: molecular_function unknown; INVOLVED IN: biological_process unknown; LOCATED IN: endomembrane system; CONTAINS InterPro DOMAIN/s: F-box domain, cyclin-like (InterPro:IPR001810); BEST Arabidopsis thaliana protein match is: F-box family protein (TAIR:AT5G39480.1); Has 56 Blast hits to 54 proteins in 11 species: Archae - 0; Bacteria - 0; Metazoa - 0; Fungi - 2; Pl…
AT5G40380	genebody	chr5	16151785	16156224	3.14	TSSd 2233	CRK42, CYSTEINE-RICH RLK (RECEPTOR-LIKE PROTEIN KINASE) 42	Encodes a cysteine-rich receptor-like protein kinase.
AT5G41240	TSSu1000-1500	chr5	16500995	16502995	2.19	uTSS 1136	ATGSTT2, GLUTATHIONE S-TRANSFERASE THETA 2, GST10B, GSTT2	Encodes glutathione transferase belonging to the theta class of GSTs. Naming convention according to Wagner et al. (2002).
AT5G41250	genebody	chr5	16500995	16502995	2.19	TSSd 908		Exostosin family protein; FUNCTIONS IN: catalytic activity; INVOLVED IN: biological_process unknown; LOCATED IN: membrane; CONTAINS InterPro DOMAIN/s: Exostosin-like (InterPro:IPR004263); BEST Arabidopsis thaliana protein match is: root hair specific 8 (TAIR:AT1G63450.1); Has 1807 Blast hits to 1807 proteins in 277 species: Archae - 0; Bacteria - 0; Metazoa - 736; Fungi - 347; Plants - 385; Virus…
AT5G41260	TSSu1500-2000	chr5	16500995	16502995	2.19	uTSS 1779	BRASSINOSTEROID-SIGNALING KINASE 8, BSK8	Protein kinase protein with tetratricopeptide repeat domain; FUNCTIONS IN: binding, protein kinase activity, kinase activity, ATP binding; INVOLVED IN: protein amino acid phosphorylation, N-terminal protein myristoylation; LOCATED IN: plasma membrane; EXPRESSED IN: 22 plant structures; EXPRESSED DURING: 13 growth stages; CONTAINS InterPro DOMAIN/s: Tetratricopeptide-like helical (InterPro:IPR0119…
AT5G41310	genebody	chr5	16521185	16523033	2.06	TSSd 284		P-loop nucleoside triphosphate hydrolases superfamily protein with CH (Calponin Homology) domain; FUNCTIONS IN: microtubule motor activity, ATP binding; INVOLVED IN: microtubule-based movement; EXPRESSED IN: male gametophyte, flower, pollen tube; EXPRESSED DURING: L mature pollen stage, M germinated pollen stage, 4 anthesis; CONTAINS InterPro DOMAIN/s: Kinesin, motor region, conserved site (Inter…
AT5G41315	genebody	chr5	16529059	16532985	2.7	TSSd 1567	GL3, GLABRA 3, GLABROUS 3, MYC6.2	encodes a basic helix loop helix domain protein that interacts with GL1 in trichome development.
AT5G41908	TSSu1500-2000	chr5	16774664	16775973	2.4	uTSS 1964		unknown protein; LOCATED IN: endomembrane system; Has 30201 Blast hits to 17322 proteins in 780 species: Archae - 12; Bacteria - 1396; Metazoa - 17338; Fungi - 3422; Plants - 5037; Viruses - 0; Other Eukaryotes - 2996 (source: NCBI BLink).
AT5G42280	genebody	chr5	16906197	16908269	2.05	TSSd 775		Cysteine/Histidine-rich C1 domain family protein; CONTAINS InterPro DOMAIN/s: DC1 (InterPro:IPR004146), C1-like (InterPro:IPR011424); BEST Arabidopsis thaliana protein match is: Cysteine/Histidine-rich C1 domain family protein (TAIR:AT1G55390.1); Has 1807 Blast hits to 1807 proteins in 277 species: Archae - 0; Bacteria - 0; Metazoa - 736; Fungi - 347; Plants - 385; Viruses - 0; Other Eukaryotes -…
AT5G42530	genebody	chr5	17004100	17005827	2.88	TSSd 430		unknown protein; FUNCTIONS IN: molecular_function unknown; INVOLVED IN: biological_process unknown; LOCATED IN: endomembrane system; BEST Arabidopsis thaliana protein match is: unknown protein (TAIR:AT2G25510.2); Has 30201 Blast hits to 17322 proteins in 780 species: Archae - 12; Bacteria - 1396; Metazoa - 17338; Fungi - 3422; Plants - 5037; Viruses - 0; Other Eukaryotes - 2996 (source: NCBI BLin…
AT5G42590	TSSu500-1000	chr5	17030295	17038840	2.47	uTSS 841	CYP71A16, CYTOCHROME P450, FAMILY 71, SUBFAMILY A, POLYPEPTIDE 16, MARNERAL OXIDASE, MRO	putative cytochrome P450
AT5G42750	genebody	chr5	17142666	17144093	2.88	TSSd 781	BKI1, BRI1 KINASE INHIBITOR 1	Encodes a plasma-membrane associated phosphoprotein that interacts directly with the kinase domain of BRI1. It interferes with the interaction between BRI1 with its signalling partner, the plasma membrane localised LRR-receptor kinase BAK1.
AT5G43066	TSSu500-1000	chr5	17281817	17285854	2.43	uTSS 747		unknown protein; LOCATED IN: endomembrane system; Has 30201 Blast hits to 17322 proteins in 780 species: Archae - 12; Bacteria - 1396; Metazoa - 17338; Fungi - 3422; Plants - 5037; Viruses - 0; Other Eukaryotes - 2996 (source: NCBI BLink).
AT5G43760	genebody	chr5	17585660	17586946	2.24	TSSd 540	3-KETOACYL-COA SYNTHASE 20, KCS20	Encodes KCS20, a member of the 3-ketoacyl-CoA synthase family involved in the biosynthesis of VLCFA (very long chain fatty acids).
AT5G43870	genebody	chr5	17633266	17634839	3.54	TSSd 1860		FUNCTIONS IN: phosphoinositide binding; INVOLVED IN: signal transduction; LOCATED IN: plasma membrane; EXPRESSED IN: 21 plant structures; EXPRESSED DURING: 13 growth stages; CONTAINS InterPro DOMAIN/s: Pleckstrin-like, plant (InterPro:IPR013666), Protein of unknown function DUF828 (InterPro:IPR008546); BEST Arabidopsis thaliana protein match is: Plant protein of unknown function (DUF828) with pla…
AT5G44060	TSSu1500-2000	chr5	17728254	17730072	2.17	uTSS 1842		unknown protein; BEST Arabidopsis thaliana protein match is: unknown protein (TAIR:AT1G04000.1); Has 1807 Blast hits to 1807 proteins in 277 species: Archae - 0; Bacteria - 0; Metazoa - 736; Fungi - 347; Plants - 385; Viruses - 0; Other Eukaryotes - 339 (source: NCBI BLink).
AT5G44265	genebody	chr5	17832714	17833807	2.19	TSSd 56		Encodes a Protease inhibitor/seed storage/LTP family protein. Predicted to be a member of PR-14 pathogenesis-related protein family with the following members: At2g38540/LTP1, At2g38530/LTP2, At5g59320/LTP3, At5g59310/LTP4, At3g51600/LTP5, At3g08770/LTP6, At2g15050/LTP7, At2g18370/LTP8, At2g15325/LTP9, At5g01870/LTP10, At4g33355/LTP11, At3g51590/LTP12, At5g44265/LTP13, At5g62065/LTP14, At4g08530/…
AT5G44270	TSSu0-500	chr5	17832714	17833807	2.19	uTSS 375		TPX2 (targeting protein for Xklp2) protein family; CONTAINS InterPro DOMAIN/s: Xklp2 targeting protein (InterPro:IPR009675); BEST Arabidopsis thaliana protein match is: targeting protein for XKLP2 (TAIR:AT1G03780.2); Has 137 Blast hits to 127 proteins in 18 species: Archae - 0; Bacteria - 0; Metazoa - 3; Fungi - 2; Plants - 130; Viruses - 0; Other Eukaryotes - 2 (source: NCBI BLink).
AT5G44770	genebody	chr5	18064869	18066729	2.61	TSSd 744		Cysteine/Histidine-rich C1 domain family protein; FUNCTIONS IN: zinc ion binding; INVOLVED IN: intracellular signaling pathway; CONTAINS InterPro DOMAIN/s: Protein kinase C-like, phorbol ester/diacylglycerol binding (InterPro:IPR002219), Zinc finger, PHD-type, conserved site (InterPro:IPR019786), DC1 (InterPro:IPR004146), Zinc finger, PHD-type (InterPro:IPR001965), C1-like (InterPro:IPR011424); B…
AT5G44870	genebody	chr5	18116582	18118140	2.45	TSSd 2695	LAZ5, LAZARUS 5, TOLERANCE TO TOBACCO RINGSPOT VIRUS 1, TTR1	Encodes LAZ5, a TIR-class NB-LRR R protein of unknown pathogen specificity with sequence similarity to RPS4, an R protein conferring resistance to Pseudomonas syringae expressing the effector AvrRPS4. Overexpression of LAZ5 results in hypersensitive cell death (plants did not survive to set seeds).
AT5G45080	genebody	chr5	18191249	18193585	2.2	TSSd 791	ATPP2-A6, PHLOEM PROTEIN 2-A6, PP2-A6	phloem protein 2-A6 (PP2-A6); FUNCTIONS IN: carbohydrate binding; INVOLVED IN: signal transduction, defense response, innate immune response; LOCATED IN: intrinsic to membrane; EXPRESSED IN: 9 plant structures; EXPRESSED DURING: 9 growth stages; CONTAINS InterPro DOMAIN/s: Toll-Interleukin receptor (InterPro:IPR000157); BEST Arabidopsis thaliana protein match is: phloem protein 2-A8 (TAIR:AT5G450…
AT5G45240	genebody	chr5	18314850	18319091	2.66	TSSd 3265		Disease resistance protein (TIR-NBS-LRR class); FUNCTIONS IN: transmembrane receptor activity, ATP binding; INVOLVED IN: signal transduction, apoptosis, defense response, innate immune response; LOCATED IN: intrinsic to membrane; CONTAINS InterPro DOMAIN/s: NB-ARC (InterPro:IPR002182), Leucine-rich repeat (InterPro:IPR001611), Disease resistance protein (InterPro:IPR000767), Toll-Interleukin rece…
AT5G45380	genebody	chr5	18392412	18395355	2.67	TSSd 2760	ATDUR3, DEGRADATION OF UREA 3, DUR3	DEGRADATION OF UREA 3 (DUR3); CONTAINS InterPro DOMAIN/s: Sodium/solute symporter, subgroup (InterPro:IPR019900), Sodium/solute symporter (InterPro:IPR001734); Has 9388 Blast hits to 9377 proteins in 1702 species: Archae - 173; Bacteria - 6389; Metazoa - 719; Fungi - 340; Plants - 51; Viruses - 0; Other Eukaryotes - 1716 (source: NCBI BLink).
AT5G45990	genebody	chr5	18650869	18653057	2.62	TSSd 639		crooked neck protein, putative / cell cycle protein, putative; FUNCTIONS IN: binding; INVOLVED IN: mRNA processing, RNA processing; LOCATED IN: intracellular, nucleus; CONTAINS InterPro DOMAIN/s: RNA-processing protein, HAT helix (InterPro:IPR003107), Tetratricopeptide-like helical (InterPro:IPR011990), Tetratricopeptide repeat-containing (InterPro:IPR013026), Suppressor of forked (InterPro:IPR00…
AT5G46540	genebody	chr5	18878656	18881507	2.01	TSSd 2266	ABCB7, ATP-BINDING CASSETTE B7, P-GLYCOPROTEIN 7, PGP7	P-glycoprotein 7 (PGP7); FUNCTIONS IN: ATPase activity, coupled to transmembrane movement of substances; INVOLVED IN: transport, transmembrane transport; LOCATED IN: integral to membrane; EXPRESSED IN: 8 plant structures; EXPRESSED DURING: 4 anthesis, C globular stage, petal differentiation and expansion stage; CONTAINS InterPro DOMAIN/s: ATPase, AAA+ type, core (InterPro:IPR003593), ABC transpor…
AT5G47550	TSSu1500-2000	chr5	19287979	19289436	2.45	uTSS 1712		Cystatin/monellin superfamily protein; FUNCTIONS IN: cysteine-type endopeptidase inhibitor activity; INVOLVED IN: biological_process unknown; LOCATED IN: cell wall; EXPRESSED IN: 24 plant structures; EXPRESSED DURING: 15 growth stages; CONTAINS InterPro DOMAIN/s: Proteinase inhibitor I25, cystatin (InterPro:IPR000010), Proteinase inhibitor I25, cystatin, conserved region (InterPro:IPR020381); BES…
AT5G47560	genebody	chr5	19287979	19289436	2.45	TSSd 1758	ATSDAT, ATTDT, TDT, TONOPLAST DICARBOXYLATE TRANSPORTER	Encodes a tonoplast malate/fumarate transporter.
AT5G47990	genebody	chr5	19434443	19438083	1.93	TSSd 1436	CYP705A5, CYTOCHROME P450, FAMILY 705, SUBFAMILY A, POLYPEPTIDE 5, THAD, THAD1, THALIAN-DIOL DESATURASE	Encodes an endomembrane system-expressed member of the CYP705A family of cytochrome P450 enzymes. It appears to catalyze the addition of a double bond to thalian-diol at carbon 15. Reduced levels of THAD expression lead to a build up of thalian-diol in root extracts. thad1-1 mutants also have longer roots than wild type seedlings and show altered gravitropic responses.
AT5G48950	genebody	chr5	19845832	19846851	3.77	TSSd 189	DHNA-COA THIOESTERASE 2, DHNAT2	Encodes one of the two functional DHNA-CoA (1,4-dihydroxy-2-naphthoyl-CoA) thioesterases found in Arabidopsis.
AT5G50915	genebody	chr5	20710265	20712533	2.75	TSSd 917		basic helix-loop-helix (bHLH) DNA-binding superfamily protein; FUNCTIONS IN: DNA binding, sequence-specific DNA binding transcription factor activity; INVOLVED IN: response to gibberellin stimulus; LOCATED IN: nucleus; EXPRESSED IN: 23 plant structures; EXPRESSED DURING: 13 growth stages; CONTAINS InterPro DOMAIN/s: Helix-loop-helix DNA-binding domain (InterPro:IPR001092), Helix-loop-helix DNA-bi…
AT5G50995	TSSu1000-1500	chr5	20742284	20744133	2.4	uTSS 1494		tRNA-Tyr (anticodon: GTA)
AT5G51000	genebody	chr5	20742284	20744133	2.4	TSSd 461		F-box and associated interaction domains-containing protein; CONTAINS InterPro DOMAIN/s: F-box domain, cyclin-like (InterPro:IPR001810), F-box domain, Skp2-like (InterPro:IPR022364), F-box associated domain, type 1 (InterPro:IPR006527), F-box associated interaction domain (InterPro:IPR017451); BEST Arabidopsis thaliana protein match is: F-box family protein (TAIR:AT3G19560.1); Has 1178 Blast hits…
AT5G51010	TSSu1000-1500	chr5	20742284	20744133	2.4	uTSS 1357		Rubredoxin-like superfamily protein; FUNCTIONS IN: electron carrier activity, metal ion binding; EXPRESSED IN: 22 plant structures; EXPRESSED DURING: 13 growth stages; CONTAINS InterPro DOMAIN/s: Rubredoxin-type Fe(Cys)4 protein (InterPro:IPR004039); BEST Arabidopsis thaliana protein match is: rubredoxin family protein (TAIR:AT5G17170.1); Has 30201 Blast hits to 17322 proteins in 780 species: Arc…
AT5G51300	TSSu1500-2000	chr5	20852743	20855509	2.56	uTSS 1791		splicing factor-related; FUNCTIONS IN: RNA binding, nucleotide binding, zinc ion binding, nucleic acid binding; INVOLVED IN: RNA splicing; EXPRESSED IN: 24 plant structures; EXPRESSED DURING: 13 growth stages; CONTAINS InterPro DOMAIN/s: K Homology (InterPro:IPR004087), K Homology, type 1, subgroup (InterPro:IPR018111), RNA recognition motif, RNP-1 (InterPro:IPR000504), K Homology, type 1 (InterP…
AT5G51310	genebody	chr5	20852743	20855509	2.56	TSSd 593		Mutants exhibit longer root hairs under phosphate-deficient conditions.
AT5G51470	genebody	chr5	20906800	20911489	2.28	TSSd 1858		Auxin-responsive GH3 family protein; CONTAINS InterPro DOMAIN/s: GH3 auxin-responsive promoter (InterPro:IPR004993); BEST Arabidopsis thaliana protein match is: Auxin-responsive GH3 family protein (TAIR:AT1G23160.1); Has 1306 Blast hits to 1254 proteins in 211 species: Archae - 0; Bacteria - 361; Metazoa - 54; Fungi - 2; Plants - 673; Viruses - 0; Other Eukaryotes - 216 (source: NCBI BLink).
AT5G51480	TSSu1000-1500	chr5	20906800	20911489	2.28	uTSS 1099	SKS2, SKU5 SIMILAR 2	SKU5 similar 2 (SKS2); FUNCTIONS IN: oxidoreductase activity, copper ion binding; INVOLVED IN: oxidation reduction; LOCATED IN: anchored to plasma membrane, plasma membrane, anchored to membrane; EXPRESSED IN: 11 plant structures; EXPRESSED DURING: M germinated pollen stage, 4 anthesis, C globular stage, petal differentiation and expansion stage, E expanded cotyledon stage; CONTAINS InterPro DOMA…
AT5G52290	TSSu1000-1500	chr5	21236697	21239174	1.97	uTSS 1381	SHOC1, SHORTAGE IN CHIASMATA 1	Encodes a protein with similarity to XPF endonucleases. Loss of function mutations have defects in meiosis- specifically a reduction in the number of chiasmata. As a result both pollen and embryo sacs are abnormal and plants have severely reduced fertility.
AT5G52300	genebody	chr5	21236697	21239174	1.97	TSSd 880	LOW-TEMPERATURE-INDUCED 65, LTI65, RD29B, RESPONSIVE TO DESSICATION 29B	encodes a protein that is induced in expression in response to water deprivation such as cold, high-salt, and dessication. The response appears to be via abscisic acid. The promoter region contains two ABA-responsive elements (ABREs) that are required for the dehydration-responsive expression of rd29B as cis-acting elements. Protein is a member of a gene family with other members found plants, an…
AT5G52760	genebody	chr5	21386836	21387907	3.62	TSSd 548		Copper transport protein family; BEST Arabidopsis thaliana protein match is: Heavy metal transport/detoxification superfamily protein (TAIR:AT5G52750.1); Has 1807 Blast hits to 1807 proteins in 277 species: Archae - 0; Bacteria - 0; Metazoa - 736; Fungi - 347; Plants - 385; Viruses - 0; Other Eukaryotes - 339 (source: NCBI BLink).
AT5G52830	genebody	chr5	21410581	21412313	2.51	TSSd 595	ARABIDOPSIS THALIANA WRKY DNA-BINDING PROTEIN 27, ATWRKY27, WRKY DNA-BINDING PROTEIN 27, WRKY27	Encodes a WRKY transcription factor WRKY27. Mutation in Arabidopsis WRKY27 results in delayed symptom development in response to the bacterial wilt pathogen Ralstonia solanacearum.
AT5G54210	genebody	chr5	22007198	22010472	2.28	TSSd 223		Haloacid dehalogenase-like hydrolase (HAD) superfamily protein; FUNCTIONS IN: phosphoprotein phosphatase activity; INVOLVED IN: biological_process unknown; LOCATED IN: nucleus; CONTAINS InterPro DOMAIN/s: FCP1-like phosphatase, phosphatase domain (InterPro:IPR011947), NLI interacting factor (InterPro:IPR004274); BEST Arabidopsis thaliana protein match is: Haloacid dehalogenase-like hydrolase (HAD…
AT5G54215	TSSu1000-1500	chr5	22007198	22010472	2.28	uTSS 1228		Encodes a defensin-like (DEFL) family protein.
AT5G54240	genebody	chr5	22023092	22024806	2.68	TSSd 513		Protein of unknown function (DUF1223); CONTAINS InterPro DOMAIN/s: Protein of unknown function DUF1223 (InterPro:IPR010634); BEST Arabidopsis thaliana protein match is: Protein of unknown function (DUF1223) (TAIR:AT4G27350.1); Has 1807 Blast hits to 1807 proteins in 277 species: Archae - 0; Bacteria - 0; Metazoa - 736; Fungi - 347; Plants - 385; Viruses - 0; Other Eukaryotes - 339 (source: NCBI B…
AT5G54250	genebody	chr5	22024927	22030350	3.06	TSSd 2422	ATCNGC4, CNGC4, CYCLIC NUCLEOTIDE-GATED CATION CHANNEL 4, DEFENSE, NO DEATH 2, DND2, HLM1	member of Cyclic nucleotide gated channel family, downstream component of the signaling pathways leading to HR resistance. mutant plants exhibit gene-for-gene disease resistance against avirulent Pseudomonas syringae despite the near-complete absence of the hypersensitive response (HR). Salicylic acid accumulation in dnd2 mutants is completely PAD4-independent.
AT5G54610	genebody	chr5	22185017	22186876	2.88	TSSd 579	ANK, ANKYRIN, BDA1, BIAN DA 2 (BECOMING BIG IN CHINESE)	Induced in response to Salicylic acid. Belongs to the ankyrin repeat protein family.
AT5G54620	genebody	chr5	22186976	22190086	2.73	TSSd 1216		Ankyrin repeat family protein; CONTAINS InterPro DOMAIN/s: Ankyrin repeat-containing domain (InterPro:IPR020683), Ankyrin repeat (InterPro:IPR002110); BEST Arabidopsis thaliana protein match is: ankyrin (TAIR:AT5G54610.1); Has 1807 Blast hits to 1807 proteins in 277 species: Archae - 0; Bacteria - 0; Metazoa - 736; Fungi - 347; Plants - 385; Viruses - 0; Other Eukaryotes - 339 (source: NCBI BLink…
AT5G54710	genebody	chr5	22227430	22229991	2.47	TSSd 1790		Ankyrin repeat family protein; INVOLVED IN: biological_process unknown; LOCATED IN: endomembrane system; CONTAINS InterPro DOMAIN/s: Ankyrin repeat-containing domain (InterPro:IPR020683), Ankyrin repeat (InterPro:IPR002110); BEST Arabidopsis thaliana protein match is: Ankyrin repeat family protein (TAIR:AT1G34050.1); Has 20807 Blast hits to 11728 proteins in 551 species: Archae - 16; Bacteria - 1…
AT5G55180	genebody	chr5	22388547	22390001	2.09	TSSd 492		O-Glycosyl hydrolases family 17 protein; FUNCTIONS IN: cation binding, hydrolase activity, hydrolyzing O-glycosyl compounds, catalytic activity; INVOLVED IN: carbohydrate metabolic process; LOCATED IN: endomembrane system; EXPRESSED IN: 18 plant structures; EXPRESSED DURING: 11 growth stages; CONTAINS InterPro DOMAIN/s: X8 (InterPro:IPR012946), Glycoside hydrolase, catalytic core (InterPro:IPR017…
AT5G55440	TSSu0-500	chr5	22464132	22466794	3.07	uTSS 230		Protein of unknown function (DUF295); CONTAINS InterPro DOMAIN/s: Protein of unknown function DUF295 (InterPro:IPR005174); BEST Arabidopsis thaliana protein match is: Protein of unknown function (DUF295) (TAIR:AT5G67040.1); Has 1807 Blast hits to 1807 proteins in 277 species: Archae - 0; Bacteria - 0; Metazoa - 736; Fungi - 347; Plants - 385; Viruses - 0; Other Eukaryotes - 339 (source: NCBI BLin…
AT5G55450	TSSu1500-2000	chr5	22464132	22466794	3.07	uTSS 1967		Bifunctional inhibitor/lipid-transfer protein/seed storage 2S albumin superfamily protein; FUNCTIONS IN: lipid binding; INVOLVED IN: response to other organism, lipid transport; LOCATED IN: endomembrane system; EXPRESSED IN: 15 plant structures; EXPRESSED DURING: 13 growth stages; CONTAINS InterPro DOMAIN/s: Bifunctional inhibitor/plant lipid transfer protein/seed storage (InterPro:IPR016140), Pl…
AT5G56250	genebody	chr5	22770125	22772766	2.87	TSSd 1447	HAP8, HAPLESS 8	HAPLESS 8 (HAP8); LOCATED IN: chloroplast; EXPRESSED IN: 22 plant structures; EXPRESSED DURING: 13 growth stages; BEST Arabidopsis thaliana protein match is: unknown protein (TAIR:AT5G56240.1); Has 35333 Blast hits to 34131 proteins in 2444 species: Archae - 798; Bacteria - 22429; Metazoa - 974; Fungi - 991; Plants - 531; Viruses - 0; Other Eukaryotes - 9610 (source: NCBI BLink).
AT5G56860	genebody	chr5	22988869	22992090	2.21	TSSd 988	GATA TRANSCRIPTION FACTOR 21, GATA, NITRATE-INDUCIBLE, CARBON METABOLISM-INVOLVED, GATA21, GNC	Encodes a member of the GATA factor family of zinc finger transcription factors. Modulate chlorophyll biosynthesis and glutamate synthase (GLU1/Fd-GOGAT) expression.
AT5G57090	genebody	chr5	23100311	23105959	3.29	TSSd 2442	AGR, AGR1, AGRAVITROPIC ROOT, AGRAVITROPIC ROOT 1, ARABIDOPSIS THALIANA PIN-FORMED 2, ATPIN2, EIR1, ETHYLENE INSENSITIVE ROOT 1, MM31, PIN-FORMED 2, PIN2, WAV6, WAVY ROOTS 6	Encodes an auxin efflux carrier that is similar to bacterial membrane transporters. Root-specific role in the transport of auxin. Acts downstream of CTR1 and ethylene biosynthesis, in the same pathway as EIN2 and AUX1, and independent from EIN3 and EIN5/AIN1 pathway. In the root, the protein localizes apically in epidermal and lateral root cap cells and predominantly basally in cortical cells. Fu…
AT5G57670	genebody	chr5	23360442	23362830	2.55	TSSd 2122		Protein kinase superfamily protein; FUNCTIONS IN: protein serine/threonine kinase activity, protein kinase activity, ATP binding; INVOLVED IN: protein amino acid phosphorylation; EXPRESSED IN: petal, flower; EXPRESSED DURING: 4 anthesis, petal differentiation and expansion stage; CONTAINS InterPro DOMAIN/s: Protein kinase, ATP binding site (InterPro:IPR017441), Protein kinase, catalytic domain (I…
AT5G58800	TSSu1000-1500	chr5	23747873	23749607	2.15	uTSS 1466		Quinone reductase family protein; FUNCTIONS IN: oxidoreductase activity, FMN binding; INVOLVED IN: negative regulation of transcription; LOCATED IN: plasma membrane; EXPRESSED IN: 22 plant structures; EXPRESSED DURING: 13 growth stages; CONTAINS InterPro DOMAIN/s: Flavoprotein WrbA (InterPro:IPR010089), NADPH-dependent FMN reductase (InterPro:IPR005025), Flavodoxin/nitric oxide synthase (InterPro…
AT5G58810	genebody	chr5	23747873	23749607	2.15	TSSd 778		subtilisin-like serine protease, pseudogene, contains similarity to prepro-cucumisin GI:807698 from (Cucumis melo); non-consensus acceptor site AA at exon 6; blastp match of 43% identity and 2.1e-113 P-value to GP|13325079|gb|AAD02075.3||AF036960 subtilisin-like protease C1 {Glycine max}
AT5G58860	genebody	chr5	23763065	23768579	2.27	TSSd 2228	CYTOCHROME P450, FAMILY 86, SUBFAMILY A, POLYPEPTIDE 1, CYP86, CYP86A1, HORST, HYDROXYLASE OF ROOT SUBERIZED TISSUE	Encodes a member of the CYP86A subfamily of cytochrome p450 genes. Expressed significantly only in root tissue.
AT5G59220	genebody	chr5	23895284	23897734	3.31	TSSd 111	HAI1, HIGHLY ABA-INDUCED PP2C GENE 1, SAG113, SENESCENCE ASSOCIATED GENE 113	Encodes a member of the PP2C family (Clade A protein phosphatases type 2C). Functions as a negative regulator of osmotic stress and ABA signaling.
AT5G59930	genebody	chr5	24134191	24136033	2.21	TSSd 586		Cysteine/Histidine-rich C1 domain family protein; FUNCTIONS IN: zinc ion binding; INVOLVED IN: intracellular signaling pathway; EXPRESSED IN: root; CONTAINS InterPro DOMAIN/s: Protein kinase C-like, phorbol ester/diacylglycerol binding (InterPro:IPR002219), DC1 (InterPro:IPR004146), Zinc finger, PHD-type (InterPro:IPR001965), Zinc finger, ZZ-type (InterPro:IPR000433), C1-like (InterPro:IPR011424)…
AT5G59940	genebody	chr5	24137165	24139465	1.98	TSSd 903		Cysteine/Histidine-rich C1 domain family protein; FUNCTIONS IN: zinc ion binding; INVOLVED IN: intracellular signaling pathway; LOCATED IN: cellular_component unknown; EXPRESSED IN: 13 plant structures; EXPRESSED DURING: LP.04 four leaves visible, 4 anthesis, petal differentiation and expansion stage, D bilateral stage; CONTAINS InterPro DOMAIN/s: Protein kinase C-like, phorbol ester/diacylglycer…
AT5G59950	TSSu1500-2000	chr5	24137165	24139465	1.98	uTSS 1624		RNA-binding (RRM/RBD/RNP motifs) family protein; FUNCTIONS IN: nucleotide binding, nucleic acid binding; INVOLVED IN: biological_process unknown; LOCATED IN: chloroplast; EXPRESSED IN: 25 plant structures; EXPRESSED DURING: 15 growth stages; CONTAINS InterPro DOMAIN/s: RNA recognition motif, RNP-1 (InterPro:IPR000504), Nucleotide-binding, alpha-beta plait (InterPro:IPR012677); BEST Arabidopsis th…
AT5G60100	TSSu1000-1500	chr5	24201562	24203668	2.06	uTSS 1210	APRR3, PRR3, PSEUDO-RESPONSE REGULATOR 3	Encodes pseudo-response regulator 3 (APRR3/PRR3). PRR3 transcript levels vary in a circadian pattern with peak expression at dusk under long and short day conditions. PRR3 affects the period of the circadian clock and seedlings with reduced levels of PRR3 have shorter periods, based on transcriptional assays of clock-regulated genes. PRR3 is expressed in the vasculature of cotyledons and leaves w…
AT5G60110	genebody	chr5	24201562	24203668	2.06	TSSd 661	APUM18, PUM18, PUMILIO 18	Encodes a member of the Arabidopsis Pumilio (APUM) proteins containing PUF domain (eight repeats of approximately 36 amino acids each). PUF proteins regulate both mRNA stability and translation through sequence-specific binding to the 3' UTR of target mRNA transcripts.
AT5G60720	genebody	chr5	24418088	24421133	2.5	TSSd 2624		Protein of unknown function, DUF547; FUNCTIONS IN: molecular_function unknown; INVOLVED IN: biological_process unknown; LOCATED IN: chloroplast; EXPRESSED IN: 18 plant structures; EXPRESSED DURING: 7 growth stages; CONTAINS InterPro DOMAIN/s: Protein of unknown function DUF547 (InterPro:IPR006869); BEST Arabidopsis thaliana protein match is: Protein of unknown function, DUF547 (TAIR:AT2G39690.1);…
AT5G61620	genebody	chr5	24771904	24774835	2.23	TSSd 987		myb-like transcription factor family protein; CONTAINS InterPro DOMAIN/s: SANT, DNA-binding (InterPro:IPR001005), Homeodomain-like (InterPro:IPR009057), Myb, DNA-binding (InterPro:IPR014778), Zinc finger, CCHC-type (InterPro:IPR001878), HTH transcriptional regulator, Myb-type, DNA-binding (InterPro:IPR017930), Myb-like DNA-binding domain, SHAQKYF class (InterPro:IPR006447); BEST Arabidopsis thali…
AT5G61640	TSSu1500-2000	chr5	24771904	24774835	2.23	uTSS 1665	ARABIDOPSIS THALIANA METHIONINE SULFOXIDE REDUCTASE A1, ATMSRA1, PEPTIDEMETHIONINE SULFOXIDE REDUCTASE 1, PMSR1	ubiquitous enzyme that repairs oxidatively damaged proteins
AT5G62160	genebody	chr5	24959671	24961551	2.75	TSSd 504	ATZIP12, ZINC TRANSPORTER 12 PRECURSOR, ZIP12	member of Fe(II) transporter isolog family
AT5G62162	TSSu1500-2000	chr5	24959671	24961551	2.75	uTSS 1874	MICRORNA399C, MIR399C	Encodes a phosphate starvation-responsive microRNA that targets PHO2, an E2-UBC that negatively affects shoot phosphate content. miR399 can be negatively regulated by members of the non-coding gene families IPS1 and At4. MicroRNAs are regulatory RNAs with a mature length of ~21-nucleotides that are processed from hairpin precursors by Dicer-like enzymes. MicroRNAs can negatively regulate gene exp…
AT5G63720	TSSu1000-1500	chr5	25503851	25506187	1.93	uTSS 1330	KOKOPELLI, KPL	Encodes KOKOPELLI (KPL). kokopelli (kpl) mutants display frequent single-fertilization events indicating that KPL is involved in double fertilization. KPL and an inversely transcribed gene, ARIADNE14 (ARI14), which encodes a putative ubiquitin E3 ligase, generate a sperm-specific natural cis-antisense siRNA pair. In the absence of KPL, ARI14 RNA levels in sperm are increased and fertilization is …
AT5G64810	genebody	chr5	25908067	25910056	2.99	TSSd 649	ARABIDOPSIS THALIANA WRKY DNA-BINDING PROTEIN 51, ATWRKY51, WRKY DNA-BINDING PROTEIN 51, WRKY51	member of WRKY Transcription Factor; Group II-c. Involved in jasmonic acid inducible defense responses.
AT5G64813	TSSu1000-1500	chr5	25908067	25910056	2.99	uTSS 1217	LIGHT INSENSITIVE PERIOD1, LIP1	The LIP1 gene encodes a small GTPase that influences the light input pathway of the plant circadian network. An MBP:LIP1 fusion protein has GTP hydrolyzing abilities in vitro. In plants, LIP1 seems to play a negative role in regulating circadian period that can be suppressed by light. LIP1 also seems to negatively affect light-pulse-dependent resetting of the clock, especially during the first po…
AT5G64910	genebody	chr5	25940411	25941799	2.73	TSSd 394		unknown protein; BEST Arabidopsis thaliana protein match is: unknown protein (TAIR:AT5G10010.1); Has 1807 Blast hits to 1807 proteins in 277 species: Archae - 0; Bacteria - 0; Metazoa - 736; Fungi - 347; Plants - 385; Viruses - 0; Other Eukaryotes - 339 (source: NCBI BLink).
AT5G65100	genebody	chr5	26007157	26008754	2.38	TSSd 553		Ethylene insensitive 3 family protein; FUNCTIONS IN: sequence-specific DNA binding transcription factor activity; INVOLVED IN: regulation of transcription; LOCATED IN: nucleus; EXPRESSED IN: flower; EXPRESSED DURING: petal differentiation and expansion stage; CONTAINS InterPro DOMAIN/s: Ethylene insensitive 3 (InterPro:IPR006957); BEST Arabidopsis thaliana protein match is: Ethylene insensitive 3…
AT5G65320	genebody	chr5	26107253	26109795	2.17	TSSd 203		basic helix-loop-helix (bHLH) DNA-binding superfamily protein; FUNCTIONS IN: DNA binding, sequence-specific DNA binding transcription factor activity; INVOLVED IN: regulation of transcription; LOCATED IN: nucleus; EXPRESSED IN: hypocotyl, root, leaf; EXPRESSED DURING: LP.04 four leaves visible, LP.10 ten leaves visible, 4 leaf senescence stage; CONTAINS InterPro DOMAIN/s: Helix-loop-helix DNA-bin…
AT5G65330	TSSu1500-2000	chr5	26107253	26109795	2.17	uTSS 1802	AGAMOUS-LIKE 78, AGL78	AGAMOUS-like 78 (AGL78); FUNCTIONS IN: sequence-specific DNA binding transcription factor activity; INVOLVED IN: regulation of transcription, DNA-dependent; LOCATED IN: nucleus; EXPRESSED IN: central cell, sperm cell; CONTAINS InterPro DOMAIN/s: Transcription factor, MADS-box (InterPro:IPR002100); BEST Arabidopsis thaliana protein match is: AGAMOUS-like 52 (TAIR:AT4G11250.1); Has 1807 Blast hits …
AT5G65510	genebody	chr5	26185536	26187185	2.46	TSSd 532	AIL7, AINTEGUMENTA-LIKE 7, PLETHORA 7, PLT7	Encodes one of three PLETHORA transcription factors required to maintain high levels of PIN1 expression at the periphery of the meristem and modulate local auxin production in the central region of the SAM which underlies phyllotactic transitions.
AT5G65790	genebody	chr5	26322546	26326461	2.08	TSSd 1556	ATMYB68, MYB DOMAIN PROTEIN 68, MYB68	Encodes a putative MYB transcription factor.
AT5G66390	TSSu0-500	chr5	26515660	26520034	2.1	uTSS 455	PEROXIDASE 72, PRX72	Encodes a peroxidase that is involved in lignin biosynthesis.
AT5G66410	TSSu1500-2000	chr5	26515660	26520034	2.1	uTSS 1923	PHOSDUCIN-LIKE PROTEIN 3 HOMOLOG, PLP3B	Encodes a protein that functions in microtubule assembly. Plants with reduced levels of both PLP3a (At3g50960) and PLP3b show defects in cytokinesis, cortical microtubule array formation, oriented cell growth, and maintenance of proper ploidy.
AT5G66690	genebody	chr5	26624730	26626837	2.57	TSSd 704	UGT72E2	UGT72E2 is an UDPG:coniferyl alcohol glucosyltransferase which glucosylates sinapyl- and coniferyl aldehydes as well as sinapyl- and coniferyl alcohol. The enzyme is thought to be involved in lignin metabolism. A knockdown mutant line (72E2KD) was obtained using RNAi silencing. A twofold reduction in coniferyl alcohol 4-
AT5G66830	genebody	chr5	26690858	26692764	2.9	TSSd 507		CONTAINS InterPro DOMAIN/s: F-box domain, cyclin-like (InterPro:IPR001810), F-box domain, Skp2-like (InterPro:IPR022364), Protein of unknown function DUF295 (InterPro:IPR005174); BEST Arabidopsis thaliana protein match is: Protein of unknown function (DUF295) (TAIR:AT1G69090.1); Has 1807 Blast hits to 1807 proteins in 277 species: Archae - 0; Bacteria - 0; Metazoa - 736; Fungi - 347; Plants - 385…
AT5G67450	genebody	chr5	26918815	26920090	2.81	TSSd 497	AZF1, ZF1, ZINC-FINGER PROTEIN 1	Encodes zinc-finger protein. mRNA levels are elevated in response to low temperature, cold temperatures and high salt. The protein is localized to the nucleus and acts as a transcriptional repressor.
AT1G15380	genebody	chr1	5291744	5293058	2.33	TSSd 1656	GLYI4, GLYOXYLASE I 4	Lactoylglutathione lyase / glyoxalase I family protein; CONTAINS InterPro DOMAIN/s: Glyoxalase/bleomycin resistance protein/dioxygenase (InterPro:IPR004360); BEST Arabidopsis thaliana protein match is: Lactoylglutathione lyase / glyoxalase I family protein (TAIR:AT1G80160.1); Has 780 Blast hits to 780 proteins in 276 species: Archae - 1; Bacteria - 484; Metazoa - 4; Fungi - 2; Plants - 222; Virus…
AT1G33820	TSSu0-500	chr1	12276424	12282550	2.28	uTSS 35		unknown protein; Has 46 Blast hits to 44 proteins in 25 species: Archae - 0; Bacteria - 8; Metazoa - 18; Fungi - 1; Plants - 6; Viruses - 0; Other Eukaryotes - 13 (source: NCBI BLink).
AT1G61830	genebody	chr1	22839313	22841462	1.89	TSSd 396		pseudogene, CHP-rich zinc finger protein, putative, similar to putative CHP-rich zinc finger protein GI:9293934 from (Arabidopsis thaliana)
AT1G65350	genebody	chr1	24270775	24276863	1.89	TSSd 3457	UBIQUITIN 13, UBQ13	polyubiquitin gene,Columbia ecotype revealed that the gene contained a 3.9-kb insertion in the coding region from mitochondrial DNA.
AT1G65346	genebody	chr1	24270775	24276863	1.89	TSSd 220		unknown protein; FUNCTIONS IN: molecular_function unknown; INVOLVED IN: biological_process unknown; LOCATED IN: cellular_component unknown; BEST Arabidopsis thaliana protein match is: unknown protein (TAIR:AT2G07705.1); Has 6 Blast hits to 6 proteins in 2 species: Archae - 0; Bacteria - 0; Metazoa - 0; Fungi - 0; Plants - 6; Viruses - 0; Other Eukaryotes - 0 (source: NCBI BLink).
AT1G65347	TSSu1000-1500	chr1	24270775	24276863	1.89	uTSS 1078		copia-like retrotransposon family, has a 7.5e-50 P-value blast match to GB:CAA72989 open reading frame 1 (Ty1_Copia-element) (Brassica oleracea)
AT2G05830	genebody	chr2	2231558	2232501	3.84	TSSd 2428	5-METHYLTHIORIBOSE KINASE 1, MTI1	Encodes a 5-methylthioribose-1-phosphate isomerase.
AT2G12020	genebody	chr2	4843487	4844554	3.84	TSSd 1893		gypsy-like retrotransposon family, has a 3.4e-107 P-value blast match to f23m2 reverse transcriptase (from Dan Voytas http://www.public.iastate.edu/~voytas) (Gypsy_Ty3-family)
AT3G44550	genebody	chr3		16140584	1.76	TSSd 1856	FAR5, FATTY ACID REDUCTASE 5	Encodes a member of the eight-member gene family encoding alcohol-forming fatty acyl-CoA reductases (FARs) identified in Arabidopsis thaliana. Three of the FARs, FAR1 (At5g22500), FAR4 (At3g44540) and FAR5 (At3g44550), are shown to generate the fatty alcohols found in root, seed coat, and wound-induced leaf tissue.
AT3G51820	500-1000	chr3	19219077	19220222	5.39	uTSS 592	ATG4, CHLG, G4, PDE325, PIGMENT DEFECTIVE 325	Encodes a protein with chlorophyll synthase activity. This enzyme has been shown to perform the esterification of chlorophyllide (a and b), the last step of chlorophyll biosynthesis. Although it can use either geranylgeranyl pyrophosphate (GGPP) or phytyl pyrophosphate (PhyPP) as substrates, the esterification reaction was faster with GGPP than with PhyPP.
AT3G51830	TSSu0-500	chr3	19219077	19220222	5.39	uTSS 471	ATG5, SAC DOMAIN-CONTAINING PROTEIN 8, SAC8	putative transmembrane protein G5p (AtG5) mRNA, complete
AT4G08340	genebody	chr4	5267378	5268815	3.2	TSSd 3052		similar to Ulp1 protease family protein [Arabidopsis thaliana] (TAIR:AT1G35770.1); similar to cysteine-type peptidase [Arabidopsis thaliana] (TAIR:AT3G42820.1); similar to Ulp1 protease family protein [Brassica oleracea] (GB:ABD64941.1); contains InterPro domain Peptidase C48, SUMO/Sentrin/Ubl1; (InterPro:IPR003653)
AT4G20410	TSSu1000-1500	chr4	11017456	11018418	1.94	uTSS 1360	GAMMA-SNAP, GAMMA-SOLUBLE NSF ATTACHMENT PROTEIN, GSNAP	Encodes a member of the gamma-soluble NSF attachment protein (gSNAP) gene family.
AT4G20430	genebody	chr4	11017456	11018418	1.94	TSSd 3336		Subtilase family protein; FUNCTIONS IN: identical protein binding, serine-type endopeptidase activity; INVOLVED IN: proteolysis, negative regulation of catalytic activity; LOCATED IN: endomembrane system; EXPRESSED IN: 19 plant structures; EXPRESSED DURING: 13 growth stages; CONTAINS InterPro DOMAIN/s: Peptidase S8/S53, subtilisin/kexin/sedolisin (InterPro:IPR000209), Peptidase S8, subtilisin-rel…
AT4G20450	TSSu0-500	chr4	11027875	11030851	1.75	uTSS 354		Leucine-rich repeat protein kinase family protein; FUNCTIONS IN: kinase activity; INVOLVED IN: protein amino acid phosphorylation; LOCATED IN: endomembrane system; EXPRESSED IN: 6 plant structures; EXPRESSED DURING: 4 anthesis, 4 leaf senescence stage, E expanded cotyledon stage; CONTAINS InterPro DOMAIN/s: Protein kinase, ATP binding site (InterPro:IPR017441), Protein kinase, catalytic domain (I…
AT5G65080	genebody	chr5	25999836	26001075	2	TSSd 2952	AGAMOUS-LIKE 68, AGL68, MADS AFFECTING FLOWERING 5, MAF5	Is upregulated during vernalization and regulates flowering time. Encodes MADS-domain protein. Two variants encoding proteins of 198 and 184 amino acids have been reported.
TSSd: downstream of TSS
uTSS: upstream of TSS
The genes marked in green represent genes with decreased H3K27me3 deposition in kaku4 compared with WT
The genes marked in pink represent genes with increased H3K27me3 deposition in kaku4 compared with WT
