# Supplementary material for: KAKU4 regulates leaf senescence through modulation of H3K27me3 deposition in the Arabidopsis genome
Source: BMC Plant Biol. 2024 Mar 7;24:177. doi: 10.1186/s12870-024-04860-9 (PMC10919013; doi:10.1186/s12870-024-04860-9)
Supplement: Supplementary file 14 — Supplementary Material 14 [file 12870_2024_4860_MOESM14_ESM.xlsx]

## Sheet: Sheet1
Supplementary Table 10 | Genes with decreased H3K27me3 deposition and upregulated in the kaku4 mutant.
Locus ID	log2(FPKMkaku4/FPKMWT)	Padj	H3K27me3 dist u/dist d TSS	H3K27me3 fold enrichment	short name	description
AT1G04540	1.78078	6.07998e-07	TSSd 867	2.08		Calcium-dependent lipid-binding (CaLB domain) family protein;(source:Araport11)
AT1G06620	2.1045	6.86006e-27	TSSd 190	2.61		encodes a protein whose sequence is similar to a 2-oxoglutarate-dependent dioxygenase The mRNA is cell-to-cell mobile.
AT1G07430	1.45754	5.88326e-05	TSSd 780	2.88	HONSU (KOREAN FOR ABNORMAL DROWSINESS) (HON); (ATAIP1);AKT1 INTERACTING PROTEIN PHOSPHATASE 1 (AIP1);HIGHLY ABA-INDUCED PP2C GENE 2 (HAI2)	Encodes a member of the group A protein phosphatase 2C (PP2C) family that is responsible for negatively regulating seed dormancy.
AT1G08680	1.1285	6.94967e-08	uTSS 1461	2.27		A member of ARF GAP domain (AGD), A thaliana has 15 members, grouped into four classes. AGD14 belongs to the class 4, together with AGD15.
AT1G17710	1.20871	0.00271805	TSSd 1248	2.19	ARABIDOPSIS THALIANA PHOSPHOETHANOLAMINE/PHOSPHOCHOLINE PHOSPHATASE 1 (ATPEPC1);PHOSPHOETHANOLAMINE/PHOSPHOCHOLINE PHOSPHATASE 1 (PEPC1); (ATPEPC1)	Encodes a phosphoethanolamine/phosphocholine phosphatase. It is likely to be involved in the liberation of inorganic phosphate from intracellular sources. Expression is upregulated in the shoot of cax1/cax3 mutant.
AT1G24140	1.21563	4.43763e-12	TSSd 627	3.33	(AT3-MMP)	Matrixin family protein;(source:Araport11)
AT1G31540	1.26563	3.78764e-09	TSSd 816	2.29		Disease resistance protein (TIR-NBS-LRR class) family;(source:Araport11)
AT1G31690	1.00338	1.48383e-06	TSSd 2160	2.65		Copper amine oxidase family protein;(source:Araport11)
AT1G33560	1.91581	6.00986e-14	TSSd 442	3.61	ACTIVATED DISEASE RESISTANCE 1 (ADR1)	Encodes a NBS-LRR disease resistance protein that possesses N-terminal kinase subdomains. Activation tagged mutant of ADR1 showed elevated levels of SA and reactive oxygen species in addition to number of defense gene transcripts. Exhibits resistance to number of microbial pathogens.
AT1G44542	1.95913	0.00235009	uTSS 1909	2.12	CYCLASE3 (CYCLASE3)	Cyclase family protein;(source:Araport11)
AT1G53700	1.24993	0.00160622	TSSd 156	2.75	WAG 1 (WAG1);PROTEIN KINASE 3 ARABIDOPSIS THALIANA (PK3AT)	The WAG1 and its homolog, WAG2 each encodes a protein-serine/threonine kinase that are nearly 70% identical to PsPK3 protein. All three together with CsPK3 belong to PsPK3-type kinases. At the N-terminus, all four possess a serine/threonine-rich domain. They are closely related to Arabidopsis kinases PINOID. wag1/wag2 double mutants exhibit a pronounced wavy root phenotype when grown vertically o…
AT1G55790	1.113	0.00240187	uTSS 1707	1.93		ferredoxin-fold anticodon-binding domain protein;(source:Araport11)
AT1G56540	1.19396	0.00271805	TSSd 1431	3		Disease resistance protein (TIR-NBS-LRR class) family;(source:Araport11)
AT1G61690	1.42107	1.1334e-08	uTSS 565	2.16		phosphoinositide binding protein;(source:Araport11)
AT1G62660	1.02282	2.2612e-09	TSSd 410	4.48	VACUOLAR INVERTASE 1 (VI1)	Glycosyl hydrolases family 32 protein;(source:Araport11)
AT1G65790	1.75683	5.28852e-15	TSSd 2700	2.22		An alternatively spliced gene that encodes a functional transmembrane receptor serine/threonine kinase, alternate form may not have transmembrane domain.
AT1G65800	1.58172	4.35241e-16	TSSd 804	2.11		Encodes a putative receptor-like serine/threonine protein kinases that is similar to brassica self-incompatibility (S) locus. expressed in specifically in cotyledons, leaves, and sepals, in correlation with the maturation of these structures. Together with AtPUB9, it is required for auxin-mediated lateral root development under phosphate-starved conditions.The mRNA is cell-to-cell mobile.
AT1G66370	2.78945	1.40419e-11	uTSS 606	2.17	MYB DOMAIN PROTEIN 113 (MYB113);MYB DOMAIN PROTEIN 113 (AtMYB113)	Encodes a member of the MYB family of transcription factors. Involved in regulation of anthocyanin biosynthesis. Affects the expression of enzymes involved in later steps of anthocyanin biosynthesis.
AT1G66570	4.19114	4.452e-18	TSSd 547	2.13	SUCROSE-PROTON SYMPORTER 7 (SUC7);SUCROSE-PROTON SYMPORTER 7 (ATSUC7)	sucrose-proton symporter 7;(source:Araport11)
AT1G66880	1.31985	1.56596e-10	uTSS 651	2.61		Protein kinase superfamily protein;(source:Araport11)
AT1G67000	2.18561	4.13677e-12	TSSd 1809	1.91		Protein kinase superfamily protein;(source:Araport11)
AT1G68470	1.65543	9.01998e-07	TSSd 1273	2.23		Exostosin family protein;(source:Araport11)
AT1G69930	3.51375	3.89328e-12	TSSd 600	2.88	GLUTATHIONE S-TRANSFERASE TAU 11 (GSTU11);GLUTATHIONE S-TRANSFERASE TAU 11 (ATGSTU11)	Encodes glutathione transferase belonging to the tau class of GSTs. Naming convention according to Wagner et al. (2002).
AT1G70070	1.4812	2.13212e-10	uTSS 1957	2.1	EMBRYO DEFECTIVE 25 (EMB25);PIGMENT DEFECTIVE 317 (PDE317);INCREASED SIZE EXCLUSION LIMIT 2 (ISE2)	Allelic to ISE2(increased size exclusion limit of plasmodesmata 2). Mutants maintain dilated plasmodesmata at the embryonic torpedo stage.
AT1G72520	1.62586	2.65737e-12	TSSd 3112	2.48	LIPOXYGENASE 4 (LOX4);ARABIDOPSIS THALIANA LIPOXYGENASE 4 (ATLOX4)	PLAT/LH2 domain-containing lipoxygenase family protein;(source:Araport11)
AT1G73805	1.11739	5.78613e-13	TSSd 807	2.59	SAR DEFICIENT 1 (SARD1)	Encodes SAR Deficient 1 (SARD1), a key regulator for ICS1 (Isochorismate Synthase 1) induction and salicylic acid (SA) synthesis.
AT1G74080	1.62901	0.0104638	TSSd 1509	2.15	MYB DOMAIN PROTEIN 122 (ATMYB122);MYB DOMAIN PROTEIN 122 (MYB122)	Encodes a putative transcription factor, member of the R2R3 factor gene family (MYB122).
AT1G75040	1.64942	3.36212e-21	TSSd 826	2.34	(PR-5);PATHOGENESIS-RELATED GENE 5 (PR5)	Thaumatin-like protein involved in response to pathogens. mRNA level of the PR-5 gene (At1g75040)is significantly changed after cutting the inflorescence stem indicating the existence of a network of signal transducing pathways as other stress-regulated genes (At5g01410, At3g17800, At1g29930)do not response to the treatment. The mRNA is cell-to-cell mobile.
AT1G77760	1.77145	3.11232e-25	TSSd 2855	2.4	NITRATE REDUCTASE 1 (NR1); (GNR1);NITRATE REDUCTASE 1 (NIA1)	Encodes the cytosolic minor isoform of nitrate reductase (NR). Involved in the first step of nitrate assimilation, it contributes about 15% of the nitrate reductase activity in shoots. Similar to molybdopterin oxidoreductases at the N-terminus, and to FAD/NAD-binding cytochrome reductases at the C-terminus. Cofactors: FAD, heme iron (cytochrome B-557), and molybdenum-pterin.
AT1G78490	1.22045	8.02911e-10	TSSd 1051	2.32		member of CYP708A family. The mRNA is cell-to-cell mobile.
AT1G79450	1.30856	5.10921e-05	TSSd 776	2.36	ALA-INTERACTING SUBUNIT 5 (ALIS5)	ALA-interacting subunit 5;(source:Araport11)
AT1G80820	1.22076	0.000180922	TSSd 507	2.6		Encodes an cinnamoyl CoA reductase isoform. Involved in lignin biosynthesis.
AT2G13810	1.16578	3.07104e-09	TSSd 1275	2.25	(ATALD1);EDS TWO SUPPRESSOR 5 (EDTS5);AGD2-LIKE DEFENSE RESPONSE PROTEIN 1 (ALD1)	ALD1 is a L-lysine alpha-aminotransferase. It is part of the pipecolic acid biosynthetic pathway, where it catalyzes the biochemical conversion of lysine to epsilon-amino-alpha-ketocaproic acid (KAC) which is subject to subsequent transamination, cyclization and isomerization to form 2,3-dehydropipecolic acid.
AT2G21850	1.3681	6.0716e-06	TSSd 1022	2.56		Cysteine/Histidine-rich C1 domain family protein;(source:Araport11)
AT2G28085	1.10778	0.0433815	uTSS 196	2.49	SMALL AUXIN UPREGULATED RNA 42 (SAUR42)	SAUR-like auxin-responsive protein family;(source:Araport11)
AT2G29090	1.40025	7.83374e-06	TSSd 3219	2.58		Encodes a protein with ABA 8 Prime-hydroxylase activity, involved in ABA catabolism. Member of the CYP707A gene family. This gene predominantly accumulates in dry seeds and is up-regulated immediately following imbibition. CYP707A2 appears to play a major role in the rapid decrease in ABA levels during early seed imbibition.
AT2G32160	1.18505	2.70621e-11	TSSd 357	3.47		S-adenosyl-L-methionine-dependent methyltransferases superfamily protein;(source:Araport11)
AT2G32680	2.24851	8.34552e-31	uTSS 1795	3.46	RECEPTOR LIKE PROTEIN 23 (RLP23);RECEPTOR LIKE PROTEIN 23 (AtRLP23)	receptor like protein 23;(source:Araport11)
AT2G34810	1.52436	1.0557e-20	TSSd 56	2.9	(ATBBE16)	FAD-binding Berberine family protein;(source:Araport11)
AT2G35930	1.27069	7.48541e-05	TSSd 768	2.38	(ATPUB23);PLANT U-BOX 23 (PUB23)	Encodes a cytoplasmically localized U-box domain containing E3 ubiquitin ligase that is involved in the response to water stress and acts as a negative regulator of PAMP-triggered immunity.
AT2G36770	1.04763	0.0314568	uTSS 1692	2.38		UDP-Glycosyltransferase superfamily protein;(source:Araport11)
AT2G36780	2.14787	5.28961e-10	TSSd 696	2.38		UDP-Glycosyltransferase superfamily protein;(source:Araport11)
AT2G39518	2.12067	3.12297e-09	uTSS 291	2.45	CASP-LIKE PROTEIN 4D2 (CASPL4D2)	Uncharacterized protein family (UPF0497);(source:Araport11)
AT2G40050	1.31517	0.0475487	TSSd 971	2.14		Cysteine/Histidine-rich C1 domain family protein;(source:Araport11)
AT2G42360	2.43256	7.12102e-15	uTSS 1251	2.96		RING/U-box superfamily protein;(source:Araport11)
AT2G43570	1.80587	6.06316e-32	TSSd 710	3.04	CHITINASE, PUTATIVE (CHI)	chitinase;(source:Araport11)
AT2G43580	2.5734	1.34743e-10	TSSd 855	2.76		Chitinase family protein;(source:Araport11)
AT3G13433	2.30905	8.96852e-15	uTSS 1101	2.39		transmembrane protein;(source:Araport11)
AT3G16460	1.74986	2.38597e-17	TSSd 1520	2.55	JACALIN-RELATED LECTIN 34 (JAL34)	Mannose-binding lectin superfamily protein;(source:Araport11)
AT3G23120	1.40517	1.77725e-12	TSSd 1690	3.58	RECEPTOR LIKE PROTEIN 38 (AtRLP38);RECEPTOR LIKE PROTEIN 38 (RLP38)	receptor like protein 38;(source:Araport11)
AT3G28580	1.97971	3.82304e-09	TSSd 461	2.59		P-loop containing nucleoside triphosphate hydrolases superfamily protein;(source:Araport11)
AT3G28890	1.18808	2.07971e-08	TSSd 821	2.41	RECEPTOR LIKE PROTEIN 43 (AtRLP43);RECEPTOR LIKE PROTEIN 43 (RLP43)	receptor like protein 43;(source:Araport11)
AT3G29250	2.66871	1.8868e-19	TSSd 797	2.58		NAD(P)-binding Rossmann-fold superfamily protein;(source:Araport11)
AT3G44326	1.19043	0.000299172	TSSd 635	3.47	CYTOKININ-INDUCED F-BOX (CFB)	Cytokinin induced F-Box protein. Forms a unique F-Box family with AT2G27310 and AT2G36090. It is primarily expressed in the root.
AT3G48520	2.51314	5.81436e-12	TSSd 602	2.27	CYTOCHROME P450, FAMILY 94, SUBFAMILY B, POLYPEPTIDE 3 (CYP94B3)	CYP94B3 is a jasmonoyl-isoleucine-12-hydroxylase that catalyzes the formation of 12-OH-JA-Ile from JA-Ile. By reducing the levels of this the biologically active phytohormone, CYP94B3 attenuates the jasmonic acid signaling cascade. CYP94B3 transcript levels rise in response to wounding.
AT3G48850	2.01963	1.23789e-17	TSSd 790	2.62	PHOSPHATE TRANSPORTER 3;2 (PHT3;2);MITOCHONDRIAL PHOSPHATE TRANSPORTER 2 (MPT2)	Encodes a mitochondrial phosphate transporter. Modulates plant responses to salt stress.
AT3G48860	1.08392	1.67841e-08	uTSS 1776	2.62		coiled-coil protein;(source:Araport11)
AT3G49110	1.27955	2.77143e-11	TSSd 2172	2.09	PEROXIDASE 33 (PRX33);PEROXIDASE CA (PRXCA); (ATPRX33);PEROXIDASE CA (ATPCA)	Class III peroxidase Perx33. Expressed in roots. Located in the cell wall. Involved in cell elongation. Expression activated by light. May play a role in generating H2O2 during defense response. The mRNA is cell-to-cell mobile.
AT3G51860	1.05783	4.00993e-13	TSSd 1754	2.31		cation exchanger 3;(source:Araport11)
AT3G57260	2.13571	2.32213e-54	uTSS 948	2.42	PATHOGENESIS-RELATED PROTEIN 2 (PR2);BETA-1,3-GLUCANASE 2 (BG2);PATHOGENESIS-RELATED PROTEIN 2 (PR-2); (AtPR2); (ATBG2);&#946;-1,3-GLUCANASE (GNS2);BETA-1,3-GLUCANASE 2 (BGL2)	beta 1,3-glucanase
AT3G61280	1.02321	3.28585e-07	TSSd 755	2.58		O-glucosyltransferase rumi-like protein (DUF821);(source:Araport11)
AT3G63000	1.20273	8.90684e-10	uTSS 675	3.27	NPL4-LIKE PROTEIN 1 (NPL41)	NPL4-like protein 1;(source:Araport11)
AT4G01400	1.01083	5.38816e-07	uTSS 1203	2.73	MITOCHONDRIAL INTRON SPLICING FACTOR 74 (MISF74)	Pentatricopeptide Repeat Protein involved in splicing of nad4, nad 5, nad 1 and nad2 introns which affects biogenesis of the respiratory complex I.
AT4G01920	1.0221	0.00334293	TSSd 620	2.69		Cysteine/Histidine-rich C1 domain family protein;(source:Araport11)
AT4G02330	1.02795	2.89086e-05	TSSd 1244	3.37	(AtPME41); (ATPMEPCRB);PECTIN METHYLESTERASE 41 (PME41)	Encodes a pectin methylesterase that is sensitive to chilling stress and brassinosteroid regulation.
AT4G03450	1.05248	2.49941e-08	TSSd 528	2.78		Ankyrin repeat family protein;(source:Araport11)
AT4G14370	1.46364	0.00175868	TSSd 87	3.06		Disease resistance protein (TIR-NBS-LRR class) family;(source:Araport11)
AT4G15490	1.00706	3.78354e-06	TSSd 902	2.38	(UGT84A3)	Encodes a protein that might have sinapic acid:UDP-glucose glucosyltransferase activity.
AT4G16250	1.42261	2.36467e-11	uTSS 1170	3.02	PHYTOCHROME D (PHYD)	Encodes a phytochrome photoreceptor with a function similar to that of phyB that absorbs the red/far-red part of the light spectrum and is involved in light responses. It cannot compensate for phyB loss in Arabidopsis but can substitute for tobacco phyB in vivo.
AT4G16260	3.34525	1.85306e-90	TSSd 896	3.02		Encodes a putative beta-1,3-endoglucanase that interacts with the 30C02 cyst nematode effector. May play a role in host defense.
AT4G16990	1.20074	4.82425e-08	TSSd 1391	1.88		disease resistance protein (TIR-NBS class);(source:Araport11)
AT4G18350	4.99444	2.23105e-30	TSSd 1306	3.23	NINE-CIS-EPOXYCAROTENOID DIOXYGENASE 2 (NCED2);NINE-CIS-EPOXYCAROTENOID DIOXYGENASE 2 (ATNCED2)	Encodes 9-<i>cis</i>-epoxycarotenoid dioxygenase, a key enzyme in the biosynthesis of abscisic acid. The expression of this gene declines during the first 12h of imbibition.
AT4G19520	1.74994	6.80743e-16	TSSd 3690	2.12		disease resistance protein (TIR-NBS-LRR class) family;(source:Araport11)
AT4G21830	1.92885	3.43719e-06	uTSS 1090	2.16	METHIONINE SULFOXIDE REDUCTASE B7 (MSRB7);METHIONINE SULFOXIDE REDUCTASE B7 (ATMSRB7)	methionine sulfoxide reductase B7;(source:Araport11)
AT4G22680	1.84087	9.66772e-05	TSSd 1278	2.87	MYB DOMAIN PROTEIN 85 (MYB85);MYB DOMAIN PROTEIN 85 (AtMYB85)	Encodes a putative transcription factor (MYB85).
AT4G23150	2.13991	9.10799e-25	TSSd 415	2.53	CYSTEINE-RICH RLK (RECEPTOR-LIKE PROTEIN KINASE) 7 (CRK7)	Encodes a cysteine-rich receptor-like protein kinase.
AT4G23310	2.46725	4.24968e-24	TSSd 1006	2.16		Encodes a cysteine-rich receptor-like protein kinase.
AT4G23700	4.09671	3.92146e-54	TSSd 3046	3.05		member of Putative Na+/H+ antiporter family
AT4G25110	1.00565	2.042e-09	TSSd 893	2.31	METACASPASE 2 (AtMC2);METACASPASE 2 (MC2);METACASPASE 1C (AtMCP1c);METACASPASE 1C (MCP1c)	Encodes a type I metacaspase. Two Arabidopsis metacaspases, AT1G02170 (MC1) and AT4G25110 (MC2) antagonistically control programmed cell death in Arabidopsis. MC1 is a positive regulator of cell death and requires conserved caspase-like putative catalytic residues for its function. MC2 negatively regulates cell death. This function is independent of the putative catalytic residues. A third type I…
AT4G25120	1.16145	0.0179073	uTSS 1325	2.31	(ATSRS2);ARABIDOPSIS THALIANA SUPPRESSOR OF RAD SIX-SCREEN MUTANT 2 (ATSRS2);SUPPRESSOR OF RAD SIX-SCREEN MUTANT 2 (SRS2)	Encodes a homolog of the yeast SRS2 (Suppressor of RAD Six-screen mutant 2) helicase. The Arabidopsis SRS2 is a functional 3?- to 5?-helicase. Biochemical studies show that SRS2 disrupts recombinogenic DNA intermediates and facilitates single strand annealing.
AT4G29700	1.95618	1.56985e-18	TSSd 460	2.74		Alkaline-phosphatase-like family protein;(source:Araport11)
AT4G37530	1.60329	3.12658e-15	TSSd 569	2.28		Peroxidase superfamily protein;(source:Araport11)
AT5G02320	1.13636	0.0212835	uTSS 1877	2.35		Encodes a putative c-MYB-like transcription factor of the MYB3R factor gene family (MYB3R5).
AT5G05600	1.04926	1.43888e-08	TSSd 330	3.08	JASMONIC ACID OXIDASE 2 (JOX2);JASMONATE-INDUCED OXYGENASE2 (JAO2)	Encodes a protein with similarity to flavonol synthases that is involved in the detoxifcation polycyclic aromatic hydrocarbons.One of 4 paralogs encoding a 2-oxoglutarate/Fe(II)-dependent oxygenases that hydroxylates JA to 12-OH-JA.
AT5G07760	1.77728	4.48997e-06	TSSd 4796	2.15		formin homology 2 domain-containing protein / FH2 domain-containing protein;(source:Araport11)
AT5G07770	1.42088	1.28625e-10	uTSS 1607	2.15		Actin-binding FH2 protein;(source:Araport11)
AT5G10760	1.63615	3.3653e-24	TSSd 956	2.18	APOPLASTIC, EDS1-DEPENDENT 1 (AED1)	Eukaryotic aspartyl protease family protein;(source:Araport11)
AT5G11530	1.82843	7.87198e-11	TSSd 1258	4		Involved in regulating reproductive development
AT5G12930	1.45365	2.36458e-06	uTSS 1182	2.12		inactive rhomboid protein;(source:Araport11)
AT5G15500	1.44697	0.000545914	TSSd 1010	2.56		Ankyrin repeat family protein;(source:Araport11)
AT5G15510	1.05149	0.0455105	uTSS 1549	2.56		TPX2 (targeting protein for Xklp2) protein family;(source:Araport11)
AT5G17860	1.51893	3.8157e-14	TSSd 1187	2.41		calcium exchanger 7;(source:Araport11)
AT5G18350	3.56836	1.22976e-10	TSSd 1860	2.27		Disease resistance protein (TIR-NBS-LRR class) family;(source:Araport11)
AT5G25250	2.01424	2.02702e-23	TSSd 448	3.39	FLOTILLIN 1 (FLOT1)	Encodes a protein that is involved in a membrane microdomain-dependent, but clathrin-independent, endocytic pathway required for optimal seedling development. The mRNA is cell-to-cell mobile.
AT5G28350	1.01565	3.58657e-08	uTSS 1715	2.37		Quinoprotein amine dehydrogenase, beta chain-like;(source:Araport11)
AT5G39030	1.39013	7.0657e-07	TSSd 821	1.94	MEDOS 4 (MDS4)	Involved in growth adaptation upon exposure to metal ions. Contributes together with the other MDS genes to the complex network of CrRLK1Ls that positively and negatively affect growth.
AT5G45380	1.18251	2.0009e-13	TSSd 2760	2.67	(ATDUR3);DEGRADATION OF UREA 3 (DUR3)	urea-proton symporter DEGRADATION OF UREA 3 (DUR3);(source:Araport11)
AT5G45990	1.96717	8.7331e-05	TSSd 639	2.62		crooked neck protein, putative / cell cycle protein;(source:Araport11)
AT5G51300	1.03283	1.43706e-08	uTSS 1791	2.56	ARABIDOPSIS SF1 HOMOLOG (ATSF1)	Encodes a nuclear localized splicing factor homolog that is involved in alternative splicing of some mRNAs.
AT5G52300	2.01777	0.000112804	TSSd 880	1.97	LOW-TEMPERATURE-INDUCED 65 (LTI65);RESPONSIVE TO DESICCATION 29B (RD29B)	Encodes a protein that is induced in expression in response to water deprivation such as cold, high-salt, and desiccation. The response appears to be via abscisic acid. The promoter region contains two ABA-responsive elements (ABREs) that are required for the dehydration-responsive expression of rd29B as cis-acting elements. Protein is a member of a gene family with other members found plants, an…
AT5G54710	1.20377	2.68032e-08	TSSd 1790	2.47		Ankyrin repeat family protein;(source:Araport11)
AT5G56250	2.18643	4.59034e-21	TSSd 1447	2.87	HAPLESS 8 (HAP8)	hapless 8;(source:Araport11)
AT5G59220	2.82464	8.70278e-33	TSSd 111	3.31	SAG113	Encodes a member of the PP2C family (Clade A protein phosphatases type 2C). Functions as a negative regulator of osmotic stress and ABA signaling.
AT5G66690	2.89478	3.19135e-18	TSSd 704	2.57	(UGT72E2)	UGT72E2 is an UDPG:coniferyl alcohol glucosyltransferase which glucosylates sinapyl- and coniferyl aldehydes as well as sinapyl- and coniferyl alcohol. The enzyme is thought to be involved in lignin metabolism. A knockdown mutant line (72E2KD) was obtained using RNAi silencing. A twofold reduction in coniferyl alcohol 4-<i>O</i>-glucoside and sinapyl alcohol 4-<i>O</i>-glucoside was detected in t…
dist u/dist d TSS: distance of upstream or downstream of TSS
